# Supplementary material for: Disruption of KLHL6 Fuels Oncogenic Antigen Receptor Signaling in B-Cell Lymphoma
Source: Blood Cancer Discov. 2024 Apr 17;5(5):331–52. doi: 10.1158/2643-3230.BCD-23-0182 (PMC11369598; doi:10.1158/2643-3230.BCD-23-0182)
Supplement: Table S1. — Table S1 shows molecular and clinical correlates of KLHL6 protein expression. [file bcd-23-0182_table_s1.suppst1.xlsx]

## Sheet: Table S1
Supplemental Table S1. Molecular and clinical correlates of KLHL6 protein expression.
Table S1A	KLHL6 protein expression in tumor samples of the discovery set.
Table S1B	Patient characteristics of the discovery cohort according to KLHL6GC+.
Table S1C	Cross-tabulations of KLHL6GC+ and select molecular disease features of DLBCL tumors.
Table S1D	Genes with correlated gene expression levels with KLHL6 gene expression in DLBCL tumors.

## Sheet: Table S1A
Table S1A. KLHL6 protein expression in tumor samples of the discovery set. Molecular data available (Reddy et al. 2017). Germinal center (GC)-like staining. Immunohistochemical (IHC) staining intensity indicates percentage of tumor cells immunoreactive.
Tumor sample identifier	KLHL6 staining
	GC-like pattern	IHC intensity
Sample_3579	Yes	>80%
Sample_3580	Yes	>80%
Sample_3582	No	<5%
Sample_3585	No	>80%
Sample_3586	Yes	>80%
Sample_3587	No	<5%
Sample_3589	Yes	>80%
Sample_3590	No	>80%
Sample_3591	Yes	>80%
Sample_3594	Yes	>80%
Sample_3595	Yes	>80%
Sample_3596	Yes	30-50%
Sample_3597	Yes	>80%
Sample_3598	Yes	>80%
Sample_3600	Yes	>80%
Sample_3601	No	>80%
Sample_3602	Yes	>80%
Sample_3603	Yes	>80%
Sample_3604	Yes	>80%
Sample_3605	No	5-30%
Sample_3607	Yes	>80%
Sample_3608	Yes	>80%
Sample_3609	Yes	>80%
Sample_3610	No	<5%
Sample_3611	No	>80%
Sample_3612	No	>80%
Sample_3614	No	>80%
Sample_3616	Yes	>80%
Sample_3617	No	>80%
Sample_3618	Yes	>80%
Sample_3620	No	>80%
Sample_3622	No	>80%
Sample_3623	Yes	>80%
Sample_3624	No	>80%
Sample_3625	Yes	>80%
Sample_3628	Yes	>80%
Sample_3629	No	>80%
Sample_3630	Yes	>80%
Sample_3631	Yes	>80%
Sample_3632	Yes	>80%
Sample_3634	No	>80%
Sample_3635	Yes	>80%
Sample_3637	Yes	>80%
Sample_3638	No	<5%
Sample_3639	No	>80%
Sample_3640	Yes	>80%
Sample_3643	Yes	>80%
Sample_3644	Yes	>80%
Sample_3645	Yes	>80%
Sample_3646	No	<5%
Sample_3647	Yes	>80%
Sample_3648	No	30-50%
Sample_3649	Yes	>80%
Sample_3651	No	>80%
Sample_3653	Yes	>80%
Sample_3656	Yes	>80%
Sample_3657	Yes	>80%
Sample_3659	Yes	>80%
Sample_3660	No	50-80%
Sample_3661	Yes	>80%
Sample_3662	Yes	>80%
Sample_3663	Yes	50-80%
Sample_3664	Yes	>80%
Sample_3665	Yes	>80%
Sample_3666	No	>80%
Sample_3667	Yes	>80%
Sample_3668	No	>80%
Sample_3671	Yes	>80%
Sample_3672	No	>80%
Sample_3673	Yes	>80%
Sample_3674	No	50-80%
Sample_3675	Yes	>80%
Sample_3677	Yes	>80%
Sample_3679	Yes	>80%
Sample_3680	No	>80%
Sample_3681	No	5-30%
Sample_3682	Yes	>80%
Sample_3684	Yes	>80%
Sample_3685	Yes	>80%
Sample_3686	Yes	>80%
Sample_3687	Yes	>80%
Sample_3688	No	<5%
Sample_3691	Yes	50-80%
Sample_3693	Yes	>80%
Sample_3699	No	>80%
Sample_3700	No	>80%
Sample_3701	Yes	>80%
Sample_3703	No	50-80%
Sample_3704	Yes	>80%
Sample_3705	Yes	50-80%
Sample_3707	Yes	>80%
Sample_3708	No	>80%
Sample_3709	Yes	>80%
Sample_3711	No	30-50%
Sample_3713	Yes	>80%
Sample_3715	Yes	>80%
Sample_3716	Yes	>80%
Sample_3717	No	>80%
Sample_3718	Yes	>80%
Sample_3719	Yes	>80%
Sample_3721	Yes	>80%
Sample_3722	Yes	>80%
Sample_3724	Yes	>80%
Sample_3725	Yes	>80%
Sample_3727	Yes	>80%
Sample_3731	Yes	>80%
Sample_3732	Yes	>80%
Sample_3734	Yes	>80%
Sample_3736	No	5-30%
Sample_3737	Yes	>80%
Sample_3739	Yes	>80%
Sample_3747	Yes	50-80%
Sample_3748	Yes	>80%
Sample_3749	Yes	50-80%
Sample_3750	Yes	>80%
Sample_3751	Yes	>80%
Sample_3753	Yes	>80%
Sample_3760	Yes	>80%
Sample_3761	Yes	>80%

## Sheet: Table S1B
Table S1B. Patient characteristics of the discovery cohort according to KLHL6GC+. P-values calculated with Fisher's test. P-values for subtype comparisons counted for comparison of GCB and ABC.
Patient Characteristics (total n = 134, available molecular data 119)			Sex (n =119)		Age (n=119)		Stage (n =118)		IPI (n=116)		Subtype
											Hans Algorhitm (n=104)		RNA sequencing (n=104)
			Male	Female	< 60 years	> 60 years	I-II	III-IV	Low (0-2)	High (3-5)	GCB	non-GCB	GCB	ABC	Unclassified
KLHL6 GC+	Yes	90	46	37	40	43	50	32	56	24	40	35	39	25	8
	No	44	19	17	17	19	18	18	21	15	8	21	7	20	5
	p-value		0.8426		1		0.3139		0.2882		0.027		0.003

## Sheet: Table S1C
Table S1C. Cross-tabulations of KLHL6GC+ and select molecular disease features of DLBCL tumors. BCL6 immunohistochemistry (IHC) according to pathological records, BCL6 translocations (TL) determined by break-apart fluorescent in situ hybridization. B-cell states derived from Steen et al. (Cancer Cell, 2021). * Fisher's exact for S1 versus S2–5 B-cell state according to KLHL6GC+.
		BCL6 IHC (n=94)		BCL6 TL (n=114)		B-cell state
		Negative	Positive	Negative	Positive	S1	S2	S3	S4	S5	Unassigned
KLHL6 GC+	Yes	8	70	63	17	19 (90%)	8 (57%)	5 (83%)	11 (65%)	9 (56%)	4 (80%)
	No	8	8	28	6	2 (10%)	6 (43%)	1 (17%)	6 (35%)	7 (44%)	1 (20%)
Fisher's exact P		0.065		0.801		0.0228*

## Sheet: Table S1D
Table S1D. Genes with correlated gene expression levels with KLHL6 gene expression in DLBCL tumors. Pearson correlation. Reddy et al. n = 624. FDR, False discovery rate.
EnsembleID	Correlation coefficient	P value	FDR	Gene symbol
ENSG00000163872	0.654294	1.63875e-77	1.08994e-73	YEATS2
ENSG00000213999	0.567728	1.58139e-54	7.01189e-51	MEF2B
ENSG00000114796	0.53747	5.34798e-48	1.77847e-44	KLHL24
ENSG00000128886	0.510987	8.37924e-43	2.22921e-39	ELL3
ENSG00000170967	0.486304	2.34876e-38	4.91723e-35	DDI1
ENSG00000180263	0.486061	2.58763e-38	4.91723e-35	FGD6
ENSG00000076513	0.482007	1.28443e-37	2.13568e-34	ANKRD13A
ENSG00000113916	0.479114	3.97732e-37	5.87848e-34	BCL6
ENSG00000118308	0.474417	2.43647e-36	3.24099e-33	LRMP
ENSG00000225885	0.456093	2.20386e-33	2.66507e-30	AC023590.1
ENSG00000127074	0.451647	1.08101e-32	1.1983e-29	RGS13
ENSG00000087095	0.441401	3.86691e-31	3.95674e-28	NLK
ENSG00000028203	0.434916	3.49666e-30	3.32233e-27	VEZT
ENSG00000140563	0.430347	1.60363e-29	1.4221e-26	MCTP2
ENSG00000156531	0.428063	3.40427e-29	2.83023e-26	PHF6
ENSG00000137642	0.425802	7.13131e-29	5.58004e-26	SORL1
ENSG00000112149	0.41593	1.68742e-27	1.24701e-24	CD83
ENSG00000133818	0.414308	2.80949e-27	1.96694e-24	RRAS2
ENSG00000100580	0.412817	4.4778e-27	2.97819e-24	TMED8
ENSG00000175130	0.410607	8.8985e-27	5.63657e-24	MARCKSL1
ENSG00000170962	0.409394	1.29431e-26	7.82587e-24	PDGFD
ENSG00000154124	0.406269	3.37494e-26	1.95189e-23	FAM105B
ENSG00000131378	0.403442	7.96201e-26	4.41295e-23	RFTN1
ENSG00000135605	0.394534	1.12844e-24	6.00419e-22	TEC
ENSG00000164440	0.388063	7.36494e-24	3.62846e-21	TXLNB
ENSG00000155966	0.386407	1.18247e-23	5.61755e-21	AFF2
ENSG00000114026	0.385261	1.6382e-23	7.51425e-21	OGG1
ENSG00000174500	0.384749	1.89415e-23	8.39864e-21	GCSAM
ENSG00000184992	0.383576	2.63975e-23	1.13271e-20	BRI3BP
ENSG00000185697	0.382232	3.85436e-23	1.60221e-20	MYBL1
ENSG00000147905	0.381848	4.29326e-23	1.73057e-20	ZCCHC7
ENSG00000196189	0.377965	1.26708e-22	4.81561e-20	SEMA4A
ENSG00000197779	0.37381	3.97025e-22	1.46701e-19	ZNF81
ENSG00000139190	0.372861	5.14226e-22	1.84871e-19	VAMP1
ENSG00000131196	0.371376	7.69211e-22	2.69264e-19	NFATC1
ENSG00000163932	0.371243	7.97521e-22	2.72016e-19	PRKCD
ENSG00000206527	0.370259	1.04004e-21	3.45867e-19	PTPLB
ENSG00000112303	0.369893	1.14791e-21	3.72428e-19	VNN2
ENSG00000143507	0.368789	1.54434e-21	4.89115e-19	DUSP10
ENSG00000189233	0.368389	1.71891e-21	5.31744e-19	NUGGC
ENSG00000177570	0.368035	1.88956e-21	5.71248e-19	SAMD12
ENSG00000136237	0.36689	2.56518e-21	7.58268e-19	RAPGEF5
ENSG00000158161	0.365589	3.62488e-21	1.04822e-18	EYA3
ENSG00000048392	0.364392	4.97512e-21	1.40806e-18	RRM2B
ENSG00000100290	0.364188	5.25069e-21	1.4551e-18	BIK
ENSG00000198876	0.363668	6.02267e-21	1.63497e-18	DCAF12
ENSG00000198369	0.363284	6.66238e-21	1.77246e-18	SPRED2
ENSG00000143033	0.361638	1.02586e-20	2.67569e-18	MTF2
ENSG00000143772	0.361545	1.05116e-20	2.68896e-18	ITPKB
ENSG00000144354	0.361368	1.10104e-20	2.76341e-18	CDCA7
ENSG00000176788	0.361077	1.18775e-20	2.92582e-18	BASP1
ENSG00000108021	0.359485	1.79745e-20	4.34721e-18	FAM208B
ENSG00000137880	0.359311	1.88073e-20	4.46741e-18	GCHFR
ENSG00000124406	0.358664	2.22371e-20	5.18943e-18	ATP8A1
ENSG00000115355	0.356841	3.55872e-20	8.16173e-18	CCDC88A
ENSG00000035720	0.355055	5.62428e-20	1.23921e-17	STAP1
ENSG00000124243	0.354973	5.74347e-20	1.23921e-17	BCAS4
ENSG00000165661	0.354951	5.77591e-20	1.23921e-17	QSOX2
ENSG00000147010	0.351394	1.4242e-19	3.00709e-17	SH3KBP1
ENSG00000168916	0.350113	1.96541e-19	4.08497e-17	ZNF608
ENSG00000141127	0.347826	3.4811e-19	7.12395e-17	PRPSAP2
ENSG00000205581	0.347339	3.92969e-19	7.92011e-17	HMGN1
ENSG00000249112	0.346349	5.0233e-19	9.97313e-17	RP11-43D2.2
ENSG00000139197	0.34473	7.49226e-19	1.46224e-16	PEX5
ENSG00000072135	0.34468	7.58493e-19	1.46224e-16	PTPN18
ENSG00000267534	0.344538	7.85513e-19	1.4927e-16	S1PR2
ENSG00000159958	0.343934	9.11054e-19	1.70688e-16	TNFRSF13C
ENSG00000116478	0.343502	1.01307e-18	1.87164e-16	HDAC1
ENSG00000107104	0.341092	1.82365e-18	3.32303e-16	KANK1
ENSG00000168297	0.340247	2.23854e-18	4.02393e-16	PXK
ENSG00000151773	0.339753	2.5232e-18	4.47516e-16	CCDC122
ENSG00000152558	0.33951	2.67595e-18	4.68362e-16	TMEM123
ENSG00000144560	0.339407	2.74333e-18	4.7392e-16	VGLL4
ENSG00000121210	0.337772	4.0661e-18	6.93427e-16	KIAA0922
ENSG00000035928	0.336075	6.10248e-18	1.01469e-15	RFC1
ENSG00000162813	0.335621	6.80045e-18	1.10317e-15	BPNT1
ENSG00000164663	0.334984	7.91305e-18	1.26818e-15	USP49
ENSG00000229623	0.334003	9.98626e-18	1.58139e-15	METTL21AP1
ENSG00000132604	0.333176	1.21421e-17	1.87808e-15	TERF2
ENSG00000133740	0.332918	1.2903e-17	1.97282e-15	E2F5
ENSG00000162521	0.330158	2.46551e-17	3.72684e-15	RBBP4
ENSG00000139370	0.328806	3.37802e-17	5.04881e-15	SLC15A4
ENSG00000132185	0.328255	3.83909e-17	5.67418e-15	FCRLA
ENSG00000183624	0.327548	4.52176e-17	6.60972e-15	HMCES
ENSG00000153936	0.325948	6.53821e-17	9.35175e-15	HS2ST1
ENSG00000129071	0.322792	1.34476e-16	1.88294e-14	MBD4
ENSG00000185658	0.322211	1.53413e-16	2.12573e-14	BRWD1
ENSG00000036257	0.32137	1.85573e-16	2.54484e-14	CUL3
ENSG00000156738	0.320659	2.17852e-16	2.957e-14	MS4A1
ENSG00000133789	0.320241	2.39349e-16	3.19484e-14	SWAP70
ENSG00000129810	0.320226	2.40178e-16	3.19484e-14	SGOL1
ENSG00000085832	0.320093	2.47448e-16	3.25896e-14	EPS15
ENSG00000156675	0.318758	3.3387e-16	4.31179e-14	RAB11FIP1
ENSG00000140009	0.318201	3.78147e-16	4.83664e-14	ESR2
ENSG00000181788	0.317518	4.40302e-16	5.57799e-14	SIAH2
ENSG00000166881	0.316723	5.25442e-16	6.5938e-14	TMEM194A
ENSG00000143851	0.315588	6.7575e-16	8.40077e-14	PTPN7
ENSG00000071054	0.315054	7.60192e-16	9.23447e-14	MAP4K4
ENSG00000135018	0.314904	7.85799e-16	9.41685e-14	UBQLN1
ENSG00000141380	0.314392	8.79668e-16	1.04476e-13	SS18
ENSG00000111142	0.314059	9.46439e-16	1.11412e-13	METAP2
ENSG00000110777	0.313647	1.03614e-15	1.20902e-13	POU2AF1
ENSG00000134013	0.312165	1.43296e-15	1.6575e-13	LOXL2
ENSG00000196372	0.311828	1.5425e-15	1.76883e-13	ASB13
ENSG00000154237	0.311772	1.56144e-15	1.77524e-13	LRRK1
ENSG00000077458	0.310866	1.90128e-15	2.14329e-13	FAM76B
ENSG00000144868	0.309962	2.31322e-15	2.58575e-13	TMEM108
ENSG00000131650	0.309743	2.42526e-15	2.6884e-13	KREMEN2
ENSG00000173542	0.308913	2.90128e-15	3.16335e-13	MOB1B
ENSG00000169756	0.307089	4.29291e-15	4.53209e-13	LIMS1
ENSG00000162298	0.306441	4.93113e-15	5.12452e-13	SYVN1
ENSG00000102781	0.305934	5.49424e-15	5.66545e-13	KATNAL1
ENSG00000126821	0.304639	7.23512e-15	7.4032e-13	SGPP1
ENSG00000135127	0.304376	7.64916e-15	7.76711e-13	CCDC64
ENSG00000144554	0.303146	9.92101e-15	9.99767e-13	FANCD2
ENSG00000187741	0.303067	1.00881e-14	1.00896e-12	FANCA
ENSG00000181555	0.302672	1.09631e-14	1.08829e-12	SETD2
ENSG00000086666	0.302618	1.10869e-14	1.09243e-12	ZFAND6
ENSG00000132819	0.302326	1.17903e-14	1.15319e-12	RBM38
ENSG00000103365	0.30227	1.19282e-14	1.15817e-12	GGA2
ENSG00000160050	0.302035	1.25329e-14	1.20806e-12	CCDC28B
ENSG00000151575	0.301951	1.27566e-14	1.21375e-12	TEX9
ENSG00000113441	0.301944	1.27744e-14	1.21375e-12	LNPEP
ENSG00000111880	0.301705	1.34308e-14	1.26707e-12	RNGTT
ENSG00000167900	0.301218	1.48725e-14	1.37384e-12	TK1
ENSG00000180228	0.301135	1.51335e-14	1.38831e-12	PRKRA
ENSG00000143190	0.300994	1.55859e-14	1.42002e-12	POU2F1
ENSG00000071564	0.299706	2.03911e-14	1.84519e-12	TCF3
ENSG00000171989	0.299572	2.0968e-14	1.88457e-12	LDHAL6B
ENSG00000134324	0.298681	2.52243e-14	2.20746e-12	LPIN1
ENSG00000107341	0.298187	2.79409e-14	2.42921e-12	UBE2R2
ENSG00000139436	0.297464	3.24418e-14	2.80222e-12	GIT2
ENSG00000153898	0.296703	3.79469e-14	3.25658e-12	MCOLN2
ENSG00000256655	0.296096	4.29881e-14	3.64221e-12	TMEM75
ENSG00000160856	0.295253	5.10807e-14	4.27343e-12	FCRL3
ENSG00000187735	0.294648	5.78026e-14	4.80556e-12	TCEA1
ENSG00000084070	0.29444	6.03104e-14	4.98291e-12	SMAP2
ENSG00000143353	0.293755	6.93264e-14	5.65754e-12	LYPLAL1
ENSG00000176715	0.293646	7.08882e-14	5.74972e-12	ACSF3
ENSG00000188827	0.293576	7.18981e-14	5.79629e-12	SLX4
ENSG00000197217	0.293079	7.95182e-14	6.33384e-12	ENTPD4
ENSG00000130812	0.292803	8.40965e-14	6.65864e-12	ANGPTL6
ENSG00000196092	0.29272	8.55235e-14	6.73156e-12	PAX5
ENSG00000151746	0.29142	1.11203e-13	8.62655e-12	BICD1
ENSG00000232457	0.291396	1.11731e-13	8.62655e-12	SLC16A6P1
ENSG00000091490	0.291376	1.12193e-13	8.62655e-12	SEL1L3
ENSG00000073849	0.291342	1.12962e-13	8.63572e-12	ST6GAL1
ENSG00000198843	0.291217	1.15845e-13	8.80551e-12	SELT
ENSG00000143333	0.290299	1.39293e-13	1.04094e-11	RGS16
ENSG00000188868	0.287796	2.29514e-13	1.6683e-11	ZNF563
ENSG00000056586	0.287426	2.46998e-13	1.77598e-11	RC3H2
ENSG00000130816	0.286652	2.8789e-13	2.05888e-11	DNMT1
ENSG00000128534	0.286565	2.92864e-13	2.08325e-11	NAA38
ENSG00000100162	0.286272	3.10317e-13	2.18404e-11	CENPM
ENSG00000145012	0.28587	3.35936e-13	2.35191e-11	LPP
ENSG00000134748	0.285725	3.45616e-13	2.40701e-11	PRPF38A
ENSG00000114331	0.285277	3.7747e-13	2.5882e-11	ACAP2
ENSG00000171241	0.284056	4.79623e-13	3.19468e-11	SHCBP1
ENSG00000168016	0.284048	4.8033e-13	3.19468e-11	TRANK1
ENSG00000213402	0.283875	4.96883e-13	3.28833e-11	PTPRCAP
ENSG00000126777	0.283366	5.4875e-13	3.5958e-11	KTN1
ENSG00000162746	0.283255	5.60816e-13	3.65685e-11	FCRLB
ENSG00000213186	0.282527	6.4621e-13	4.17276e-11	TRIM59
ENSG00000143799	0.282385	6.64218e-13	4.26832e-11	PARP1
ENSG00000047579	0.282031	7.11563e-13	4.55058e-11	DTNBP1
ENSG00000171467	0.281615	7.71264e-13	4.90878e-11	ZNF318
ENSG00000070882	0.281172	8.403e-13	5.29747e-11	OSBPL3
ENSG00000105851	0.280441	9.67581e-13	6.01438e-11	PIK3CG
ENSG00000130770	0.280343	9.86111e-13	6.10104e-11	ATPIF1
ENSG00000196118	0.28029	9.96247e-13	6.13522e-11	C16orf93
ENSG00000135363	0.280044	1.04454e-12	6.3811e-11	LMO2
ENSG00000136731	0.28	1.05342e-12	6.39844e-11	UGGT1
ENSG00000100523	0.27921	1.22597e-12	7.24794e-11	DDHD1
ENSG00000058804	0.278741	1.34126e-12	7.85965e-11	NDC1
ENSG00000112182	0.278261	1.47014e-12	8.5771e-11	BACH2
ENSG00000179715	0.277553	1.68282e-12	9.73254e-11	PCED1B
ENSG00000259772	0.276428	2.08404e-12	1.19491e-10	RP11-16E12.2
ENSG00000089775	0.275934	2.28847e-12	1.30091e-10	ZBTB25
ENSG00000145088	0.27574	2.37404e-12	1.34381e-10	EAF2
ENSG00000147912	0.275591	2.44196e-12	1.37639e-10	FBXO10
ENSG00000196839	0.275253	2.60296e-12	1.46095e-10	ADA
ENSG00000131153	0.275143	2.65772e-12	1.48542e-10	GINS2
ENSG00000255310	0.275106	2.67622e-12	1.4895e-10	AF131215.2
ENSG00000116883	0.274843	2.81221e-12	1.5522e-10	RP11-268J15.5
ENSG00000119397	0.274797	2.83666e-12	1.55356e-10	CNTRL
ENSG00000211978	0.274534	2.98088e-12	1.61844e-10	IGHV5-78
ENSG00000144736	0.27407	3.25264e-12	1.7588e-10	SHQ1
ENSG00000101413	0.273882	3.36895e-12	1.81432e-10	RPRD1B
ENSG00000215346	0.273761	3.44672e-12	1.84872e-10	AF131215.5
ENSG00000077232	0.273609	3.54632e-12	1.89451e-10	DNAJC10
ENSG00000241106	0.273135	3.87515e-12	2.04342e-10	HLA-DOB
ENSG00000249115	0.273123	3.88392e-12	2.04342e-10	HAUS5
ENSG00000180626	0.273121	3.88532e-12	2.04342e-10	ZNF594
ENSG00000185760	0.27312	3.88652e-12	2.04342e-10	KCNQ5
ENSG00000068885	0.273039	3.94591e-12	2.06647e-10	IFT80
ENSG00000156136	0.272688	4.21307e-12	2.18915e-10	DCK
ENSG00000134072	0.272607	4.27727e-12	2.21386e-10	CAMK1
ENSG00000058335	0.27224	4.58031e-12	2.32547e-10	RASGRF1
ENSG00000136141	0.272087	4.71274e-12	2.36185e-10	LRCH1
ENSG00000253873	0.271977	4.81049e-12	2.3966e-10	PCDHGA11
ENSG00000086015	0.271445	5.31067e-12	2.62612e-10	MAST2
ENSG00000255568	0.271292	5.46404e-12	2.69195e-10	BRWD1-IT2
ENSG00000243910	0.270602	6.2097e-12	3.00369e-10	TUBA4B
ENSG00000166483	0.269734	7.29054e-12	3.51372e-10	WEE1
ENSG00000162073	0.269558	7.53125e-12	3.59592e-10	PAQR4
ENSG00000141570	0.269497	7.616e-12	3.61814e-10	CBX8
ENSG00000230312	0.269364	7.80572e-12	3.69508e-10	LL0XNC01-116E7.4
ENSG00000107719	0.267791	1.04195e-11	4.89755e-10	PALD1
ENSG00000135185	0.267609	1.07719e-11	5.04402e-10	TMEM243
ENSG00000012124	0.267439	1.11107e-11	5.14965e-10	CD22
ENSG00000155629	0.267068	1.18895e-11	5.47246e-10	PIK3AP1
ENSG00000248449	0.266774	1.2546e-11	5.7547e-10	PCDHGB8P
ENSG00000157483	0.265962	1.4542e-11	6.64735e-10	MYO1E
ENSG00000171425	0.265435	1.60022e-11	7.21564e-10	ZNF581
ENSG00000135144	0.265038	1.71946e-11	7.72711e-10	DTX1
ENSG00000196597	0.264679	1.83467e-11	8.21711e-10	ZNF782
ENSG00000136492	0.264583	1.86696e-11	8.33365e-10	BRIP1
ENSG00000162511	0.264052	2.05439e-11	9.01896e-10	LAPTM5
ENSG00000117054	0.263835	2.13633e-11	9.34783e-10	ACADM
ENSG00000205047	0.263538	2.25368e-11	9.82902e-10	FLJ00104
ENSG00000184574	0.262835	2.55691e-11	1.09716e-09	LPAR5
ENSG00000154359	0.262636	2.64937e-11	1.13318e-09	LONRF1
ENSG00000181690	0.262597	2.66833e-11	1.13763e-09	PLAG1
ENSG00000137502	0.262302	2.81291e-11	1.19164e-09	RAB30
ENSG00000186638	0.261731	3.11464e-11	1.3111e-09	KIF24
ENSG00000137101	0.261648	3.16132e-11	1.32656e-09	CD72
ENSG00000185155	0.261488	3.25266e-11	1.35633e-09	MIXL1
ENSG00000157456	0.26121	3.41813e-11	1.42087e-09	CCNB2
ENSG00000182866	0.26072	3.72923e-11	1.5358e-09	LCK
ENSG00000091527	0.260655	3.77263e-11	1.54888e-09	CDV3
ENSG00000163376	0.26061	3.80281e-11	1.55646e-09	KBTBD8
ENSG00000051341	0.260534	3.85457e-11	1.56799e-09	POLQ
ENSG00000131351	0.260457	3.90761e-11	1.57991e-09	HAUS8
ENSG00000170542	0.26029	4.02484e-11	1.62238e-09	SERPINB9
ENSG00000177425	0.260066	4.18773e-11	1.67787e-09	PAWR
ENSG00000136718	0.259971	4.25907e-11	1.70133e-09	IMP4
ENSG00000123352	0.259846	4.354e-11	1.72886e-09	SPATS2
ENSG00000177455	0.259668	4.49379e-11	1.77906e-09	CD19
ENSG00000064545	0.259508	4.62268e-11	1.82466e-09	TMEM161A
ENSG00000148158	0.259326	4.7733e-11	1.87853e-09	SNX30
ENSG00000148429	0.25922	4.86414e-11	1.90312e-09	USP6NL
ENSG00000158089	0.259203	4.87869e-11	1.90312e-09	GALNT14
ENSG00000180353	0.259156	4.91913e-11	1.91328e-09	HCLS1
ENSG00000134046	0.259028	5.03176e-11	1.95139e-09	MBD2
ENSG00000170325	0.259009	5.04817e-11	1.95206e-09	PRDM10
ENSG00000166037	0.25896	5.09223e-11	1.96339e-09	CEP57
ENSG00000176261	0.25818	5.8416e-11	2.22014e-09	ZBTB8OS
ENSG00000164611	0.258109	5.91496e-11	2.24162e-09	PTTG1
ENSG00000135164	0.257131	7.02199e-11	2.63117e-09	DMTF1
ENSG00000095380	0.257034	7.14118e-11	2.66831e-09	NANS
ENSG00000043093	0.256602	7.70133e-11	2.84564e-09	DCUN1D1
ENSG00000066933	0.256555	7.76506e-11	2.85929e-09	MYO9A
ENSG00000070190	0.256543	7.78127e-11	2.85929e-09	DAPP1
ENSG00000163781	0.256221	8.23064e-11	3.0078e-09	TOPBP1
ENSG00000235194	0.255942	8.64119e-11	3.14058e-09	PPP1R3E
ENSG00000175643	0.255648	9.0938e-11	3.27821e-09	RMI2
ENSG00000254936	0.255403	9.48938e-11	3.39322e-09	AF131215.3
ENSG00000180953	0.255115	9.97667e-11	3.5579e-09	ST20
ENSG00000121644	0.254959	1.02501e-10	3.63593e-09	DESI2
ENSG00000064489	0.254658	1.07979e-10	3.79982e-09	MEF2BNB-MEF2B
ENSG00000163082	0.254483	1.1131e-10	3.90671e-09	SGPP2
ENSG00000121211	0.254149	1.17931e-10	4.10658e-09	MND1
ENSG00000113580	0.254028	1.20425e-10	4.18247e-09	NR3C1
ENSG00000156030	0.253996	1.21085e-10	4.19446e-09	ELMSAN1
ENSG00000158050	0.253818	1.24864e-10	4.30295e-09	DUSP2
ENSG00000119321	0.253554	1.30685e-10	4.49191e-09	FKBP15
ENSG00000146094	0.253445	1.33152e-10	4.56492e-09	DOK3
ENSG00000136891	0.253186	1.39227e-10	4.71965e-09	TEX10
ENSG00000183077	0.253177	1.39439e-10	4.71965e-09	AFMID
ENSG00000049759	0.252968	1.44542e-10	4.85528e-09	NEDD4L
ENSG00000179841	0.252671	1.52112e-10	5.07116e-09	AKAP5
ENSG00000122824	0.25264	1.52918e-10	5.0853e-09	NUDT10
ENSG00000198846	0.252611	1.53685e-10	5.09804e-09	TOX
ENSG00000140968	0.252502	1.56577e-10	5.18107e-09	IRF8
ENSG00000175387	0.252176	1.65583e-10	5.45219e-09	SMAD2
ENSG00000104312	0.252176	1.65591e-10	5.45219e-09	RIPK2
ENSG00000112294	0.251937	1.72483e-10	5.66512e-09	ALDH5A1
ENSG00000028277	0.25188	1.74176e-10	5.70661e-09	POU2F2
ENSG00000172667	0.251802	1.76517e-10	5.75472e-09	ZMAT3
ENSG00000176208	0.251703	1.7954e-10	5.82499e-09	ATAD5
ENSG00000173226	0.251642	1.81413e-10	5.87141e-09	IQCB1
ENSG00000164985	0.251569	1.837e-10	5.931e-09	PSIP1
ENSG00000158427	0.250841	2.07968e-10	6.66601e-09	TMSB15B
ENSG00000154122	0.25047	2.21525e-10	7.06648e-09	ANKH
ENSG00000138658	0.250426	2.23186e-10	7.10245e-09	C4orf21
ENSG00000061273	0.250387	2.24698e-10	7.13349e-09	HDAC7
ENSG00000092847	0.250276	2.28949e-10	7.25115e-09	AGO1
ENSG00000213918	0.250013	2.39402e-10	7.49301e-09	DNASE1
ENSG00000105369	0.249993	2.40233e-10	7.50136e-09	CD79A
ENSG00000114529	0.24948	2.62069e-10	8.12598e-09	C3orf52
ENSG00000167220	0.249323	2.69099e-10	8.32453e-09	HDHD2
ENSG00000189319	0.249063	2.81214e-10	8.63906e-09	FAM53B
ENSG00000138376	0.248777	2.95145e-10	9.04612e-09	BARD1
ENSG00000117632	0.248235	3.23371e-10	9.79835e-09	STMN1
ENSG00000128218	0.248106	3.30434e-10	9.96698e-09	VPREB3
ENSG00000115825	0.247559	3.62296e-10	1.08787e-08	PRKD3
ENSG00000122547	0.247465	3.68054e-10	1.10267e-08	EEPD1
ENSG00000180008	0.247347	3.75432e-10	1.12225e-08	SOCS4
ENSG00000198911	0.247238	3.82326e-10	1.14029e-08	SREBF2
ENSG00000004534	0.246532	4.3027e-10	1.26067e-08	RBM6
ENSG00000243156	0.245892	4.7878e-10	1.39665e-08	MICAL3
ENSG00000127564	0.245634	4.99805e-10	1.44846e-08	PKMYT1
ENSG00000169607	0.245432	5.16916e-10	1.49154e-08	CKAP2L
ENSG00000269404	0.245379	5.21509e-10	1.50154e-08	SPIB
ENSG00000198106	0.245111	5.45191e-10	1.55709e-08	SNX29P2
ENSG00000100526	0.244926	5.62228e-10	1.60145e-08	CDKN3
ENSG00000186918	0.244453	6.08109e-10	1.71379e-08	ZNF395
ENSG00000188511	0.244417	6.1173e-10	1.72035e-08	C22orf34
ENSG00000124772	0.244326	6.21022e-10	1.74279e-08	CPNE5
ENSG00000182319	0.244238	6.30174e-10	1.76475e-08	SGK223
ENSG00000181827	0.244118	6.42714e-10	1.79609e-08	RFX7
ENSG00000119335	0.243845	6.72466e-10	1.87137e-08	SET
ENSG00000110987	0.243823	6.74854e-10	1.87409e-08	BCL7A
ENSG00000173366	0.243104	7.59777e-10	2.08383e-08	TLR9
ENSG00000156802	0.242925	7.82559e-10	2.13749e-08	ATAD2
ENSG00000158482	0.242817	7.96521e-10	2.17117e-08	SNX29P1
ENSG00000249859	0.242441	8.47246e-10	2.28139e-08	PVT1
ENSG00000163466	0.242111	8.94443e-10	2.40361e-08	ARPC2
ENSG00000198825	0.241939	9.19965e-10	2.45815e-08	INPP5F
ENSG00000024526	0.241606	9.71598e-10	2.58484e-08	DEPDC1
ENSG00000179630	0.241534	9.83076e-10	2.61015e-08	LACC1
ENSG00000143390	0.241358	1.01178e-09	2.67568e-08	RFX5
ENSG00000169255	0.241156	1.0457e-09	2.7599e-08	B3GALNT1
ENSG00000118873	0.240856	1.098e-09	2.88647e-08	RAB3GAP2
ENSG00000186283	0.240728	1.12127e-09	2.9381e-08	TOR3A
ENSG00000253159	0.240108	1.24021e-09	3.19715e-08	PCDHGA12
ENSG00000136824	0.24006	1.24994e-09	3.21599e-08	SMC2
ENSG00000163006	0.239927	1.27717e-09	3.27973e-08	CCDC138
ENSG00000114346	0.239795	1.30473e-09	3.33761e-08	ECT2
ENSG00000079950	0.239701	1.32478e-09	3.38239e-08	STX7
ENSG00000242574	0.239519	1.36455e-09	3.4706e-08	HLA-DMB
ENSG00000136982	0.23947	1.37538e-09	3.49147e-08	DSCC1
ENSG00000178966	0.239322	1.40866e-09	3.56915e-08	RMI1
ENSG00000137804	0.238913	1.5052e-09	3.77776e-08	NUSAP1
ENSG00000113810	0.23881	1.53033e-09	3.83361e-08	SMC4
ENSG00000255524	0.238644	1.57203e-09	3.93066e-08	NPIPB8
ENSG00000046651	0.238212	1.68524e-09	4.1745e-08	OFD1
ENSG00000175305	0.238051	1.72956e-09	4.24475e-08	CCNE2
ENSG00000218283	0.238009	1.74121e-09	4.24984e-08	MORF4L1P1
ENSG00000261528	0.237975	1.75098e-09	4.26586e-08	AC002400.1
ENSG00000116062	0.237775	1.80821e-09	4.38919e-08	MSH6
ENSG00000170142	0.237575	1.86712e-09	4.52393e-08	UBE2E1
ENSG00000187801	0.237381	1.92626e-09	4.65874e-08	ZFP69B
ENSG00000145349	0.237182	1.98864e-09	4.79219e-08	CAMK2D
ENSG00000087448	0.236976	2.05527e-09	4.93487e-08	KLHL42
ENSG00000087301	0.236859	2.09427e-09	5.01945e-08	TXNDC16
ENSG00000057608	0.236556	2.19844e-09	5.24079e-08	GDI2
ENSG00000271699	0.236476	2.22646e-09	5.28452e-08	SNX29P2
ENSG00000109689	0.23647	2.2287e-09	5.28452e-08	STIM2
ENSG00000171044	0.236058	2.38024e-09	5.62378e-08	XKR6
ENSG00000100150	0.235616	2.55407e-09	5.95485e-08	DEPDC5
ENSG00000092470	0.235611	2.55617e-09	5.95485e-08	WDR76
ENSG00000169032	0.235482	2.60918e-09	6.05712e-08	MAP2K1
ENSG00000253846	0.235341	2.66818e-09	6.17047e-08	PCDHGA10
ENSG00000115828	0.235332	2.67192e-09	6.17047e-08	QPCT
ENSG00000260735	0.23524	2.71158e-09	6.2512e-08	RP11-72I8.1
ENSG00000130475	0.234801	2.90719e-09	6.63318e-08	FCHO1
ENSG00000081913	0.234642	2.98129e-09	6.77899e-08	PHLPP1
ENSG00000115866	0.234533	3.03326e-09	6.87367e-08	DARS
ENSG00000140398	0.234456	3.0706e-09	6.94646e-08	NEIL1
ENSG00000117153	0.234279	3.15764e-09	7.13123e-08	KLHL12
ENSG00000118432	0.234174	3.21045e-09	7.23821e-08	CNR1
ENSG00000134061	0.234081	3.25796e-09	7.30815e-08	CD180
ENSG00000125885	0.234053	3.27269e-09	7.32885e-08	MCM8
ENSG00000101868	0.233931	3.3366e-09	7.45205e-08	POLA1
ENSG00000181544	0.233802	3.40477e-09	7.56099e-08	FANCB
ENSG00000108639	0.23369	3.46559e-09	7.67044e-08	SYNGR2
ENSG00000066279	0.23361	3.50973e-09	7.75523e-08	ASPM
ENSG00000029725	0.23347	3.5879e-09	7.87896e-08	RABEP1
ENSG00000120539	0.233141	3.77879e-09	8.22674e-08	MASTL
ENSG00000134109	0.233023	3.84969e-09	8.36741e-08	EDEM1
ENSG00000174456	0.232918	3.91421e-09	8.47993e-08	C12orf76
ENSG00000092531	0.232758	4.01379e-09	8.66744e-08	SNAP23
ENSG00000006740	0.232449	4.2131e-09	9.03913e-08	ARHGAP44
ENSG00000175105	0.232379	4.25966e-09	9.12431e-08	ZNF654
ENSG00000128973	0.232254	4.34379e-09	9.2795e-08	CLN6
ENSG00000055163	0.232151	4.4145e-09	9.38045e-08	CYFIP2
ENSG00000116396	0.232063	4.47599e-09	9.45073e-08	KCNC4
ENSG00000254556	0.232021	4.50523e-09	9.49739e-08	AF131215.4
ENSG00000188312	0.231956	4.55163e-09	9.56671e-08	CENPP
ENSG00000189057	0.231955	4.55249e-09	9.56671e-08	FAM111B
ENSG00000104177	0.231891	4.59814e-09	9.61704e-08	MYEF2
ENSG00000152213	0.231754	4.69808e-09	9.79527e-08	ARL11
ENSG00000143119	0.231663	4.76515e-09	9.90406e-08	CD53
ENSG00000255354	0.231634	4.78693e-09	9.93381e-08	RP11-148O21.2
ENSG00000234719	0.231534	4.86238e-09	1.0059e-07	RP11-166B2.1
ENSG00000169679	0.231457	4.92136e-09	1.01652e-07	BUB1
ENSG00000119969	0.231189	5.13107e-09	1.05656e-07	HELLS
ENSG00000092820	0.231061	5.23517e-09	1.07466e-07	EZR
ENSG00000175482	0.230956	5.32124e-09	1.09065e-07	POLD4
ENSG00000177340	0.230895	5.3721e-09	1.09938e-07	AC024940.1
ENSG00000090104	0.230825	5.43087e-09	1.1097e-07	RGS1
ENSG00000119231	0.230689	5.54746e-09	1.12832e-07	SENP5
ENSG00000065882	0.230533	5.68373e-09	1.15427e-07	TBC1D1
ENSG00000012048	0.230288	5.90377e-09	1.19248e-07	BRCA1
ENSG00000187239	0.230284	5.90773e-09	1.19248e-07	FNBP1
ENSG00000171109	0.23006	6.11694e-09	1.23098e-07	MFN1
ENSG00000172671	0.229924	6.24687e-09	1.25522e-07	ZFAND4
ENSG00000113368	0.22987	6.30017e-09	1.26212e-07	LMNB1
ENSG00000092140	0.229836	6.33283e-09	1.26676e-07	G2E3
ENSG00000182162	0.229769	6.39918e-09	1.27619e-07	P2RY8
ENSG00000124120	0.229489	6.68305e-09	1.33081e-07	TTPAL
ENSG00000065923	0.229477	6.69529e-09	1.33125e-07	SLC9A7
ENSG00000067992	0.229415	6.76026e-09	1.33879e-07	PDK3
ENSG00000163568	0.229155	7.03694e-09	1.38783e-07	AIM2
ENSG00000173273	0.22915	7.04244e-09	1.38783e-07	TNKS
ENSG00000237649	0.228859	7.36658e-09	1.44956e-07	KIFC1
ENSG00000226232	0.228697	7.55304e-09	1.47652e-07	RP11-419C5.2
ENSG00000133119	0.228678	7.57457e-09	1.47652e-07	RFC3
ENSG00000150867	0.228675	7.57891e-09	1.47652e-07	PIP4K2A
ENSG00000105063	0.228505	7.77991e-09	1.50638e-07	PPP6R1
ENSG00000165244	0.228485	7.80348e-09	1.50656e-07	ZNF367
ENSG00000100941	0.228228	8.11841e-09	1.56282e-07	PNN
ENSG00000168067	0.227949	8.47517e-09	1.62445e-07	MAP4K2
ENSG00000023445	0.22757	8.98292e-09	1.71435e-07	BIRC3
ENSG00000077238	0.227556	9.00274e-09	1.71435e-07	IL4R
ENSG00000047230	0.227551	9.00866e-09	1.71435e-07	CTPS2
ENSG00000136231	0.227538	9.02638e-09	1.71527e-07	IGF2BP3
ENSG00000089639	0.227486	9.09905e-09	1.7217e-07	GMIP
ENSG00000161405	0.227256	9.42557e-09	1.78095e-07	IKZF3
ENSG00000257923	0.227175	9.5439e-09	1.80075e-07	CUX1
ENSG00000076641	0.226944	9.88703e-09	1.85236e-07	PAG1
ENSG00000115365	0.226588	1.04404e-08	1.93963e-07	LANCL1
ENSG00000125779	0.226333	1.08539e-08	2.01085e-07	PANK2
ENSG00000136153	0.226172	1.11236e-08	2.05223e-07	LMO7
ENSG00000167670	0.226105	1.12388e-08	2.06774e-07	CHAF1A
ENSG00000145990	0.226007	1.14067e-08	2.09285e-07	GFOD1
ENSG00000165025	0.225992	1.14329e-08	2.09477e-07	SYK
ENSG00000054967	0.22592	1.15596e-08	2.1101e-07	RELT
ENSG00000213865	0.225917	1.15641e-08	2.1101e-07	C8orf44
ENSG00000256977	0.225812	1.17503e-08	2.14113e-07	LIMS3
ENSG00000131398	0.225563	1.22048e-08	2.21788e-07	KCNC3
ENSG00000204767	0.225484	1.2353e-08	2.23869e-07	FAM196B
ENSG00000105011	0.225454	1.24082e-08	2.24563e-07	ASF1B
ENSG00000133195	0.225409	1.24941e-08	2.25811e-07	SLC39A11
ENSG00000127561	0.225254	1.27915e-08	2.30559e-07	SYNGR3
ENSG00000136938	0.225218	1.28609e-08	2.31496e-07	ANP32B
ENSG00000101412	0.225193	1.29101e-08	2.32069e-07	E2F1
ENSG00000137135	0.225153	1.29879e-08	2.32895e-07	ARHGEF39
ENSG00000090661	0.225152	1.29911e-08	2.32895e-07	CERS4
ENSG00000109805	0.225099	1.30961e-08	2.3446e-07	NCAPG
ENSG00000254614	0.22497	1.3354e-08	2.38437e-07	AP003068.23
ENSG00000138587	0.22496	1.3375e-08	2.3849e-07	MNS1
ENSG00000165810	0.224934	1.34274e-08	2.38587e-07	BTNL9
ENSG00000135090	0.224369	1.46267e-08	2.58729e-07	TAOK3
ENSG00000197329	0.224267	1.48535e-08	2.61587e-07	PELI1
ENSG00000198399	0.224261	1.48669e-08	2.61587e-07	ITSN2
ENSG00000184307	0.223962	1.55533e-08	2.72942e-07	ZDHHC23
ENSG00000124151	0.223907	1.56823e-08	2.74843e-07	NCOA3
ENSG00000162139	0.22389	1.57234e-08	2.75202e-07	NEU3
ENSG00000148773	0.223748	1.60625e-08	2.80767e-07	MKI67
ENSG00000116199	0.223663	1.62701e-08	2.8365e-07	FAM20B
ENSG00000180385	0.223535	1.65879e-08	2.88813e-07	AC034193.5
ENSG00000214193	0.22341	1.69016e-08	2.93889e-07	SH3D21
ENSG00000142856	0.223377	1.6986e-08	2.94972e-07	ITGB3BP
ENSG00000103994	0.223341	1.7079e-08	2.96099e-07	ZNF106
ENSG00000097046	0.223335	1.70955e-08	2.96099e-07	CDC7
ENSG00000155640	0.223277	1.72439e-08	2.98281e-07	C10orf12
ENSG00000062650	0.223215	1.74062e-08	3.00698e-07	WAPAL
ENSG00000081320	0.223104	1.76972e-08	3.0481e-07	STK17B
ENSG00000125871	0.222888	1.8282e-08	3.13386e-07	MGME1
ENSG00000086712	0.222823	1.84599e-08	3.16028e-07	TXLNG
ENSG00000169398	0.222773	1.85994e-08	3.17598e-07	PTK2
ENSG00000054219	0.222479	1.94372e-08	3.31054e-07	LY75
ENSG00000173581	0.221912	2.1158e-08	3.58985e-07	CCDC106
ENSG00000175115	0.221876	2.12752e-08	3.60512e-07	PACS1
ENSG00000111850	0.221703	2.18307e-08	3.68986e-07	SMIM8
ENSG00000196782	0.221633	2.20601e-08	3.71918e-07	MAML3
ENSG00000115687	0.221546	2.23466e-08	3.76271e-07	PASK
ENSG00000091651	0.221468	2.26087e-08	3.80203e-07	ORC6
ENSG00000160201	0.221347	2.30216e-08	3.86658e-07	U2AF1
ENSG00000105875	0.220788	2.50173e-08	4.16495e-07	WDR91
ENSG00000152689	0.21988	2.86268e-08	4.7128e-07	RASGRP3
ENSG00000163406	0.219708	2.93636e-08	4.81458e-07	SLC15A2
ENSG00000066923	0.219702	2.93898e-08	4.81458e-07	STAG3
ENSG00000185864	0.219605	2.98154e-08	4.87828e-07	NPIPB4
ENSG00000157470	0.219133	3.1966e-08	5.19819e-07	FAM81A
ENSG00000075303	0.218796	3.35941e-08	5.43636e-07	SLC25A40
ENSG00000205018	0.218388	3.56692e-08	5.73726e-07	RP11-830F9.6
ENSG00000072571	0.218338	3.59323e-08	5.7726e-07	HMMR
ENSG00000164989	0.218219	3.65655e-08	5.86725e-07	CCDC171
ENSG00000147536	0.21805	3.74836e-08	5.97851e-07	GINS4
ENSG00000109674	0.217671	3.96255e-08	6.30501e-07	NEIL3
ENSG00000101846	0.217622	3.99103e-08	6.32761e-07	STS
ENSG00000135272	0.217578	4.01701e-08	6.36122e-07	MDFIC
ENSG00000257207	0.217486	4.07159e-08	6.43234e-07	LIMS3L
ENSG00000164754	0.217399	4.12377e-08	6.49934e-07	RAD21
ENSG00000170312	0.217361	4.14669e-08	6.52772e-07	CDK1
ENSG00000118276	0.217321	4.17063e-08	6.55764e-07	B4GALT6
ENSG00000149084	0.217255	4.21161e-08	6.60647e-07	HSD17B12
ENSG00000143578	0.217175	4.26097e-08	6.66816e-07	CREB3L4
ENSG00000196323	0.217057	4.33461e-08	6.76253e-07	ZBTB44
ENSG00000271711	0.21675	4.53347e-08	7.04489e-07	RP11-392O18.2
ENSG00000169313	0.216618	4.62128e-08	7.16286e-07	P2RY12
ENSG00000108091	0.216612	4.62554e-08	7.16286e-07	CCDC6
ENSG00000136754	0.216386	4.7802e-08	7.36805e-07	ABI1
ENSG00000171984	0.216378	4.78596e-08	7.36839e-07	C20orf196
ENSG00000165490	0.216289	4.84863e-08	7.44763e-07	C11orf82
ENSG00000119509	0.216226	4.89306e-08	7.50721e-07	INVS
ENSG00000215066	0.215791	5.21216e-08	7.94448e-07	C9orf38
ENSG00000070950	0.215625	5.33938e-08	8.12637e-07	RAD18
ENSG00000170049	0.215531	5.41217e-08	8.21834e-07	KCNAB3
ENSG00000120159	0.215447	5.47907e-08	8.30098e-07	CAAP1
ENSG00000117859	0.215027	5.82211e-08	8.80066e-07	OSBPL9
ENSG00000149743	0.214966	5.87347e-08	8.86821e-07	TRPT1
ENSG00000132906	0.214905	5.92621e-08	8.92758e-07	CASP9
ENSG00000198624	0.214842	5.97998e-08	8.98821e-07	CCDC69
ENSG00000128274	0.214745	6.06431e-08	9.08417e-07	A4GALT
ENSG00000198919	0.214651	6.14756e-08	9.18818e-07	DZIP3
ENSG00000109339	0.214547	6.23976e-08	9.31553e-07	MAPK10
ENSG00000182606	0.214365	6.40581e-08	9.51005e-07	TRAK1
ENSG00000168795	0.214299	6.46694e-08	9.5901e-07	ZBTB5
ENSG00000114648	0.214077	6.67738e-08	9.88014e-07	KLHL18
ENSG00000174607	0.213848	6.90067e-08	1.01653e-06	UGT8
ENSG00000118922	0.213508	7.24661e-08	1.06278e-06	KLF12
ENSG00000204257	0.213493	7.26244e-08	1.06393e-06	HLA-DMA
ENSG00000246477	0.213332	7.43181e-08	1.08755e-06	AF131216.6
ENSG00000203815	0.213308	7.45703e-08	1.09004e-06	AL358813.2
ENSG00000129993	0.213236	7.53438e-08	1.09773e-06	CBFA2T3
ENSG00000133597	0.212967	7.83114e-08	1.13715e-06	ADCK2
ENSG00000141384	0.212891	7.91697e-08	1.14718e-06	TAF4B
ENSG00000164694	0.212723	8.10941e-08	1.16997e-06	FNDC1
ENSG00000113231	0.212631	8.21677e-08	1.18289e-06	PDE8B
ENSG00000164104	0.212583	8.2731e-08	1.18843e-06	HMGB2
ENSG00000006576	0.212562	8.2978e-08	1.19069e-06	PHTF2
ENSG00000172795	0.212532	8.33378e-08	1.19457e-06	DCP2
ENSG00000172568	0.212294	8.62125e-08	1.23179e-06	FNDC9
ENSG00000253305	0.212272	8.64823e-08	1.23432e-06	PCDHGB6
ENSG00000137309	0.212202	8.7354e-08	1.24409e-06	HMGA1
ENSG00000161791	0.212089	8.87765e-08	1.2605e-06	FMNL3
ENSG00000151694	0.212087	8.8795e-08	1.2605e-06	ADAM17
ENSG00000124795	0.21208	8.88848e-08	1.2605e-06	DEK
ENSG00000177548	0.211977	9.01996e-08	1.27642e-06	RABEP2
ENSG00000139291	0.211912	9.10359e-08	1.28689e-06	TMEM19
ENSG00000129534	0.211699	9.38492e-08	1.31825e-06	MIS18BP1
ENSG00000132182	0.211509	9.64215e-08	1.34727e-06	NUP210
ENSG00000254774	0.211439	9.73755e-08	1.35822e-06	RP11-148O21.3
ENSG00000102054	0.211433	9.74638e-08	1.35822e-06	RBBP7
ENSG00000170396	0.211419	9.76605e-08	1.35822e-06	ZNF804A
ENSG00000149554	0.211415	9.77159e-08	1.35822e-06	CHEK1
ENSG00000115464	0.211166	1.01225e-07	1.40406e-06	USP34
ENSG00000066136	0.211112	1.02015e-07	1.41354e-06	NFYC
ENSG00000123485	0.210755	1.073e-07	1.48061e-06	HJURP
ENSG00000117724	0.210458	1.1191e-07	1.5416e-06	CENPF
ENSG00000111665	0.210385	1.13075e-07	1.55384e-06	CDCA3
ENSG00000160298	0.209807	1.22683e-07	1.67034e-06	C21orf58
ENSG00000119866	0.20965	1.25428e-07	1.69729e-06	BCL11A
ENSG00000137812	0.209605	1.2623e-07	1.70641e-06	CASC5
ENSG00000145685	0.209262	1.32472e-07	1.78215e-06	LHFPL2
ENSG00000151151	0.20926	1.32502e-07	1.78215e-06	IPMK
ENSG00000008282	0.209249	1.32712e-07	1.78317e-06	SYPL1
ENSG00000152240	0.209208	1.3348e-07	1.79167e-06	HAUS1
ENSG00000163507	0.209191	1.33798e-07	1.79413e-06	KIAA1524
ENSG00000185480	0.209182	1.33957e-07	1.79446e-06	PARPBP
ENSG00000124532	0.209151	1.34551e-07	1.79518e-06	MRS2
ENSG00000197299	0.208869	1.3999e-07	1.86214e-06	BLM
ENSG00000100592	0.208831	1.40735e-07	1.87018e-06	DAAM1
ENSG00000127124	0.208785	1.41642e-07	1.87744e-06	HIVEP3
ENSG00000213057	0.208782	1.41704e-07	1.87744e-06	C1orf220
ENSG00000171291	0.208536	1.4668e-07	1.93757e-06	ZNF439
ENSG00000146476	0.208495	1.47521e-07	1.94675e-06	C6orf211
ENSG00000197355	0.208384	1.49838e-07	1.97537e-06	UAP1L1
ENSG00000112984	0.208246	1.52764e-07	2.00865e-06	KIF20A
ENSG00000152556	0.208228	1.53147e-07	2.01102e-06	PFKM
ENSG00000160602	0.208051	1.56968e-07	2.05916e-06	NEK8
ENSG00000228292	0.207948	1.59244e-07	2.0849e-06	RP11-220I1.4
ENSG00000180089	0.207934	1.59554e-07	2.08626e-06	TMEM86B
ENSG00000163950	0.207916	1.59956e-07	2.08806e-06	SLBP
ENSG00000056277	0.207858	1.61265e-07	2.09897e-06	ZNF280C
ENSG00000163719	0.207755	1.63597e-07	2.12724e-06	MTMR14
ENSG00000239305	0.207701	1.64833e-07	2.13705e-06	RNF103
ENSG00000149054	0.207637	1.66319e-07	2.15421e-06	ZNF215
ENSG00000120992	0.207421	1.71398e-07	2.21138e-06	LYPLA1
ENSG00000184661	0.207208	1.76574e-07	2.27274e-06	CDCA2
ENSG00000180182	0.207197	1.76837e-07	2.27274e-06	MED14
ENSG00000204311	0.20702	1.81239e-07	2.32259e-06	DFNB59
ENSG00000123595	0.206996	1.81854e-07	2.32374e-06	RAB9A
ENSG00000177917	0.206963	1.82686e-07	2.33214e-06	ARL6IP6
ENSG00000125676	0.206837	1.859e-07	2.3709e-06	THOC2
ENSG00000100577	0.206695	1.89611e-07	2.41359e-06	GSTZ1
ENSG00000254469	0.206652	1.90738e-07	2.42099e-06	RP11-849H4.2
ENSG00000129007	0.206571	1.92893e-07	2.446e-06	CALML4
ENSG00000015153	0.206419	1.97027e-07	2.49605e-06	YAF2
ENSG00000013503	0.206266	2.01224e-07	2.5468e-06	POLR3B
ENSG00000143228	0.206109	2.05652e-07	2.60036e-06	NUF2
ENSG00000129173	0.206058	2.07106e-07	2.61475e-06	E2F8
ENSG00000135341	0.205967	2.09728e-07	2.63936e-06	MAP3K7
ENSG00000163535	0.205769	2.15566e-07	2.7026e-06	SGOL2
ENSG00000161888	0.205752	2.16066e-07	2.70632e-06	SPC24
ENSG00000120690	0.20572	2.17023e-07	2.71575e-06	ELF1
ENSG00000101752	0.205676	2.18336e-07	2.72704e-06	MIB1
ENSG00000204084	0.205622	2.19985e-07	2.74506e-06	INPP5B
ENSG00000057935	0.205034	2.38547e-07	2.96557e-06	MTA3
ENSG00000054654	0.204959	2.41038e-07	2.99374e-06	SYNE2
ENSG00000011426	0.204949	2.41376e-07	2.99513e-06	ANLN
ENSG00000112029	0.204805	2.46197e-07	3.05211e-06	FBXO5
ENSG00000204296	0.204562	2.54565e-07	3.1429e-06	C6orf10
ENSG00000111879	0.204413	2.59834e-07	3.19437e-06	FAM184A
ENSG00000077097	0.204385	2.6083e-07	3.2007e-06	TOP2B
ENSG00000178295	0.204314	2.6336e-07	3.22877e-06	GEN1
ENSG00000100503	0.204304	2.63754e-07	3.23062e-06	NIN
ENSG00000112425	0.204271	2.64945e-07	3.23925e-06	EPM2A
ENSG00000156304	0.204178	2.68328e-07	3.27459e-06	SCAF4
ENSG00000032389	0.204101	2.7118e-07	3.30333e-06	TSSC1
ENSG00000104731	0.20392	2.77977e-07	3.37377e-06	KLHDC4
ENSG00000108932	0.203746	2.84702e-07	3.45224e-06	SLC16A6
ENSG00000151725	0.203721	2.85647e-07	3.46054e-06	MLF1IP
ENSG00000213347	0.203455	2.96245e-07	3.56943e-06	MXD3
ENSG00000152457	0.20331	3.02185e-07	3.63771e-06	DCLRE1C
ENSG00000161929	0.203271	3.03766e-07	3.647e-06	SCIMP
ENSG00000115091	0.203258	3.04312e-07	3.6501e-06	ACTR3
ENSG00000213889	0.203167	3.08121e-07	3.69245e-06	PPM1N
ENSG00000120868	0.203063	3.12542e-07	3.73199e-06	APAF1
ENSG00000102384	0.202858	3.21396e-07	3.82741e-06	CENPI
ENSG00000113048	0.202506	3.37151e-07	4.0007e-06	MRPS27
ENSG00000229729	0.202245	3.49329e-07	4.11578e-06	RP11-159G9.5
ENSG00000106462	0.202238	3.49634e-07	4.11578e-06	EZH2
ENSG00000231360	0.201796	3.71272e-07	4.34359e-06	AL592284.1
ENSG00000136280	0.201772	3.72437e-07	4.35339e-06	CCM2
ENSG00000178999	0.201714	3.75401e-07	4.38419e-06	AURKB
ENSG00000184357	0.201691	3.76556e-07	4.39175e-06	HIST1H1B
ENSG00000261934	0.201637	3.79327e-07	4.41067e-06	PCDHGA9
ENSG00000132510	0.201577	3.82395e-07	4.43777e-06	KDM6B
ENSG00000105997	0.201572	3.82659e-07	4.43777e-06	HOXA3
ENSG00000149308	0.201547	3.83975e-07	4.44916e-06	NPAT
ENSG00000128872	0.201413	3.91009e-07	4.51493e-06	TMOD2
ENSG00000111912	0.201391	3.92152e-07	4.52421e-06	NCOA7
ENSG00000040275	0.201154	4.04926e-07	4.65543e-06	SPDL1
ENSG00000170017	0.200902	4.1893e-07	4.79158e-06	ALCAM
ENSG00000136235	0.200857	4.21504e-07	4.81688e-06	GPNMB
ENSG00000253953	0.200659	4.32886e-07	4.9427e-06	PCDHGB4
ENSG00000239388	0.200548	4.39401e-07	5.00849e-06	ASB14
ENSG00000179583	0.200477	4.43606e-07	5.0521e-06	CIITA
ENSG00000152942	0.200166	4.62542e-07	5.2453e-06	RAD17
ENSG00000139146	0.200033	4.7087e-07	5.33093e-06	FAM60A
ENSG00000159079	0.200033	4.70895e-07	5.33093e-06	C21orf59
ENSG00000184445	0.199975	4.74548e-07	5.35861e-06	KNTC1
ENSG00000224877	0.199927	4.77618e-07	5.38414e-06	C17orf89
ENSG00000197860	0.199648	4.95832e-07	5.57057e-06	SGTB
ENSG00000197943	0.199508	5.05232e-07	5.65706e-06	PLCG2
ENSG00000186001	0.199479	5.07227e-07	5.66986e-06	LRCH3
ENSG00000164654	0.199326	5.17704e-07	5.773e-06	MIOS
ENSG00000196943	0.199325	5.17756e-07	5.773e-06	NOP9
ENSG00000111906	0.199301	5.19411e-07	5.78176e-06	HDDC2
ENSG00000020922	0.199172	5.28454e-07	5.87259e-06	MRE11A
ENSG00000182362	0.199102	5.33405e-07	5.92267e-06	YBEY
ENSG00000166965	0.199053	5.36932e-07	5.95686e-06	RCCD1
ENSG00000168078	0.198902	5.47857e-07	6.05785e-06	PBK
ENSG00000090889	0.198883	5.49237e-07	6.06807e-06	KIF4A
ENSG00000153561	0.198863	5.50776e-07	6.08002e-06	RMND5A
ENSG00000171217	0.198785	5.56484e-07	6.13794e-06	CLDN20
ENSG00000038532	0.198597	5.70665e-07	6.26837e-06	CLEC16A
ENSG00000104856	0.198542	5.74797e-07	6.30705e-06	RELB
ENSG00000120802	0.198222	5.99833e-07	6.55626e-06	TMPO
ENSG00000153560	0.198159	6.04928e-07	6.60111e-06	UBP1
ENSG00000114573	0.198145	6.06012e-07	6.60227e-06	ATP6V1A
ENSG00000144843	0.198118	6.08171e-07	6.6202e-06	ADPRH
ENSG00000147854	0.19809	6.10474e-07	6.63442e-06	UHRF2
ENSG00000085719	0.198037	6.14795e-07	6.67047e-06	CPNE3
ENSG00000234742	0.197998	6.17996e-07	6.69429e-06	AC144530.1
ENSG00000159147	0.19799	6.18626e-07	6.69566e-06	DONSON
ENSG00000166974	0.197964	6.20745e-07	6.71314e-06	MAPRE2
ENSG00000230358	0.197955	6.21542e-07	6.71629e-06	RP11-166O4.1
ENSG00000198081	0.197576	6.53565e-07	7.01853e-06	ZBTB14
ENSG00000125166	0.197564	6.54654e-07	7.01853e-06	GOT2
ENSG00000099977	0.197562	6.54788e-07	7.01853e-06	DDT
ENSG00000100105	0.197513	6.59055e-07	7.05857e-06	PATZ1
ENSG00000136710	0.19748	6.61994e-07	7.08435e-06	CCDC115
ENSG00000111247	0.197338	6.74548e-07	7.19554e-06	RAD51AP1
ENSG00000214174	0.1973	6.77963e-07	7.22618e-06	AMZ2P1
ENSG00000104689	0.197068	6.9904e-07	7.42109e-06	TNFRSF10A
ENSG00000120253	0.196872	7.17409e-07	7.59187e-06	NUP43
ENSG00000163634	0.196717	7.32245e-07	7.7427e-06	THOC7
ENSG00000131401	0.19657	7.4655e-07	7.88769e-06	NAPSB
ENSG00000258572	0.196524	7.5113e-07	7.92979e-06	RP11-1070N10.3
ENSG00000112309	0.196272	7.76528e-07	8.15906e-06	B3GAT2
ENSG00000013810	0.196016	8.03078e-07	8.40483e-06	TACC3
ENSG00000253457	0.195938	8.11417e-07	8.47877e-06	SMIM18
ENSG00000160190	0.195709	8.3613e-07	8.71646e-06	SLC37A1
ENSG00000089682	0.195609	8.47281e-07	8.82579e-06	RBM41
ENSG00000171121	0.195394	8.71418e-07	9.04887e-06	KCNMB3
ENSG00000166851	0.195274	8.85322e-07	9.17209e-06	PLK1
ENSG00000188486	0.195208	8.92932e-07	9.23622e-06	H2AFX
ENSG00000144893	0.195199	8.94004e-07	9.23765e-06	MED12L
ENSG00000121895	0.195195	8.94459e-07	9.23765e-06	TMEM156
ENSG00000023318	0.195035	9.13472e-07	9.42669e-06	ERP44
ENSG00000228716	0.195012	9.16171e-07	9.44721e-06	DHFR
ENSG00000185220	0.19495	9.23661e-07	9.5097e-06	PGBD2
ENSG00000196456	0.194854	9.35335e-07	9.60759e-06	ZNF775
ENSG00000054965	0.194809	9.40811e-07	9.64894e-06	FAM168A
ENSG00000164934	0.194671	9.58e-07	9.79502e-06	DCAF13
ENSG00000232434	0.194621	9.64217e-07	9.85101e-06	C9orf172
ENSG00000175073	0.194403	9.92026e-07	1.01196e-05	VCPIP1
ENSG00000136167	0.194223	1.01568e-06	1.03371e-05	LCP1
ENSG00000164330	0.193831	1.06885e-06	1.08286e-05	EBF1
ENSG00000168917	0.193729	1.08307e-06	1.09643e-05	SLC35G2
ENSG00000261868	0.193613	1.09952e-06	1.10969e-05	RP11-104O19.2
ENSG00000144792	0.193582	1.10393e-06	1.1124e-05	ZNF660
ENSG00000169155	0.193479	1.11886e-06	1.12495e-05	ZBTB43
ENSG00000153094	0.193427	1.12633e-06	1.13026e-05	BCL2L11
ENSG00000166578	0.193223	1.15666e-06	1.1577e-05	IQCD
ENSG00000167747	0.192815	1.21942e-06	1.21413e-05	C19orf48
ENSG00000162888	0.192718	1.23482e-06	1.22612e-05	C1orf147
ENSG00000166004	0.192688	1.23949e-06	1.22951e-05	KIAA1731
ENSG00000120925	0.192441	1.27974e-06	1.26377e-05	RNF170
ENSG00000122877	0.192267	1.30886e-06	1.28776e-05	EGR2
ENSG00000164252	0.19224	1.31339e-06	1.29126e-05	AGGF1
ENSG00000160999	0.192218	1.31706e-06	1.29391e-05	SH2B2
ENSG00000019582	0.192177	1.32403e-06	1.2998e-05	CD74
ENSG00000149929	0.192149	1.32883e-06	1.30354e-05	HIRIP3
ENSG00000121621	0.191981	1.35802e-06	1.32924e-05	KIF18A
ENSG00000116771	0.191899	1.37235e-06	1.3413e-05	AGMAT
ENSG00000164649	0.191875	1.3767e-06	1.34456e-05	CDCA7L
ENSG00000183137	0.191732	1.40221e-06	1.36549e-05	CEP57L1
ENSG00000139211	0.191723	1.40373e-06	1.36549e-05	AMIGO2
ENSG00000145386	0.19172	1.4043e-06	1.36549e-05	CCNA2
ENSG00000126773	0.191695	1.4088e-06	1.36887e-05	PCNXL4
ENSG00000157036	0.191649	1.41723e-06	1.37606e-05	EXOG
ENSG00000170734	0.191633	1.42017e-06	1.37667e-05	POLH
ENSG00000163257	0.191629	1.42097e-06	1.37667e-05	DCAF16
ENSG00000132436	0.191615	1.4234e-06	1.37703e-05	FIGNL1
ENSG00000196549	0.191521	1.44073e-06	1.39278e-05	MME
ENSG00000175895	0.191432	1.45742e-06	1.40686e-05	PLEKHF2
ENSG00000160223	0.191408	1.46181e-06	1.41008e-05	ICOSLG
ENSG00000089902	0.19135	1.47274e-06	1.41959e-05	RCOR1
ENSG00000107902	0.191313	1.4798e-06	1.42433e-05	LHPP
ENSG00000163961	0.191271	1.48783e-06	1.4294e-05	RNF168
ENSG00000171877	0.191142	1.51262e-06	1.44859e-05	FRMD5
ENSG00000123473	0.190964	1.54759e-06	1.47782e-05	STIL
ENSG00000092853	0.19091	1.55825e-06	1.48587e-05	CLSPN
ENSG00000173914	0.190515	1.63906e-06	1.55957e-05	RBM4B
ENSG00000102984	0.190258	1.69383e-06	1.60823e-05	ZNF821
ENSG00000171132	0.190241	1.69739e-06	1.61046e-05	PRKCE
ENSG00000010292	0.190163	1.71438e-06	1.62196e-05	NCAPD2
ENSG00000186767	0.190105	1.72702e-06	1.63186e-05	SPIN4
ENSG00000104951	0.190102	1.72785e-06	1.63186e-05	IL4I1
ENSG00000122483	0.190045	1.74035e-06	1.64069e-05	CCDC18
ENSG00000131089	0.189779	1.80033e-06	1.69244e-05	ARHGEF9
ENSG00000104738	0.189678	1.82374e-06	1.71202e-05	MCM4
ENSG00000102908	0.189649	1.83047e-06	1.71713e-05	NFAT5
ENSG00000163002	0.189597	1.8425e-06	1.72598e-05	NUP35
ENSG00000143815	0.189588	1.84473e-06	1.72611e-05	LBR
ENSG00000108039	0.189552	1.85316e-06	1.7323e-05	XPNPEP1
ENSG00000171320	0.189512	1.86258e-06	1.73989e-05	ESCO2
ENSG00000243716	0.189346	1.90242e-06	1.77461e-05	NPIPB5
ENSG00000114503	0.189301	1.91333e-06	1.78354e-05	NCBP2
ENSG00000140451	0.189188	1.94089e-06	1.80543e-05	PIF1
ENSG00000122965	0.189167	1.94605e-06	1.80897e-05	RBM19
ENSG00000143603	0.189077	1.96832e-06	1.82712e-05	KCNN3
ENSG00000198887	0.188873	2.02005e-06	1.87383e-05	SMC5
ENSG00000231443	0.188782	2.04344e-06	1.89421e-05	AC024937.6
ENSG00000136108	0.188771	2.04621e-06	1.89545e-05	CKAP2
ENSG00000137571	0.188703	2.06401e-06	1.90928e-05	SLCO5A1
ENSG00000023171	0.188676	2.07103e-06	1.91311e-05	GRAMD1B
ENSG00000173890	0.188387	2.14822e-06	1.97892e-05	GPR160
ENSG00000198826	0.188133	2.21824e-06	2.03918e-05	ARHGAP11A
ENSG00000239382	0.188024	2.24877e-06	2.06582e-05	ALKBH6
ENSG00000147548	0.18799	2.25855e-06	2.07337e-05	WHSC1L1
ENSG00000250067	0.187914	2.28035e-06	2.09051e-05	YJEFN3
ENSG00000102172	0.187552	2.38664e-06	2.18043e-05	SMS
ENSG00000144401	0.187474	2.41021e-06	2.19756e-05	METTL21A
ENSG00000112118	0.18739	2.4359e-06	2.21782e-05	MCM3
ENSG00000152056	0.187334	2.45309e-06	2.22889e-05	AP1S3
ENSG00000060749	0.187321	2.45689e-06	2.22999e-05	QSER1
ENSG00000130695	0.187319	2.45765e-06	2.22999e-05	CEP85
ENSG00000122068	0.187297	2.46456e-06	2.23474e-05	FYTTD1
ENSG00000058091	0.187159	2.5074e-06	2.2674e-05	CDK14
ENSG00000136490	0.187014	2.55351e-06	2.30283e-05	LIMD2
ENSG00000119408	0.186923	2.58287e-06	2.32615e-05	NEK6
ENSG00000160957	0.186742	2.6421e-06	2.37467e-05	RECQL4
ENSG00000143643	0.186475	2.73199e-06	2.45215e-05	TTC13
ENSG00000267040	0.186434	2.74617e-06	2.46156e-05	RP11-35G9.3
ENSG00000067955	0.186427	2.74832e-06	2.46183e-05	CBFB
ENSG00000108469	0.186377	2.76563e-06	2.474e-05	RECQL5
ENSG00000177565	0.18636	2.7715e-06	2.47593e-05	TBL1XR1
ENSG00000197969	0.186318	2.78612e-06	2.48564e-05	VPS13A
ENSG00000136560	0.186268	2.80371e-06	2.49966e-05	TANK
ENSG00000149636	0.186174	2.83666e-06	2.52735e-05	DSN1
ENSG00000169435	0.186158	2.84236e-06	2.52903e-05	RASSF6
ENSG00000168876	0.186147	2.84639e-06	2.52921e-05	ANKRD49
ENSG00000101057	0.186142	2.84826e-06	2.52921e-05	MYBL2
ENSG00000153391	0.186134	2.85098e-06	2.52976e-05	INO80C
ENSG00000143401	0.186046	2.88241e-06	2.55442e-05	ANP32E
ENSG00000106266	0.186018	2.8927e-06	2.55842e-05	SNX8
ENSG00000174123	0.186006	2.89704e-06	2.56056e-05	TLR10
ENSG00000198625	0.185871	2.94619e-06	2.60228e-05	MDM4
ENSG00000154898	0.185849	2.95428e-06	2.60769e-05	CCDC144CP
ENSG00000215126	0.185761	2.98693e-06	2.63476e-05	CBWD7
ENSG00000233368	0.185755	2.98922e-06	2.63503e-05	RP11-277L2.3
ENSG00000145911	0.185725	3.00034e-06	2.64308e-05	N4BP3
ENSG00000166128	0.185695	3.01148e-06	2.65114e-05	RAB8B
ENSG00000112742	0.185689	3.01361e-06	2.65126e-05	TTK
ENSG00000108107	0.185513	3.08038e-06	2.70285e-05	RPL28
ENSG00000214300	0.185456	3.10252e-06	2.72048e-05	SPDYE3
ENSG00000272658	0.185191	3.2064e-06	2.80787e-05	LTB4R2
ENSG00000204410	0.18512	3.2349e-06	2.83096e-05	MSH5
ENSG00000104472	0.185078	3.2519e-06	2.8421e-05	CHRAC1
ENSG00000146386	0.185013	3.27804e-06	2.86119e-05	ABRACL
ENSG00000096996	0.184894	3.32674e-06	2.89799e-05	IL12RB1
ENSG00000253537	0.184868	3.33763e-06	2.90557e-05	PCDHGA7
ENSG00000078304	0.184799	3.36624e-06	2.92474e-05	PPP2R5C
ENSG00000099956	0.184743	3.38989e-06	2.94336e-05	SMARCB1
ENSG00000247774	0.184442	3.51865e-06	3.04919e-05	PCED1B-AS1
ENSG00000226801	0.18411	3.66579e-06	3.16023e-05	OSTCP8
ENSG00000162144	0.184046	3.69499e-06	3.18334e-05	CYB561A3
ENSG00000262209	0.183799	3.80929e-06	3.26911e-05	PCDHGB3
ENSG00000138615	0.183739	3.83787e-06	3.29151e-05	CILP
ENSG00000166676	0.183682	3.86478e-06	3.30694e-05	TVP23A
ENSG00000138430	0.18368	3.86581e-06	3.30694e-05	OLA1
ENSG00000214022	0.183533	3.93636e-06	3.36297e-05	REPIN1
ENSG00000160214	0.183507	3.94875e-06	3.37139e-05	RRP1
ENSG00000107140	0.183314	4.04377e-06	3.44147e-05	TESK1
ENSG00000146426	0.183014	4.19588e-06	3.55727e-05	TIAM2
ENSG00000163918	0.18296	4.22372e-06	3.57859e-05	RFC4
ENSG00000167508	0.182943	4.23251e-06	3.58375e-05	MVD
ENSG00000112699	0.18291	4.24956e-06	3.59591e-05	GMDS
ENSG00000006634	0.182819	4.2973e-06	3.63142e-05	DBF4
ENSG00000171148	0.182817	4.2987e-06	3.63142e-05	TADA3
ENSG00000081237	0.182808	4.30309e-06	3.63196e-05	PTPRC
ENSG00000161298	0.182782	4.31684e-06	3.63895e-05	ZNF382
ENSG00000144357	0.182715	4.35284e-06	3.66465e-05	UBR3
ENSG00000188994	0.182631	4.39768e-06	3.69539e-05	ZNF292
ENSG00000213760	0.182501	4.46848e-06	3.75014e-05	ATP6V1G2
ENSG00000149196	0.182259	4.60284e-06	3.85075e-05	C11orf73
ENSG00000103274	0.181979	4.7628e-06	3.96045e-05	NUBP1
ENSG00000151233	0.18195	4.77945e-06	3.97103e-05	GXYLT1
ENSG00000145391	0.181943	4.78359e-06	3.97199e-05	SETD7
ENSG00000153944	0.181935	4.78842e-06	3.97352e-05	MSI2
ENSG00000184616	0.181623	4.97423e-06	4.11232e-05	AC004166.6
ENSG00000112282	0.181433	5.09041e-06	4.20575e-05	MED23
ENSG00000187676	0.181154	5.26675e-06	4.34336e-05	B3GALTL
ENSG00000109929	0.180978	5.38055e-06	4.43271e-05	SC5D
ENSG00000140280	0.180976	5.38176e-06	4.43271e-05	LYSMD2
ENSG00000259642	0.180822	5.48303e-06	4.50774e-05	C15orf37
ENSG00000136573	0.180791	5.5038e-06	4.51923e-05	BLK
ENSG00000185436	0.180687	5.57388e-06	4.57113e-05	IFNLR1
ENSG00000163848	0.180639	5.60635e-06	4.59401e-05	ZNF148
ENSG00000100068	0.180632	5.61084e-06	4.59401e-05	LRP5L
ENSG00000213702	0.180612	5.62446e-06	4.59987e-05	AC008865.1
ENSG00000157500	0.18061	5.62621e-06	4.59987e-05	APPL1
ENSG00000110200	0.18058	5.64641e-06	4.61355e-05	ANAPC15
ENSG00000166046	0.180557	5.66234e-06	4.62181e-05	TCP11L2
ENSG00000094804	0.180555	5.66347e-06	4.62181e-05	CDC6
ENSG00000205217	0.1805	5.70174e-06	4.65019e-05	FAM106B
ENSG00000182973	0.180396	5.77348e-06	4.70293e-05	CNOT10
ENSG00000102471	0.180382	5.7834e-06	4.70812e-05	NDFIP2
ENSG00000259120	0.180254	5.87395e-06	4.76726e-05	SMIM6
ENSG00000134690	0.18007	6.00587e-06	4.86245e-05	CDCA8
ENSG00000100077	0.180054	6.01801e-06	4.86421e-05	ADRBK2
ENSG00000196550	0.180052	6.01882e-06	4.86421e-05	FAM72A
ENSG00000134283	0.180052	6.01901e-06	4.86421e-05	PPHLN1
ENSG00000142945	0.179896	6.13383e-06	4.95098e-05	KIF2C
ENSG00000253731	0.179759	6.23612e-06	5.02745e-05	PCDHGA6
ENSG00000111206	0.179715	6.26877e-06	5.05071e-05	FOXM1
ENSG00000188707	0.179693	6.28553e-06	5.05728e-05	ZBED6CL
ENSG00000146232	0.17969	6.28834e-06	5.05728e-05	NFKBIE
ENSG00000212997	0.179553	6.39291e-06	5.13518e-05	AC023632.1
ENSG00000010671	0.179444	6.47706e-06	5.19963e-05	BTK
ENSG00000157734	0.17943	6.4881e-06	5.20535e-05	SNX22
ENSG00000196850	0.17935	6.55117e-06	5.23043e-05	PPTC7
ENSG00000214753	0.179301	6.58989e-06	5.25532e-05	HNRNPUL2
ENSG00000128268	0.179102	6.74976e-06	5.37315e-05	MGAT3
ENSG00000187790	0.179074	6.77174e-06	5.38535e-05	FANCM
ENSG00000133895	0.179049	6.79225e-06	5.39728e-05	MEN1
ENSG00000153044	0.179005	6.82814e-06	5.42256e-05	CENPH
ENSG00000263272	0.178869	6.94102e-06	5.50235e-05	CTC-524C5.2
ENSG00000140379	0.178766	7.02767e-06	5.56414e-05	BCL2A1
ENSG00000047346	0.178761	7.03151e-06	5.56414e-05	FAM214A
ENSG00000169203	0.178664	7.11409e-06	5.62279e-05	RP11-231C14.4
ENSG00000143622	0.178606	7.1631e-06	5.65817e-05	RIT1
ENSG00000170113	0.178519	7.23849e-06	5.71094e-05	NIPA1
ENSG00000008853	0.178461	7.28913e-06	5.74408e-05	RHOBTB2
ENSG00000000460	0.178031	7.67418e-06	6.00836e-05	C1orf112
ENSG00000126787	0.177951	7.74752e-06	6.0622e-05	DLGAP5
ENSG00000196081	0.177929	7.76814e-06	6.07476e-05	ZNF724P
ENSG00000163013	0.177782	7.90584e-06	6.17157e-05	FBXO41
ENSG00000158201	0.177659	8.02267e-06	6.25909e-05	ABHD3
ENSG00000165288	0.17761	8.0698e-06	6.28849e-05	BRWD3
ENSG00000181938	0.177544	8.13311e-06	6.33411e-05	GINS3
ENSG00000228537	0.177502	8.17409e-06	6.3623e-05	AL353608.1
ENSG00000251595	0.177468	8.20728e-06	6.38067e-05	ABCA11P
ENSG00000076003	0.17738	8.29343e-06	6.44388e-05	MCM6
ENSG00000165983	0.177233	8.44045e-06	6.54664e-05	PTER
ENSG00000005020	0.177205	8.46837e-06	6.56447e-05	SKAP2
ENSG00000104899	0.177174	8.49928e-06	6.58459e-05	AMH
ENSG00000249626	0.177008	8.66865e-06	6.70799e-05	RP11-496H1.1
ENSG00000198042	0.176982	8.69559e-06	6.72493e-05	MAK16
ENSG00000267493	0.176916	8.76462e-06	6.77044e-05	CIRBP-AS1
ENSG00000233232	0.176872	8.80973e-06	6.79739e-05	NPIPB7
ENSG00000169895	0.176864	8.81873e-06	6.80039e-05	SYAP1
ENSG00000233404	0.176826	8.85828e-06	6.82298e-05	FLJ20373
ENSG00000185565	0.176784	8.90309e-06	6.8456e-05	LSAMP
ENSG00000085274	0.176736	8.95319e-06	6.88014e-05	MYNN
ENSG00000162775	0.176703	8.98829e-06	6.89709e-05	RBM15
ENSG00000198554	0.176701	8.99079e-06	6.89709e-05	WDHD1
ENSG00000143951	0.176653	9.04167e-06	6.93212e-05	WDPCP
ENSG00000147509	0.176396	9.32222e-06	7.13077e-05	RGS20
ENSG00000133056	0.176299	9.4297e-06	7.20057e-05	PIK3C2B
ENSG00000085840	0.176269	9.46244e-06	7.21728e-05	ORC1
ENSG00000270141	0.176128	9.62207e-06	7.32224e-05	TERC
ENSG00000108518	0.17607	9.68805e-06	7.36402e-05	PFN1
ENSG00000234444	0.176055	9.70591e-06	7.37339e-05	ZNF736
ENSG00000143466	0.176048	9.7137e-06	7.37509e-05	IKBKE
ENSG00000214595	0.175964	9.80988e-06	7.44387e-05	EML6
ENSG00000241058	0.175877	9.91165e-06	7.51328e-05	NSUN6
ENSG00000253910	0.175748	1.00633e-05	7.61882e-05	PCDHGB2
ENSG00000111602	0.175627	1.02084e-05	7.71545e-05	TIMELESS
ENSG00000156876	0.175508	1.03529e-05	7.81577e-05	SASS6
ENSG00000034063	0.175367	1.05256e-05	7.93267e-05	UHRF1
ENSG00000132718	0.175362	1.0532e-05	7.93298e-05	SYT11
ENSG00000111790	0.175347	1.05505e-05	7.94244e-05	FGFR1OP2
ENSG00000165699	0.175327	1.05761e-05	7.95721e-05	TSC1
ENSG00000170004	0.175314	1.05921e-05	7.96473e-05	CHD3
ENSG00000055732	0.175149	1.07992e-05	8.10675e-05	MCOLN3
ENSG00000146670	0.174962	1.10397e-05	8.26862e-05	CDCA5
ENSG00000113272	0.174747	1.13225e-05	8.4424e-05	THG1L
ENSG00000005175	0.174669	1.14255e-05	8.50014e-05	RPAP3
ENSG00000172244	0.174642	1.1462e-05	8.52251e-05	C5orf34
ENSG00000049618	0.174597	1.1523e-05	8.56308e-05	ARID1B
ENSG00000185040	0.174531	1.16131e-05	8.61562e-05	AC004980.11
ENSG00000178904	0.174473	1.16911e-05	8.65896e-05	DPY19L3
ENSG00000167005	0.174436	1.1743e-05	8.68775e-05	NUDT21
ENSG00000101773	0.174429	1.17524e-05	8.68988e-05	RBBP8
ENSG00000177051	0.174375	1.18261e-05	8.7346e-05	FBXO46
ENSG00000101126	0.174361	1.18467e-05	8.74503e-05	ADNP
ENSG00000137936	0.174192	1.20823e-05	8.90905e-05	BCAR3
ENSG00000143614	0.174185	1.20932e-05	8.91021e-05	GATAD2B
ENSG00000196172	0.174129	1.21727e-05	8.95585e-05	ZNF681
ENSG00000173875	0.174122	1.21825e-05	8.95811e-05	ZNF791
ENSG00000173041	0.173937	1.2448e-05	9.13172e-05	ZNF680
ENSG00000137513	0.173824	1.2613e-05	9.22875e-05	NARS2
ENSG00000187862	0.173652	1.28688e-05	9.39511e-05	TTC24
ENSG00000145365	0.173648	1.28757e-05	9.39511e-05	TIFA
ENSG00000196812	0.173603	1.29434e-05	9.43932e-05	ZSCAN16
ENSG00000205506	0.173381	1.32825e-05	9.65483e-05	AC004878.6
ENSG00000132383	0.173196	1.3572e-05	9.85453e-05	RPA1
ENSG00000162402	0.173111	1.37068e-05	9.94698e-05	USP24
ENSG00000047188	0.173087	1.37445e-05	9.96888e-05	YTHDC2
ENSG00000189362	0.173019	1.38539e-05	0.000100373	TMEM194B
ENSG00000230155	0.173013	1.38635e-05	0.000100388	RP3-477O4.14
ENSG00000011258	0.172988	1.3904e-05	0.000100627	MBTD1
ENSG00000254122	0.172915	1.40221e-05	0.000101425	PCDHGB7
ENSG00000105676	0.172848	1.41322e-05	0.000102056	ARMC6
ENSG00000255121	0.172666	1.44336e-05	0.000104006	RP11-110I1.12
ENSG00000183814	0.172642	1.44731e-05	0.000104178	LIN9
ENSG00000147231	0.172614	1.45203e-05	0.000104461	CXorf57
ENSG00000156253	0.17251	1.46959e-05	0.000105611	RWDD2B
ENSG00000077721	0.1725	1.47137e-05	0.000105681	UBE2A
ENSG00000119392	0.172459	1.47843e-05	0.000106131	GLE1
ENSG00000061938	0.172431	1.48324e-05	0.000106362	TNK2
ENSG00000233327	0.172373	1.49311e-05	0.000106897	USP32P2
ENSG00000135378	0.172352	1.49681e-05	0.000107104	PRRG4
ENSG00000168005	0.172327	1.5011e-05	0.000107332	C11orf84
ENSG00000158517	0.172324	1.50162e-05	0.000107332	NCF1
ENSG00000204252	0.172235	1.51716e-05	0.000108229	HLA-DOA
ENSG00000111445	0.172232	1.51773e-05	0.000108229	RFC5
ENSG00000117322	0.172229	1.51823e-05	0.000108229	CR2
ENSG00000133985	0.172187	1.52559e-05	0.000108637	TTC9
ENSG00000125812	0.172182	1.52659e-05	0.00010865	GZF1
ENSG00000095585	0.172175	1.5278e-05	0.000108678	BLNK
ENSG00000185811	0.172162	1.53016e-05	0.00010873	IKZF1
ENSG00000132003	0.172079	1.54487e-05	0.000109658	ZSWIM4
ENSG00000112561	0.172024	1.5547e-05	0.000110296	TFEB
ENSG00000135451	0.171993	1.56035e-05	0.000110638	TROAP
ENSG00000166669	0.171946	1.56871e-05	0.000111172	ATF7IP2
ENSG00000160117	0.171839	1.58826e-05	0.000112438	ANKLE1
ENSG00000198064	0.17183	1.58997e-05	0.000112499	RP11-347C12.1
ENSG00000014138	0.171754	1.60397e-05	0.000113309	POLA2
ENSG00000150712	0.171712	1.61175e-05	0.000113737	MTMR12
ENSG00000170791	0.17167	1.61953e-05	0.000114226	CHCHD7
ENSG00000141524	0.171651	1.62302e-05	0.000114361	TMC6
ENSG00000198556	0.171469	1.65755e-05	0.000116414	ZNF789
ENSG00000102900	0.171318	1.68662e-05	0.000118369	NUP93
ENSG00000159596	0.171311	1.68803e-05	0.000118369	TMEM69
ENSG00000173040	0.17129	1.69201e-05	0.000118583	EVC2
ENSG00000111860	0.171271	1.69581e-05	0.000118725	CEP85L
ENSG00000147394	0.171054	1.73855e-05	0.00012127	ZNF185
ENSG00000187555	0.171015	1.74636e-05	0.000121751	USP7
ENSG00000163539	0.170953	1.75897e-05	0.000122566	CLASP2
ENSG00000165209	0.170913	1.76697e-05	0.000123059	STRBP
ENSG00000158417	0.170892	1.77126e-05	0.000123293	EIF5B
ENSG00000050438	0.170869	1.77603e-05	0.00012356	SLC4A8
ENSG00000149016	0.170813	1.78729e-05	0.000124279	TUT1
ENSG00000151612	0.170792	1.79171e-05	0.000124458	ZNF827
ENSG00000132388	0.170742	1.80208e-05	0.000125083	UBE2G1
ENSG00000148153	0.170739	1.80262e-05	0.000125083	INIP
ENSG00000100916	0.170677	1.8154e-05	0.000125904	BRMS1L
ENSG00000147996	0.170652	1.8207e-05	0.000126141	CBWD5
ENSG00000254206	0.170603	1.83102e-05	0.000126724	NPIPB11
ENSG00000166886	0.170504	1.85184e-05	0.000127768	NAB2
ENSG00000119771	0.170341	1.88683e-05	0.000129776	KLHL29
ENSG00000197275	0.170255	1.90539e-05	0.000130917	RAD54B
ENSG00000156265	0.170196	1.91838e-05	0.000131741	MAP3K7CL
ENSG00000233137	0.170114	1.93645e-05	0.000132914	RP11-220I1.1
ENSG00000203872	0.170009	1.95976e-05	0.000134375	C6orf163
ENSG00000009844	0.169811	2.00465e-05	0.00013717	VTA1
ENSG00000246263	0.169757	2.01686e-05	0.000137934	KB-431C1.4
ENSG00000146963	0.169678	2.03511e-05	0.000138968	C7orf55-LUC7L2
ENSG00000124422	0.169611	2.05093e-05	0.000139905	USP22
ENSG00000078070	0.169543	2.0668e-05	0.000140843	MCCC1
ENSG00000187109	0.169488	2.07972e-05	0.000141589	NAP1L1
ENSG00000138764	0.169438	2.09163e-05	0.000142244	CCNG2
ENSG00000185920	0.169415	2.09712e-05	0.000142472	PTCH1
ENSG00000100811	0.169402	2.10033e-05	0.000142551	YY1
ENSG00000111361	0.169342	2.11463e-05	0.000143441	EIF2B1
ENSG00000108055	0.169336	2.11604e-05	0.000143463	SMC3
ENSG00000152253	0.16925	2.1368e-05	0.00014465	SPC25
ENSG00000167604	0.169194	2.15065e-05	0.000145366	NFKBID
ENSG00000171988	0.169144	2.16278e-05	0.000145974	JMJD1C
ENSG00000198156	0.169095	2.17485e-05	0.000146593	NPIPB6
ENSG00000203811	0.169018	2.19387e-05	0.000147612	HIST2H3C
ENSG00000197046	0.168988	2.20158e-05	0.000147981	SIGLEC15
ENSG00000076554	0.168888	2.22657e-05	0.000149509	TPD52
ENSG00000111371	0.168816	2.24491e-05	0.000150361	SLC38A1
ENSG00000236756	0.168745	2.26318e-05	0.000151356	DNAJC9-AS1
ENSG00000264673	0.168702	2.27413e-05	0.000152007	RP11-92B11.3
ENSG00000137522	0.168651	2.28719e-05	0.000152732	RNF121
ENSG00000101003	0.168636	2.2912e-05	0.000152923	GINS1
ENSG00000176148	0.168615	2.29659e-05	0.000153206	TCP11L1
ENSG00000089685	0.16856	2.31112e-05	0.000154021	BIRC5
ENSG00000103489	0.16854	2.31624e-05	0.000154285	XYLT1
ENSG00000169246	0.16849	2.3295e-05	0.00015509	NPIPB3
ENSG00000075218	0.168417	2.34877e-05	0.000156295	GTSE1
ENSG00000088205	0.168394	2.35488e-05	0.000156466	DDX18
ENSG00000217527	0.168343	2.36861e-05	0.000157157	RPS16P5
ENSG00000141298	0.168338	2.36991e-05	0.000157157	SSH2
ENSG00000256512	0.168333	2.37108e-05	0.000157157	RP11-860B13.3
ENSG00000175604	0.168329	2.37236e-05	0.000157157	RP11-276H1.3
ENSG00000126249	0.168278	2.38605e-05	0.000157985	PDCD2L
ENSG00000145016	0.168222	2.40125e-05	0.000158802	KIAA0226
ENSG00000121104	0.168219	2.40196e-05	0.000158802	FAM117A
ENSG00000117174	0.168167	2.41613e-05	0.00015958	ZNHIT6
ENSG00000175893	0.168111	2.43161e-05	0.000160522	ZDHHC21
ENSG00000205508	0.168094	2.43614e-05	0.000160742	AC004878.5
ENSG00000149418	0.168078	2.44053e-05	0.000160913	ST14
ENSG00000198305	0.16796	2.47319e-05	0.000162944	SPDYE8P
ENSG00000203814	0.167808	2.51618e-05	0.00016553	HIST2H2BF
ENSG00000203852	0.167758	2.53033e-05	0.000166379	HIST2H3A
ENSG00000117650	0.167724	2.54016e-05	0.00016686	NEK2
ENSG00000077585	0.167639	2.56445e-05	0.000168028	GPR137B
ENSG00000075131	0.167636	2.56552e-05	0.000168028	TIPIN
ENSG00000198901	0.167568	2.58513e-05	0.00016923	PRC1
ENSG00000122085	0.167543	2.59247e-05	0.000169626	MTERFD2
ENSG00000204856	0.167498	2.60553e-05	0.000170397	FAM216A
ENSG00000166024	0.167313	2.66053e-05	0.000173653	R3HCC1L
ENSG00000231464	0.167273	2.67225e-05	0.000174293	AC024937.4
ENSG00000105486	0.167271	2.67296e-05	0.000174293	LIG1
ENSG00000186298	0.167258	2.67677e-05	0.000174456	PPP1CC
ENSG00000196735	0.167205	2.69297e-05	0.000175168	HLA-DQA1
ENSG00000164187	0.167117	2.7196e-05	0.000176814	LMBRD2
ENSG00000068489	0.167072	2.73338e-05	0.000177536	PRR11
ENSG00000137106	0.167067	2.73496e-05	0.000177552	GRHPR
ENSG00000165178	0.167046	2.74159e-05	0.000177896	NCF1C
ENSG00000167513	0.166869	2.79663e-05	0.00018129	CDT1
ENSG00000174799	0.166852	2.80182e-05	0.000181538	CEP135
ENSG00000141682	0.166818	2.81262e-05	0.00018206	PMAIP1
ENSG00000077044	0.166742	2.83649e-05	0.000183516	DGKD
ENSG00000069424	0.166735	2.83896e-05	0.000183587	KCNAB2
ENSG00000089091	0.166675	2.85784e-05	0.000184449	DZANK1
ENSG00000122966	0.166612	2.87809e-05	0.000185576	CIT
ENSG00000123219	0.166551	2.89786e-05	0.00018667	CENPK
ENSG00000171848	0.166537	2.90264e-05	0.000186888	RRM2
ENSG00000164048	0.166473	2.92342e-05	0.000188043	ZNF589
ENSG00000114735	0.166378	2.95464e-05	0.000189684	HEMK1
ENSG00000152455	0.166333	2.96968e-05	0.000190558	SUV39H2
ENSG00000255423	0.166298	2.98111e-05	0.000191199	EBLN2
ENSG00000205534	0.166269	2.99084e-05	0.00019157	RP11-345J4.8
ENSG00000205580	0.166268	2.99121e-05	0.00019157	AC006995.8
ENSG00000107036	0.166175	3.02247e-05	0.000193339	KIAA1432
ENSG00000104904	0.166173	3.02319e-05	0.000193339	OAZ1
ENSG00000214773	0.166132	3.03695e-05	0.000194125	RP11-717D12.1
ENSG00000108010	0.166089	3.05157e-05	0.000194967	GLRX3
ENSG00000186645	0.166038	3.06909e-05	0.000195991	SPDYE9P
ENSG00000253485	0.166022	3.07459e-05	0.000196249	PCDHGA5
ENSG00000161664	0.165981	3.08869e-05	0.00019699	ASB16
ENSG00000117399	0.165975	3.09085e-05	0.00019699	CDC20
ENSG00000213132	0.165971	3.09212e-05	0.00019699	AC022498.1
ENSG00000198960	0.165921	3.10939e-05	0.0001979	ARMCX6
ENSG00000213713	0.165799	3.15201e-05	0.000199943	PIGCP1
ENSG00000137337	0.165791	3.15485e-05	0.000200028	MDC1
ENSG00000034713	0.165745	3.17124e-05	0.00020078	GABARAPL2
ENSG00000170144	0.165726	3.17773e-05	0.000201095	HNRNPA3
ENSG00000188807	0.165703	3.18604e-05	0.000201525	TMEM201
ENSG00000155330	0.165698	3.1878e-05	0.00020154	C16orf87
ENSG00000118412	0.165595	3.22452e-05	0.000203608	CASP8AP2
ENSG00000172845	0.165593	3.2251e-05	0.000203608	SP3
ENSG00000155034	0.165536	3.24589e-05	0.000204727	FBXL18
ENSG00000152484	0.16546	3.27331e-05	0.000206222	USP12
ENSG00000115758	0.165457	3.27455e-05	0.000206222	ODC1
ENSG00000150782	0.165453	3.2758e-05	0.000206222	IL18
ENSG00000228434	0.165446	3.27835e-05	0.000206285	AC004951.6
ENSG00000162063	0.165304	3.33071e-05	0.000209085	CCNF
ENSG00000075151	0.165294	3.33451e-05	0.000209225	EIF4G3
ENSG00000162419	0.165273	3.34199e-05	0.000209595	GMEB1
ENSG00000105750	0.165233	3.35722e-05	0.000210451	ZNF85
ENSG00000177885	0.165175	3.37881e-05	0.000211668	GRB2
ENSG00000182518	0.165172	3.37982e-05	0.000211668	FAM104B
ENSG00000065559	0.165167	3.38174e-05	0.000211689	MAP2K4
ENSG00000138071	0.165115	3.40154e-05	0.000212749	ACTR2
ENSG00000111348	0.165066	3.41975e-05	0.000213566	ARHGDIB
ENSG00000148399	0.16491	3.47978e-05	0.000217009	DPH7
ENSG00000170779	0.164805	3.52037e-05	0.000219437	CDCA4
ENSG00000151893	0.164758	3.53875e-05	0.000220377	CACUL1
ENSG00000205505	0.164742	3.54489e-05	0.000220656	AC006014.10
ENSG00000165704	0.164711	3.55713e-05	0.00022121	HPRT1
ENSG00000177125	0.164478	3.65015e-05	0.000226677	ZBTB34
ENSG00000150776	0.164421	3.67349e-05	0.000227914	C11orf57
ENSG00000197563	0.164408	3.67849e-05	0.000228118	PIGN
ENSG00000244627	0.164393	3.68484e-05	0.000228405	RP3-449O17.1
ENSG00000101811	0.16432	3.71446e-05	0.000230027	CSTF2
ENSG00000011021	0.164311	3.71844e-05	0.000230166	CLCN6
ENSG00000239486	0.164234	3.74996e-05	0.000231901	RP11-163E9.1
ENSG00000164209	0.164152	3.78437e-05	0.000233703	SLC25A46
ENSG00000173214	0.164038	3.8321e-05	0.000236103	KIAA1919
ENSG00000111642	0.163985	3.85476e-05	0.00023717	CHD4
ENSG00000203760	0.163922	3.88163e-05	0.000238712	CENPW
ENSG00000251474	0.163832	3.92005e-05	0.000240741	RPL32P3
ENSG00000172081	0.163756	3.95313e-05	0.00024266	MOB3A
ENSG00000158373	0.163735	3.96221e-05	0.000243106	HIST1H2BD
ENSG00000147118	0.163664	3.99354e-05	0.000244802	ZNF182
ENSG00000186185	0.163657	3.99645e-05	0.000244854	KIF18B
ENSG00000124635	0.163623	4.01132e-05	0.000245439	HIST1H2BJ
ENSG00000141971	0.163604	4.02012e-05	0.000245752	MVB12A
ENSG00000135426	0.163383	4.11882e-05	0.000251439	TESPA1
ENSG00000015133	0.163317	4.14883e-05	0.000253155	CCDC88C
ENSG00000129317	0.163307	4.15346e-05	0.000253321	PUS7L
ENSG00000160299	0.163144	4.22827e-05	0.000257412	PCNT
ENSG00000240184	0.163042	4.27585e-05	0.000259832	PCDHGC3
ENSG00000182504	0.162996	4.29766e-05	0.000260919	CEP97
ENSG00000197054	0.162976	4.3073e-05	0.000261385	ZNF763
ENSG00000204802	0.162868	4.35827e-05	0.000263637	RP11-111F5.4
ENSG00000105810	0.162812	4.38513e-05	0.000265141	CDK6
ENSG00000212734	0.162751	4.41486e-05	0.000266817	C17orf100
ENSG00000174010	0.162699	4.4398e-05	0.000268081	KLHL15
ENSG00000250312	0.162625	4.4762e-05	0.000270034	ZNF718
ENSG00000170270	0.16255	4.51309e-05	0.000271889	C14orf142
ENSG00000106415	0.162539	4.51841e-05	0.000272087	GLCCI1
ENSG00000215012	0.162492	4.54153e-05	0.000273355	C22orf29
ENSG00000134444	0.162414	4.58053e-05	0.000275578	KIAA1468
ENSG00000119285	0.162409	4.5832e-05	0.000275614	HEATR1
ENSG00000003509	0.162367	4.60415e-05	0.000276623	NDUFAF7
ENSG00000111846	0.162361	4.6074e-05	0.000276694	GCNT2
ENSG00000170260	0.162154	4.71274e-05	0.00028251	ZNF212
ENSG00000014919	0.162121	4.72944e-05	0.000283383	COX15
ENSG00000163808	0.162071	4.7554e-05	0.000284554	KIF15
ENSG00000258297	0.161971	4.80769e-05	0.000287295	RP11-658F2.8
ENSG00000181090	0.161928	4.83007e-05	0.000288503	EHMT1
ENSG00000184716	0.161843	4.87496e-05	0.000290923	SERINC4
ENSG00000171812	0.161757	4.92088e-05	0.0002934	COL8A2
ENSG00000182628	0.161731	4.93471e-05	0.000294093	SKA2
ENSG00000127083	0.161656	4.97515e-05	0.00029637	OMD
ENSG00000106004	0.161321	5.15985e-05	0.000306549	HOXA5
ENSG00000110844	0.161215	5.21943e-05	0.000309812	PRPF40B
ENSG00000069493	0.161118	5.27469e-05	0.000312777	CLEC2D
ENSG00000107938	0.161115	5.27643e-05	0.000312777	C10orf137
ENSG00000134516	0.161051	5.3136e-05	0.00031484	DOCK2
ENSG00000074966	0.161004	5.3405e-05	0.000316173	TXK
ENSG00000126261	0.160898	5.40219e-05	0.000319662	UBA2
ENSG00000117000	0.160745	5.49275e-05	0.000324587	RLF
ENSG00000139998	0.160673	5.53562e-05	0.00032683	RAB15
ENSG00000186814	0.16065	5.54902e-05	0.00032733	ZSCAN30
ENSG00000203819	0.160598	5.58065e-05	0.00032905	HIST2H2BC
ENSG00000100578	0.160525	5.62482e-05	0.000331059	KIAA0586
ENSG00000236144	0.160307	5.75857e-05	0.000337745	AD000090.2
ENSG00000206560	0.16027	5.7818e-05	0.000338613	ANKRD28
ENSG00000263276	0.160178	5.83964e-05	0.000341446	RP11-96D1.10
ENSG00000105849	0.160155	5.85397e-05	0.000342133	TWISTNB
ENSG00000211451	0.160147	5.85932e-05	0.000342295	GNRHR2
ENSG00000265817	0.160119	5.87658e-05	0.000343153	FSBP
ENSG00000170161	0.160089	5.89588e-05	0.000344129	RP11-262H14.4
ENSG00000180979	0.160064	5.91157e-05	0.000344875	LRRC57
ENSG00000111224	0.160061	5.91384e-05	0.000344875	PARP11
ENSG00000242028	0.159978	5.96695e-05	0.000347515	HYPK
ENSG00000196796	0.159928	5.99925e-05	0.000349151	CTB-134H23.2
ENSG00000119912	0.159926	6.00029e-05	0.000349151	IDE
ENSG00000134453	0.159857	6.04541e-05	0.000351162	RBM17
ENSG00000093009	0.159851	6.04922e-05	0.00035123	CDC45
ENSG00000196418	0.159627	6.19639e-05	0.000358835	ZNF124
ENSG00000167325	0.159569	6.23549e-05	0.000360942	RRM1
ENSG00000233231	0.159553	6.24615e-05	0.000361402	HNRNPA1P49
ENSG00000173473	0.159542	6.25324e-05	0.000361655	SMARCC1
ENSG00000177943	0.159464	6.30607e-05	0.000364552	MAMDC4
ENSG00000240429	0.159312	6.40987e-05	0.000369972	LRRFIP1P1
ENSG00000180574	0.15931	6.41096e-05	0.000369972	EIF2S3L
ENSG00000070423	0.159198	6.48906e-05	0.000373993	RNF126
ENSG00000165304	0.15914	6.52951e-05	0.000375835	MELK
ENSG00000136682	0.159036	6.60279e-05	0.00037956	CBWD2
ENSG00000146918	0.159023	6.61137e-05	0.000379725	NCAPG2
ENSG00000174839	0.158949	6.66429e-05	0.000382181	DENND6A
ENSG00000131747	0.158947	6.66562e-05	0.000382181	TOP2A
ENSG00000136870	0.158859	6.72853e-05	0.000385456	ZNF189
ENSG00000159055	0.158849	6.73597e-05	0.000385554	MIS18A
ENSG00000165501	0.158802	6.76969e-05	0.000387147	LRR1
ENSG00000196741	0.158791	6.77782e-05	0.000387279	CXorf24
ENSG00000162191	0.158756	6.80307e-05	0.000388555	UBXN1
ENSG00000004455	0.15875	6.80798e-05	0.000388668	AK2
ENSG00000156970	0.158693	6.84934e-05	0.000390862	BUB1B
ENSG00000271662	0.158676	6.86173e-05	0.000391354	RP11-141C7.3
ENSG00000234127	0.158673	6.86385e-05	0.000391354	TRIM26
ENSG00000086102	0.158614	6.90727e-05	0.000393492	NFX1
ENSG00000115935	0.158593	6.92293e-05	0.000393879	WIPF1
ENSG00000176401	0.158571	6.93951e-05	0.000394484	EID2B
ENSG00000073111	0.158559	6.9485e-05	0.000394827	MCM2
ENSG00000120458	0.158522	6.9754e-05	0.000396186	MSANTD2
ENSG00000112365	0.158491	6.99905e-05	0.00039736	ZBTB24
ENSG00000205268	0.158475	7.01052e-05	0.000397841	PDE7A
ENSG00000123080	0.15844	7.03689e-05	0.000399167	CDKN2C
ENSG00000139193	0.158374	7.08692e-05	0.000401492	CD27
ENSG00000182487	0.158369	7.09073e-05	0.000401537	NCF1B
ENSG00000104889	0.158335	7.11632e-05	0.000402814	RNASEH2A
ENSG00000261684	0.158318	7.12904e-05	0.000403363	RP11-265N6.1
ENSG00000168298	0.158259	7.17438e-05	0.000405582	HIST1H1E
ENSG00000137073	0.158252	7.17942e-05	0.000405695	UBAP2
ENSG00000198498	0.158171	7.24217e-05	0.000408761	TMA16
ENSG00000261556	0.15817	7.24289e-05	0.000408761	RP11-296I10.6
ENSG00000155906	0.158113	7.28675e-05	0.00041054	RMND1
ENSG00000197579	0.158079	7.31356e-05	0.000411875	TOPORS
ENSG00000171448	0.157985	7.38717e-05	0.000415493	ZBTB26
ENSG00000197409	0.157955	7.41084e-05	0.000416648	HIST1H3D
ENSG00000107890	0.157943	7.42001e-05	0.000416988	ANKRD26
ENSG00000165417	0.157934	7.42689e-05	0.000417198	GTF2A1
ENSG00000132952	0.157812	7.52381e-05	0.000422108	USPL1
ENSG00000115548	0.157752	7.572e-05	0.000424632	KDM3A
ENSG00000140525	0.157741	7.5809e-05	0.000424952	FANCI
ENSG00000157315	0.157637	7.66514e-05	0.000429132	TMED6
ENSG00000127220	0.157559	7.72956e-05	0.000432375	ABHD8
ENSG00000138180	0.15752	7.76164e-05	0.00043344	CEP55
ENSG00000125967	0.157495	7.78154e-05	0.000434369	NECAB3
ENSG00000147570	0.157393	7.86666e-05	0.000438568	DNAJC5B
ENSG00000142731	0.157239	7.99637e-05	0.000445053	PLK4
ENSG00000063127	0.157226	8.00755e-05	0.000445489	SLC6A16
ENSG00000122035	0.157156	8.06711e-05	0.00044824	RASL11A
ENSG00000092208	0.157062	8.14735e-05	0.00045232	GEMIN2
ENSG00000134779	0.157021	8.18301e-05	0.000454111	TPGS2
ENSG00000203993	0.156936	8.25644e-05	0.000457804	C9orf37
ENSG00000107290	0.156799	8.37745e-05	0.000464127	SETX
ENSG00000146733	0.15669	8.47433e-05	0.000468713	PSPH
ENSG00000153012	0.156641	8.51812e-05	0.000470939	LGI2
ENSG00000085999	0.156604	8.55154e-05	0.000472395	RAD54L
ENSG00000111669	0.156541	8.60909e-05	0.000475179	TPI1
ENSG00000173064	0.156533	8.61588e-05	0.000475356	HECTD4
ENSG00000175322	0.156487	8.65847e-05	0.000477134	ZNF519
ENSG00000168496	0.15646	8.68284e-05	0.000477861	FEN1
ENSG00000138182	0.15642	8.71967e-05	0.00047969	KIF20B
ENSG00000103160	0.1564	8.7377e-05	0.000480483	HSDL1
ENSG00000138385	0.156379	8.75679e-05	0.000481334	SSB
ENSG00000162688	0.15621	8.91508e-05	0.000489024	AGL
ENSG00000269609	0.156161	8.9605e-05	0.000491313	RP11-18I14.10
ENSG00000105697	0.156084	9.03354e-05	0.000494706	HAMP
ENSG00000100365	0.156072	9.04535e-05	0.000495149	NCF4
ENSG00000147437	0.156039	9.07652e-05	0.000496651	GNRH1
ENSG00000220323	0.15599	9.12388e-05	0.000499037	HIST2H2BD
ENSG00000188610	0.155942	9.16934e-05	0.000501112	FAM72B
ENSG00000156172	0.155893	9.21733e-05	0.000503527	C8orf37
ENSG00000110330	0.155768	9.33898e-05	0.000509754	BIRC2
ENSG00000176771	0.155708	9.39774e-05	0.000512751	NCKAP5
ENSG00000147604	0.155688	9.41772e-05	0.000513524	RPL7
ENSG00000109685	0.155686	9.41962e-05	0.000513524	WHSC1
ENSG00000185947	0.155681	9.42423e-05	0.000513564	ZNF267
ENSG00000116205	0.155667	9.43808e-05	0.000513952	TCEANC2
ENSG00000121879	0.155666	9.43906e-05	0.000513952	PIK3CA
ENSG00000132313	0.15561	9.49501e-05	0.000516786	MRPL35
ENSG00000099901	0.155536	9.56929e-05	0.000519766	RANBP1
ENSG00000173928	0.155517	9.5884e-05	0.000520591	SWSAP1
ENSG00000167840	0.155492	9.61298e-05	0.0005215	ZNF232
ENSG00000135436	0.155366	9.74117e-05	0.000527594	FAM186B
ENSG00000125454	0.155186	9.9263e-05	0.000536747	SLC25A19
ENSG00000136371	0.155129	9.98613e-05	0.000539543	MTHFS
ENSG00000153310	0.155048	0.000100707	0.00054323	FAM49B
ENSG00000118418	0.155008	0.000101136	0.0005451	HMGN3
ENSG00000063015	0.154992	0.000101306	0.000545796	SEZ6
ENSG00000075702	0.154924	0.000102021	0.000548608	WDR62
ENSG00000095319	0.154882	0.00010247	0.000550728	NUP188
ENSG00000172061	0.154777	0.000103607	0.000555941	LRRC15
ENSG00000118961	0.154655	0.000104929	0.00056213	C2orf43
ENSG00000187699	0.154595	0.000105594	0.00056501	C2orf88
ENSG00000099974	0.154574	0.000105819	0.000565938	DDTL
ENSG00000132478	0.154498	0.000106665	0.000569822	UNK
ENSG00000074266	0.154453	0.000107171	0.000571826	EED
ENSG00000172725	0.154449	0.000107212	0.000571826	CORO1B
ENSG00000101104	0.154368	0.000108116	0.00057581	PABPC1L
ENSG00000233937	0.154359	0.000108223	0.000575839	CTC-338M12.4
ENSG00000139154	0.154359	0.000108224	0.000575839	AEBP2
ENSG00000204178	0.154331	0.000108537	0.000577043	TMEM57
ENSG00000095002	0.154289	0.000109014	0.000579116	MSH2
ENSG00000196922	0.154254	0.000109405	0.000580726	ZNF252P
ENSG00000205509	0.154193	0.000110104	0.000584204	AC138783.11
ENSG00000156983	0.154075	0.000111464	0.000590539	BRPF1
ENSG00000188315	0.154074	0.000111475	0.000590539	C3orf62
ENSG00000180938	0.153837	0.000114261	0.00060267	ZNF572
ENSG00000154822	0.153828	0.000114364	0.000602959	PLCL2
ENSG00000166340	0.153818	0.000114479	0.000603326	TPP1
ENSG00000257954	0.153814	0.000114534	0.000603378	RP11-161H23.10
ENSG00000185453	0.153792	0.000114789	0.000604346	C19orf68
ENSG00000167377	0.153791	0.000114808	0.000604346	ZNF23
ENSG00000131400	0.15376	0.000115177	0.000605807	NAPSA
ENSG00000183337	0.153703	0.000115863	0.000608767	BCOR
ENSG00000186871	0.153613	0.000116943	0.000613925	ERCC6L
ENSG00000136450	0.153609	0.000116997	0.000613925	SRSF1
ENSG00000204790	0.153597	0.00011714	0.000614433	CBWD6
ENSG00000156261	0.153495	0.000118386	0.000619987	CCT8
ENSG00000067064	0.153474	0.000118647	0.000620866	IDI1
ENSG00000186416	0.153356	0.000120096	0.000627461	NKRF
ENSG00000182400	0.153255	0.000121367	0.000633358	TRAPPC6B
ENSG00000215769	0.153207	0.000121963	0.000635939	hsa-mir-6080
ENSG00000172687	0.153199	0.000122068	0.000635939	ZNF738
ENSG00000100890	0.153048	0.000123987	0.000644498	KIAA0391
ENSG00000158092	0.153039	0.000124098	0.000644823	NCK1
ENSG00000126653	0.152738	0.000128021	0.000663134	NSRP1
ENSG00000265681	0.152669	0.00012893	0.000667065	RPL17
ENSG00000119403	0.152641	0.000129299	0.000668715	PHF19
ENSG00000014641	0.152627	0.00012949	0.000669444	MDH1
ENSG00000127589	0.152548	0.00013055	0.000674661	TUBBP1
ENSG00000267080	0.152451	0.000131867	0.0006812	ASB16-AS1
ENSG00000225880	0.152383	0.000132789	0.000685668	LINC00115
ENSG00000112242	0.152306	0.00013384	0.000690589	E2F3
ENSG00000196960	0.152218	0.000135065	0.000695832	RP11-192P3.5
ENSG00000196993	0.152004	0.000138061	0.000709616	NPIPB9
ENSG00000066557	0.151935	0.000139042	0.000713624	LRRC40
ENSG00000196873	0.151934	0.000139055	0.000713624	CBWD3
ENSG00000137393	0.151909	0.000139408	0.000714882	RNF144B
ENSG00000198169	0.151844	0.00014034	0.000719106	ZNF251
ENSG00000048052	0.151825	0.000140623	0.000720282	HDAC9
ENSG00000166797	0.1518	0.000140987	0.000721869	FAM96A
ENSG00000183763	0.151793	0.000141089	0.00072211	TRAIP
ENSG00000075975	0.151786	0.00014118	0.0007223	MKRN2
ENSG00000114166	0.151753	0.000141659	0.00072447	KAT2B
ENSG00000174130	0.151743	0.000141807	0.000724947	TLR6
ENSG00000127586	0.151552	0.000144614	0.000738313	CHTF18
ENSG00000179994	0.151429	0.000146441	0.000746914	SPDYE7P
ENSG00000083814	0.151422	0.000146541	0.00074704	ZNF671
ENSG00000154710	0.151248	0.000149173	0.000759685	RABGEF1
ENSG00000196247	0.151196	0.000149967	0.00076344	ZNF107
ENSG00000100628	0.151128	0.000151011	0.000767574	ASB2
ENSG00000165684	0.151049	0.000152245	0.000773257	SNAPC4
ENSG00000176619	0.151004	0.000152938	0.00077648	LMNB2
ENSG00000134057	0.150949	0.000153804	0.000780122	CCNB1
ENSG00000118242	0.15078	0.000156475	0.000791722	MREG
ENSG00000136518	0.150714	0.000157525	0.000796426	ACTL6A
ENSG00000181035	0.150707	0.000157643	0.000796719	SLC25A42
ENSG00000105364	0.150662	0.000158364	0.000800058	MRPL4
ENSG00000100294	0.150657	0.000158449	0.000800187	MCAT
ENSG00000029363	0.150578	0.000159727	0.00080572	BCLAF1
ENSG00000105717	0.150533	0.000160465	0.000808829	PBX4
ENSG00000158402	0.150484	0.000161267	0.000812504	CDC25C
ENSG00000073754	0.150444	0.000161922	0.00081525	CD5L
ENSG00000183531	0.150339	0.000163654	0.000822798	Z98256.1
ENSG00000124641	0.150327	0.000163856	0.00082343	MED20
ENSG00000182611	0.150227	0.000165528	0.000831517	HIST1H2AJ
ENSG00000166847	0.150219	0.000165667	0.000831902	DCTN5
ENSG00000196374	0.150171	0.000166475	0.000835644	HIST1H2BM
ENSG00000238168	0.150121	0.000167324	0.000838952	RP11-686G8.1
ENSG00000111554	0.150063	0.000168296	0.000843192	MDM1
ENSG00000106688	0.150034	0.000168802	0.000845088	SLC1A1
ENSG00000119844	0.150014	0.000169145	0.000846169	AFTPH
ENSG00000131375	0.149904	0.000171041	0.000854691	CAPN7
ENSG00000129351	0.149792	0.000172987	0.000862132	ILF3
ENSG00000151466	0.149749	0.000173738	0.000864323	SCLT1
ENSG00000176390	0.149749	0.000173748	0.000864323	CRLF3
ENSG00000273045	0.149731	0.000174063	0.000865566	C2ORF15
ENSG00000081870	0.149716	0.000174317	0.000866503	HSPB11
ENSG00000188542	0.1496	0.000176376	0.000875429	DUSP28
ENSG00000152268	0.149542	0.000177427	0.000879992	SPON1
ENSG00000175455	0.149542	0.000177427	0.000879992	CCDC14
ENSG00000168679	0.149486	0.000178435	0.000884328	SLC16A4
ENSG00000171462	0.149414	0.000179731	0.000890089	DLK2
ENSG00000132603	0.149372	0.000180492	0.000893192	NIP7
ENSG00000169519	0.149266	0.000182436	0.000901807	METTL15
ENSG00000213871	0.149247	0.000182784	0.000902854	TAF9BP1
ENSG00000165943	0.149186	0.000183924	0.000907933	MOAP1
ENSG00000114416	0.149162	0.000184352	0.000909589	FXR1
ENSG00000121152	0.149082	0.000185857	0.000916332	NCAPH
ENSG00000124659	0.149048	0.0001865	0.000919163	TBCC
ENSG00000146263	0.149003	0.000187335	0.000922935	MMS22L
ENSG00000189403	0.148997	0.000187456	0.000923192	HMGB1
ENSG00000125351	0.148977	0.000187828	0.000924534	UPF3B
ENSG00000092201	0.148968	0.000188007	0.000924534	SUPT16H
ENSG00000188933	0.148924	0.000188837	0.000928272	USP32P1
ENSG00000135045	0.148888	0.000189532	0.000931003	C9orf40
ENSG00000087586	0.148876	0.000189748	0.000931721	AURKA
ENSG00000187951	0.14884	0.00019045	0.000934823	ARHGAP11B
ENSG00000149781	0.148777	0.000191657	0.000940052	FERMT3
ENSG00000231389	0.148759	0.000192005	0.000941414	HLA-DPA1
ENSG00000248643	0.14875	0.000192172	0.000941886	RBM14-RBM4
ENSG00000188206	0.148711	0.00019292	0.000945201	HNRNPU-AS1
ENSG00000111596	0.148656	0.000193996	0.000950123	CNOT2
ENSG00000179295	0.14864	0.00019432	0.000951272	PTPN11
ENSG00000103253	0.148637	0.000194374	0.000951272	HAGHL
ENSG00000151576	0.148355	0.000199953	0.000976424	QTRTD1
ENSG00000126945	0.14834	0.000200249	0.000977507	HNRNPH2
ENSG00000123374	0.148333	0.0002004	0.000977886	CDK2
ENSG00000152128	0.148259	0.000201896	0.000984466	TMEM163
ENSG00000162924	0.148201	0.000203057	0.000989762	REL
ENSG00000119396	0.148181	0.000203476	0.000991444	RAB14
ENSG00000168291	0.148151	0.000204095	0.000993731	PDHB
ENSG00000141577	0.148127	0.00020457	0.000995397	AZI1
ENSG00000135736	0.148127	0.000204587	0.000995397	CCDC102A
ENSG00000131269	0.148085	0.000205432	0.000998778	ABCB7
ENSG00000168803	0.148034	0.00020649	0.00100319	ADAL
ENSG00000163249	0.147995	0.000207299	0.00100602	CCNYL1
ENSG00000167272	0.147962	0.000207994	0.00100902	POP5
ENSG00000139168	0.147931	0.000208623	0.00101134	ZCRB1
ENSG00000115163	0.14789	0.00020948	0.00101512	CENPA
ENSG00000143882	0.147879	0.000209719	0.00101554	ATP6V1C2
ENSG00000065060	0.147745	0.000212543	0.00102809	UHRF1BP1
ENSG00000091831	0.147742	0.000212624	0.00102811	ESR1
ENSG00000180998	0.147731	0.000212846	0.00102881	GPR137C
ENSG00000065526	0.147705	0.000213408	0.00103115	SPEN
ENSG00000152580	0.147696	0.000213591	0.00103166	IGSF10
ENSG00000174579	0.147498	0.00021787	0.00105156	MSL2
ENSG00000161970	0.147463	0.000218631	0.00105485	RPL26
ENSG00000171953	0.147387	0.000220281	0.00106168	ATPAF2
ENSG00000187792	0.147327	0.000221604	0.00106726	ZNF70
ENSG00000077152	0.147299	0.000222219	0.00106983	UBE2T
ENSG00000174840	0.147225	0.000223871	0.00107662	PDE12
ENSG00000112576	0.147215	0.000224094	0.0010773	CCND3
ENSG00000179029	0.147192	0.00022462	0.00107905	TMEM107
ENSG00000167895	0.147157	0.000225389	0.00108158	TMC8
ENSG00000125245	0.147066	0.000227438	0.00109062	GPR18
ENSG00000181904	0.147057	0.000227645	0.00109122	C5orf24
ENSG00000112624	0.147053	0.00022773	0.00109123	GLTSCR1L
ENSG00000221968	0.147031	0.000228248	0.00109332	FADS3
ENSG00000070756	0.147017	0.000228546	0.00109435	PABPC1
ENSG00000121766	0.146935	0.000230436	0.00110182	ZCCHC17
ENSG00000155016	0.146917	0.000230837	0.00110334	CYP2U1
ENSG00000197124	0.146787	0.000233842	0.0011149	ZNF682
ENSG00000046653	0.146759	0.00023449	0.00111759	GPM6B
ENSG00000077348	0.146703	0.000235803	0.00112304	EXOSC5
ENSG00000169047	0.146576	0.000238803	0.00113489	IRS1
ENSG00000036549	0.146572	0.000238897	0.00113493	ZZZ3
ENSG00000114857	0.146566	0.00023903	0.00113516	NKTR
ENSG00000215784	0.14647	0.000241312	0.00114559	FAM72D
ENSG00000178917	0.146068	0.000251116	0.00118789	ZNF852
ENSG00000015285	0.146058	0.000251375	0.00118869	WAS
ENSG00000141510	0.146034	0.000251973	0.0011911	TP53
ENSG00000108506	0.146027	0.000252152	0.00119152	INTS2
ENSG00000141956	0.145942	0.000254258	0.00120062	PRDM15
ENSG00000107371	0.145931	0.000254549	0.00120114	EXOSC3
ENSG00000111725	0.145876	0.000255927	0.00120698	PRKAB1
ENSG00000144228	0.145875	0.000255968	0.00120698	SPOPL
ENSG00000177879	0.145817	0.00025743	0.00121344	AP3S1
ENSG00000094916	0.145796	0.000257957	0.0012155	CBX5
ENSG00000076382	0.145762	0.000258831	0.00121868	SPAG5
ENSG00000166889	0.145761	0.00025886	0.00121868	PATL1
ENSG00000198130	0.145758	0.000258939	0.00121868	HIBCH
ENSG00000156509	0.145687	0.000260739	0.0012241	FBXO43
ENSG00000198836	0.145682	0.000260872	0.0012241	OPA1
ENSG00000134028	0.145676	0.000261042	0.0012241	ADAMDEC1
ENSG00000138670	0.145648	0.000261755	0.00122603	RASGEF1B
ENSG00000236943	0.145644	0.000261852	0.00122603	RP11-640M9.1
ENSG00000143971	0.145607	0.000262825	0.00123015	ETAA1
ENSG00000141959	0.145572	0.000263727	0.00123351	PFKL
ENSG00000173894	0.145522	0.000265041	0.00123922	CBX2
ENSG00000142065	0.145485	0.000265999	0.00124195	ZFP14
ENSG00000089195	0.145425	0.000267561	0.00124881	TRMT6
ENSG00000109790	0.145386	0.000268591	0.00125276	KLHL5
ENSG00000020633	0.145367	0.000269118	0.00125475	RUNX3
ENSG00000103061	0.14531	0.000270627	0.00126134	SLC7A6OS
ENSG00000235162	0.14527	0.000271695	0.00126588	C12orf75
ENSG00000197713	0.145264	0.00027185	0.00126616	RPE
ENSG00000111424	0.145238	0.000272533	0.00126832	VDR
ENSG00000031691	0.145236	0.000272593	0.00126832	CENPQ
ENSG00000086730	0.145198	0.000273632	0.00127223	LAT2
ENSG00000213244	0.14514	0.000275188	0.00127902	HIST2H3DP1
ENSG00000119760	0.145127	0.00027554	0.00128021	SUPT7L
ENSG00000103064	0.145104	0.000276149	0.00128259	SLC7A6
ENSG00000266486	0.145082	0.000276745	0.00128491	FAM106CP
ENSG00000141446	0.145061	0.000277329	0.00128712	ESCO1
ENSG00000182217	0.145044	0.000277792	0.00128797	HIST2H4B
ENSG00000122026	0.144835	0.000283555	0.00131142	RPL21
ENSG00000116191	0.144833	0.000283611	0.00131142	RALGPS2
ENSG00000103522	0.144801	0.000284489	0.00131444	IL21R
ENSG00000137807	0.144789	0.000284824	0.0013151	KIF23
ENSG00000158987	0.144789	0.00028483	0.0013151	RAPGEF6
ENSG00000196747	0.144611	0.000289854	0.00133644	HIST1H2AI
ENSG00000181222	0.144556	0.00029143	0.00134278	POLR2A
ENSG00000023608	0.144533	0.000292063	0.00134523	SNAPC1
ENSG00000135334	0.144509	0.000292766	0.00134798	AKIRIN2
ENSG00000204282	0.144505	0.000292862	0.00134798	TNRC6C-AS1
ENSG00000165660	0.144485	0.00029344	0.00134924	FAM175B
ENSG00000124596	0.144475	0.000293752	0.0013502	OARD1
ENSG00000120656	0.144442	0.000294702	0.00135344	TAF12
ENSG00000166441	0.14442	0.000295325	0.00135531	RPL27A
ENSG00000196233	0.144418	0.000295372	0.00135531	LCOR
ENSG00000206344	0.144407	0.000295704	0.00135636	HCG27
ENSG00000113658	0.144096	0.000304833	0.00139464	SMAD5
ENSG00000180596	0.144094	0.000304887	0.00139464	HIST1H2BC
ENSG00000223745	0.144082	0.000305246	0.0013958	RP4-717I23.3
ENSG00000107951	0.144057	0.000305978	0.00139866	MTPAP
ENSG00000155868	0.143977	0.000308391	0.00140873	MED7
ENSG00000198182	0.143886	0.000311154	0.00142037	ZNF607
ENSG00000088387	0.143881	0.000311302	0.00142056	DOCK9
ENSG00000128050	0.143826	0.000312966	0.0014262	PAICS
ENSG00000170092	0.143794	0.00031394	0.00143015	AC018720.10
ENSG00000161692	0.143719	0.000316241	0.00143964	DBF4B
ENSG00000135842	0.143659	0.000318093	0.00144678	FAM129A
ENSG00000111530	0.143658	0.000318135	0.00144678	CAND1
ENSG00000102226	0.143619	0.000319355	0.00145133	USP11
ENSG00000106144	0.143603	0.000319845	0.00145307	CASP2
ENSG00000081760	0.143576	0.000320674	0.00145633	AACS
ENSG00000119559	0.143531	0.000322096	0.00146229	C19orf25
ENSG00000079387	0.143439	0.000324999	0.00147246	SENP1
ENSG00000132965	0.143362	0.000327424	0.00147957	ALOX5AP
ENSG00000065328	0.143357	0.00032757	0.00147957	MCM10
ENSG00000196331	0.1433	0.000329393	0.00148629	HIST1H2BO
ENSG00000146281	0.14307	0.000336847	0.00151735	PM20D2
ENSG00000148634	0.143062	0.00033711	0.00151802	HERC4
ENSG00000127191	0.143033	0.000338061	0.00152179	TRAF2
ENSG00000005471	0.142993	0.000339353	0.00152709	ABCB4
ENSG00000196459	0.142874	0.000343315	0.00154335	TRAPPC2
ENSG00000160221	0.142491	0.000356261	0.00159723	C21orf33
ENSG00000167984	0.14246	0.000357334	0.0016015	NLRC3
ENSG00000102974	0.142433	0.000358269	0.00160515	CTCF
ENSG00000161800	0.142419	0.00035877	0.00160685	RACGAP1
ENSG00000100479	0.142352	0.000361089	0.00161615	POLE2
ENSG00000153339	0.142345	0.000361325	0.00161617	TRAPPC8
ENSG00000135945	0.142342	0.000361443	0.00161617	REV1
ENSG00000240929	0.142297	0.000363006	0.00162255	HIST2H2BB
ENSG00000102977	0.142212	0.000366017	0.00163546	ACD
ENSG00000135457	0.142155	0.000368036	0.00164337	TFCP2
ENSG00000135476	0.142148	0.000368257	0.00164381	ESPL1
ENSG00000214826	0.142127	0.000369014	0.00164553	DDX12P
ENSG00000160818	0.142024	0.000372678	0.0016602	GPATCH4
ENSG00000182903	0.141993	0.000373822	0.00166474	ZNF721
ENSG00000154839	0.141949	0.000375396	0.00167082	SKA1
ENSG00000007312	0.141913	0.000376718	0.00167595	CD79B
ENSG00000089006	0.141883	0.000377806	0.00168023	SNX5
ENSG00000172939	0.141748	0.000382747	0.00169994	OXSR1
ENSG00000149761	0.141699	0.000384545	0.00170735	NUDT22
ENSG00000004777	0.141677	0.000385337	0.00171029	ARHGAP33
ENSG00000104442	0.141621	0.000387453	0.00171911	ARMC1
ENSG00000085231	0.141538	0.000390528	0.0017316	TAF9
ENSG00000235919	0.141507	0.000391716	0.00173571	ASH1L-AS1
ENSG00000204220	0.141463	0.000393356	0.0017424	PFDN6
ENSG00000156017	0.141429	0.00039463	0.00174688	C9orf41
ENSG00000136603	0.141423	0.000394887	0.00174737	SKIL
ENSG00000056972	0.141417	0.000395085	0.00174737	TRAF3IP2
ENSG00000018699	0.141416	0.000395134	0.00174737	TTC27
ENSG00000063601	0.141345	0.000397851	0.00175762	MTMR1
ENSG00000188529	0.141314	0.00039903	0.00176108	SRSF10
ENSG00000224861	0.141282	0.000400249	0.00176529	YBX1P1
ENSG00000234289	0.141247	0.000401602	0.0017695	H2BFS
ENSG00000165995	0.141188	0.000403879	0.00177776	CACNB2
ENSG00000204673	0.141011	0.000410766	0.00180316	AKT1S1
ENSG00000186687	0.141009	0.000410868	0.00180316	LYRM7
ENSG00000197153	0.140895	0.000415385	0.00182178	HIST1H3J
ENSG00000119203	0.140721	0.000422331	0.00185041	CPSF3
ENSG00000103043	0.140684	0.000423841	0.00185641	VAC14
ENSG00000117222	0.140666	0.000424542	0.00185887	RBBP5
ENSG00000129480	0.140658	0.000424902	0.00185984	DTD2
ENSG00000214827	0.140463	0.000432886	0.00189354	MTCP1
ENSG00000231050	0.14045	0.000433411	0.00189487	RP1-140A9.1
ENSG00000121957	0.140445	0.000433593	0.00189487	GPSM2
ENSG00000071994	0.140402	0.000435377	0.00190131	PDCD2
ENSG00000136937	0.140331	0.000438351	0.00191304	NCBP1
ENSG00000166803	0.140202	0.00044376	0.00193457	KIAA0101
ENSG00000004975	0.140113	0.000447531	0.00194817	DVL2
ENSG00000067533	0.140053	0.000450126	0.00195736	RRP15
ENSG00000087470	0.140027	0.000451242	0.00196157	DNM1L
ENSG00000166667	0.140015	0.000451742	0.00196311	SPDYE6
ENSG00000162623	0.140003	0.000452273	0.00196477	TYW3
ENSG00000130024	0.139912	0.00045617	0.00197847	PHF10
ENSG00000102897	0.139871	0.00045796	0.00198494	LYRM1
ENSG00000166451	0.139786	0.000461691	0.00199981	CENPN
ENSG00000076604	0.139719	0.000464639	0.00200996	TRAF4
ENSG00000119041	0.139675	0.00046657	0.00201766	GTF3C3
ENSG00000180370	0.13967	0.00046678	0.00201791	PAK2
ENSG00000166130	0.139624	0.000468828	0.00202413	IKBIP
ENSG00000215375	0.139595	0.000470111	0.0020279	MYL5
ENSG00000132275	0.139548	0.000472219	0.00203547	RRP8
ENSG00000111911	0.139511	0.000473874	0.00204128	HINT3
ENSG00000007968	0.139446	0.000476827	0.00205334	E2F2
ENSG00000070367	0.13937	0.000480241	0.00206603	EXOC5
ENSG00000123154	0.139307	0.000483144	0.00207651	WDR83
ENSG00000213390	0.139081	0.000493556	0.00211306	ARHGAP19
ENSG00000167632	0.139035	0.000495721	0.00212143	TRAPPC9
ENSG00000213015	0.139033	0.000495829	0.00212143	ZNF580
ENSG00000197665	0.13891	0.000501619	0.00214275	AC007952.6
ENSG00000250317	0.138863	0.000503814	0.00215075	SMIM20
ENSG00000125741	0.138859	0.000504026	0.00215096	OPA3
ENSG00000111615	0.138828	0.000505518	0.00215664	KRR1
ENSG00000223828	0.138807	0.000506482	0.00215937	BANF1P4
ENSG00000005955	0.138759	0.000508799	0.00216855	GGNBP2
ENSG00000257103	0.138679	0.000512663	0.00218153	LSM14A
ENSG00000153395	0.138636	0.000514718	0.00218957	LPCAT1
ENSG00000198155	0.138624	0.000515345	0.00219153	ZNF876P
ENSG00000134744	0.138619	0.000515569	0.00219179	ZCCHC11
ENSG00000160799	0.138575	0.000517731	0.00220027	CCDC12
ENSG00000167315	0.138566	0.000518128	0.00220126	ACAA2
ENSG00000115904	0.138559	0.000518471	0.00220138	SOS1
ENSG00000101825	0.138512	0.000520793	0.00220798	MXRA5
ENSG00000119616	0.13851	0.000520871	0.00220798	FCF1
ENSG00000213888	0.138471	0.000522782	0.00221467	AC005003.1
ENSG00000112305	0.13844	0.00052434	0.00221985	SMAP1
ENSG00000183941	0.138386	0.000526986	0.00222893	HIST2H4A
ENSG00000170409	0.138341	0.000529232	0.002237	CTA-313A17.2
ENSG00000158555	0.13823	0.000534773	0.00225755	GDPD5
ENSG00000235878	0.138121	0.000540286	0.00227938	AP001468.1
ENSG00000056558	0.137974	0.000547782	0.00230734	TRAF1
ENSG00000186815	0.137929	0.00055011	0.00231495	TPCN1
ENSG00000160218	0.137892	0.000552021	0.00232153	TRAPPC10
ENSG00000197446	0.137869	0.000553208	0.00232505	CYP2F1
ENSG00000126814	0.137859	0.000553768	0.00232593	TRMT5
ENSG00000104164	0.137817	0.000555934	0.00233355	BLOC1S6
ENSG00000233224	0.137742	0.000559827	0.00234911	HIST1H2AM
ENSG00000120727	0.137666	0.000563855	0.00236308	PAIP2
ENSG00000225830	0.137577	0.000568547	0.00237899	ERCC6
ENSG00000154277	0.137448	0.00057548	0.00240422	UCHL1
ENSG00000108559	0.137397	0.000578244	0.00241425	NUP88
ENSG00000143297	0.137392	0.00057848	0.00241448	FCRL5
ENSG00000168918	0.13731	0.000582966	0.0024308	INPP5D
ENSG00000105967	0.137308	0.000583047	0.0024308	TFEC
ENSG00000138660	0.137307	0.000583122	0.0024308	AP1AR
ENSG00000186432	0.137259	0.000585751	0.00244023	KPNA4
ENSG00000186812	0.137161	0.000591111	0.00245948	ZNF397
ENSG00000150787	0.137153	0.000591561	0.00245981	PTS
ENSG00000204116	0.137129	0.000592865	0.00246409	CHIC1
ENSG00000104381	0.137127	0.000592961	0.00246409	GDAP1
ENSG00000165355	0.137074	0.000595923	0.00247486	FBXO33
ENSG00000244716	0.136882	0.000606696	0.00251567	RP11-20O24.4
ENSG00000149346	0.136846	0.000608729	0.00252331	SLX4IP
ENSG00000196296	0.136787	0.000612103	0.00253335	ATP2A1
ENSG00000116489	0.136739	0.000614845	0.00254233	CAPZA1
ENSG00000064102	0.136663	0.000619194	0.00255646	ASUN
ENSG00000112293	0.136647	0.000620124	0.00255913	GPLD1
ENSG00000204922	0.13664	0.000620509	0.00255938	C11orf83
ENSG00000111671	0.136595	0.000623108	0.00256919	SPSB2
ENSG00000180096	0.136592	0.000623272	0.00256919	1-Sep
ENSG00000120549	0.136519	0.000627537	0.00258517	KIAA1217
ENSG00000079616	0.136514	0.000627847	0.00258564	KIF22
ENSG00000100099	0.136491	0.000629155	0.00259023	HPS4
ENSG00000135932	0.13645	0.000631552	0.00259688	CAB39
ENSG00000137573	0.136185	0.000647289	0.0026541	SULF1
ENSG00000145293	0.136182	0.000647463	0.0026541	ENOPH1
ENSG00000119608	0.136103	0.000652222	0.00267279	PROX2
ENSG00000223965	0.136097	0.000652621	0.00267302	ZNF587P1
ENSG00000185130	0.136038	0.000656173	0.00268649	HIST1H2BL
ENSG00000087338	0.135923	0.000663195	0.00271274	GMCL1
ENSG00000139218	0.135903	0.000664402	0.00271684	SCAF11
ENSG00000115268	0.135769	0.00067271	0.00274698	RPS15
ENSG00000018610	0.135767	0.000672807	0.00274698	CXorf56
ENSG00000197008	0.135683	0.000678053	0.00276366	ZNF138
ENSG00000272767	0.135682	0.000678138	0.00276366	JMJD1C-AS1
ENSG00000127399	0.135656	0.000679756	0.00276941	LRRC61
ENSG00000221955	0.135637	0.000680953	0.00277343	SLC12A8
ENSG00000254911	0.135629	0.000681454	0.00277463	SCARNA9
ENSG00000154642	0.135587	0.000684112	0.00278204	C21orf91
ENSG00000145907	0.135581	0.000684518	0.00278284	G3BP1
ENSG00000168175	0.135511	0.00068892	0.00279988	MAPK1IP1L
ENSG00000102738	0.13544	0.000693487	0.00281672	MRPS31
ENSG00000081923	0.13543	0.000694135	0.00281849	ATP8B1
ENSG00000272410	0.135387	0.000696892	0.00282796	RP11-438J1.1
ENSG00000123500	0.13533	0.000700514	0.00284179	COL10A1
ENSG00000083750	0.135267	0.000704606	0.0028523	RRAGB
ENSG00000104320	0.135176	0.000710518	0.00287274	NBN
ENSG00000159461	0.135103	0.000715321	0.00288865	AMFR
ENSG00000110172	0.135092	0.000716074	0.00289081	CHORDC1
ENSG00000233966	0.135006	0.000721751	0.00291108	UBE2SP1
ENSG00000141837	0.134932	0.000726683	0.00292831	CACNA1A
ENSG00000224186	0.134914	0.000727899	0.00293143	CTC-349C3.1
ENSG00000146757	0.134732	0.000740133	0.0029726	ZNF92
ENSG00000122952	0.134698	0.000742458	0.00298104	ZWINT
ENSG00000073331	0.134595	0.00074956	0.00300683	ALPK1
ENSG00000110756	0.134589	0.000749932	0.00300742	HPS5
ENSG00000174953	0.134573	0.000751065	0.00301105	DHX36
ENSG00000130772	0.134554	0.000752351	0.0030153	MED18
ENSG00000140836	0.134515	0.000755051	0.0030243	ZFHX3
ENSG00000170638	0.134458	0.000758984	0.00303548	TRABD
ENSG00000139618	0.134436	0.000760521	0.00304008	BRCA2
ENSG00000157191	0.13443	0.000760932	0.00304053	NECAP2
ENSG00000116455	0.134391	0.00076365	0.00304681	WDR77
ENSG00000137760	0.134351	0.000766478	0.00305534	ALKBH8
ENSG00000112110	0.134227	0.000775242	0.00308843	MRPL18
ENSG00000145604	0.134187	0.000778096	0.00309876	SKP2
ENSG00000075568	0.134181	0.0007785	0.00309876	TMEM131
ENSG00000174989	0.134181	0.000778535	0.00309876	FBXW8
ENSG00000197265	0.134121	0.000782751	0.00311461	GTF2E2
ENSG00000124177	0.133968	0.000793824	0.00315584	CHD6
ENSG00000223345	0.133953	0.000794923	0.00315927	HIST2H2BA
ENSG00000233122	0.133882	0.000800042	0.00317771	CTAGE7P
ENSG00000134222	0.133861	0.00080157	0.00318246	PSRC1
ENSG00000105991	0.13384	0.000803147	0.00318529	HOXA1
ENSG00000114439	0.133806	0.000805673	0.00319419	BBX
ENSG00000160949	0.133803	0.000805872	0.00319419	TONSL
ENSG00000135913	0.133786	0.000807138	0.00319731	USP37
ENSG00000162676	0.133758	0.00080917	0.00320249	GFI1
ENSG00000166164	0.133652	0.00081701	0.00322968	BRD7
ENSG00000081189	0.133644	0.000817612	0.0032311	MEF2C
ENSG00000064547	0.133632	0.00081854	0.0032338	LPAR2
ENSG00000131778	0.133529	0.000826253	0.00326331	CHD1L
ENSG00000198818	0.133484	0.00082965	0.00327575	SFT2D1
ENSG00000080839	0.133384	0.000837192	0.00330259	RBL1
ENSG00000113838	0.133345	0.000840189	0.00331226	TBCCD1
ENSG00000162607	0.1333	0.000843643	0.00332311	USP1
ENSG00000071626	0.133288	0.000844557	0.00332474	DAZAP1
ENSG00000171428	0.13328	0.000845149	0.00332521	NAT1
ENSG00000160285	0.133258	0.000846895	0.00333099	LSS
ENSG00000073910	0.133182	0.000852746	0.00335004	FRY
ENSG00000087460	0.133094	0.000859622	0.00337207	GNAS
ENSG00000066651	0.133077	0.000860894	0.00337515	TRMT11
ENSG00000162341	0.133064	0.000861892	0.00337799	TPCN2
ENSG00000113575	0.133002	0.000866816	0.00339429	PPP2CA
ENSG00000028839	0.132996	0.000867264	0.00339504	TBPL1
ENSG00000105085	0.132898	0.00087501	0.00342234	MED26
ENSG00000152061	0.132847	0.000879028	0.00343603	RABGAP1L
ENSG00000155111	0.132752	0.000886657	0.00346179	CDK19
ENSG00000144815	0.132732	0.000888286	0.00346611	NXPE3
ENSG00000131171	0.132727	0.000888646	0.0034665	SH3BGRL
ENSG00000115239	0.132621	0.000897232	0.00349487	GPR75-ASB3
ENSG00000114054	0.132604	0.000898596	0.00349916	PCCB
ENSG00000270140	0.132545	0.000903448	0.00351496	RP5-1021I20.6
ENSG00000197045	0.132539	0.000903915	0.00351575	GMFB
ENSG00000136193	0.13247	0.000909557	0.00353666	SCRN1
ENSG00000100442	0.132367	0.000918109	0.00356471	FKBP3
ENSG00000139579	0.132258	0.000927183	0.00359877	NABP2
ENSG00000164002	0.132255	0.000927424	0.00359877	EXO5
ENSG00000136925	0.132237	0.000928964	0.00360316	TSTD2
ENSG00000162927	0.132232	0.000929367	0.00360316	PUS10
ENSG00000225822	0.132223	0.000930106	0.00360497	UBXN7-AS1
ENSG00000115827	0.132196	0.000932394	0.00361174	DCAF17
ENSG00000124693	0.132182	0.000933572	0.0036142	HIST1H3B
ENSG00000006451	0.132123	0.000938586	0.00363149	RALA
ENSG00000147099	0.132075	0.000942636	0.00364398	HDAC8
ENSG00000172785	0.132055	0.00094433	0.00364947	CBWD1
ENSG00000185513	0.132038	0.000945742	0.00365387	L3MBTL1
ENSG00000198890	0.132018	0.000947489	0.003659	PRMT6
ENSG00000168071	0.132007	0.000948418	0.00366011	CCDC88B
ENSG00000120254	0.131756	0.000970118	0.00373703	MTHFD1L
ENSG00000130150	0.131753	0.000970358	0.00373703	MOSPD2
ENSG00000136828	0.131679	0.000976844	0.00375939	RALGPS1
ENSG00000104643	0.131677	0.000977013	0.00375939	MTMR9
ENSG00000135643	0.13159	0.000984719	0.00378576	KCNMB4
ENSG00000121851	0.131462	0.000996064	0.00382717	POLR3GL
ENSG00000076770	0.131412	0.00100056	0.00384	MBNL3
ENSG00000067900	0.131342	0.00100683	0.00385961	ROCK1
ENSG00000115145	0.131335	0.00100748	0.00386009	STAM2
ENSG00000204186	0.131314	0.00100936	0.00386598	ZDBF2
ENSG00000100478	0.131287	0.00101186	0.00387332	AP4S1
ENSG00000130590	0.131112	0.00102789	0.00392902	SAMD10
ENSG00000065809	0.131032	0.00103524	0.00395258	FAM107B
ENSG00000172167	0.130838	0.00105336	0.004016	MTBP
ENSG00000261416	0.130776	0.00105923	0.00403607	RP11-455F5.5
ENSG00000272053	0.130703	0.00106615	0.00405777	RP11-367G6.3
ENSG00000080298	0.13066	0.00107026	0.00407226	RFX3
ENSG00000178199	0.130566	0.0010793	0.00410313	ZC3H12D
ENSG00000168081	0.130544	0.00108137	0.00410864	PNOC
ENSG00000109163	0.130529	0.00108283	0.0041114	GNRHR
ENSG00000254996	0.130511	0.00108462	0.00411503	ANKHD1-EIF4EBP3
ENSG00000272540	0.130508	0.0010849	0.00411503	XXbac-BPG252P9.9
ENSG00000012963	0.130361	0.00109922	0.00416338	UBR7
ENSG00000213903	0.130274	0.00110772	0.00419069	LTB4R
ENSG00000136521	0.130271	0.001108	0.00419069	NDUFB5
ENSG00000204287	0.130232	0.00111187	0.00420411	HLA-DRA
ENSG00000196510	0.130228	0.00111225	0.00420438	ANAPC7
ENSG00000121594	0.130225	0.0011126	0.00420449	CD80
ENSG00000164087	0.130184	0.00111669	0.00421874	POC1A
ENSG00000139574	0.13018	0.00111702	0.00421878	NPFF
ENSG00000168303	0.130166	0.00111849	0.00422316	MPLKIP
ENSG00000144524	0.130149	0.00112016	0.00422706	COPS7B
ENSG00000105366	0.13013	0.00112199	0.00423276	SIGLEC8
ENSG00000080986	0.130102	0.0011248	0.00424216	NDC80
ENSG00000205593	0.130085	0.00112649	0.00424734	DENND6B
ENSG00000155097	0.129976	0.00113753	0.00428531	ATP6V1C1
ENSG00000270016	0.129954	0.00113972	0.00429113	RP11-932O9.8
ENSG00000103319	0.129938	0.00114134	0.00429568	EEF2K
ENSG00000182224	0.129906	0.00114465	0.0043052	CYB5D1
ENSG00000157106	0.129905	0.00114475	0.0043052	SMG1
ENSG00000152443	0.129899	0.00114536	0.00430613	ZNF776
ENSG00000101187	0.129895	0.00114568	0.00430613	SLCO4A1
ENSG00000169442	0.129893	0.00114597	0.00430613	CD52
ENSG00000179588	0.12987	0.0011483	0.00431365	ZFPM1
ENSG00000118496	0.12986	0.0011493	0.00431622	FBXO30
ENSG00000188428	0.129792	0.00115628	0.00433998	BLOC1S5
ENSG00000077254	0.129708	0.00116487	0.00437097	USP33
ENSG00000147224	0.129563	0.00117994	0.00441756	PRPS1
ENSG00000075856	0.129532	0.00118322	0.0044286	SART3
ENSG00000272742	0.129448	0.00119204	0.0044566	CTB-43P18.1
ENSG00000120899	0.12942	0.00119505	0.00446657	PTK2B
ENSG00000233024	0.129365	0.00120086	0.00448256	RP11-1212A22.4
ENSG00000228801	0.129364	0.00120093	0.00448256	RP11-110G21.1
ENSG00000141759	0.129364	0.00120101	0.00448256	TXNL4A
ENSG00000161179	0.129313	0.00120644	0.00450155	YDJC
ENSG00000105327	0.129165	0.00122232	0.00455315	BBC3
ENSG00000146063	0.12916	0.00122285	0.00455387	TRIM41
ENSG00000187189	0.129091	0.00123029	0.00457389	TSPYL4
ENSG00000166888	0.129079	0.00123162	0.00457752	STAT6
ENSG00000184270	0.129024	0.00123767	0.00459872	HIST2H2AB
ENSG00000148908	0.128995	0.00124078	0.00460777	RGS10
ENSG00000146410	0.128944	0.00124636	0.00462473	MTFR2
ENSG00000110107	0.128905	0.00125064	0.00463916	PRPF19
ENSG00000196345	0.12883	0.001259	0.00466757	ZKSCAN7
ENSG00000196465	0.12876	0.00126681	0.0046923	MYL6B
ENSG00000138031	0.128757	0.00126708	0.0046923	ADCY3
ENSG00000142252	0.128724	0.00127083	0.00470357	GEMIN7
ENSG00000092199	0.128591	0.00128577	0.00475042	HNRNPC
ENSG00000129167	0.128585	0.00128647	0.00475085	TPH1
ENSG00000188277	0.128532	0.00129245	0.00477164	C15orf62
ENSG00000180098	0.128525	0.00129326	0.00477329	TRNAU1AP
ENSG00000152219	0.128517	0.00129419	0.00477522	ARL14EP
ENSG00000120729	0.128514	0.0012945	0.00477522	MYOT
ENSG00000148459	0.1285	0.00129614	0.00477993	PDSS1
ENSG00000149503	0.128484	0.00129793	0.0047852	INCENP
ENSG00000025156	0.128416	0.00130573	0.00480866	HSF2
ENSG00000196684	0.128406	0.00130686	0.00481147	HSH2D
ENSG00000238105	0.128379	0.00130997	0.00482024	GOLGA2B
ENSG00000160551	0.128253	0.00132459	0.00487135	TAOK1
ENSG00000151353	0.128189	0.00133204	0.00489622	TMEM18
ENSG00000197013	0.128186	0.00133235	0.00489622	ZNF429
ENSG00000162194	0.128185	0.00133245	0.00489622	C11orf48
ENSG00000197302	0.128148	0.00133688	0.00491113	ZNF720
ENSG00000076248	0.128076	0.00134529	0.00494066	UNG
ENSG00000213066	0.128059	0.00134729	0.00494526	FGFR1OP
ENSG00000111344	0.128026	0.00135127	0.00495851	RASAL1
ENSG00000171045	0.128017	0.00135232	0.00496098	TSNARE1
ENSG00000198374	0.127997	0.00135462	0.00496805	HIST1H2AL
ENSG00000108578	0.127987	0.00135589	0.00497133	BLMH
ENSG00000188987	0.127687	0.00139199	0.00508969	HIST1H4D
ENSG00000129691	0.127642	0.00139739	0.00510801	ASH2L
ENSG00000218739	0.127571	0.00140607	0.00513835	AC007390.5
ENSG00000096433	0.127549	0.00140888	0.00514721	ITPR3
ENSG00000211450	0.127455	0.00142046	0.0051838	C11orf31
ENSG00000196586	0.127406	0.00142657	0.00520326	MYO6
ENSG00000166398	0.127355	0.00143291	0.00522495	KIAA0355
ENSG00000183340	0.127335	0.00143539	0.0052311	JRKL
ENSG00000107864	0.127308	0.00143883	0.00524078	CPEB3
ENSG00000100614	0.127286	0.00144151	0.0052491	PPM1A
ENSG00000142686	0.127261	0.00144468	0.00525518	C1orf216
ENSG00000127314	0.127258	0.00144508	0.00525518	RAP1B
ENSG00000245869	0.127254	0.00144555	0.00525518	RP11-158I9.5
ENSG00000114790	0.127214	0.00145065	0.00527226	ARHGEF26
ENSG00000111788	0.127158	0.0014578	0.00529539	RP11-22B23.1
ENSG00000137504	0.127084	0.00146723	0.00532382	CREBZF
ENSG00000197813	0.127042	0.00147259	0.00534181	CTC-301O7.4
ENSG00000165480	0.126992	0.00147896	0.00536343	SKA3
ENSG00000197385	0.126956	0.00148368	0.00537761	ZNF860
ENSG00000212664	0.126942	0.00148545	0.00538258	RP11-592N21.1
ENSG00000132646	0.126917	0.0014886	0.00539254	PCNA
ENSG00000149262	0.126897	0.0014912	0.00540047	INTS4
ENSG00000257010	0.126876	0.00149399	0.00540764	AC140481.3
ENSG00000236002	0.126842	0.00149837	0.00542056	CTB-75G16.1
ENSG00000198947	0.126801	0.00150382	0.00543877	DMD
ENSG00000163755	0.126772	0.00150754	0.00544786	HPS3
ENSG00000130021	0.126772	0.00150756	0.00544786	HDHD1
ENSG00000049541	0.126695	0.00151768	0.00548109	RFC2
ENSG00000188846	0.126694	0.00151782	0.00548109	RPL14
ENSG00000232901	0.126675	0.00152033	0.00548655	CYCSP10
ENSG00000184596	0.126607	0.00152932	0.00551442	AF207550.1
ENSG00000117450	0.126606	0.00152944	0.00551442	PRDX1
ENSG00000228835	0.126575	0.00153355	0.00552595	AC012123.1
ENSG00000051180	0.126425	0.00155363	0.00559003	RAD51
ENSG00000188060	0.126402	0.00155672	0.00559963	RAB42
ENSG00000221962	0.126385	0.00155903	0.00560643	TMEM14E
ENSG00000139437	0.126372	0.00156078	0.00561122	TCHP
ENSG00000185127	0.126285	0.00157261	0.00564917	C6orf120
ENSG00000105556	0.12628	0.00157325	0.00564996	MIER2
ENSG00000183604	0.126226	0.00158068	0.00567202	RP11-347C12.2
ENSG00000179832	0.126039	0.00160644	0.00575671	MROH1
ENSG00000196338	0.125827	0.00163623	0.00585243	NLGN3
ENSG00000078098	0.125781	0.00164269	0.00587345	FAP
ENSG00000095794	0.125773	0.00164378	0.00587468	CREM
ENSG00000165832	0.125764	0.00164505	0.00587724	TRUB1
ENSG00000203813	0.125762	0.00164538	0.00587724	HIST1H3H
ENSG00000151092	0.125679	0.00165721	0.0059068	NGLY1
ENSG00000267105	0.125642	0.0016625	0.00592406	CTD-2369P2.4
ENSG00000160229	0.125554	0.00167512	0.00596161	ZNF66
ENSG00000235865	0.12552	0.00168013	0.00597568	GSN-AS1
ENSG00000230224	0.125485	0.00168511	0.00599019	PHBP9
ENSG00000105221	0.125463	0.00168831	0.00599996	AKT2
ENSG00000120662	0.125454	0.00168961	0.00600298	MTRF1
ENSG00000205041	0.125401	0.00169739	0.00602419	CTC-425O23.2
ENSG00000122641	0.125382	0.00170016	0.0060324	INHBA
ENSG00000143207	0.125374	0.00170128	0.00603478	RFWD2
ENSG00000164118	0.125254	0.00171899	0.00609274	CEP44
ENSG00000138778	0.12522	0.00172401	0.00610403	CENPE
ENSG00000144895	0.125114	0.00173979	0.0061517	EIF2A
ENSG00000170006	0.12506	0.00174793	0.00617877	TMEM154
ENSG00000257246	0.125057	0.00174837	0.00617877	RP11-416A17.6
ENSG00000185963	0.124957	0.0017634	0.00622525	BICD2
ENSG00000203667	0.124906	0.00177119	0.0062511	COX20
ENSG00000163534	0.124895	0.00177276	0.00625451	FCRL1
ENSG00000187815	0.124893	0.0017731	0.00625451	ZFP69
ENSG00000125772	0.124875	0.0017759	0.00626275	GPCPD1
ENSG00000196976	0.124757	0.00179394	0.00631631	LAGE3
ENSG00000167720	0.12469	0.0018042	0.00634905	SRR
ENSG00000069509	0.124643	0.00181148	0.00636962	FUNDC1
ENSG00000186448	0.124609	0.00181673	0.00638473	ZNF197
ENSG00000237036	0.1246	0.00181821	0.00638821	ZEB1-AS1
ENSG00000213551	0.124593	0.0018193	0.00639037	DNAJC9
ENSG00000188938	0.124558	0.00182475	0.00640614	FAM120AOS
ENSG00000204519	0.124514	0.00183161	0.00642853	ZNF551
ENSG00000142751	0.124491	0.00183521	0.00643945	GPN2
ENSG00000263006	0.124456	0.00184076	0.00645721	ROCK1P1
ENSG00000135439	0.124451	0.00184146	0.00645799	AGAP2
ENSG00000224126	0.124409	0.00184807	0.00647943	UBE2SP2
ENSG00000114098	0.124402	0.00184927	0.00648023	ARMC8
ENSG00000040199	0.12438	0.00185279	0.00648745	PHLPP2
ENSG00000182584	0.124318	0.00186249	0.00651799	ACTL10
ENSG00000256066	0.124314	0.00186325	0.00651894	AC013269.1
ENSG00000160131	0.124265	0.001871	0.00654162	VMA21
ENSG00000228157	0.124264	0.00187121	0.00654162	AC007952.5
ENSG00000189152	0.124217	0.00187875	0.00656453	GRAPL
ENSG00000158023	0.124202	0.00188119	0.00657131	WDR66
ENSG00000010072	0.124188	0.00188331	0.00657701	SPRTN
ENSG00000125821	0.124177	0.0018851	0.00657979	DTD1
ENSG00000126070	0.124172	0.00188594	0.00658099	AGO3
ENSG00000196532	0.124088	0.00189955	0.006625	HIST1H3C
ENSG00000152749	0.124025	0.00190971	0.0066587	GPR180
ENSG00000120265	0.124014	0.00191153	0.00666331	PCMT1
ENSG00000139921	0.123998	0.00191415	0.00666886	TMX1
ENSG00000224975	0.123995	0.00191463	0.00666886	INE1
ENSG00000185482	0.123973	0.00191826	0.00667802	STAC3
ENSG00000152193	0.123938	0.00192386	0.00669047	RNF219
ENSG00000131470	0.123935	0.00192435	0.00669047	PSMC3IP
ENSG00000163939	0.123914	0.00192785	0.00670088	PBRM1
ENSG00000160392	0.123903	0.00192967	0.00670545	C19orf47
ENSG00000153363	0.123883	0.00193302	0.00671365	LINC00467
ENSG00000110011	0.12387	0.00193506	0.00671893	DNAJC4
ENSG00000160410	0.123812	0.00194473	0.00674671	SHKBP1
ENSG00000138495	0.123747	0.00195542	0.0067775	COX17
ENSG00000122224	0.123702	0.00196301	0.00679998	LY9
ENSG00000134318	0.123693	0.00196454	0.00680353	ROCK2
ENSG00000131013	0.123666	0.00196904	0.00681733	PPIL4
ENSG00000183172	0.123648	0.00197206	0.00682599	SMDT1
ENSG00000204771	0.123635	0.00197411	0.00683133	CTD-3232M19.2
ENSG00000181322	0.123604	0.00197939	0.00684781	NME9
ENSG00000229273	0.123536	0.00199082	0.00688557	RP11-104G3.2
ENSG00000265148	0.123505	0.00199609	0.00689841	BZRAP1-AS1
ENSG00000136279	0.123493	0.00199814	0.00690369	DBNL
ENSG00000188613	0.123428	0.0020092	0.0069383	NANOS1
ENSG00000100297	0.123367	0.00201962	0.00696885	MCM5
ENSG00000137154	0.123358	0.00202114	0.0069723	RPS6
ENSG00000102057	0.123286	0.0020335	0.00700947	KCND1
ENSG00000162923	0.123246	0.00204042	0.0070297	WDR26
ENSG00000125107	0.123235	0.0020424	0.00703381	CNOT1
ENSG00000054611	0.123233	0.00204267	0.00703381	TBC1D22A
ENSG00000154016	0.123193	0.00204966	0.00705424	GRAP
ENSG00000166439	0.123132	0.00206027	0.0070889	RNF169
ENSG00000205560	0.123118	0.00206267	0.00709532	CPT1B
ENSG00000157540	0.123102	0.00206548	0.00710315	DYRK1A
ENSG00000241878	0.123073	0.00207067	0.00711918	PISD
ENSG00000168014	0.123055	0.00207376	0.00712796	C2CD3
ENSG00000170606	0.12305	0.00207465	0.00712917	HSPA4
ENSG00000101844	0.123012	0.00208126	0.00714635	ATG4A
ENSG00000257267	0.122928	0.00209615	0.00718965	ZNF271
ENSG00000119333	0.122927	0.00209636	0.00718965	WDR34
ENSG00000179041	0.122923	0.00209712	0.00718965	RRS1
ENSG00000137078	0.122887	0.00210336	0.00720646	SIT1
ENSG00000255152	0.122884	0.00210401	0.00720646	MSH5-SAPCD1
ENSG00000165487	0.122821	0.00211521	0.00724048	MICU2
ENSG00000005801	0.122704	0.00213623	0.00730303	ZNF195
ENSG00000135211	0.122699	0.00213716	0.00730315	TMEM60
ENSG00000235912	0.122645	0.00214687	0.00733001	RP1-159A19.3
ENSG00000224645	0.1226	0.00215513	0.00735064	RP11-126K1.8
ENSG00000092094	0.122541	0.00216578	0.00737939	OSGEP
ENSG00000035499	0.122531	0.0021677	0.00738405	DEPDC1B
ENSG00000088727	0.122425	0.00218701	0.00744223	KIF9
ENSG00000125482	0.122419	0.00218814	0.00744385	TTF1
ENSG00000168411	0.122414	0.00218917	0.00744385	RFWD3
ENSG00000175193	0.122405	0.00219075	0.00744543	PARL
ENSG00000167797	0.122357	0.00219958	0.00747352	CDK2AP2
ENSG00000114999	0.122352	0.00220067	0.00747532	TTL
ENSG00000183891	0.122276	0.0022147	0.00751721	TTC32
ENSG00000272700	0.12226	0.00221768	0.00752539	RP11-245C23.3
ENSG00000167674	0.122167	0.00223514	0.00758078	HDGFRP2
ENSG00000109771	0.122151	0.00223818	0.00758838	LRP2BP
ENSG00000140350	0.122119	0.00224419	0.00760178	ANP32A
ENSG00000116791	0.122048	0.00225764	0.00764345	CRYZ
ENSG00000228863	0.122038	0.00225955	0.00764796	RP11-404F10.2
ENSG00000205482	0.122019	0.0022631	0.00765805	AC007000.12
ENSG00000182379	0.122009	0.00226493	0.00766227	NXPH4
ENSG00000187514	0.12191	0.00228398	0.00772084	PTMA
ENSG00000138081	0.121905	0.00228496	0.00772179	FBXO11
ENSG00000163946	0.1219	0.00228576	0.00772179	FAM208A
ENSG00000138092	0.121887	0.00228829	0.00772559	CENPO
ENSG00000065548	0.121789	0.00230714	0.0077833	ZC3H15
ENSG00000225855	0.121703	0.00232383	0.00782857	RUSC1-AS1
ENSG00000261221	0.121702	0.00232409	0.00782857	ZNF865
ENSG00000258674	0.121684	0.00232767	0.00783865	CTC-260F20.3
ENSG00000077514	0.121635	0.00233721	0.00786484	POLD3
ENSG00000222046	0.121635	0.00233722	0.00786484	DCDC2B
ENSG00000183336	0.121622	0.00233976	0.00787139	BOLA2
ENSG00000104814	0.121601	0.00234389	0.00787932	MAP4K1
ENSG00000183160	0.12156	0.00235185	0.00790406	TMEM119
ENSG00000198113	0.121515	0.00236086	0.00792835	TOR4A
ENSG00000094841	0.121501	0.00236354	0.00793357	UPRT
ENSG00000108953	0.121432	0.00237728	0.0079694	YWHAE
ENSG00000237491	0.121428	0.00237798	0.00796975	RP11-206L10.9
ENSG00000106268	0.12135	0.0023937	0.00801232	NUDT1
ENSG00000138346	0.121316	0.00240042	0.00803282	DNA2
ENSG00000173678	0.121313	0.00240103	0.00803283	SPDYE2B
ENSG00000091009	0.121287	0.00240625	0.00804623	RBM27
ENSG00000215883	0.121231	0.0024176	0.00807808	CYB5RL
ENSG00000154473	0.121198	0.00242415	0.00809795	BUB3
ENSG00000116157	0.121159	0.00243221	0.0081208	GPX7
ENSG00000156976	0.121136	0.00243682	0.00813415	EIF4A2
ENSG00000156170	0.121096	0.00244504	0.00815955	NDUFAF6
ENSG00000126215	0.121043	0.00245586	0.00818949	XRCC3
ENSG00000175567	0.121035	0.00245754	0.00819303	UCP2
[truncated: 11,303 more rows]
