# Supplementary material for: Disruption of KLHL6 Fuels Oncogenic Antigen Receptor Signaling in B-Cell Lymphoma
Source: Blood Cancer Discov. 2024 Apr 17;5(5):331–52. doi: 10.1158/2643-3230.BCD-23-0182 (PMC11369598; doi:10.1158/2643-3230.BCD-23-0182)
Supplement: Table S2 — shows recurrent KLHL6 mutations reported in DLBCL. [file bcd-23-0182_table_s2_suppst2.xlsx]

## Sheet: Table S2
Supplemental Table S2. Recurrent KLHL6 mutations reported in DLBCL.
Table S2A	Sequencing cohorts pooled together to examine KLHL6 mutations.
Table S2B	KLHL6 mutations reported in the analyzed cohorts.

## Sheet: Table S2A
Table S2A. Sequencing cohorts pooled together to examine KLHL6 mutations.
PMID	First author	Sequencing	Number of cases	Comment
28985567	Reddy et al.	Whole exome sequencing	1001
29641966	Schmitz et al.	Whole exome sequencing	529
29713087	Chapuy et al.	Whole exome sequencing	135
32374878	Wise et al.	Whole exome sequencing	37	Data from primary tumors only
28183850	Meriranta et al.	Whole exome sequencing	8
32187361	Lacy et al.	Targeted panel	928
33792219	Ma et al.	Targeted panel	183
31844144	Cucco et al.	Targeted panel	697
32094924	Ennishi et al.	Targeted panel	340
30275490	Arthur et al.	Whole-genome sequencing	153

## Sheet: Table S2B
Table S2B. KLHL6 mutations reported in the analyzed cohorts
Hugo_Symbol	Mutation_Type	Protein_Change	Cohort
KLHL6	MISSENSE	H86L	chapuy.et.al
KLHL6	MISSENSE	R566W	chapuy.et.al
KLHL6	MISSENSE	C578S	chapuy.et.al
KLHL6	MISSENSE	C508R	chapuy.et.al
KLHL6	MISSENSE	D14N	chapuy.et.al
KLHL6	MISSENSE	F83L	chapuy.et.al
KLHL6	MISSENSE	S597L	chapuy.et.al
KLHL6	MISSENSE	L592P	chapuy.et.al
KLHL6	MISSENSE	L90P	chapuy.et.al
KLHL6	MISSENSE	I57N	chapuy.et.al
KLHL6	MISSENSE	C77W	chapuy.et.al
KLHL6	MISSENSE	E568K	chapuy.et.al
KLHL6	MISSENSE	Y380S	chapuy.et.al
KLHL6	MISSENSE	R347H	chapuy.et.al
KLHL6	MISSENSE	L90P	chapuy.et.al
KLHL6	MISSENSE	L90F	arthur.et.al
KLHL6	Nonsense_Mutation	L56*	arthur.et.al
KLHL6	MISSENSE	F370V	arthur.et.al
KLHL6	MISSENSE	F97L	arthur.et.al
KLHL6	MISSENSE	N69K	arthur.et.al
KLHL6	MISSENSE	Y561D	arthur.et.al
KLHL6	MISSENSE	V88E	arthur.et.al
KLHL6	Nonsense_Mutation	R250*	arthur.et.al
KLHL6	MISSENSE	S94N	arthur.et.al
KLHL6	frameshift	V243Sfs*80	arthur.et.al
KLHL6	MISSENSE	E369Q	arthur.et.al
KLHL6	MISSENSE	R347H	arthur.et.al
KLHL6	MISSENSE	S94N	arthur.et.al
KLHL6	Nonsense_Mutation	L56*	arthur.et.al
KLHL6	MISSENSE	L65P	arthur.et.al
KLHL6	MISSENSE	F49V	arthur.et.al
KLHL6	MISSENSE	L65P	arthur.et.al
KLHL6	MISSENSE	V47G	arthur.et.al
KLHL6	MISSENSE	E568K	reddy.et.al
KLHL6	MISSENSE	E568K	reddy.et.al
KLHL6	MISSENSE	E568K	reddy.et.al
KLHL6	MISSENSE	E568K	reddy.et.al
KLHL6	MISSENSE	E568K	reddy.et.al
KLHL6	MISSENSE	E568K	reddy.et.al
KLHL6	MISSENSE	E568K	reddy.et.al
KLHL6	MISSENSE	E568K	reddy.et.al
KLHL6	MISSENSE	E568K	reddy.et.al
KLHL6	MISSENSE	E568K	reddy.et.al
KLHL6	MISSENSE	E568K	reddy.et.al
KLHL6	MISSENSE	Y96S	reddy.et.al
KLHL6	MISSENSE	L65P	reddy.et.al
KLHL6	MISSENSE	L65P	reddy.et.al
KLHL6	MISSENSE	L65P	reddy.et.al
KLHL6	MISSENSE	L65P	reddy.et.al
KLHL6	MISSENSE	L65P	reddy.et.al
KLHL6	MISSENSE	L65P	reddy.et.al
KLHL6	MISSENSE	L65P	reddy.et.al
KLHL6	MISSENSE	L65P	reddy.et.al
KLHL6	MISSENSE	L65P	reddy.et.al
KLHL6	MISSENSE	L65P	reddy.et.al
KLHL6	MISSENSE	M67K	reddy.et.al
KLHL6	MISSENSE	L54P	reddy.et.al
KLHL6	MISSENSE	L71V	reddy.et.al
KLHL6	MISSENSE	L71V	reddy.et.al
KLHL6	MISSENSE	D79V	reddy.et.al
KLHL6	MISSENSE	D79V	reddy.et.al
KLHL6	MISSENSE	L90F	reddy.et.al
KLHL6	MISSENSE	L90F	reddy.et.al
KLHL6	MISSENSE	L90F	reddy.et.al
KLHL6	MISSENSE	L90F	reddy.et.al
KLHL6	MISSENSE	L90F	reddy.et.al
KLHL6	MISSENSE	S248L	reddy.et.al
KLHL6	MISSENSE	E82D	reddy.et.al
KLHL6	MISSENSE	E82D	reddy.et.al
KLHL6	MISSENSE	T575M	reddy.et.al
KLHL6	MISSENSE	V438E	reddy.et.al
KLHL6	MISSENSE	Y96D	reddy.et.al
KLHL6	MISSENSE	Y96D	reddy.et.al
KLHL6	MISSENSE	L42F	reddy.et.al
KLHL6	Nonsense_Mutation	Y96X	reddy.et.al
KLHL6	MISSENSE	D73N	reddy.et.al
KLHL6	MISSENSE	E107G	reddy.et.al
KLHL6	MISSENSE	I562T	reddy.et.al
KLHL6	MISSENSE	D442N	reddy.et.al
KLHL6	MISSENSE	D442N	reddy.et.al
KLHL6	MISSENSE	D442N	reddy.et.al
KLHL6	Nonsense_Mutation	Q81X	reddy.et.al
KLHL6	MISSENSE	S607A	reddy.et.al
KLHL6	MISSENSE	R411C	reddy.et.al
KLHL6	MISSENSE	R411C	reddy.et.al
KLHL6	MISSENSE	S94N	reddy.et.al
KLHL6	MISSENSE	S94N	reddy.et.al
KLHL6	MISSENSE	W579G	reddy.et.al
KLHL6	MISSENSE	R594Q	reddy.et.al
KLHL6	MISSENSE	R594Q	reddy.et.al
KLHL6	MISSENSE	V78L	reddy.et.al
KLHL6	MISSENSE	R347H	reddy.et.al
KLHL6	MISSENSE	R347H	reddy.et.al
KLHL6	MISSENSE	N60I	reddy.et.al
KLHL6	Nonsense_Mutation	Q59X	reddy.et.al
KLHL6	MISSENSE	V602I	reddy.et.al
KLHL6	MISSENSE	V602I	reddy.et.al
KLHL6	MISSENSE	V602I	reddy.et.al
KLHL6	INFRAME	na	reddy.et.al
KLHL6	MISSENSE	D51G	reddy.et.al
KLHL6	MISSENSE	L56F	reddy.et.al
KLHL6	MISSENSE	E369K	reddy.et.al
KLHL6	frameshift	na	reddy.et.al
KLHL6	MISSENSE	A70G	reddy.et.al
KLHL6	MISSENSE	C85Y	reddy.et.al
KLHL6	MISSENSE	E547G	reddy.et.al
KLHL6	MISSENSE	E547G	reddy.et.al
KLHL6	MISSENSE	F83I	reddy.et.al
KLHL6	MISSENSE	N395S	reddy.et.al
KLHL6	MISSENSE	E547K	reddy.et.al
KLHL6	MISSENSE	G476E	reddy.et.al
KLHL6	MISSENSE	R559W	reddy.et.al
KLHL6	MISSENSE	L65P	schmitz.et.al
KLHL6	MISSENSE	S84T	schmitz.et.al
KLHL6	MISSENSE	L90V	schmitz.et.al
KLHL6	MISSENSE	L65P	schmitz.et.al
KLHL6	MISSENSE	L65P	schmitz.et.al
KLHL6	Nonsense_Mutation	Q81X	schmitz.et.al
KLHL6	MISSENSE	F97L	schmitz.et.al
KLHL6	MISSENSE	L90V	schmitz.et.al
KLHL6	Nonsense_Mutation	Q81X	schmitz.et.al
KLHL6	INFRAME	A92del	schmitz.et.al
KLHL6	MISSENSE	V89M	schmitz.et.al
KLHL6	MISSENSE	S94T	schmitz.et.al
KLHL6	MISSENSE	D73N	schmitz.et.al
KLHL6	Nonsense_Mutation	R66X	schmitz.et.al
KLHL6	Nonsense_Mutation	L20X	schmitz.et.al
KLHL6	MISSENSE	N141T	schmitz.et.al
KLHL6	MISSENSE	L90F	schmitz.et.al
KLHL6	frameshift	E588fs	schmitz.et.al
KLHL6	MISSENSE	E568K	schmitz.et.al
KLHL6	MISSENSE	A91V	schmitz.et.al
KLHL6	MISSENSE	E568K	schmitz.et.al
KLHL6	MISSENSE	E547K	schmitz.et.al
KLHL6	MISSENSE	A70P	schmitz.et.al
KLHL6	MISSENSE	E568K	schmitz.et.al
KLHL6	MISSENSE	G475E	schmitz.et.al
KLHL6	MISSENSE	I75V	schmitz.et.al
KLHL6	MISSENSE	L71V	schmitz.et.al
KLHL6	MISSENSE	L90F	schmitz.et.al
KLHL6	MISSENSE	E547G	schmitz.et.al
KLHL6	MISSENSE	A93V	schmitz.et.al
KLHL6	MISSENSE	F83V	schmitz.et.al
KLHL6	MISSENSE	L62P	schmitz.et.al
KLHL6	MISSENSE	E568K	schmitz.et.al
KLHL6	MISSENSE	L65V	schmitz.et.al
KLHL6	MISSENSE	L58P	schmitz.et.al
KLHL6	MISSENSE	A91V	schmitz.et.al
KLHL6	MISSENSE	C85R	schmitz.et.al
KLHL6	MISSENSE	Y96C	schmitz.et.al
KLHL6	MISSENSE	A92E	schmitz.et.al
KLHL6	MISSENSE	E547K	schmitz.et.al
KLHL6	MISSENSE	P31T	schmitz.et.al
KLHL6	MISSENSE	T64S	schmitz.et.al
KLHL6	MISSENSE	L65V	schmitz.et.al
KLHL6	MISSENSE	E547K	schmitz.et.al
KLHL6	MISSENSE	D29N	schmitz.et.al
KLHL6	MISSENSE	V78E	schmitz.et.al
KLHL6	Nonsense_Mutation	L42X	schmitz.et.al
KLHL6	MISSENSE	E17A	schmitz.et.al
KLHL6	MISSENSE	M3R	schmitz.et.al
KLHL6	MISSENSE	F97L	schmitz.et.al
KLHL6	MISSENSE	R244W	schmitz.et.al
KLHL6	MISSENSE	G476V	schmitz.et.al
KLHL6	frameshift	Q543fs	schmitz.et.al
KLHL6	MISSENSE	A91V	schmitz.et.al
KLHL6	MISSENSE	L65Q	schmitz.et.al
KLHL6	MISSENSE	Y561N	schmitz.et.al
KLHL6	MISSENSE	E547K	schmitz.et.al
KLHL6	MISSENSE	R98K	schmitz.et.al
KLHL6	MISSENSE	P342L	schmitz.et.al
KLHL6	MISSENSE	R244W	schmitz.et.al
KLHL6	MISSENSE	F97L	schmitz.et.al
KLHL6	MISSENSE	L90V	schmitz.et.al
KLHL6	MISSENSE	L65P	schmitz.et.al
KLHL6	MISSENSE	R594W	schmitz.et.al
KLHL6	MISSENSE	E547Q	schmitz.et.al
KLHL6	MISSENSE	T387A	schmitz.et.al
KLHL6	MISSENSE	E547K	schmitz.et.al
KLHL6	MISSENSE	L90F	schmitz.et.al
KLHL6	MISSENSE	L90F	schmitz.et.al
KLHL6	MISSENSE	H598D	cucco.et.al
KLHL6	MISSENSE	C590R	cucco.et.al
KLHL6	MISSENSE	E568Q	cucco.et.al
KLHL6	MISSENSE	E568K	cucco.et.al
KLHL6	MISSENSE	E568K	cucco.et.al
KLHL6	MISSENSE	E568K	cucco.et.al
KLHL6	MISSENSE	E568K	cucco.et.al
KLHL6	MISSENSE	E547G	cucco.et.al
KLHL6	MISSENSE	E547K	cucco.et.al
KLHL6	MISSENSE	E547K	cucco.et.al
KLHL6	MISSENSE	E547K	cucco.et.al
KLHL6	MISSENSE	E547K	cucco.et.al
KLHL6	MISSENSE	Y529N	cucco.et.al
KLHL6	MISSENSE	Y441N	cucco.et.al
KLHL6	MISSENSE	R434S	cucco.et.al
KLHL6	MISSENSE	Y424H	cucco.et.al
KLHL6	MISSENSE	R413G	cucco.et.al
KLHL6	MISSENSE	R347L	cucco.et.al
KLHL6	INFRAME	298_299del	cucco.et.al
KLHL6	MISSENSE	E237G	cucco.et.al
KLHL6	INFRAME	199_200del	cucco.et.al
KLHL6	MISSENSE	H184Y	cucco.et.al
KLHL6	SPLICE_SITE	na	cucco.et.al
KLHL6	MISSENSE	R98T	cucco.et.al
KLHL6	MISSENSE	R98W	cucco.et.al
KLHL6	MISSENSE	Y96S	cucco.et.al
KLHL6	MISSENSE	Y96H	cucco.et.al
KLHL6	MISSENSE	S94T	cucco.et.al
KLHL6	MISSENSE	A91V	cucco.et.al
KLHL6	MISSENSE	A91V	cucco.et.al
KLHL6	MISSENSE	L90F	cucco.et.al
KLHL6	MISSENSE	L90F	cucco.et.al
KLHL6	MISSENSE	L90F	cucco.et.al
KLHL6	MISSENSE	L90F	cucco.et.al
KLHL6	MISSENSE	V89E	cucco.et.al
KLHL6	MISSENSE	R87P	cucco.et.al
KLHL6	MISSENSE	H86R	cucco.et.al
KLHL6	MISSENSE	C85R	cucco.et.al
KLHL6	INFRAME	84_85del	cucco.et.al
KLHL6	MISSENSE	F83L	cucco.et.al
KLHL6	MISSENSE	F83S	cucco.et.al
KLHL6	Nonsense_Mutation	Q81X	cucco.et.al
KLHL6	Nonsense_Mutation	Q81X	cucco.et.al
KLHL6	MISSENSE	V78E	cucco.et.al
KLHL6	MISSENSE	I75M	cucco.et.al
KLHL6	MISSENSE	T72P	cucco.et.al
KLHL6	MISSENSE	L71P	cucco.et.al
KLHL6	MISSENSE	L71V	cucco.et.al
KLHL6	MISSENSE	L65P	cucco.et.al
KLHL6	MISSENSE	L65P	cucco.et.al
KLHL6	MISSENSE	L65P	cucco.et.al
KLHL6	MISSENSE	L65Q	cucco.et.al
KLHL6	Nonsense_Mutation	L56X	cucco.et.al
KLHL6	Nonsense_Mutation	L42X	cucco.et.al
KLHL6	MISSENSE	E17D	cucco.et.al
KLHL6	MISSENSE	E17G	cucco.et.al
KLHL6	MISSENSE	D14A	cucco.et.al
KLHL6	MISSENSE	D14N	cucco.et.al
KLHL6	MISSENSE	D14N	cucco.et.al
KLHL6	MISSENSE	D14N	cucco.et.al
KLHL6	MISSENSE	D14N	cucco.et.al
KLHL6	MISSENSE	M1T	cucco.et.al
KLHL6	MISSENSE	S55P	wise.et.al
KLHL6	MISSENSE	L90F	wise.et.al
KLHL6	MISSENSE	L65P	wise.et.al
KLHL6	MISSENSE	V88A	ma.et.al
KLHL6	MISSENSE	E568K	ma.et.al
KLHL6	MISSENSE	A135V	ma.et.al
KLHL6	MISSENSE	V78E	ma.et.al
KLHL6	Nonsense_Mutation	L42*	ma.et.al
KLHL6	MISSENSE	D29N	ma.et.al
KLHL6	MISSENSE	L90F	ma.et.al
KLHL6	MISSENSE	I80M	ma.et.al
KLHL6	MISSENSE	C85W	ma.et.al
KLHL6	MISSENSE	G475E	ma.et.al
KLHL6	MISSENSE	M67I	ma.et.al
KLHL6	MISSENSE	L90V	ma.et.al
KLHL6	MISSENSE	E547G	ma.et.al
KLHL6	MISSENSE	L90F	ma.et.al
KLHL6	MISSENSE	E17A	ma.et.al
KLHL6	MISSENSE	M3R	ma.et.al
KLHL6	MISSENSE	D73H	ma.et.al
KLHL6	MISSENSE	N69D	ma.et.al
KLHL6	MISSENSE	E547G	ennishi.et.al
KLHL6	MISSENSE	S94T	ennishi.et.al
KLHL6	MISSENSE	L90F	ennishi.et.al
KLHL6	MISSENSE	V591I	ennishi.et.al
KLHL6	MISSENSE	F97V	ennishi.et.al
KLHL6	MISSENSE	H86Y	ennishi.et.al
KLHL6	MISSENSE	S597L	ennishi.et.al
KLHL6	MISSENSE	E82D	ennishi.et.al
KLHL6	MISSENSE	F83V	ennishi.et.al
KLHL6	MISSENSE	I80M	ennishi.et.al
KLHL6	MISSENSE	E547K	ennishi.et.al
KLHL6	MISSENSE	T64I	ennishi.et.al
KLHL6	Nonsense_Mutation	L56*	ennishi.et.al
KLHL6	frameshift	92A_93Sfs	ennishi.et.al
KLHL6	MISSENSE	S346G	ennishi.et.al
KLHL6	MISSENSE	A91V	ennishi.et.al
KLHL6	MISSENSE	Y96C	ennishi.et.al
KLHL6	MISSENSE	D14N	ennishi.et.al
KLHL6	MISSENSE	C77Y	ennishi.et.al
KLHL6	MISSENSE	E547G	ennishi.et.al
KLHL6	MISSENSE	L65V	ennishi.et.al
KLHL6	MISSENSE	L71P	ennishi.et.al
KLHL6	MISSENSE	C77R	ennishi.et.al
KLHL6	MISSENSE	R347L	ennishi.et.al
KLHL6	MISSENSE	F83V	ennishi.et.al
KLHL6	MISSENSE	A70P	ennishi.et.al
KLHL6	MISSENSE	A91V	ennishi.et.al
KLHL6	MISSENSE	Y96H	ennishi.et.al
KLHL6	MISSENSE	C77Y	ennishi.et.al
KLHL6	MISSENSE	L90P	ennishi.et.al
KLHL6	MISSENSE	I80T	ennishi.et.al
KLHL6	MISSENSE	L62P	ennishi.et.al
KLHL6	frameshift	45K_46Vfs	ennishi.et.al
KLHL6	MISSENSE	T72R	ennishi.et.al
KLHL6	MISSENSE	V78G	ennishi.et.al
KLHL6	MISSENSE	I75F	ennishi.et.al
KLHL6	MISSENSE	N69S	ennishi.et.al
KLHL6	frameshift	586T_587Efs	ennishi.et.al
KLHL6	MISSENSE	L90F	ennishi.et.al
KLHL6	MISSENSE	E547G	ennishi.et.al
KLHL6	MISSENSE	E568K	ennishi.et.al
KLHL6	INFRAME	568K_569Ndel	ennishi.et.al
KLHL6	frameshift	205N_208Efs	ennishi.et.al
KLHL6	MISSENSE	L90F	ennishi.et.al
KLHL6	MISSENSE	S84A	ennishi.et.al
KLHL6	MISSENSE	E547G	ennishi.et.al
KLHL6	MISSENSE	F83V	ennishi.et.al
KLHL6	MISSENSE	F83S	ennishi.et.al
KLHL6	MISSENSE	L90F	ennishi.et.al
KLHL6	MISSENSE	R98G	ennishi.et.al
KLHL6	MISSENSE	D14A	ennishi.et.al
KLHL6	MISSENSE	E21Q	ennishi.et.al
KLHL6	MISSENSE	F97L	ennishi.et.al
KLHL6	MISSENSE	D73H	ennishi.et.al
KLHL6	MISSENSE	L58P	ennishi.et.al
KLHL6	MISSENSE	E331K	ennishi.et.al
KLHL6	MISSENSE	L90F	ennishi.et.al
KLHL6	MISSENSE	W242R	ennishi.et.al
KLHL6	MISSENSE	L340V	ennishi.et.al
KLHL6	MISSENSE	E547G	lacy.et.al
KLHL6	MISSENSE	L65P	lacy.et.al
KLHL6	MISSENSE	E568K	lacy.et.al
KLHL6	MISSENSE	E568K	lacy.et.al
KLHL6	MISSENSE	L65P	lacy.et.al
KLHL6	MISSENSE	E568K	lacy.et.al
KLHL6	MISSENSE	L65P	lacy.et.al
KLHL6	MISSENSE	E568K	lacy.et.al
KLHL6	MISSENSE	E568K	lacy.et.al
KLHL6	MISSENSE	E568Q	lacy.et.al
KLHL6	MISSENSE	A93G	lacy.et.al
KLHL6	frameshift	L90fs*15	lacy.et.al
KLHL6	MISSENSE	L90V	lacy.et.al
KLHL6	Nonsense_Mutation	L56*	lacy.et.al
KLHL6	MISSENSE	E568K	lacy.et.al
KLHL6	MISSENSE	E568K	lacy.et.al
KLHL6	frameshift	V74fs*30	lacy.et.al
KLHL6	MISSENSE	E568K	lacy.et.al
KLHL6	MISSENSE	E547K	lacy.et.al
KLHL6	MISSENSE	E547K	lacy.et.al
KLHL6	Nonsense_Mutation	Y96*	lacy.et.al
KLHL6	MISSENSE	L65P	lacy.et.al
KLHL6	MISSENSE	E547K	lacy.et.al
KLHL6	MISSENSE	E547K	lacy.et.al
KLHL6	MISSENSE	L90V	lacy.et.al
KLHL6	MISSENSE	Y96D	lacy.et.al
KLHL6	MISSENSE	E568K	lacy.et.al
KLHL6	MISSENSE	D14N	lacy.et.al
KLHL6	MISSENSE	D14N	lacy.et.al
KLHL6	MISSENSE	D14N	lacy.et.al
KLHL6	MISSENSE	C85W	lacy.et.al
KLHL6	MISSENSE	A93G	lacy.et.al
KLHL6	MISSENSE	Y96N	lacy.et.al
KLHL6	frameshift	E45fs*12	lacy.et.al
KLHL6	frameshift	K46fs*11	lacy.et.al
KLHL6	Nonsense_Mutation	C77*	lacy.et.al
KLHL6	frameshift	F83fs*23	lacy.et.al
KLHL6	MISSENSE	D14N	lacy.et.al
KLHL6	MISSENSE	L65P	lacy.et.al
KLHL6	MISSENSE	Y96C	lacy.et.al
KLHL6	MISSENSE	L90V	lacy.et.al
KLHL6	MISSENSE	Y96C	lacy.et.al
KLHL6	MISSENSE	L90V	lacy.et.al
KLHL6	MISSENSE	A93G	lacy.et.al
KLHL6	MISSENSE	Y96F	lacy.et.al
KLHL6	Nonsense_Mutation	Q81*	lacy.et.al
KLHL6	MISSENSE	Y96N	lacy.et.al
KLHL6	MISSENSE	L90H	lacy.et.al
KLHL6	Nonsense_Mutation	L56*	lacy.et.al
KLHL6	MISSENSE	E568K	lacy.et.al
KLHL6	MISSENSE	C85R	lacy.et.al
KLHL6	MISSENSE	A93G	lacy.et.al
KLHL6	MISSENSE	E568K	lacy.et.al
KLHL6	MISSENSE	D14N	lacy.et.al
KLHL6	frameshift	T64fs*47	lacy.et.al
KLHL6	MISSENSE	S19T	meriranta.et.al
