# Supplementary material for: Disruption of KLHL6 Fuels Oncogenic Antigen Receptor Signaling in B-Cell Lymphoma
Source: Blood Cancer Discov. 2024 Apr 17;5(5):331–52. doi: 10.1158/2643-3230.BCD-23-0182 (PMC11369598; doi:10.1158/2643-3230.BCD-23-0182)
Supplement: Table S3 — shows data from interactome analysis of KLHL6 in B-cell lymphoma cell lines. Strep-tag affinity purification and mass-spec peptide identification (AP-MS). [file bcd-23-0182_table_s3_suppst3.xlsx]

## Sheet: Table_S3
Supplemental Table S3. Interactome analysis of KLHL6 in B-cell lymphoma cell lines. Streptag affinity purification and mass-spec peptide identification (AP-MS).
Table S3A	Peptide spectral counts of identified prey proteins (rows with gene/bait identifiers) accross biological replicates from AP-MS expressing different strep-tagged baits (Columns) from SuDHL5 discovery cell line.
Table S3B-E	DESeq2 models of differentially interacting proteins between KLHL6 wild-type/mutant and control/wild-type (wt) constructs.
	S3B	KLHL6-wt vs EmGFP background
	S3C	KLHL6-wt vs KLHL6-L65P
	S3D	KLHL6-wt vs KLHL6-L90F
	S3E	KLHL6-wt vs KLHL6-E568K
Table S3F	SAINT analysis in all pull-downs against EmGFP purifications.
Table S3G	Ubiquitinated KLHL6 peptides identified in eight KLHL6-strep pull-downs.
Table S3H	Peptide spectral counts of identified prey proteins (rows with gene names) from AP-MS with strep-tagged wild-type KLHL6 and EmGFP control constructs as baits in the expansion panel of B-cell lymphoma cell lines.
Table S3I	DESeq2 model of differentially interacting proteins between KLHL6 wild-type and control EmGFP constructs in the expansion panel of five B-cell lymphoma cell lines.

## Sheet: Table_S3A
Table S3A. Peptide spectral counts of identified prey proteins (rows, gene names, baits bolded) accross biological replicates of different strep-tagged baits (Columns) from SuDHL5 discovery cell line. Each condition with four to eight biological replicates. PD#1–2 indicates mass-spec run batch. nt; non-tagged.
Prey protein	EmGFP-nt_PD#1.1	EmGFP-nt_PD#1.2	EmGFP-nt_PD#1.3	EmGFP-nt_PD#1.4	EmGFP-strHA_PD#2.1	EmGFP-strHA_PD#2.2	EmGFP-strHA_PD#2.3	EmGFP-strHA_PD#2.4	KLHL6-strHA_PD#1.1	KLHL6-strHA_PD#1.2	KLHL6-strHA_PD#1.3	KLHL6-strHA_PD#1.4	KLHL6-strHA_PD#2.1	KLHL6-strHA_PD#2.2	KLHL6-strHA_PD#2.3	KLHL6-strHA_PD#2.4	KLHL6-L65P-strHA_PD#1.1	KLHL6-L65P-strHA_PD#1.2	KLHL6-L65P-strHA_PD#1.3	KLHL6-L65P-strHA_PD#1.4	KLHL6-L90F-strHA_PD#1.1	KLHL6-L90F-strHA_PD#1.2	KLHL6-L90F-strHA_PD#1.3	KLHL6-L90F-strHA_PD#1.4	KLHL6-L90F-strHA_PD#2.1	KLHL6-L90F-strHA_PD#2.2	KLHL6-L90F-strHA_PD#2.3	KLHL6-L90F-strHA_PD#2.4	KLHL6-E568K-strHA_PD#2.1	KLHL6-E568K-strHA_PD#2.2	KLHL6-E568K-strHA_PD#2.3	KLHL6-E568K-strHA_PD#2.4
ACACA	605	724	893	1054	434	444	419	422	1064	984	814	899	455	480	489	396	1103	960	1102	1036	1014	1163	1404	767	434	474	466	417	425	447	551	434
ACACB	256	274	292	337	201	203	204	196	409	303	313	370	197	211	218	174	404	305	385	360	407	357	424	340	175	203	178	170	193	207	214	183
StrHA-tag	0	0	0	0	117	118	101	137	5	5	3	5	18	17	24	22	7	6	5	5	8	7	10	5	26	18	22	17	14	17	21	15
MCCC1	144	129	181	233	78	83	76	90	182	106	198	229	84	83	85	79	171	96	226	153	186	107	181	94	69	81	64	73	89	76	84	84
MCCC2	135	119	196	233	67	66	69	68	209	119	227	268	77	78	76	76	190	94	245	171	177	125	195	115	69	70	62	67	70	76	80	69
EmGFP	0	0	0	0	54	61	62	64	0	0	0	0	0	0	0	0	0	0	0	0	0	0	0	0	0	0	0	0	0	0	0	0
HSPA8	50	65	64	72	57	46	48	65	95	216	90	85	86	72	99	119	86	89	79	65	134	183	140	107	99	86	137	129	81	66	104	99
ATXN2L	57	57	54	58	48	51	47	46	65	34	60	35	62	60	53	51	75	45	46	33	77	56	32	37	52	50	55	40	57	53	53	53
KRT10	28	35	3	33	38	36	25	21	33	23	15	12	36	30	12	25	46	27	45	24	44	36	21	6	14	31	21	28	47	20	24	25
KRT9	22	34	9	8	38	29	14	18	26	14	23	15	24	18	13	14	31	14	75	28	32	19	8	6	14	27	10	9	17	17	22	15
TUBB	55	66	43	39	35	45	40	46	89	112	52	57	77	77	72	75	103	111	66	86	107	127	177	87	102	90	90	85	67	61	72	71
TUBA1B	41	0	30	26	29	0	27	0	0	96	43	36	0	0	0	48	0	0	51	57	0	102	0	0	58	0	0	0	0	0	0	0
HSPA5	30	32	44	41	35	40	41	49	32	37	40	34	31	28	29	33	36	33	36	25	30	27	30	28	33	29	34	37	33	22	30	34
TUBB4B	49	63	43	39	33	34	35	40	84	102	46	48	76	71	69	72	92	100	63	79	99	118	162	84	90	78	80	75	62	53	64	66
KRT1	34	39	13	31	38	44	17	26	32	20	27	26	34	35	20	30	44	24	66	34	44	25	19	15	24	37	16	18	40	29	26	24
TUBA4A	33	37	25	21	22	31	23	28	47	74	35	29	54	48	50	41	52	69	42	47	63	76	123	48	50	63	64	53	39	39	51	44
NCL	26	22	21	24	19	17	17	20	21	26	17	11	23	21	20	19	27	20	9	6	24	19	11	4	18	19	18	16	25	21	20	17
HSP90AB1	44	49	29	21	21	18	14	13	77	95	46	28	84	79	83	90	54	72	35	27	94	108	71	50	95	93	107	88	73	71	88	64
NUFIP2	19	24	16	14	22	22	17	20	17	7	13	9	17	12	16	15	17	13	13	9	18	18	11	10	17	16	20	13	16	15	17	13
XRCC5	10	16	9	13	19	21	21	16	10	25	14	8	26	15	24	15	14	17	4	3	7	11	1	3	18	17	19	20	20	17	20	21
DDX6	30	40	24	37	23	24	23	23	57	30	22	7	28	28	33	18	61	20	21	3	45	45	7	12	22	26	26	23	28	23	25	18
RPL4	15	21	14	19	19	21	15	16	22	18	15	7	25	20	26	18	23	17	7	4	27	15	6	7	19	18	27	16	20	21	22	20
HSPA1A	18	18	19	20	17	13	18	21	33	47	27	23	34	32	38	48	25	27	20	21	42	54	28	23	41	38	50	49	40	29	50	51
XRCC6	16	16	6	15	21	25	19	19	11	19	13	7	23	20	24	16	13	19	5	5	12	5	3	2	12	17	16	13	22	21	20	19
HSPD1	38	48	36	22	17	23	13	22	35	87	38	23	37	34	16	30	43	68	21	25	29	35	33	22	33	39	50	46	32	18	37	34
RPA1	8	10	8	15	17	19	20	20	13	1	10	5	20	11	22	13	10	1	2	1	12	1	1	1	12	13	17	11	20	18	18	19
KRT2	15	27	7	21	22	31	11	12	19	8	15	15	20	12	8	15	26	15	45	21	24	15	12	7	12	17	12	10	33	16	21	15
CAD	10	10	3	6	17	23	18	17	22	28	10	15	53	43	49	54	22	25	23	27	50	66	78	30	57	61	72	79	36	36	46	56
HSPA9	20	22	22	17	15	14	10	12	22	35	22	19	30	20	25	30	28	24	24	19	28	32	27	21	23	22	34	32	28	23	31	30
HSP90AA1	45	53	24	26	17	14	13	11	86	99	46	32	80	82	88	93	63	80	42	36	100	115	85	57	99	99	118	91	69	63	88	75
RPL6	17	15	13	16	19	18	21	20	17	12	12	7	19	17	21	17	15	14	9	5	19	14	9	5	19	19	13	12	17	17	17	21
PABPC1	18	21	15	15	15	18	14	13	15	18	16	11	19	19	23	20	17	15	13	8	17	21	9	8	18	19	26	17	21	21	21	18
ACTB	36	45	26	21	16	11	8	10	34	116	38	18	10	13	11	11	31	80	16	16	21	40	31	20	10	10	18	12	24	11	13	11
RPLP0	12	12	10	14	12	12	9	12	18	19	10	3	13	10	12	13	19	14	7	4	17	13	8	8	6	13	14	10	12	13	14	13
EEF1A1	29	50	23	34	12	9	7	8	41	91	31	24	15	20	13	16	40	77	25	20	31	51	44	21	16	17	18	16	26	20	16	13
RPL3	16	19	8	16	13	14	12	12	18	17	8	2	19	9	21	12	15	12	4	1	18	19	3	1	15	17	15	15	16	19	14	16
RPL7A	13	16	9	21	15	17	19	14	19	17	10	5	19	15	15	14	20	12	4	2	20	14	5	4	15	14	16	16	16	16	15	13
RPL12	10	9	8	11	11	10	8	9	10	11	9	7	10	11	10	10	13	10	7	4	12	9	6	5	9	11	10	7	10	10	10	8
DBT	33	20	25	31	15	13	13	14	24	10	34	47	17	6	13	9	17	15	56	62	19	13	21	15	8	11	10	9	11	12	10	11
DDX21	16	15	9	11	16	14	12	16	12	11	6	2	15	17	16	16	12	13	0	0	12	10	2	3	10	17	16	12	17	16	15	11
RPS8	14	11	10	16	13	11	13	10	13	12	12	7	12	11	11	11	11	9	6	5	14	11	7	8	12	14	12	12	13	13	13	11
RPLP2	8	10	7	12	7	10	6	9	11	10	7	7	6	10	9	10	14	10	6	2	12	8	3	5	7	8	9	5	8	9	8	9
SEC16A	6	0	1	2	13	11	9	15	14	4	3	1	46	39	60	38	18	3	3	1	25	28	12	8	40	44	52	45	37	42	29	31
RPL10A	8	7	3	12	12	4	5	10	10	11	2	0	13	6	12	7	10	8	1	0	10	7	1	1	9	6	7	6	12	11	7	7
PABPC4	11	12	0	7	11	11	8	11	7	11	0	5	14	13	18	13	11	9	5	0	8	13	0	0	13	12	15	10	17	12	13	12
UBR4	13	7	2	4	15	15	14	18	15	8	3	4	43	23	48	27	18	12	3	2	21	18	4	7	35	45	45	39	39	21	41	39
RPL7	17	20	9	19	13	15	14	15	19	17	14	4	17	14	17	17	18	15	7	2	19	15	3	5	16	19	19	16	19	13	18	15
LSM12	9	6	6	8	8	10	9	10	10	6	7	4	6	6	4	6	9	4	6	4	8	7	3	5	6	5	4	5	7	5	6	6
MYH9	33	38	19	17	10	8	3	5	14	40	42	24	7	12	10	4	18	38	7	8	11	12	8	8	2	5	9	3	20	9	11	8
RPS2	11	10	4	8	9	6	6	9	8	12	8	4	15	11	10	9	7	10	2	1	11	8	4	4	10	8	8	7	12	11	10	11
RPL5	14	14	14	13	13	17	7	13	16	15	8	6	14	9	9	11	16	13	8	2	20	19	6	3	9	14	10	9	16	11	15	7
ATP5F1B	25	20	15	5	7	12	13	13	18	38	14	15	26	23	12	20	24	26	9	12	12	17	12	17	22	31	36	34	25	10	23	25
RPL30	7	7	5	5	8	7	8	6	6	8	5	4	8	8	10	7	6	6	4	2	6	7	3	4	7	10	8	7	8	8	6	10
GAPDH	66	73	37	22	9	12	7	5	55	194	50	12	10	18	13	5	49	178	17	13	19	69	51	9	8	11	15	4	39	7	20	8
MVP	9	5	6	15	10	14	9	13	8	7	10	2	7	7	16	2	12	7	5	1	11	6	0	1	4	8	7	10	13	10	10	9
RPL18A	7	8	5	9	12	8	10	8	9	5	1	2	11	12	13	8	6	7	1	0	11	5	2	1	8	10	7	8	11	10	11	9
RPS6	5	5	4	5	8	7	7	5	8	5	4	3	7	6	7	6	6	3	2	3	5	5	3	4	7	6	6	4	6	5	6	6
RPL27	6	7	4	6	9	8	5	6	7	7	3	0	8	7	8	6	6	7	2	0	6	6	2	1	9	8	9	5	9	8	6	6
RPS3A	7	12	8	6	10	12	10	12	7	12	7	4	17	12	13	11	10	8	2	2	11	11	2	4	12	13	14	8	15	10	14	12
RPS9	6	10	6	9	9	12	8	8	7	7	8	1	14	13	12	8	10	5	2	1	8	7	0	2	7	9	9	7	11	12	11	12
RPS19	7	7	6	5	10	10	7	9	5	6	5	3	11	9	4	8	3	5	1	1	7	5	2	3	9	9	8	8	10	8	8	9
KRT6B	0	0	0	0	8	0	0	0	0	0	0	0	0	0	0	4	0	0	0	8	0	0	0	2	0	0	0	0	0	0	0	6
NOP2	3	4	1	3	8	6	5	4	3	0	1	1	7	5	6	0	8	0	1	0	5	2	1	1	4	5	4	1	6	4	3	4
H2BC12	5	6	2	4	7	5	0	6	4	6	5	2	3	5	6	3	4	3	3	1	6	0	1	1	3	5	3	5	5	4	4	4
ATP5F1A	13	12	8	3	7	7	6	9	11	16	10	11	19	23	13	16	14	12	10	13	13	16	11	9	23	19	21	19	21	9	16	19
EPRS1	12	12	5	7	5	6	4	8	12	23	5	1	27	23	22	17	12	17	2	1	9	11	6	3	18	22	27	18	26	19	21	23
RPL8	5	10	7	9	7	7	5	8	8	9	6	4	7	4	4	4	8	7	4	2	11	8	3	3	4	6	8	5	7	4	4	4
C1QBP	7	10	5	7	5	2	5	3	8	13	8	4	4	5	4	6	10	11	3	2	7	11	6	3	3	4	7	6	8	2	6	3
RPL17	1	6	4	5	5	6	7	5	1	2	2	1	7	7	11	7	5	3	1	1	5	4	1	1	6	6	6	4	8	8	8	8
RPS4X	15	13	7	7	10	8	11	9	11	15	6	2	20	18	20	24	12	11	0	3	12	15	4	0	18	15	22	19	17	14	20	19
RPS18	7	8	5	6	9	9	8	6	5	3	5	8	13	10	8	10	8	7	10	8	5	6	11	10	13	9	11	11	7	10	11	9
KRT14	7	6	0	3	7	6	0	4	5	0	3	3	9	5	0	5	9	2	13	8	7	0	0	0	2	9	0	2	12	4	8	6
YTHDF3	8	9	7	3	5	5	7	7	5	1	3	3	8	6	6	6	5	1	2	1	5	2	1	3	5	5	5	4	9	8	10	7
H1-5	7	8	5	6	6	6	4	4	5	5	5	4	6	6	6	6	7	8	4	3	8	7	2	4	4	4	5	4	5	5	5	5
ACTC1	15	17	11	11	10	8	5	7	14	23	15	8	7	8	7	6	14	19	8	7	9	16	10	7	5	6	11	7	14	5	9	8
RPS3	11	16	6	12	6	4	5	5	9	16	13	10	12	9	9	11	15	15	6	11	10	9	18	12	14	11	15	13	11	5	12	11
RPL10	6	9	4	6	7	3	3	3	6	5	2	2	11	6	12	13	5	5	2	1	7	10	2	2	14	12	12	6	9	8	13	10
H2BC11	0	0	0	0	6	4	2	5	0	0	0	0	0	5	0	0	0	0	0	0	0	8	0	0	0	4	4	5	0	3	0	0
KRT5	3	6	0	5	8	11	7	6	4	0	4	0	9	8	4	3	8	0	18	6	7	0	0	0	5	7	0	5	12	6	5	6
H2AC12	4	0	3	0	5	3	3	4	3	0	3	4	3	3	3	4	3	2	4	2	0	0	2	1	2	4	4	3	4	5	3	3
RPL14	6	6	5	7	5	2	4	5	6	7	5	4	7	6	7	6	8	6	4	2	9	6	3	3	6	6	6	5	6	7	7	6
HNRNPM	18	16	8	8	6	10	7	9	13	10	6	4	15	17	23	15	14	11	4	4	12	15	6	5	17	15	19	18	13	12	16	16
HLCS	6	7	8	12	7	5	7	3	12	1	14	11	4	5	7	3	8	0	11	11	6	5	9	10	3	4	2	2	5	6	5	2
RUVBL1	4	6	1	1	5	3	4	4	4	9	1	0	9	10	8	9	4	8	0	2	3	5	2	8	12	7	16	14	9	5	7	8
SLC25A6	0	4	0	0	7	7	5	6	7	7	7	3	18	14	14	12	7	9	5	7	8	8	12	11	0	23	0	14	18	11	13	8
RPS13	3	6	3	6	6	6	5	4	5	3	1	1	7	6	6	4	5	3	2	1	6	3	2	0	4	7	8	7	8	5	6	5
RPL21	6	5	4	5	6	4	4	4	7	5	1	0	10	6	8	6	4	6	1	0	6	6	2	2	5	5	6	4	7	5	6	6
SLC25A5	4	4	3	2	7	8	6	7	5	6	5	5	18	18	16	16	5	7	5	8	7	6	13	10	17	24	23	18	17	11	14	11
RPL15	9	12	8	11	10	8	12	12	11	14	7	4	11	10	12	12	11	12	6	3	15	12	5	2	12	13	9	11	8	10	13	10
RPS11	4	4	1	1	7	7	6	4	3	1	4	0	13	6	9	11	4	3	2	2	5	4	4	2	8	12	10	9	10	8	11	10
RPL13A	2	3	2	4	7	6	9	7	3	0	0	0	12	9	11	8	3	0	0	0	0	0	0	0	8	9	7	5	9	9	9	9
MCRIP1	5	4	5	6	5	6	5	4	4	3	5	3	7	6	6	6	5	4	4	3	5	5	3	5	7	5	5	5	5	7	6	6
RPA3	4	6	1	3	6	5	5	6	3	0	3	1	6	8	6	7	6	1	1	1	2	2	0	0	2	4	4	5	7	7	7	6
YBX1	15	14	13	16	5	5	5	7	17	19	10	12	11	7	10	7	22	20	9	9	17	20	11	10	10	5	11	8	9	6	9	7
GRPEL1	8	8	11	13	6	8	3	9	7	6	12	10	7	6	4	2	8	6	11	10	7	4	7	11	3	3	3	2	7	7	5	5
KRT16	0	0	0	0	6	0	0	0	0	0	0	0	0	0	0	0	6	0	13	0	0	0	0	0	0	0	0	0	0	0	0	0
RPLP1	7	7	6	7	3	0	0	0	6	6	7	5	3	4	2	4	8	5	6	3	7	7	3	0	3	1	2	2	5	3	1	4
CLTC	24	22	3	7	7	13	5	6	20	25	11	3	12	16	7	4	31	25	1	3	15	18	6	2	11	16	3	5	10	10	12	5
RPL13	6	9	5	7	5	7	6	4	6	7	3	1	6	6	6	1	10	3	1	1	8	8	1	1	4	8	6	4	5	6	6	4
H4-16	2	2	1	1	4	3	2	2	0	2	1	1	4	3	1	3	1	1	0	1	1	1	1	1	3	4	2	2	4	3	4	2
RPL38	4	4	2	3	4	3	4	4	4	3	3	2	9	9	9	7	3	2	3	3	4	3	4	4	7	9	9	10	7	7	7	8
RPS25	3	4	2	2	4	3	1	3	2	1	1	0	5	4	0	3	2	2	0	1	2	2	2	0	4	3	4	4	4	2	4	5
LARS1	2	2	0	1	6	3	2	1	2	5	2	0	9	6	4	5	3	4	0	0	1	3	0	0	6	7	7	4	10	7	11	6
CALM1	0	0	0	0	4	3	1	2	0	0	0	0	5	5	4	5	0	0	0	0	0	0	0	0	5	5	4	6	5	4	5	4
RPL23A	6	6	6	9	6	3	3	5	7	3	4	3	6	5	5	6	6	4	2	3	6	4	3	3	5	6	5	2	5	4	6	4
RPL23	5	6	9	8	7	8	9	11	11	10	9	7	8	8	8	8	9	8	9	6	10	11	10	10	11	10	8	7	9	6	7	6
EEF2	41	59	21	10	5	5	4	4	34	91	33	2	13	14	11	10	33	71	8	10	14	57	37	5	9	9	20	19	25	5	18	13
RPS24	4	4	3	3	4	4	3	3	3	6	2	0	6	4	6	4	4	6	1	0	4	4	2	1	5	4	6	3	5	5	4	5
PRKDC	4	4	1	3	7	5	6	14	2	21	3	1	51	39	48	49	6	10	0	1	18	36	2	5	50	61	75	79	32	17	43	43
RPL18	10	10	12	16	6	6	7	7	8	6	5	6	4	4	6	4	10	6	7	2	8	6	3	4	7	5	5	4	6	7	5	5
HNRNPU	10	14	8	12	5	5	2	1	12	21	9	4	8	7	5	5	21	17	1	1	19	12	5	2	5	4	8	5	10	3	9	3
MCRIP2	8	4	6	6	3	1	1	3	7	5	4	3	4	5	6	4	7	6	4	1	8	6	1	1	2	3	6	5	5	6	3	5
ECH1	5	4	1	3	3	1	3	1	2	2	5	5	2	4	4	5	2	1	2	3	2	3	4	1	3	1	4	4	5	3	4	4
RPL31	3	3	4	5	5	5	4	5	4	1	2	2	4	5	3	4	4	3	3	2	5	3	2	3	5	4	4	5	4	5	5	5
RPL27A	5	6	3	6	5	4	5	5	5	4	3	3	6	6	5	5	7	3	3	3	7	4	2	2	6	5	5	4	6	5	3	5
RPS27A	2	2	2	2	6	4	5	3	2	5	0	0	6	4	6	11	2	3	0	1	2	3	1	0	5	4	7	6	6	4	0	5
CCT8	14	18	4	0	3	6	3	4	9	18	7	2	29	17	18	23	14	21	2	2	11	13	8	8	26	23	26	25	22	5	22	22
RPL26	8	7	7	8	5	6	5	8	9	10	6	4	7	7	6	6	8	7	5	3	9	8	4	3	8	7	2	3	9	8	8	6
YWHAE	15	16	7	2	4	3	0	2	13	16	8	1	6	8	5	6	13	14	0	2	6	9	9	2	3	6	9	6	11	4	8	5
RPL24	5	4	3	3	3	5	5	5	3	3	2	2	5	4	5	4	3	3	2	2	2	3	2	2	5	4	4	4	5	4	2	4
RPS27	2	3	3	3	3	3	4	5	5	5	3	2	7	5	7	5	4	5	5	4	5	6	7	6	10	4	5	6	4	5	5	5
RPL32	5	5	3	5	4	5	4	6	4	4	1	1	6	6	6	4	5	2	1	1	5	4	1	1	4	6	6	4	5	7	4	5
DARS1	20	14	5	8	6	5	6	6	12	17	8	0	16	13	18	16	13	19	0	0	9	16	2	1	12	10	12	16	15	11	12	12
RPS23	5	6	4	5	6	5	5	3	6	7	4	2	5	5	6	4	6	8	3	1	6	8	4	3	4	5	6	5	5	5	5	4
RPS14	4	4	3	3	3	2	2	4	6	12	2	2	4	4	3	4	5	8	2	2	5	6	3	2	4	4	3	4	3	3	3	3
YWHAZ	16	13	10	5	4	3	5	2	11	19	12	2	5	12	7	8	12	16	2	2	4	10	10	4	3	9	11	8	13	6	11	5
HSPH1	17	19	8	4	3	3	1	7	11	29	9	1	16	16	18	39	14	20	0	0	14	15	8	4	22	21	40	33	25	5	35	25
SEC13	2	2	0	0	3	3	2	1	6	3	1	0	8	6	7	8	3	1	1	2	4	5	2	1	3	7	7	8	6	7	5	6
ST13P4	2	5	1	1	3	2	3	3	2	5	1	0	5	4	1	0	3	0	0	0	0	4	3	0	0	4	0	0	0	4	0	4
NAP1L1	8	10	3	3	4	5	2	1	4	13	3	1	9	4	6	5	6	9	2	3	4	10	3	2	7	5	8	10	5	2	4	4
RPL36	3	2	1	1	3	1	1	2	3	2	1	1	2	3	2	1	2	2	1	0	1	3	0	0	3	1	2	2	3	2	1	2
H1-2	5	6	5	5	3	4	4	4	6	5	5	3	7	3	6	8	6	5	4	3	7	5	3	4	5	4	3	4	7	6	4	3
PCBP1	7	9	3	3	3	2	3	2	7	13	4	1	5	3	4	5	9	10	1	2	4	6	4	3	6	4	4	3	3	1	5	4
RPL35	1	2	1	2	3	2	2	2	1	0	1	1	5	5	4	5	6	1	1	1	4	2	1	1	3	3	4	2	4	2	4	3
RPSA	7	10	8	7	3	3	1	2	10	17	11	0	3	3	2	1	9	15	0	0	3	11	5	0	1	2	4	0	6	0	5	1
RPS16	4	5	3	4	3	2	2	6	4	4	2	2	7	10	8	8	3	3	1	2	3	3	4	4	9	8	10	9	10	6	10	8
GTF2I	15	15	19	27	5	2	2	4	17	10	14	9	8	5	2	3	21	8	8	6	19	13	5	9	7	2	1	4	5	3	4	9
DNAJA1	9	7	2	3	4	5	4	8	10	18	6	5	18	15	18	22	8	17	6	11	12	19	16	8	17	17	27	23	14	7	14	21
PCBP2	8	8	0	3	4	2	3	2	6	8	3	0	6	3	3	4	6	10	0	0	4	6	4	5	5	3	3	5	4	1	5	5
RPS27L	2	3	3	3	4	4	4	3	3	5	2	2	5	4	6	5	3	4	3	3	3	0	6	5	7	5	4	4	6	4	3	3
DNAJA2	2	2	0	0	5	2	0	6	5	11	1	0	13	12	14	12	8	8	1	4	8	9	8	5	11	13	14	12	10	6	13	14
CCT2	13	18	6	1	3	0	2	2	10	25	6	3	22	16	22	14	11	19	2	1	8	14	6	3	20	22	27	22	16	10	16	13
H2AZ1	0	2	0	0	3	2	3	0	0	0	0	0	3	3	3	3	0	0	0	0	4	0	0	0	0	3	0	0	3	0	0	0
PSMD11	3	4	0	0	2	0	0	0	3	8	2	1	11	9	10	10	3	5	1	1	5	8	3	3	11	11	19	19	7	5	10	12
RPS20	6	4	3	6	3	1	2	1	3	6	3	3	6	4	5	4	5	5	1	2	3	4	4	3	4	4	5	4	6	5	4	5
BANF1	5	4	4	3	2	1	0	0	4	2	5	5	1	1	1	1	4	3	5	0	7	4	0	0	0	0	1	1	3	0	1	1
HNRNPF	4	8	4	6	5	3	3	2	4	9	4	1	5	6	9	7	6	9	0	3	6	8	8	2	7	8	8	7	9	3	8	4
EEF1B2	3	4	1	1	2	2	2	0	2	6	1	0	2	3	0	1	2	7	0	0	1	4	1	0	1	0	2	0	3	0	2	1
DLST	5	3	4	3	2	3	2	7	2	4	3	2	3	2	1	1	3	2	2	2	2	2	1	3	1	1	2	1	3	1	1	3
SLC25A3	1	1	0	0	5	3	2	7	2	2	1	1	14	11	12	11	1	1	1	3	4	6	4	2	15	14	12	14	11	7	12	7
SERPINB9	5	8	3	2	3	1	1	0	6	13	5	0	0	1	0	2	6	9	0	0	1	4	1	0	0	0	4	2	7	0	2	0
TUBAL3	3	4	0	0	3	3	3	0	5	7	0	3	7	8	7	5	5	4	6	5	6	8	9	6	0	9	9	7	6	5	7	6
RPS5	4	4	1	3	2	2	2	3	5	11	5	4	7	7	4	6	5	8	1	4	5	5	2	4	6	9	8	9	6	4	6	8
YWHAB	12	14	4	3	4	0	0	0	11	21	5	1	2	6	5	6	13	14	1	1	4	13	8	2	2	6	7	6	9	2	7	4
RPL11	4	2	2	3	3	2	4	4	3	2	3	2	2	2	2	2	5	2	3	2	3	2	2	2	2	2	2	2	2	2	2	2
MID1IP1	3	0	4	4	3	3	0	3	1	0	3	4	1	2	2	2	6	3	7	5	7	5	1	2	0	2	3	0	1	1	3	1
GSTP1	15	18	10	5	2	0	0	0	16	31	13	1	0	4	1	0	16	33	2	2	7	21	18	3	0	0	2	0	13	0	3	0
RPL9	9	12	3	8	3	2	2	2	15	10	3	1	8	5	10	4	13	11	1	0	17	12	1	0	6	7	7	6	7	5	6	6
H1-10	1	4	4	5	3	3	1	3	2	0	3	2	2	2	0	1	4	0	2	2	4	0	0	1	0	1	1	0	1	1	1	0
PSMC2	4	3	1	1	3	3	2	3	3	6	3	3	10	10	8	16	4	5	3	2	5	10	7	4	9	10	16	15	9	4	9	10
RUVBL2	4	5	0	0	2	5	4	4	3	5	0	0	16	12	6	14	2	9	0	1	2	6	3	5	9	10	14	13	9	7	13	15
HNRNPH3	4	4	2	4	2	2	2	2	4	1	3	2	7	5	5	7	5	0	1	1	5	2	0	1	6	7	6	3	6	3	7	5
FAR1	0	0	0	0	3	1	1	1	1	1	0	0	10	6	8	5	2	1	2	1	5	10	7	7	11	11	11	9	6	4	4	6
HNRNPK	17	19	8	11	2	2	2	1	16	17	15	4	7	4	3	4	18	17	3	4	14	19	14	3	7	5	5	3	14	6	9	8
PSMD3	3	4	0	0	2	3	1	3	4	10	3	2	15	12	15	19	7	7	3	4	7	10	12	3	17	20	19	21	9	8	14	19
RBM33	0	0	0	0	3	2	5	4	0	0	0	0	3	3	3	1	0	0	0	0	0	0	0	0	3	2	3	2	4	3	4	6
SRSF3	2	3	3	1	2	1	1	1	2	1	3	0	2	5	2	2	3	2	0	0	2	1	0	0	1	3	2	3	3	3	3	3
RPA2	5	3	1	4	3	6	4	6	4	0	3	2	4	7	6	5	3	1	0	0	3	2	0	1	4	3	5	3	6	5	7	5
ATP5F1D	1	0	0	0	2	2	0	2	0	1	1	0	3	2	1	2	1	1	0	0	0	1	0	0	2	3	2	2	2	2	2	1
TMPO	3	7	1	0	2	2	0	4	3	2	2	0	13	11	3	11	0	1	1	4	0	1	2	8	9	14	14	14	9	5	11	10
RSL1D1	2	2	2	2	3	2	0	2	4	2	1	1	3	1	1	1	3	2	1	1	3	4	0	1	0	2	1	1	2	0	2	0
KARS1	5	3	5	7	6	2	1	3	5	8	5	0	7	2	8	4	5	9	0	0	1	6	1	1	5	7	7	4	5	6	5	5
TOP1	6	7	3	7	2	3	1	0	6	6	4	1	1	1	0	0	7	4	0	0	8	5	0	0	2	1	0	1	4	1	0	0
ALB	24	29	27	14	3	0	0	0	21	25	35	2	2	2	0	0	13	14	5	9	4	20	18	4	1	0	3	2	4	0	2	1
ENO1	30	32	16	10	2	2	1	1	31	61	19	4	2	6	7	2	23	57	9	6	10	36	16	4	1	3	9	0	21	3	12	1
SQSTM1	11	7	4	4	2	2	2	2	10	4	7	6	4	3	3	6	9	4	9	3	10	9	3	5	2	3	4	4	2	3	6	6
MARS1	3	5	3	3	2	2	1	2	3	17	2	1	11	6	10	6	3	6	1	1	1	4	1	3	6	8	13	12	7	7	10	9
HNRNPC	2	0	0	0	3	0	1	2	0	2	0	0	4	5	4	2	3	0	0	0	3	0	0	0	0	2	3	0	4	0	3	0
BAG2	0	2	0	0	2	0	1	2	4	5	1	0	8	4	10	11	2	2	1	0	3	6	5	4	7	8	13	12	8	6	16	11
NAT10	1	3	1	2	2	1	0	0	3	3	1	0	0	0	1	0	2	1	1	1	5	1	0	0	1	4	1	0	0	1	0	1
PHB	0	1	0	0	2	0	1	1	1	4	0	0	10	8	5	7	1	1	0	0	0	0	0	1	7	9	9	11	9	2	5	8
PFN1	8	8	8	5	2	2	0	0	8	14	8	1	1	6	5	2	8	15	2	5	4	8	9	4	0	2	5	1	9	1	6	1
MYL12A	4	4	2	2	2	1	1	1	2	3	5	2	3	2	1	3	2	4	0	0	1	4	1	2	2	2	1	2	3	3	2	3
RPL29	3	3	3	3	3	3	3	3	4	1	1	2	2	3	2	2	3	2	1	1	3	2	1	1	2	2	2	2	2	2	2	2
IARS1	5	5	0	3	4	2	3	2	6	7	1	0	18	8	13	12	4	10	0	0	6	4	2	1	11	14	12	15	13	7	14	9
RPS12	7	6	6	5	4	4	4	4	5	7	4	1	6	3	8	6	7	8	2	2	4	6	2	2	10	9	6	5	9	7	7	8
MYL6	4	6	2	4	2	0	1	1	4	6	5	2	3	2	2	1	3	4	1	1	2	3	3	2	1	1	1	1	4	1	4	4
CANX	7	9	3	2	3	5	1	4	4	16	3	1	11	11	7	11	7	18	2	2	3	6	4	7	12	11	13	14	9	3	10	11
PSMC1	2	3	0	0	2	0	0	0	4	3	4	0	12	7	17	14	2	7	2	2	5	6	6	6	11	8	15	17	8	5	7	7
RPL35A	2	1	2	2	2	1	1	2	1	1	1	0	2	3	3	2	1	1	0	0	0	1	1	0	2	1	2	2	3	2	3	3
RPL28	3	3	1	2	6	6	5	8	2	0	1	1	2	2	2	2	3	2	1	1	3	2	2	1	2	3	2	2	1	2	2	3
ATP5PO	1	1	0	0	1	1	2	3	0	3	0	1	7	5	2	4	3	3	0	0	1	2	0	6	8	6	5	6	6	3	6	8
RPL19	2	4	1	4	5	4	3	7	3	3	2	1	7	4	3	5	5	1	2	1	2	1	1	1	5	6	3	2	7	5	6	4
SEL1L2	0	0	0	0	4	0	4	2	0	0	0	0	0	0	1	0	0	0	0	1	0	0	0	0	0	0	0	0	0	0	0	1
HDAC1	1	6	1	1	2	1	1	1	2	4	2	0	2	0	3	1	0	2	1	2	1	3	2	1	2	1	2	2	3	1	0	2
PSMB2	2	2	2	0	2	1	1	1	2	2	2	2	5	4	4	7	2	2	3	3	3	2	2	1	6	6	8	6	6	2	5	5
RPS10	5	7	2	1	2	1	1	2	7	6	4	2	10	8	6	6	10	6	1	1	5	4	2	2	7	7	8	5	8	5	8	8
RPS28	2	2	2	2	1	0	1	0	3	2	2	1	1	1	0	1	1	2	1	1	3	1	1	1	1	2	2	1	1	1	2	0
DDX24	3	5	0	3	3	1	1	1	5	2	0	0	3	3	7	1	5	3	0	0	6	4	0	0	4	3	3	0	5	3	3	3
C7orf50	0	0	0	0	1	1	1	1	0	0	0	0	2	1	2	1	0	0	0	0	2	1	0	0	1	1	0	0	1	2	1	1
CCAR2	1	2	0	0	1	1	0	0	2	6	1	0	1	1	0	1	2	4	0	0	2	4	1	0	1	1	0	1	0	1	2	2
ALDOA	22	24	13	7	1	2	1	2	20	36	15	2	3	5	2	1	16	37	3	3	4	24	13	0	2	1	4	3	14	1	6	2
TUFM	19	15	5	2	1	1	2	0	11	15	2	1	6	4	1	7	8	19	2	1	4	11	9	2	9	4	8	5	11	2	6	4
TXN	2	3	0	0	1	1	1	1	1	3	2	1	1	1	0	0	3	3	1	0	1	3	1	0	0	1	1	1	1	0	1	1
TRIM28	8	11	0	3	1	1	0	2	6	23	1	0	6	3	8	5	10	18	1	1	9	16	3	2	5	7	9	8	7	4	4	7
SKP1	4	2	1	1	1	0	1	0	3	4	2	1	2	1	1	2	3	3	0	2	3	4	2	1	2	1	2	3	3	0	1	3
MYBBP1A	0	1	0	1	2	2	0	0	1	3	0	0	3	5	5	1	3	1	0	0	3	4	0	0	2	5	3	2	4	4	7	2
DDX5	3	7	1	0	2	0	1	0	1	6	1	1	3	2	1	0	0	7	0	0	1	3	0	2	0	2	1	3	4	3	1	2
PGK1	18	19	8	1	1	0	0	0	15	23	5	0	0	2	0	0	10	26	0	0	3	17	9	0	0	0	2	0	17	0	1	0
PRPF19	1	6	0	3	2	1	3	1	7	6	0	0	3	0	2	4	6	2	0	0	4	3	0	0	3	0	5	7	1	2	2	3
ILF2	5	6	1	4	1	1	0	0	1	4	0	0	0	1	0	0	6	4	0	0	3	4	0	1	0	0	1	1	1	1	1	0
MSH2	1	4	0	0	3	2	1	1	1	8	2	0	0	2	1	1	0	6	0	0	0	0	0	0	0	3	0	0	3	0	2	1
SSB	15	11	5	5	3	4	2	3	5	11	7	2	3	4	3	2	8	12	0	0	5	8	4	1	2	3	4	0	8	3	4	1
AICDA	0	0	0	0	1	1	0	0	1	1	0	0	2	2	1	4	0	0	0	0	1	1	1	1	2	4	3	6	1	1	1	1
MRPL4	0	0	0	0	1	0	0	0	0	0	0	0	2	0	0	2	0	0	0	0	0	0	0	0	1	1	4	2	1	0	0	2
FLG2	4	2	0	3	1	0	0	0	2	0	1	1	0	0	0	0	13	0	8	3	3	0	2	0	0	0	0	0	2	0	0	0
NACA	4	4	3	2	1	1	0	1	5	0	5	0	1	1	1	2	6	5	1	0	0	3	3	2	1	1	2	2	5	0	1	1
RPS15A	3	5	1	3	1	0	0	1	3	5	2	1	5	2	2	2	4	5	1	2	3	3	4	2	4	3	4	5	3	3	2	1
TPI1	18	21	14	6	1	0	0	0	17	24	16	1	0	2	2	0	20	23	2	3	3	22	8	1	0	0	2	0	11	0	3	0
SNAP23	5	2	0	1	1	1	0	3	2	1	2	2	2	4	4	2	2	2	1	1	1	2	0	2	3	2	6	3	4	3	5	4
QARS1	6	4	0	1	1	2	0	0	2	4	0	0	6	7	7	7	3	2	0	0	3	2	0	0	6	5	5	8	4	2	7	7
PHB2	3	1	1	0	2	0	0	2	2	2	1	1	10	10	4	9	1	2	0	2	2	2	1	3	7	10	11	10	10	1	8	9
CFL1	13	20	12	11	2	4	0	1	14	28	12	2	2	8	2	3	15	25	5	10	8	18	15	2	1	3	8	0	13	4	7	3
LRPPRC	12	16	1	1	1	1	0	0	9	32	3	2	14	9	3	13	11	22	1	1	3	8	6	6	15	12	19	19	8	3	4	14
RAB1C	0	3	0	0	2	3	0	3	0	3	1	1	5	0	0	0	0	0	0	0	4	3	0	0	0	0	0	0	4	4	0	0
CORO1A	16	14	10	5	2	4	2	3	11	18	8	4	4	3	3	4	12	22	4	6	3	10	8	4	2	4	7	4	13	2	5	4
HNRNPH1	4	6	0	3	3	0	0	0	5	9	3	2	9	5	6	5	8	10	2	3	6	9	11	1	6	7	9	10	6	1	7	6
RRM2B	3	5	2	3	1	1	2	2	3	1	3	1	3	3	3	2	4	1	2	1	3	1	0	0	0	1	2	1	3	3	4	2
DDX18	0	0	0	0	1	1	0	0	0	0	0	0	1	0	1	0	1	0	0	0	1	2	0	0	0	1	2	0	0	1	1	0
FAU	2	2	1	2	1	2	1	2	2	2	0	0	1	2	1	1	2	1	0	0	1	2	1	0	1	1	1	1	0	1	2	1
CCT6A	6	8	0	0	1	2	0	1	7	15	5	0	16	6	14	10	5	10	1	0	5	8	4	2	7	11	12	15	13	6	10	10
LANCL1	4	2	2	3	2	2	2	2	3	1	3	1	1	2	1	1	2	2	1	0	3	1	0	0	1	2	1	0	2	1	1	2
PPIA	14	14	11	5	1	1	1	1	15	23	7	1	0	4	2	2	13	19	1	2	4	15	9	1	0	3	5	0	9	2	4	0
PRDX1	12	12	11	5	2	3	0	2	9	19	7	2	5	7	3	3	7	19	2	2	3	11	4	0	3	3	5	1	10	4	5	0
PSMD4	0	0	0	0	1	1	0	0	0	1	0	0	5	5	4	4	0	2	0	0	2	1	0	0	3	3	6	6	2	1	2	3
STMN1	5	7	6	3	1	1	1	0	5	6	3	1	1	1	1	1	5	7	1	1	2	6	4	1	1	1	1	1	4	1	1	1
RAB7A	4	3	0	0	1	1	1	2	2	4	2	1	9	12	2	7	5	4	0	3	1	1	1	6	7	11	16	10	10	2	10	8
FBL	0	0	0	0	1	1	1	0	0	1	0	0	3	2	1	0	0	0	0	0	1	0	0	0	0	1	1	2	2	1	1	0
NPM1	6	6	2	1	1	0	0	0	3	13	3	0	2	2	2	1	5	6	0	0	2	7	1	0	0	2	3	3	4	1	3	1
DLAT	2	3	0	2	1	2	3	1	2	1	0	0	3	2	3	2	6	1	0	0	4	1	0	0	2	2	2	2	4	2	2	2
CCT7	9	10	1	0	1	1	0	0	3	16	4	2	16	20	17	16	2	13	3	2	2	10	4	3	17	16	24	21	12	9	14	15
AIFM1	0	0	1	0	1	1	2	2	1	0	0	0	4	4	3	3	1	0	0	1	1	1	0	2	4	5	2	3	1	1	0	2
PGAM5	1	1	1	1	2	1	1	1	3	0	0	0	5	5	4	5	3	0	0	0	3	1	0	1	5	4	2	5	6	4	7	3
EEF1D	3	4	0	0	1	1	0	0	2	5	1	0	0	1	0	0	2	9	0	0	0	2	1	0	1	0	1	0	3	0	0	0
MARCKSL1	4	3	1	1	1	1	1	2	2	5	2	2	2	3	1	3	2	6	0	0	2	4	2	1	3	5	3	3	3	2	3	3
NDUFA4	0	0	0	0	1	0	0	0	0	0	0	0	1	3	1	2	0	1	2	2	2	2	2	2	1	2	2	1	2	2	2	1
DCD	0	1	0	0	1	1	0	0	1	0	1	1	1	0	0	0	2	0	3	3	1	1	0	0	0	0	0	0	1	0	0	0
LDHA	11	16	3	0	1	1	0	1	15	21	4	0	2	5	4	1	4	22	0	2	0	15	7	0	2	5	5	5	3	2	4	3
RAN	8	5	3	2	2	1	0	1	4	8	3	1	3	5	2	3	4	7	0	1	3	4	5	3	3	4	6	4	5	3	4	3
HNRNPR	5	5	0	2	2	4	2	2	4	6	3	0	5	3	2	0	3	7	0	0	3	5	0	0	0	2	0	2	5	5	0	2
EEF1E1	1	0	0	0	1	2	1	1	1	4	0	0	5	2	4	2	0	1	0	0	0	3	0	0	4	3	2	3	1	2	3	4
DYNLL1	1	1	1	1	1	0	0	1	1	0	1	1	0	2	2	2	1	1	1	1	1	1	1	1	0	3	0	0	0	0	1	0
RPL36A	1	1	1	1	1	1	1	2	1	0	1	1	1	1	1	1	1	1	1	1	1	0	0	0	0	1	1	0	1	1	1	1
G3BP2	8	10	5	6	2	4	3	8	8	4	4	3	5	3	6	4	6	6	4	3	7	5	3	2	3	3	3	4	5	3	5	6
RPS17	7	9	6	6	1	4	1	3	6	12	4	2	7	6	5	7	6	5	2	1	8	11	0	0	5	7	11	7	7	5	7	5
RPS26	4	5	4	4	3	4	4	2	3	5	4	2	6	5	5	6	4	4	3	1	5	5	2	1	5	2	7	4	5	3	4	4
LRMP	0	0	0	0	1	1	1	3	0	0	0	0	14	13	5	15	0	0	0	0	0	0	0	0	11	14	15	16	7	3	13	10
ATP1A1	0	0	0	0	2	2	1	4	3	3	0	0	21	19	22	20	5	7	3	5	5	5	7	11	30	29	27	27	20	6	13	20
AIMP1	1	1	0	0	1	2	0	1	0	1	0	0	2	3	5	2	0	1	0	0	0	0	0	0	2	2	4	2	3	2	7	5
PSMC3	2	3	0	0	1	1	0	0	3	8	3	2	13	8	12	16	2	6	2	2	6	6	5	3	12	13	21	18	11	6	8	12
SET	10	9	5	3	1	1	0	1	8	12	5	0	1	2	1	1	9	9	0	0	3	12	6	0	0	0	1	0	4	0	1	0
HAGH	9	7	10	10	1	2	0	2	11	1	8	7	2	2	3	2	9	2	6	2	13	6	2	2	0	2	3	0	2	1	3	0
PSMD6	3	3	0	0	1	2	1	1	2	4	2	0	13	7	9	11	3	5	1	2	5	6	2	3	11	10	14	13	10	8	11	12
PPP2CB	2	4	0	0	1	0	0	0	1	0	1	0	0	0	0	0	2	0	0	0	1	1	1	0	0	0	0	0	0	0	0	0
LRRC59	1	2	0	0	1	0	1	0	1	5	1	1	4	7	0	3	2	2	0	1	1	1	1	3	6	5	6	6	4	1	3	7
ASNS	7	11	5	1	1	0	0	0	3	12	8	0	0	1	0	0	5	11	1	1	1	10	2	0	0	0	0	0	2	0	1	1
SLC7A5	2	2	0	0	1	0	0	2	2	1	2	2	1	3	1	1	2	2	2	2	2	2	2	3	2	1	4	2	1	1	1	1
CALU	0	1	0	0	2	0	0	0	0	0	1	1	4	2	3	1	0	0	1	2	0	0	4	5	1	0	4	3	3	2	2	4
THRAP3	16	15	23	20	1	0	0	0	21	7	19	18	1	0	0	0	15	7	18	10	16	13	9	13	0	0	1	0	0	0	0	0
SF3B2	1	1	0	0	1	0	0	0	1	1	0	0	7	4	5	5	1	1	0	0	2	1	0	0	5	8	6	4	3	3	3	1
CS	3	2	1	0	1	1	0	0	1	6	3	0	0	0	0	0	2	7	0	0	0	3	1	1	0	0	0	0	3	0	1	0
RANBP1	5	6	3	0	1	2	0	0	4	9	2	0	0	2	0	0	4	11	0	0	0	3	2	1	0	0	1	0	3	0	0	0
PSMA7	5	2	3	0	1	0	0	2	4	4	5	2	6	5	7	6	4	6	4	3	3	4	2	3	5	7	7	5	7	6	5	6
LCP1	26	29	9	6	1	0	0	0	21	33	16	0	0	0	0	0	17	34	0	1	3	23	15	0	0	0	2	0	10	0	1	0
SFPQ	5	4	7	2	1	0	0	0	4	15	4	0	0	0	0	0	3	13	0	0	1	7	4	0	0	0	0	0	4	0	0	0
DPY30	2	2	0	0	1	0	0	0	1	2	0	0	1	0	0	0	1	4	0	0	1	1	0	0	0	1	0	0	0	0	0	0
SPTBN1	0	0	0	1	1	0	0	0	4	0	1	2	0	0	0	0	3	4	7	2	3	3	6	2	0	0	0	0	0	0	0	0
TUBA1A	0	43	0	24	0	34	25	0	56	0	39	0	57	56	50	0	58	75	0	0	72	0	145	63	0	67	64	59	41	38	51	46
TUBA1C	32	39	28	0	0	29	0	33	52	73	0	32	47	47	48	39	54	63	44	46	62	75	127	59	49	55	55	52	39	0	48	42
HNRNPL	12	7	1	4	0	4	1	1	9	8	3	0	4	2	3	2	9	8	0	0	13	6	1	0	1	1	3	2	6	2	2	1
RPL37A	1	2	0	0	0	4	1	3	0	2	0	0	3	1	2	2	0	0	0	0	0	1	0	0	1	2	2	0	2	1	2	2
RPL22L1	2	2	0	1	0	3	1	3	2	3	1	0	3	3	3	2	2	2	0	0	2	3	1	0	4	3	3	4	4	2	3	4
RBBP4	7	8	2	3	0	3	0	3	4	12	6	0	6	3	3	3	5	10	0	0	1	6	4	1	0	5	5	7	6	1	5	4
RAB14	2	2	0	0	0	2	0	0	2	3	0	0	7	8	0	6	0	3	0	0	2	2	0	4	6	7	8	5	3	0	3	4
PKM	33	36	19	9	0	2	0	0	28	60	16	0	0	4	2	0	25	41	0	1	7	32	22	0	2	1	5	0	20	0	7	2
HP1BP3	2	3	1	3	0	2	0	1	3	0	1	0	3	2	0	3	3	0	0	0	3	1	0	0	4	1	2	1	3	3	0	1
SF3B3	1	4	2	0	0	2	0	0	2	7	1	1	10	6	13	13	2	2	0	1	5	3	0	2	9	10	14	12	9	4	6	9
TPD52	4	2	1	0	0	2	0	1	1	6	0	0	3	3	0	4	5	4	0	0	4	3	0	1	4	4	4	6	2	0	3	4
PSMC6	0	2	0	0	0	2	0	1	2	4	1	1	5	4	9	6	5	4	1	2	3	6	5	2	8	5	10	12	4	4	6	6
HADHA	0	0	1	0	0	2	0	3	2	1	1	0	10	12	7	10	1	2	0	1	1	1	4	8	15	16	15	19	4	2	7	13
H2AC21	2	0	0	0	0	2	0	0	1	2	3	2	0	0	0	0	0	0	3	2	0	0	0	0	0	0	0	0	0	0	0	0
PSMD7	0	3	1	0	0	1	0	0	3	6	2	0	11	7	8	7	1	3	3	1	7	8	2	0	8	9	10	7	8	5	9	10
CCT5	6	10	1	0	0	1	1	1	5	17	5	0	12	10	16	14	7	11	1	1	6	12	6	2	12	8	22	15	12	4	16	11
NANS	4	3	1	0	0	1	1	0	1	4	0	0	0	0	0	0	2	5	0	0	1	1	1	1	0	0	0	0	2	0	0	0
H3-5	2	0	0	0	0	1	1	2	0	0	1	0	3	4	2	2	0	2	0	0	0	2	1	0	2	2	3	3	3	3	2	2
PSMA6	2	2	1	0	0	1	0	1	1	1	3	2	5	2	2	8	2	2	1	1	2	1	0	1	3	5	6	8	4	5	4	4
HUWE1	0	1	0	0	0	1	1	0	0	1	0	0	2	0	1	3	0	1	0	0	0	1	1	0	2	2	3	3	2	0	3	4
ATP5F1C	2	3	0	0	0	1	0	2	1	3	0	0	9	7	3	9	2	2	0	1	2	2	2	5	7	7	4	8	8	3	2	7
MS4A1	2	3	0	0	0	1	1	1	1	4	0	1	2	2	1	3	1	3	0	2	1	0	2	4	2	3	4	3	2	1	2	3
PSMD14	0	2	0	0	0	1	0	1	1	5	3	0	3	1	4	3	2	2	1	0	3	5	4	1	1	4	5	5	3	2	5	6
ARHGDIB	8	11	8	5	0	1	0	0	9	15	6	0	1	2	1	0	9	11	1	2	3	7	8	1	0	0	3	0	4	1	1	0
ECI1	1	2	2	2	0	1	0	1	1	2	2	3	0	0	1	0	0	2	2	2	0	0	3	1	0	1	0	1	1	1	0	0
TPM4	3	2	0	0	0	1	0	0	0	5	2	0	0	1	0	0	1	0	0	0	0	2	2	0	0	0	1	0	2	0	0	0
MSN	19	20	9	3	0	1	0	0	10	16	12	1	0	2	0	1	7	22	3	3	2	11	9	1	0	0	1	0	13	0	3	0
EIF6	1	2	0	0	0	1	0	0	1	1	0	0	1	0	0	0	1	2	0	0	0	0	0	0	0	0	1	0	2	0	1	0
RPL39	2	2	2	2	0	1	0	0	1	2	0	0	2	1	2	2	2	2	0	0	2	1	0	0	0	2	2	2	2	2	1	1
SDHA	1	1	0	0	0	1	0	0	0	2	0	1	3	3	1	1	1	2	0	0	1	0	0	0	5	3	6	4	3	1	1	4
CCT3	4	7	1	1	0	1	0	1	6	12	2	0	17	15	17	19	2	13	2	2	4	12	5	5	11	17	17	16	14	10	16	14
TCP1	4	11	1	1	0	1	0	0	4	15	4	0	12	11	15	14	4	13	1	1	13	13	12	5	13	12	18	17	12	6	9	12
UPF1	3	1	0	0	0	1	0	1	1	3	0	0	2	0	5	1	0	1	0	0	0	2	0	0	2	3	3	3	4	2	0	2
PHGDH	8	12	4	1	0	1	0	2	9	12	9	2	9	7	2	7	10	15	0	3	6	13	11	7	8	8	7	7	9	4	6	6
PRDX3	4	5	2	3	0	1	1	0	2	5	2	2	1	2	0	1	3	6	1	2	2	3	2	1	0	1	1	0	3	0	2	0
OGDHL	1	0	1	2	0	1	0	0	2	1	0	0	0	0	0	0	1	1	0	0	1	0	1	0	0	0	0	0	0	0	0	0
STAT3	1	2	0	1	0	1	0	3	3	3	0	0	13	8	3	10	2	2	0	1	2	0	0	2	8	8	15	13	6	1	7	5
PPP6C	0	0	0	0	0	1	0	2	0	0	0	0	4	2	3	6	1	0	0	0	0	1	1	2	4	3	7	6	2	2	0	3
UBE2M	1	4	1	2	0	2	0	0	0	1	2	1	0	0	1	0	0	0	0	0	0	0	0	0	0	0	0	0	1	1	0	1
VCP	19	23	6	4	0	1	0	0	10	29	12	0	0	1	0	0	8	23	1	2	1	14	7	0	0	1	3	0	11	0	1	0
RAC2	2	4	0	0	0	1	0	1	3	5	2	1	6	5	1	6	4	3	2	4	3	4	6	3	7	6	6	6	4	2	8	5
PSMC5	3	1	0	0	0	1	2	2	5	4	0	1	11	7	11	7	5	6	2	4	4	10	5	4	12	14	20	13	13	7	10	12
PRMT1	9	12	3	6	0	1	0	0	7	12	4	0	0	0	0	0	2	7	0	0	1	5	0	0	0	0	3	0	4	0	0	0
SYNGR2	1	1	0	0	0	1	0	1	0	0	0	0	1	1	1	1	0	0	0	0	0	0	0	2	1	1	1	2	2	0	1	2
UBAP2L	1	4	1	1	0	1	1	0	0	2	0	0	1	0	0	0	0	4	0	0	1	1	1	0	0	0	1	0	0	0	1	1
RPL34	1	1	0	0	0	1	1	1	0	0	0	0	1	1	2	2	1	1	0	0	1	0	0	0	1	2	2	2	2	2	2	2
GARS1	7	12	2	0	0	1	0	0	5	12	6	0	0	2	0	0	4	12	0	0	0	12	7	0	0	0	1	0	8	0	0	0
LONP1	1	7	1	0	0	1	0	0	2	8	1	0	6	4	0	3	7	10	0	1	1	4	4	6	4	1	9	4	4	1	2	1
RAB11A	2	2	0	0	0	1	0	1	1	1	0	0	4	5	1	5	0	0	0	0	0	0	0	2	3	4	4	4	3	1	4	3
ACSL4	2	2	0	0	0	1	0	0	2	3	0	0	4	4	0	3	2	4	0	0	0	1	0	0	5	3	8	7	2	0	3	2
ATP5PF	1	1	1	0	0	1	2	1	0	0	0	0	1	1	2	1	1	1	0	0	0	1	0	1	2	2	3	2	3	0	2	2
PSMB8	2	1	1	0	0	1	0	1	0	1	0	1	3	0	5	3	0	1	2	2	2	2	1	3	3	3	6	5	5	0	1	6
NSF	0	0	0	0	0	1	0	0	0	0	0	0	1	2	0	2	0	0	0	0	0	0	0	0	1	2	3	1	1	0	1	1
CSE1L	7	9	0	0	0	1	0	0	7	18	1	1	12	11	0	9	7	9	0	3	2	5	6	8	13	16	14	15	9	0	9	13
CCT4	8	12	1	0	0	2	1	1	8	21	5	0	18	12	16	16	9	16	0	0	6	14	5	0	15	17	22	18	15	6	16	15
MSH3	0	0	2	3	0	1	0	3	0	0	0	2	1	0	0	0	0	0	1	0	0	0	0	0	0	0	1	1	0	0	0	0
ATP5PD	0	0	0	0	0	1	0	3	0	4	0	0	5	7	3	6	1	1	0	0	0	0	0	2	5	8	9	7	5	2	6	5
YWHAQ	12	16	6	2	0	0	4	2	9	17	5	0	3	6	4	4	10	16	0	1	2	9	8	2	2	0	6	5	9	0	4	0
RAB10	3	4	0	0	0	0	2	0	3	3	0	0	6	5	2	5	2	4	0	2	3	0	3	3	4	6	5	0	5	3	5	4
YTHDF2	0	0	0	0	0	0	3	0	0	1	0	0	5	0	2	0	0	0	0	0	0	0	1	0	0	0	4	1	0	0	5	3
RPS7	8	9	4	5	0	0	1	0	6	11	5	1	4	3	2	1	6	11	1	1	5	7	4	0	3	4	4	4	2	2	4	2
ATP2A2	1	4	0	0	0	0	1	1	2	2	1	1	8	7	11	5	4	4	2	5	7	6	9	7	12	9	16	14	6	3	3	13
KPNB1	4	6	0	0	0	0	1	0	4	13	2	0	8	6	3	3	5	6	0	1	2	3	2	2	6	9	10	12	5	1	4	4
STOML2	0	0	0	0	0	0	1	0	0	0	0	0	2	2	0	1	0	0	0	0	0	0	0	0	0	3	2	1	0	0	1	0
PTPRC	4	4	1	0	0	0	1	1	0	9	0	0	11	18	0	12	2	7	0	2	0	2	1	9	6	18	18	18	8	0	12	14
COX4I1	1	2	0	0	0	0	2	2	1	1	0	0	4	2	2	4	0	2	0	0	0	1	0	2	3	4	4	4	3	1	3	4
IGHM	5	4	1	1	0	0	1	1	4	10	3	5	11	8	8	8	5	7	3	8	6	7	8	4	10	10	10	14	8	4	8	8
PRSS3	0	0	0	0	0	0	1	1	0	0	1	1	0	0	0	0	0	0	1	2	1	0	0	1	0	0	0	1	0	0	0	1
PSMD2	6	10	2	1	0	0	1	0	9	17	5	6	29	21	25	34	9	12	4	7	10	18	10	6	29	29	39	40	20	15	26	25
YBX3	6	4	0	0	0	0	0	4	4	4	3	0	0	0	0	0	4	6	2	0	3	6	0	0	7	0	0	0	0	0	0	0
HIGD1A	0	0	0	0	0	0	0	1	0	0	0	0	1	2	2	0	0	0	0	0	0	0	0	0	0	1	2	2	2	1	1	2
PRKCSH	5	4	0	0	0	0	0	1	1	8	1	0	2	3	0	1	1	4	0	0	0	1	0	0	0	1	1	1	2	0	1	1
CAPZA1	4	5	1	0	0	0	0	2	3	10	3	0	1	2	0	2	4	8	0	0	0	7	4	0	1	0	2	3	2	0	3	2
AIMP2	1	2	0	0	0	0	0	2	0	3	0	0	3	1	0	3	0	1	0	0	0	0	0	0	0	2	2	2	2	1	3	2
HSD17B12	3	3	0	0	0	0	0	2	3	7	2	3	9	6	4	8	5	6	4	7	6	9	17	8	9	10	11	6	6	2	6	4
BAG6	0	0	0	0	0	0	0	1	0	2	0	0	4	5	7	9	0	0	0	0	1	9	0	1	6	4	13	14	1	1	6	8
PSMD1	3	4	0	0	0	0	0	1	3	8	1	2	16	9	14	13	6	8	0	0	6	12	6	3	10	14	30	25	10	4	15	16
BAX	0	0	0	0	0	0	0	1	0	0	0	0	1	1	0	1	1	1	0	1	1	0	0	1	1	0	1	1	1	0	1	1
PSMA2	6	3	1	0	0	0	0	1	4	3	3	3	3	2	3	2	5	6	3	1	4	6	1	0	3	4	3	6	0	2	2	5
BZW1	1	0	0	0	0	0	0	1	0	5	1	0	5	3	0	2	0	3	0	1	0	1	1	0	6	7	7	7	4	0	3	5
DHX9	17	19	3	9	0	0	0	1	9	13	4	1	0	2	1	0	17	17	0	0	14	15	0	1	0	1	2	1	4	1	0	0
PRPF40A	0	0	0	1	0	0	0	1	0	0	0	0	2	0	1	1	0	0	0	0	0	0	0	0	1	1	0	1	2	0	0	2
RCN2	0	0	0	0	0	0	0	1	0	0	0	0	7	8	9	6	0	0	0	0	4	3	4	1	7	9	6	9	3	3	7	6
RARS1	0	3	0	1	0	0	0	1	1	4	1	0	3	4	8	1	0	2	0	0	1	2	0	0	1	2	7	5	8	4	6	4
PDCD6	0	1	0	0	0	0	0	1	0	2	0	0	2	0	0	0	1	1	0	0	1	1	1	0	1	1	2	3	0	0	1	2
TTC1	0	0	0	0	0	0	0	1	0	4	0	0	1	5	0	3	0	2	0	0	0	0	0	3	2	9	12	11	2	0	5	5
RPN1	3	3	0	0	0	0	0	1	1	4	0	0	9	12	0	9	1	4	0	0	1	0	1	3	6	13	18	22	7	1	11	9
CD74	5	4	2	1	0	0	0	1	3	3	2	3	6	5	3	12	4	2	2	4	2	2	1	5	8	8	14	10	2	0	7	7
CHI3L2	0	0	0	0	0	0	0	1	0	0	0	0	5	4	7	3	0	0	0	1	0	1	0	0	2	5	5	4	1	1	0	2
SMC4	2	2	0	0	0	0	0	1	1	8	0	0	8	8	0	8	1	4	0	0	2	4	2	5	6	9	10	11	2	2	5	6
DYNC1I2	0	1	0	0	0	0	0	1	0	2	0	0	2	2	0	2	1	2	0	0	1	1	1	0	3	0	2	2	1	0	1	2
DNAJA3	0	0	0	0	0	0	0	1	0	2	0	0	7	3	6	3	1	1	0	0	1	2	1	1	4	4	6	7	5	2	4	7
GART	8	8	1	1	0	0	0	1	2	21	2	0	2	5	0	0	1	14	0	0	0	8	2	0	1	3	2	3	8	0	2	0
LPXN	2	3	0	0	0	0	0	1	2	5	0	0	1	1	1	3	2	4	0	0	2	2	2	0	0	1	2	1	0	2	3	2
EIF2S3	4	5	1	0	0	0	0	2	1	10	0	0	2	4	4	7	1	9	0	0	0	6	1	0	2	5	10	9	6	1	8	11
DDB1	0	0	1	1	0	0	0	1	1	1	1	0	3	1	1	3	1	2	0	0	0	1	1	0	2	0	3	4	1	0	5	4
DYNC1H1	1	3	0	0	0	0	0	1	1	14	0	0	16	10	2	2	1	5	0	0	5	5	0	0	13	16	7	7	4	6	4	5
COPB1	2	5	1	2	0	0	0	1	1	3	0	0	3	2	1	2	0	2	0	0	1	2	2	0	2	2	5	2	0	0	1	0
KLHL6	0	0	0	0	0	0	0	0	213	262	131	144	208	177	238	174	0	0	0	0	0	0	0	0	0	0	0	0	0	0	0	0
CUL3	0	0	0	0	0	0	0	0	50	36	29	25	71	55	72	63	10	9	8	10	27	24	13	13	53	59	54	52	77	71	83	89
SUGT1	0	0	0	0	0	0	0	0	18	12	0	0	32	26	36	26	12	12	9	9	29	35	31	20	33	28	31	26	20	21	20	22
NUDCD3	0	0	0	0	0	0	0	0	38	27	20	16	31	21	31	27	12	10	14	15	18	26	11	8	20	31	30	28	32	23	29	26
GCN1	2	2	0	0	0	0	0	0	1	11	0	0	26	20	13	11	2	8	1	11	5	8	14	9	27	31	27	28	4	2	3	12
COPS4	0	1	0	0	0	0	0	0	14	5	6	4	25	26	24	16	3	3	0	1	10	10	2	3	18	23	14	17	20	25	23	19
RC3H2	0	0	0	0	0	0	0	0	2	1	0	1	23	15	23	10	1	2	1	1	4	3	2	0	13	11	15	10	10	17	10	11
STIP1	6	8	2	0	0	0	0	0	5	24	2	0	18	8	15	26	7	17	0	0	19	31	8	1	16	19	27	24	20	4	21	17
COPS5	0	0	0	0	0	0	0	0	10	6	3	2	18	17	22	13	2	0	1	0	7	6	2	2	17	16	15	11	19	16	16	19
PARN	0	0	0	0	0	0	0	0	0	0	0	1	17	14	20	14	5	3	2	1	18	9	9	8	17	14	20	19	8	10	10	7
ASPM	0	0	0	0	0	0	0	0	0	0	0	0	17	10	22	20	0	0	0	0	0	3	5	0	16	27	16	28	6	7	6	20
POLR2B	0	0	0	0	0	0	0	0	0	0	0	0	16	11	19	24	0	1	0	0	1	9	6	4	17	21	28	30	7	7	15	19
SLC25A4	0	0	0	0	0	0	0	0	0	0	0	0	16	11	13	10	0	0	0	0	0	0	0	0	13	20	16	12	15	0	0	0
COPS6	0	0	0	0	0	0	0	0	5	5	3	1	16	13	12	11	0	1	0	0	6	6	0	1	7	14	11	11	16	14	16	13
COPS2	1	1	0	0	0	0	0	0	15	7	2	2	15	25	19	13	1	2	0	1	12	9	2	1	19	20	17	15	22	17	20	20
KLHL7	0	0	0	0	0	0	0	0	11	7	10	17	14	10	10	13	0	0	0	0	0	0	0	0	0	1	0	0	18	17	22	27
GPS1	1	1	0	0	0	0	0	0	7	5	2	3	14	12	14	9	2	2	1	1	6	7	2	1	11	13	11	11	16	14	15	15
CD84	0	0	0	0	0	0	0	0	0	0	0	0	13	5	13	10	1	0	1	1	7	9	2	2	13	10	10	11	8	5	6	6
XPO1	0	0	0	0	0	0	0	0	0	9	0	0	13	11	4	7	1	8	0	0	0	1	4	3	11	11	14	9	5	2	7	7
PSMD13	3	2	0	0	0	0	0	0	0	8	0	0	12	5	10	10	1	3	0	0	1	3	5	3	9	10	11	13	7	5	6	10
COPS3	0	0	0	0	0	0	0	0	10	5	3	0	11	8	14	6	4	2	1	0	3	8	2	1	9	10	6	8	9	10	12	9
TBL1XR1	0	0	0	0	0	0	0	0	2	0	0	0	10	7	10	7	1	1	1	0	3	6	2	1	12	12	9	9	2	6	4	1
NCOR1	0	0	0	0	0	0	0	0	0	0	0	0	10	8	19	7	0	0	0	0	3	2	1	0	12	17	15	6	2	2	0	2
KLHL26	0	0	0	0	0	0	0	0	5	4	7	6	10	13	9	10	0	0	0	0	0	0	0	0	1	1	2	4	16	15	16	13
SF3B1	0	3	0	0	0	0	0	0	1	2	0	1	9	6	4	3	3	1	0	0	1	2	2	1	6	11	12	6	4	1	4	1
ATAD3A	0	0	0	0	0	0	0	0	0	0	0	0	8	6	6	5	0	0	0	0	0	0	0	0	4	7	7	7	5	3	5	8
RFC4	0	0	0	0	0	0	0	0	0	2	0	0	8	2	2	2	0	0	0	0	0	0	0	0	4	2	2	3	5	0	3	2
PSMB1	1	1	1	0	0	0	0	0	1	0	1	1	8	2	8	8	2	1	1	1	1	2	0	1	4	5	9	8	4	3	4	8
PEAK1	0	0	0	0	0	0	0	0	0	0	0	0	8	4	9	3	0	0	0	0	0	0	2	0	5	2	5	11	1	5	2	3
COPS7B	0	1	0	0	0	0	0	0	6	5	2	0	8	10	10	7	3	2	1	0	6	6	1	1	5	10	12	7	9	11	12	10
COPS8	0	0	0	0	0	0	0	0	7	6	6	2	8	5	10	6	4	3	0	0	6	7	3	0	6	6	7	6	7	7	7	8
ATP2A3	0	0	0	0	0	0	0	0	0	0	0	0	7	5	9	6	0	0	0	0	0	5	6	4	8	7	10	7	5	0	0	8
TIMM50	1	1	1	0	0	0	0	0	1	2	1	2	7	5	8	6	1	2	3	3	3	3	4	5	7	6	8	8	5	4	6	6
RAB8B	3	0	0	0	0	0	0	0	0	3	0	0	7	5	0	6	2	3	0	0	3	3	3	3	4	8	6	5	4	0	4	5
PSMC4	4	1	0	0	0	0	0	0	4	5	2	4	7	7	10	13	7	7	2	2	6	9	10	2	8	5	14	12	10	5	7	12
PSMA1	4	1	1	0	0	0	0	0	3	2	4	4	7	6	10	10	3	2	3	3	3	1	3	3	9	8	11	13	10	7	8	7
RAB8A	3	3	0	0	0	0	0	0	3	3	0	0	7	5	0	0	3	3	0	2	3	0	3	3	4	10	7	6	5	0	6	6
PSMD12	0	1	1	1	0	0	0	0	3	9	2	2	7	6	10	8	2	9	1	3	3	4	2	2	10	6	18	14	5	4	8	11
IKZF3	1	0	0	0	0	0	0	0	1	1	0	0	7	5	5	5	0	0	0	4	3	3	7	3	8	11	9	6	4	5	2	5
SLC3A2	1	1	0	0	0	0	0	0	0	1	1	1	7	6	2	3	2	2	1	1	2	3	2	3	6	7	7	4	3	1	2	3
AFG3L2	0	0	0	0	0	0	0	0	0	0	0	0	7	5	6	7	0	0	0	0	0	0	0	3	8	11	6	7	1	1	3	7
FASN	8	14	0	0	0	0	0	0	4	41	1	0	7	2	6	15	6	31	0	1	5	23	2	0	8	8	22	22	5	3	4	11
RHOC	0	0	0	0	0	0	0	0	0	0	0	0	6	0	0	0	0	0	0	0	0	0	0	0	1	0	0	0	5	1	3	0
RHOG	0	0	0	0	0	0	0	0	0	4	0	0	6	4	0	3	0	0	0	0	0	0	2	2	5	7	7	5	3	0	3	4
PSMB4	2	1	2	0	0	0	0	0	1	1	1	1	6	4	6	6	3	4	1	0	2	3	2	1	2	4	5	5	3	4	3	5
HADHB	0	0	0	0	0	0	0	0	0	0	0	0	6	4	3	4	0	0	0	0	0	0	1	1	5	6	8	7	4	3	4	5
GET3	0	1	0	0	0	0	0	0	0	0	0	0	6	6	1	5	0	1	0	0	0	3	0	0	4	8	7	7	2	0	3	6
EMD	0	0	0	0	0	0	0	0	1	0	0	0	6	6	8	5	1	1	1	1	2	0	2	2	8	8	8	9	6	2	4	3
DOCK2	0	0	0	0	0	0	0	0	0	1	0	0	6	3	0	4	0	0	0	0	0	0	2	2	2	1	8	3	1	0	2	1
COPS7A	0	0	0	0	0	0	0	0	2	0	0	0	6	7	9	4	0	0	0	0	1	0	0	0	4	6	8	4	7	11	6	7
PSMA5	4	0	0	0	0	0	0	0	3	4	1	1	5	4	6	5	2	4	0	2	2	2	0	1	4	6	8	6	5	3	4	4
ATP5PB	1	1	1	1	0	0	0	0	1	2	1	1	5	4	0	3	1	0	0	1	1	0	1	2	2	5	4	5	1	0	3	3
BANK1	0	0	0	0	0	0	0	0	1	0	0	0	5	5	13	10	0	1	1	0	4	6	7	2	8	10	16	17	1	1	5	3
PPP6R3	0	0	0	0	0	0	0	0	1	1	0	0	5	3	3	5	0	0	0	1	0	0	3	2	3	3	6	8	3	2	1	3
VDAC1	0	0	0	0	0	0	0	0	0	0	0	0	5	3	0	5	0	0	0	0	0	0	0	0	0	7	6	4	5	0	2	1
PPP6R1	2	1	0	0	0	0	0	0	1	3	0	2	5	1	2	3	1	3	2	3	5	2	4	2	2	5	3	4	2	0	2	2
HSPA4	16	12	7	2	0	0	0	0	8	25	10	0	5	5	3	22	11	25	0	1	11	13	5	2	4	5	18	18	9	0	9	8
GNAI3	0	0	0	0	0	0	0	0	0	3	2	0	5	5	0	3	1	4	0	0	0	0	0	3	6	5	7	3	3	0	4	5
SYNCRIP	4	4	1	2	0	0	0	0	4	6	0	1	5	0	0	2	5	8	0	0	5	3	0	0	0	0	2	0	4	0	2	0
PSMA4	4	6	0	0	0	0	0	0	3	1	2	0	5	6	4	7	3	4	1	0	4	4	0	1	5	5	8	7	7	6	5	7
PRKAR1A	0	0	0	0	0	0	0	0	0	0	0	0	5	1	11	11	0	0	0	0	0	1	1	1	5	8	13	18	5	1	14	12
CD79A	0	0	0	1	0	0	0	0	2	2	3	4	5	3	7	4	3	4	3	5	4	8	4	2	5	5	7	6	4	3	2	4
NEDD8	1	1	0	0	0	0	0	0	2	2	1	0	5	1	5	1	1	1	0	0	0	1	0	0	1	1	2	1	4	4	2	5
PSMA3	1	1	0	0	0	0	0	0	0	0	1	0	5	5	3	4	0	1	0	1	0	2	0	1	4	2	5	5	3	4	1	5
GCSAM	0	0	0	0	0	0	0	0	0	0	0	0	5	3	7	3	0	0	0	0	1	2	0	0	6	4	6	5	2	0	3	1
RAB35	0	0	0	0	0	0	0	0	0	0	0	0	4	3	0	0	0	0	0	0	0	0	0	0	0	0	6	4	0	0	0	0
CDC42	2	1	0	0	0	0	0	0	0	6	0	0	4	3	0	4	0	3	0	0	0	0	1	1	2	0	5	4	4	0	2	5
RBBP7	8	10	2	1	0	0	0	0	4	11	3	0	4	4	3	5	4	7	0	0	3	10	3	0	2	0	8	4	4	1	0	3
BEND4	0	0	0	0	0	0	0	0	1	0	1	1	4	1	4	2	0	0	0	0	1	1	1	1	3	5	3	4	0	1	1	0
ATP1B3	0	0	0	0	0	0	0	0	0	0	0	0	4	3	5	7	0	0	0	0	0	0	0	0	6	4	4	5	4	1	2	3
CKAP5	0	0	0	0	0	0	0	0	0	2	0	0	4	1	0	2	0	1	0	0	0	0	0	1	1	2	6	2	0	0	2	1
COPA	1	1	0	0	0	0	0	0	0	7	1	0	4	1	0	6	0	2	0	0	0	0	0	0	4	4	3	3	2	1	2	4
SRPRB	0	0	0	0	0	0	0	0	0	1	0	0	4	4	0	3	1	1	0	0	1	0	0	1	4	4	7	2	4	0	1	2
LUZP1	0	0	0	0	0	0	0	0	0	0	0	0	4	0	12	5	0	0	0	0	0	0	0	0	5	9	7	6	0	0	3	2
TRAP1	0	3	0	0	0	0	0	0	0	6	0	0	4	0	0	5	0	6	0	0	0	0	0	0	7	3	4	3	3	0	3	2
SRRM2	3	3	0	3	0	0	0	0	1	4	2	5	4	2	6	2	4	3	2	0	2	1	0	3	4	2	4	3	5	3	0	3
SMC2	1	2	0	0	0	0	0	0	0	3	0	0	4	2	1	5	1	2	0	0	0	2	1	3	7	5	6	8	0	0	1	5
SLC16A1	0	0	0	0	0	0	0	0	1	1	0	0	4	4	2	3	0	1	0	0	1	0	1	4	2	4	2	3	4	2	1	4
RAB5C	0	2	0	0	0	0	0	0	0	0	0	0	4	3	0	4	0	0	0	0	0	0	0	0	6	4	5	3	4	0	3	4
TFRC	2	2	0	0	0	0	0	0	1	3	0	0	4	4	0	5	2	4	0	0	0	0	0	1	5	8	9	11	2	0	7	6
LARP4	0	0	0	0	0	0	0	0	0	1	0	0	4	2	4	4	0	2	0	0	1	3	1	0	6	4	5	3	0	0	1	1
NDUFA9	0	0	0	0	0	0	0	0	0	0	0	0	4	1	1	3	0	0	0	0	0	1	0	0	3	4	3	6	4	1	1	3
PSMD8	0	0	0	0	0	0	0	0	0	4	0	0	4	5	6	3	1	1	0	0	1	4	1	0	4	3	7	9	5	0	3	4
ATP5MG	1	1	0	0	0	0	0	0	0	1	0	0	4	3	1	4	0	0	0	0	0	0	0	1	4	4	1	3	3	1	4	2
CD79B	0	1	0	0	0	0	0	0	0	0	0	1	4	2	2	3	0	1	1	1	1	0	2	1	1	4	3	3	1	1	3	3
DHX15	1	3	0	1	0	0	0	0	1	3	0	0	4	3	5	0	0	4	0	0	1	1	0	0	4	4	4	4	2	2	2	1
HSPBP1	0	0	0	0	0	0	0	0	0	1	0	0	4	2	3	1	0	0	0	0	1	3	0	0	8	6	5	8	5	3	6	3
CDK1	4	2	0	1	0	0	0	0	2	6	0	0	4	3	2	0	1	6	0	0	0	4	1	0	3	4	4	2	4	1	4	0
GNAI2	0	0	0	0	0	0	0	0	0	4	0	0	4	5	0	4	0	2	0	0	0	0	0	2	4	5	9	5	4	0	3	4
GEMIN4	0	0	0	0	0	0	0	0	0	0	0	0	4	1	1	1	0	0	0	0	0	0	0	0	3	3	3	5	0	0	2	4
SLC25A22	0	0	0	0	0	0	0	0	0	0	0	0	4	0	7	5	0	0	0	0	0	0	3	1	5	6	7	8	3	2	3	3
DYNLL2	0	0	0	0	0	0	0	0	0	0	0	0	3	0	0	0	0	0	0	0	0	0	0	0	3	0	3	3	3	3	0	3
PPP1CA	0	3	0	0	0	0	0	0	0	7	0	0	3	0	0	0	0	9	0	0	0	3	0	0	4	4	5	0	0	0	4	0
SEC61A1	0	0	0	0	0	0	0	0	0	0	0	0	3	2	0	2	0	0	0	0	1	0	1	1	3	3	3	4	1	1	2	3
AKAP11	0	0	0	0	0	0	0	0	0	0	0	0	3	0	4	16	0	0	0	0	0	5	0	0	4	3	21	29	0	0	6	19
NCAPD2	1	1	0	0	0	0	0	0	0	5	0	0	3	2	0	2	0	5	0	0	0	1	1	1	0	2	6	9	0	0	1	0
ACSL3	0	0	0	0	0	0	0	0	0	4	0	0	3	6	0	4	0	0	0	0	2	0	2	2	5	8	8	9	4	0	3	2
SLC1A5	0	0	0	0	0	0	0	0	0	0	0	0	3	2	0	3	1	0	0	0	0	1	0	2	3	2	2	2	1	0	3	4
TMEM131L	0	0	0	0	0	0	0	0	0	0	0	0	3	1	0	3	0	0	0	0	0	0	0	0	2	1	2	5	0	0	0	1
PSMB3	3	1	1	0	0	0	0	0	3	2	3	1	3	2	3	4	2	2	2	0	3	2	0	2	2	3	3	5	3	2	3	1
RFC3	1	0	0	0	0	0	0	0	0	2	0	0	3	3	1	4	1	1	0	0	0	1	1	1	3	2	4	3	2	0	3	1
SEC22B	0	0	0	0	0	0	0	0	0	0	0	0	3	2	1	1	1	0	0	0	0	0	0	1	2	2	3	3	1	0	2	1
MATR3	1	2	1	2	0	0	0	0	2	4	0	0	3	3	2	2	3	1	1	0	2	3	1	1	2	3	2	1	3	0	3	3
UQCRC2	0	0	0	0	0	0	0	0	1	2	0	0	3	2	1	1	0	0	0	0	0	0	1	1	4	1	3	2	4	0	1	3
SSR4	0	0	0	0	0	0	0	0	0	1	0	0	3	2	1	2	0	0	0	0	0	0	0	0	3	1	3	3	2	0	0	3
IKZF1	0	0	0	0	0	0	0	0	0	0	0	0	3	3	4	3	0	0	0	0	0	0	0	0	4	4	7	4	0	0	0	3
NUP153	0	0	0	0	0	0	0	0	0	0	0	0	3	2	0	1	0	0	0	0	0	0	0	0	2	2	2	4	0	0	0	0
U2SURP	0	0	0	0	0	0	0	0	1	0	0	0	3	2	3	1	0	1	0	0	0	0	2	0	4	5	8	4	1	1	4	0
TECR	0	0	0	0	0	0	0	0	0	0	0	0	3	0	2	2	0	0	0	0	1	0	1	0	1	4	2	3	2	0	0	4
VAPA	2	2	0	0	0	0	0	0	2	1	0	0	3	1	0	1	3	0	0	1	2	1	2	2	2	2	1	1	3	0	0	2
SLIRP	1	2	1	0	0	0	0	0	2	2	2	0	3	2	0	2	2	2	0	0	1	2	3	2	2	3	4	2	2	0	3	0
HAX1	0	0	0	0	0	0	0	0	0	1	0	0	3	2	2	2	0	0	0	0	1	1	2	0	3	3	8	4	0	0	0	2
PEX5	0	0	0	0	0	0	0	0	0	0	0	1	3	4	8	6	0	0	0	0	0	0	0	0	1	7	7	12	2	1	5	8
NUDC	4	3	0	0	0	0	0	0	3	3	1	0	3	1	5	2	2	8	0	0	0	5	2	0	2	1	1	3	3	1	1	5
LARP1	3	2	0	1	0	0	0	0	2	1	1	0	3	0	2	2	2	1	0	1	1	1	0	0	0	0	1	1	2	0	2	1
FANCI	0	0	0	1	0	0	0	0	1	1	0	0	3	3	3	2	0	0	0	2	1	0	3	4	3	7	13	11	0	0	2	2
ARCN1	3	4	2	1	0	0	0	0	1	3	1	1	3	1	0	3	2	4	1	1	1	2	2	2	2	3	4	4	2	1	0	3
METTL7A	0	1	0	0	0	0	0	0	0	1	0	1	3	3	0	3	1	1	1	2	2	1	2	3	3	2	3	3	3	1	2	3
RAP1B	0	0	0	0	0	0	0	0	0	0	0	0	2	4	0	3	0	0	0	0	0	0	0	0	2	0	3	1	1	0	4	4
YWHAG	11	12	6	4	0	0	0	0	11	17	5	0	2	6	0	4	12	14	0	0	2	9	9	0	0	4	5	7	6	0	4	3
ARF3	2	3	0	0	0	0	0	0	2	4	0	0	2	0	0	2	1	4	0	0	0	2	2	0	1	3	1	0	2	0	3	0
RAB2A	1	0	0	0	0	0	0	0	0	1	0	0	2	5	0	3	1	0	0	0	0	0	0	1	3	5	2	5	3	0	2	6
ATP2B1	0	0	0	0	0	0	0	0	0	0	0	0	2	0	1	2	0	0	0	0	0	0	0	0	1	1	2	5	0	0	0	0
KHSRP	4	5	0	0	0	0	0	0	0	7	0	0	2	0	0	2	0	7	0	0	0	3	1	0	2	0	1	1	3	0	1	1
ATP5ME	0	0	0	0	0	0	0	0	0	0	0	0	2	1	1	2	0	0	0	0	0	0	0	0	1	2	1	1	2	1	3	1
OXA1L	0	0	0	0	0	0	0	0	0	0	0	0	2	0	0	1	0	0	0	0	0	0	0	0	1	2	1	2	2	0	2	2
TMED10	0	0	0	0	0	0	0	0	0	0	0	0	2	4	0	4	0	0	0	0	0	0	0	1	4	5	7	4	4	0	2	4
RSU1	0	0	0	0	0	0	0	0	0	0	0	0	2	0	0	0	0	0	0	0	0	1	0	0	2	1	3	1	1	0	1	1
TMED9	0	0	0	0	0	0	0	0	0	0	0	0	2	1	0	2	0	0	0	0	0	0	0	1	0	1	2	2	1	0	2	1
ZNF281	0	0	0	0	0	0	0	0	0	0	0	0	2	2	3	3	0	0	0	0	0	1	0	0	2	0	3	5	0	2	0	0
VPS28	0	0	0	0	0	0	0	0	0	0	0	0	2	2	0	2	0	2	0	0	0	1	0	0	1	1	1	0	0	0	0	0
RPN2	0	0	0	0	0	0	0	0	0	1	0	0	2	0	0	3	0	0	0	0	0	0	0	0	2	3	4	4	2	0	3	2
TMX1	0	0	0	0	0	0	0	0	0	0	0	0	2	2	0	2	0	1	0	0	0	0	0	0	4	3	4	7	0	0	1	3
TNPO1	0	0	0	0	0	0	0	0	0	1	0	0	2	3	1	2	0	1	0	1	0	0	0	1	3	2	3	4	1	0	3	2
SCAMP3	0	1	0	0	0	0	0	0	0	1	0	0	2	1	0	0	0	0	0	0	0	0	0	3	2	0	1	2	1	0	2	1
MTDH	0	0	0	0	0	0	0	0	1	0	0	0	2	1	0	1	1	0	0	0	1	0	0	0	0	2	1	0	0	0	1	2
SH2B2	0	0	0	0	0	0	0	0	0	0	0	0	2	2	1	2	0	0	0	0	0	0	0	0	2	2	4	2	1	0	1	1
SDHB	0	0	0	0	0	0	0	0	0	0	0	0	2	3	0	2	0	0	0	0	0	0	0	0	1	3	1	2	0	0	2	1
TOR1AIP1	0	0	0	0	0	0	0	0	0	1	1	1	2	2	0	2	0	0	0	1	0	0	0	1	1	2	4	7	0	0	1	1
PSMB5	1	0	1	0	0	0	0	0	2	0	2	0	2	2	3	3	1	0	0	0	1	1	0	0	2	2	4	4	1	2	2	3
EFTUD2	2	0	0	0	0	0	0	0	0	3	0	0	2	0	0	0	0	4	0	0	1	2	0	0	1	0	2	6	0	0	2	3
RBMX	3	1	1	2	0	0	0	0	2	0	1	1	2	2	0	1	2	2	0	0	2	1	0	0	0	2	0	0	4	0	2	0
EIF4G2	0	0	0	0	0	0	0	0	0	3	0	0	2	0	0	1	0	0	0	0	0	0	0	0	2	0	2	0	0	0	0	2
TUBG1	0	0	0	0	0	0	0	0	0	1	0	0	2	0	0	0	0	0	0	0	0	0	0	0	1	1	3	4	0	0	0	0
PGRMC1	0	0	0	0	0	0	0	0	0	0	0	0	2	1	0	2	0	0	0	0	0	0	0	0	0	2	2	3	1	0	1	0
CXCR4	2	1	1	0	0	0	0	0	3	1	0	1	2	1	1	3	2	4	2	2	5	4	5	5	3	5	1	2	2	1	0	1
VAMP8	0	0	0	0	0	0	0	0	0	1	0	0	2	1	0	1	0	1	0	0	0	1	1	1	2	1	2	3	1	0	1	3
NASP	7	7	5	2	0	0	0	0	2	11	2	0	2	0	0	0	3	10	0	0	0	5	2	0	0	0	2	0	6	0	1	0
CYB5R3	0	0	0	0	0	0	0	0	0	2	0	0	2	1	0	0	0	2	0	0	0	0	0	1	1	3	4	2	1	0	0	2
SRPRA	0	0	0	0	0	0	0	0	0	2	0	0	2	1	0	1	2	1	0	0	0	1	0	1	1	2	2	2	1	0	1	0
LMAN2	1	0	0	0	0	0	0	0	0	0	0	0	2	3	0	2	0	0	0	0	0	0	0	0	2	3	4	1	1	0	1	1
SFXN4	0	0	0	0	0	0	0	0	0	0	0	0	2	2	1	1	0	0	0	0	0	0	0	0	1	1	2	2	0	0	2	2
SFXN1	0	0	0	0	0	0	0	0	0	1	0	0	2	4	0	2	0	0	0	0	0	0	0	1	3	0	3	3	3	0	2	2
SGTA	0	2	0	0	0	0	0	0	0	3	1	1	2	0	0	2	2	2	1	1	0	1	0	4	2	1	3	2	0	0	1	2
UBR5	1	0	0	0	0	0	0	0	3	1	1	0	2	0	1	5	0	1	0	1	4	1	1	1	2	2	7	4	2	0	3	7
LARP4B	0	0	0	0	0	0	0	0	0	0	0	0	2	0	0	0	0	0	0	0	0	0	0	0	2	5	2	2	0	0	0	1
PRAG1	0	0	0	0	0	0	0	0	0	0	0	0	2	0	2	0	0	0	0	0	0	0	0	0	1	3	4	1	1	0	2	2
ITGB2	0	0	0	0	0	0	0	0	0	0	0	0	2	2	0	3	0	0	0	0	0	0	0	0	1	5	5	6	2	0	0	4
NAP1L4	5	4	3	2	0	0	0	0	2	6	0	0	2	2	3	3	0	5	0	0	0	3	2	0	0	0	6	3	4	0	2	3
MYCBP	0	0	0	0	0	0	0	0	0	0	0	0	2	0	0	1	0	0	0	0	0	0	0	0	1	2	2	2	1	0	1	1
NUP93	0	0	0	0	0	0	0	0	0	1	0	0	2	5	1	3	0	0	0	0	0	1	1	0	3	4	9	4	2	1	5	2
OCIAD1	0	0	0	0	0	0	0	0	0	0	0	0	2	0	0	1	0	0	0	0	0	0	0	0	1	0	1	1	1	0	2	2
ALG1	0	0	0	0	0	0	0	0	0	0	0	0	2	1	1	0	0	0	0	0	0	0	0	0	1	2	1	3	0	0	0	0
HLA-E	1	1	0	0	0	0	0	0	1	0	0	0	2	0	2	0	0	2	0	0	1	2	1	0	0	1	0	0	0	0	2	2
KHDRBS1	1	1	0	1	0	0	0	0	0	0	1	0	2	1	0	0	1	3	0	0	0	1	0	0	2	0	0	0	3	0	0	0
GPN1	0	0	0	0	0	0	0	0	0	0	0	0	2	0	2	2	0	0	0	0	0	3	1	1	1	1	3	4	0	0	1	2
CDC37	3	5	0	1	0	0	0	0	1	6	1	0	2	1	2	3	0	6	0	0	0	3	2	0	1	0	2	2	3	1	2	2
HSP90B1	9	14	2	0	0	0	0	0	3	15	4	0	2	3	3	0	5	14	0	0	0	8	4	0	0	0	3	3	7	0	0	0
CD37	0	0	0	0	0	0	0	0	0	0	0	0	2	2	0	2	0	0	0	0	0	0	0	1	0	2	2	2	1	0	2	1
GSN	16	15	7	6	0	0	0	0	11	18	10	4	2	4	1	1	10	16	2	0	4	9	4	1	0	0	2	0	5	0	3	0
MAGED2	0	0	0	0	0	0	0	0	0	0	0	0	2	0	2	1	0	0	0	1	0	2	0	0	2	0	4	2	0	0	2	1
KCMF1	3	1	1	1	0	0	0	0	1	0	1	1	2	1	1	0	1	0	1	0	1	0	0	1	0	1	3	1	0	0	0	2
BAG4	0	0	0	0	0	0	0	0	0	0	0	0	2	1	1	1	0	0	0	0	0	0	0	0	2	1	3	2	1	0	1	0
IGLC6	1	1	0	0	0	0	0	0	1	0	0	0	2	0	0	2	0	0	0	0	0	0	0	0	2	1	2	2	0	0	0	2
DNAJB2	0	0	0	0	0	0	0	0	0	0	0	0	2	0	1	1	0	0	0	0	0	2	0	0	0	1	1	4	1	0	1	1
DPM3	0	0	0	0	0	0	0	0	0	0	0	0	2	2	0	1	0	0	0	0	0	0	0	0	1	2	1	1	1	0	2	1
ELP3	0	0	0	0	0	0	0	0	0	0	0	0	2	0	1	2	0	0	0	0	0	0	0	0	4	4	4	4	0	0	1	2
DDX20	0	0	0	0	0	0	0	0	0	0	0	0	2	1	2	1	0	1	0	0	1	1	1	0	1	1	4	1	1	0	0	0
FAF2	0	0	0	0	0	0	0	0	0	0	0	0	2	2	1	0	0	0	0	0	0	0	0	0	1	2	2	1	1	0	1	2
COPB2	0	2	0	0	0	0	0	0	0	4	1	0	2	0	0	0	1	3	0	0	0	2	0	0	0	0	2	2	0	0	0	0
COX6C	0	0	0	0	0	0	0	0	0	0	0	0	2	2	0	2	0	0	0	0	0	0	0	0	0	2	1	1	1	0	2	1
COX5A	0	3	0	0	0	0	0	0	2	2	1	0	2	2	2	2	1	2	0	1	0	2	1	1	2	5	1	1	3	1	4	2
DYNC1LI1	1	0	0	0	0	0	0	0	0	2	0	0	2	0	1	0	1	1	0	1	0	0	0	0	1	1	1	0	0	0	0	0
DNAJB6	0	0	0	0	0	0	0	0	0	2	0	0	2	0	1	2	0	1	0	0	1	4	1	1	0	0	3	3	0	0	1	0
DPM1	0	1	0	0	0	0	0	0	0	1	0	0	2	3	1	3	1	1	0	1	2	1	3	1	4	3	4	2	2	1	3	3
HNRNPA2B1	7	10	7	7	0	0	0	0	6	5	7	4	1	1	0	0	8	8	3	1	6	2	3	3	0	0	4	0	6	0	4	0
CYFIP2	2	1	2	3	0	0	0	0	0	1	0	0	1	0	0	0	2	3	0	0	2	1	1	0	0	0	0	0	0	0	0	0
GNB1	0	2	0	0	0	0	0	0	0	2	0	0	1	1	0	2	0	1	0	0	0	0	0	0	0	1	3	6	0	0	0	0
EIF4A1	12	14	2	3	0	0	0	0	8	28	10	4	1	2	0	1	7	26	0	0	0	13	3	0	1	1	4	5	8	0	2	1
EIF3E	0	2	0	0	0	0	0	0	0	4	0	0	1	0	0	1	0	1	0	0	0	1	0	0	0	0	0	2	1	0	0	0
RPS21	3	5	4	2	0	0	0	0	2	5	4	0	1	1	0	0	3	5	0	0	1	4	3	0	0	0	0	0	3	0	0	0
UBL4A	0	0	0	0	0	0	0	0	0	1	0	0	1	1	1	5	0	0	0	0	0	1	0	1	2	2	6	4	0	1	3	0
WDR62	0	0	0	0	0	0	0	0	0	0	0	0	1	1	1	2	0	0	0	0	0	0	0	0	0	2	3	4	0	0	1	2
PSMB10	0	0	0	0	0	0	0	0	0	0	0	0	1	1	1	1	0	2	0	0	0	0	0	0	2	1	0	0	0	0	0	4
FAM162A	0	0	0	0	0	0	0	0	0	0	0	0	1	2	1	2	0	0	0	0	0	0	0	0	2	2	4	4	2	0	1	1
APMAP	0	0	0	0	0	0	0	0	1	1	0	0	1	2	0	1	1	0	0	0	0	0	0	1	1	1	1	2	0	0	1	1
CHAMP1	0	0	0	0	0	0	0	0	1	0	0	0	1	1	2	0	2	0	0	1	2	0	4	0	0	1	0	2	0	2	0	1
ABCE1	0	0	0	0	0	0	0	0	0	5	0	0	1	2	0	5	0	2	0	0	0	1	0	1	1	0	5	6	1	0	3	3
ATL2	0	0	0	0	0	0	0	0	0	0	0	0	1	1	0	1	0	0	0	0	0	0	0	0	1	1	3	2	0	0	1	1
APEH	1	0	0	0	0	0	0	0	0	0	0	0	1	1	1	1	0	0	0	0	0	0	0	0	0	0	4	2	1	0	1	0
MRPL50	0	0	0	0	0	0	0	0	0	0	0	0	1	1	1	3	0	0	0	0	0	0	0	0	0	2	3	2	1	1	2	3
LIMS1	0	0	0	0	0	0	0	0	0	0	0	0	1	2	1	0	0	0	0	0	0	1	0	0	1	0	1	1	0	1	1	1
TIMM44	0	0	0	0	0	0	0	0	0	1	0	0	1	2	0	1	1	1	0	0	0	0	0	2	1	2	5	4	1	0	3	1
SCFD1	0	0	0	0	0	0	0	0	0	1	0	0	1	3	0	1	0	0	0	0	0	0	0	0	1	3	3	2	1	0	1	1
TMEM33	0	0	0	0	0	0	0	0	0	0	0	0	1	1	1	2	0	0	0	0	0	0	0	0	1	2	1	3	1	0	2	1
RIF1	0	0	0	0	0	0	0	0	0	1	0	0	1	1	2	2	0	0	0	0	0	0	0	0	3	3	1	2	0	0	0	0
TAGLN2	7	7	5	2	0	0	0	0	3	2	3	1	1	1	1	0	3	6	2	1	1	1	1	1	0	0	1	0	4	0	1	1
AARS1	18	15	5	0	0	0	0	0	6	24	7	0	1	0	0	0	7	21	0	0	0	10	6	0	0	1	1	2	5	0	1	0
TPP1	1	1	0	0	0	0	0	0	1	1	0	0	1	2	1	1	1	1	0	2	1	1	1	0	3	3	2	3	0	0	0	1
P2RY8	0	0	0	0	0	0	0	0	0	0	0	0	1	1	1	0	1	0	1	1	0	0	0	2	2	1	0	1	1	0	0	1
SYAP1	1	0	0	0	0	0	0	0	0	1	0	0	1	0	0	0	1	0	0	0	0	0	0	0	1	2	1	1	0	0	1	1
TAP2	0	0	0	0	0	0	0	0	0	0	0	0	1	1	0	1	0	0	0	0	0	0	0	0	2	2	3	4	2	0	0	2
TRAM1	0	0	0	0	0	0	0	0	0	1	0	0	1	1	1	1	0	0	0	0	0	0	0	0	3	2	1	1	1	1	0	1
RFC2	0	0	0	0	0	0	0	0	0	1	0	0	1	0	1	0	1	1	0	0	0	0	0	0	0	0	3	2	2	2	1	1
RBM25	2	1	1	0	0	0	0	0	1	2	0	0	1	0	2	0	1	1	0	0	0	0	0	0	1	0	2	2	0	0	1	2
DDOST	0	0	0	0	0	0	0	0	0	0	0	0	1	1	0	1	0	0	0	0	0	0	0	0	1	1	1	3	0	0	0	2
SRP9	1	1	1	1	0	0	0	0	1	1	1	0	1	1	0	0	1	1	0	0	0	0	0	0	0	0	0	0	0	0	0	0
NUP210	0	0	0	0	0	0	0	0	0	0	0	0	1	0	0	0	0	0	0	0	0	0	0	0	2	3	3	4	0	0	1	0
POLR2C	1	0	0	0	0	0	0	0	0	0	0	0	1	1	0	2	0	0	0	0	0	1	1	0	0	0	2	2	0	1	1	2
RBM14	0	0	0	0	0	0	0	0	0	1	0	0	1	1	0	1	0	1	0	0	0	0	0	0	2	3	3	2	1	0	0	0
HEATR1	0	0	0	0	0	0	0	0	0	0	0	0	1	0	0	2	0	0	0	0	0	1	0	0	1	3	2	1	0	0	0	0
TMEM165	0	0	0	0	0	0	0	0	0	1	0	0	1	1	1	1	0	1	0	0	1	1	1	1	1	1	1	1	1	1	1	1
SMC1A	0	0	0	0	0	0	0	0	0	1	0	0	1	0	1	0	0	0	0	0	0	0	0	0	1	1	2	5	0	0	0	1
FCRLA	0	0	0	0	0	0	0	0	0	0	0	0	1	1	0	2	0	0	0	0	0	0	0	0	3	1	3	4	0	1	2	3
HAUS7	0	0	0	0	0	0	0	0	0	0	0	0	1	0	0	3	0	0	0	0	0	1	0	0	2	0	2	2	0	0	0	3
HBA1	2	1	0	0	0	0	0	0	0	2	0	1	1	0	0	2	1	2	0	1	0	1	0	1	1	2	3	5	1	0	2	0
SRP14	2	1	1	0	0	0	0	0	1	0	1	1	1	2	0	1	1	1	0	1	1	1	1	1	2	0	0	0	2	0	1	1
RNF126	0	0	0	0	0	0	0	0	0	0	0	0	1	0	0	1	0	0	0	0	0	0	0	0	1	1	4	4	0	0	0	1
TARDBP	0	1	0	0	0	0	0	0	0	4	0	0	1	2	0	0	0	2	0	0	0	1	1	0	2	0	1	0	1	0	0	0
ILK	0	0	0	0	0	0	0	0	0	0	0	0	1	0	2	0	0	0	0	0	0	1	0	0	2	0	0	3	0	1	1	2
HPS6	0	0	0	0	0	0	0	0	0	0	0	0	1	0	0	1	0	0	0	0	0	0	0	0	0	1	4	1	0	0	2	1
SEL1L	0	0	0	0	0	0	0	0	0	0	0	0	1	2	0	1	0	0	0	0	0	0	0	0	2	1	1	2	0	0	0	1
PLCG2	7	12	1	1	0	0	0	0	2	13	4	0	1	1	1	5	1	13	0	1	0	5	1	1	1	1	4	11	2	0	1	4
PAICS	4	6	3	1	0	0	0	0	3	19	3	0	1	3	0	0	3	16	0	0	0	9	8	0	1	1	3	0	2	0	1	0
EIF4G1	4	8	1	1	0	0	0	0	2	14	0	0	1	2	0	3	4	10	1	0	3	2	2	1	1	0	1	0	1	0	0	0
PSME1	7	10	4	0	0	0	0	0	4	10	5	0	1	0	0	0	6	12	0	0	2	4	3	2	0	2	2	2	5	0	2	2
PFDN6	1	1	0	0	0	0	0	0	0	1	0	0	1	1	1	2	0	1	0	0	0	0	0	0	1	1	2	1	1	0	1	1
SSR1	0	0	0	0	0	0	0	0	0	0	0	0	1	1	0	0	0	0	0	0	0	0	0	0	2	1	3	1	0	0	2	1
LETM1	1	0	0	0	0	0	0	0	1	0	0	1	1	2	0	2	1	0	1	1	1	0	1	1	2	2	2	2	0	0	0	1
PDIA3	19	20	9	3	0	0	0	0	10	16	11	1	1	5	0	0	12	19	1	2	4	16	12	0	1	1	7	0	13	0	3	0
TBL2	0	0	0	0	0	0	0	0	0	0	0	0	1	2	0	1	0	1	0	0	0	0	0	0	2	2	2	1	0	0	0	0
PANK4	0	0	0	0	0	0	0	0	0	0	0	0	1	1	0	1	0	0	0	1	0	0	0	0	1	1	2	1	0	0	1	1
PSMB6	1	1	0	0	0	0	0	0	0	0	1	1	1	0	1	1	1	1	1	1	1	1	0	1	0	1	1	1	0	1	0	1
TPD52L2	1	0	0	0	0	0	0	0	0	1	0	0	1	1	0	1	0	2	0	0	0	0	0	0	1	1	4	1	0	0	1	2
ILF3	4	8	0	3	0	0	0	0	1	5	0	0	1	0	1	0	9	6	0	0	4	4	1	0	0	0	1	1	2	0	1	1
COX5B	0	0	0	0	0	0	0	0	0	0	0	0	1	1	0	0	0	0	0	0	0	0	0	0	1	2	2	1	1	0	1	1
NUP88	0	0	0	0	0	0	0	0	0	0	0	0	1	1	0	1	0	0	0	0	0	0	0	0	1	0	3	1	1	0	1	1
PEX19	0	0	0	0	0	0	0	0	0	1	0	0	1	0	0	1	0	1	0	0	0	1	0	0	1	1	2	1	0	0	1	1
PFDN5	1	1	0	0	0	0	0	0	0	1	1	0	1	1	1	1	3	2	0	0	0	1	0	0	0	1	0	1	0	1	1	1
PARP1	2	4	0	0	0	0	0	0	1	4	0	0	1	0	0	1	2	4	0	0	0	1	0	0	1	1	0	0	2	0	2	1
ELOB	1	1	0	0	0	0	0	0	0	2	0	0	1	1	0	1	0	2	0	0	0	1	0	0	1	1	2	2	1	1	0	0
NUP160	0	0	0	0	0	0	0	0	0	0	0	0	1	0	1	2	0	0	0	0	0	0	0	0	1	1	4	6	1	0	0	2
PTGES2	0	0	0	0	0	0	0	0	0	0	0	0	1	3	0	1	0	0	0	0	0	0	0	0	2	4	1	1	0	0	1	2
LAS1L	0	0	0	0	0	0	0	0	0	0	0	0	1	0	1	2	0	0	0	0	0	1	0	0	0	2	2	2	0	0	1	0
PFDN2	3	1	0	0	0	0	0	0	1	2	0	0	1	0	0	1	1	2	0	0	1	1	0	0	1	0	2	1	1	0	1	1
B2M	2	0	0	0	0	0	0	0	0	0	0	0	1	2	0	1	0	0	0	0	0	0	1	1	2	1	0	0	1	0	1	1
HAUS6	0	0	0	0	0	0	0	0	0	0	0	0	1	0	2	8	0	0	0	0	0	0	0	0	0	1	8	13	0	0	5	5
EIF3C	6	3	0	0	0	0	0	0	0	8	0	0	1	1	0	2	1	8	0	0	0	1	0	0	1	0	2	0	2	0	1	1
GET4	0	0	0	0	0	0	0	0	0	0	0	0	1	1	0	2	0	0	0	0	0	0	0	0	0	3	7	7	0	0	0	1
EIF3K	0	0	0	0	0	0	0	0	0	2	0	0	1	1	0	1	0	1	0	0	0	0	0	0	1	1	1	0	1	0	1	1
LDHB	16	19	7	1	0	0	0	0	17	22	6	0	1	4	8	2	8	20	2	3	2	19	13	1	3	4	6	1	8	3	6	5
ATP5MF	0	0	0	0	0	0	0	0	0	0	0	0	1	2	1	1	0	1	0	0	0	0	0	1	0	2	2	2	2	0	1	1
ESYT1	0	0	0	0	0	0	0	0	0	3	0	0	1	2	0	1	0	0	0	0	0	0	0	0	0	1	4	4	0	0	0	0
DDX3X	3	3	0	1	0	0	0	0	0	7	1	0	1	0	1	0	2	9	0	0	0	3	0	0	0	0	1	2	3	0	1	0
CACYBP	1	2	1	0	0	0	0	0	1	10	1	0	1	0	1	1	1	5	0	0	0	2	1	0	2	2	2	1	0	0	1	0
EEF1G	9	12	2	2	0	0	0	0	6	22	4	0	1	1	0	0	2	15	1	0	1	7	6	0	0	1	1	1	2	0	1	1
PPP2R1A	9	4	2	1	0	0	0	0	2	14	3	1	1	1	0	2	2	13	0	1	0	3	2	1	1	1	3	2	1	0	0	1
FDFT1	0	0	0	0	0	0	0	0	0	0	0	0	1	0	0	3	0	0	0	0	0	0	0	1	1	1	1	2	0	0	1	3
EWSR1	1	1	3	1	0	0	0	0	1	4	1	0	1	0	0	0	1	3	1	0	0	1	1	0	0	0	1	0	1	0	0	0
HGH1	0	0	0	0	0	0	0	0	0	1	0	0	1	0	1	2	0	0	0	0	0	0	0	0	0	2	6	5	0	0	0	3
ATXN10	2	1	0	0	0	0	0	0	1	6	1	0	1	0	0	0	1	2	0	0	1	2	1	1	0	1	2	1	0	0	0	1
BSG	0	1	0	0	0	0	0	0	0	1	0	0	1	3	1	2	1	1	0	0	0	1	0	2	3	4	3	4	2	1	3	2
ACLY	7	5	0	0	0	0	0	0	2	14	3	0	1	1	0	0	1	15	0	0	0	2	0	0	1	1	0	1	5	0	1	0
EIF2S1	3	3	2	0	0	0	0	0	2	6	2	0	1	0	0	0	2	7	0	0	0	5	2	0	0	0	1	1	4	0	0	0
COPS9	0	1	0	0	0	0	0	0	2	1	0	0	1	1	1	0	1	2	0	0	1	1	0	0	0	1	2	1	1	0	1	0
DDX39A	2	0	2	1	0	0	0	0	1	0	0	0	1	0	0	0	0	8	0	0	0	2	0	0	2	1	2	1	1	0	0	1
SHMT2	6	5	4	1	0	0	0	0	7	15	4	0	1	3	0	1	4	15	0	0	0	8	4	0	0	0	3	2	9	0	0	1
AKAP8L	0	0	0	0	0	0	0	0	0	0	0	0	1	2	2	1	0	0	0	0	0	0	0	1	0	1	2	1	0	0	0	1
AKAP8	0	0	0	0	0	0	0	0	0	0	0	0	1	2	0	2	0	0	0	0	0	0	0	1	2	3	1	3	0	0	1	0
RAB1B	5	0	0	0	0	0	0	0	4	0	0	0	0	7	0	6	3	4	0	0	0	0	3	4	5	8	9	0	0	0	8	5
RHOA	5	3	0	0	0	0	0	0	7	8	1	0	0	4	0	4	6	10	0	0	6	6	5	4	0	8	8	6	0	0	0	5
HLA-B	2	2	1	0	0	0	0	0	2	0	1	1	0	3	0	3	3	2	0	2	2	2	2	3	3	0	3	0	0	0	0	0
PHF5A	0	1	0	0	0	0	0	0	0	3	0	0	0	4	1	1	0	1	0	0	0	1	0	1	1	5	2	1	2	1	0	0
GANAB	8	13	1	1	0	0	0	0	3	15	7	0	0	6	2	1	8	14	0	0	1	7	3	1	3	4	5	0	5	0	1	3
HSPE1	5	6	4	4	0	0	0	0	3	4	3	1	0	3	2	0	3	6	1	1	2	3	4	0	0	1	3	0	8	1	3	1
PPP1CC	2	0	0	0	0	0	0	0	2	0	0	0	0	3	2	0	2	0	0	0	2	0	1	0	0	0	0	3	5	0	0	0
HMGB1	16	13	11	7	0	0	0	0	9	25	6	0	0	2	1	0	9	17	2	1	2	11	8	0	0	0	5	0	10	1	3	0
HNRNPAB	3	4	3	1	0	0	0	0	4	4	3	0	0	3	0	0	4	5	1	0	4	3	3	1	0	1	1	0	2	0	1	0
HNRNPA1	15	15	12	7	0	0	0	0	4	8	11	4	0	3	0	0	7	8	3	4	8	4	3	4	0	0	0	0	8	0	0	0
RAB6A	0	0	0	0	0	0	0	0	0	0	0	0	0	3	0	0	0	0	0	0	0	0	0	0	2	0	3	4	0	0	0	2
MDH2	13	14	10	4	0	0	0	0	8	19	11	0	0	3	0	0	10	16	4	3	3	11	12	0	0	1	4	0	12	0	3	0
PSME2	9	13	5	4	0	0	0	0	9	13	5	0	0	2	0	0	8	13	0	3	1	10	7	2	1	3	3	3	5	0	3	2
CALR	23	20	9	3	0	0	0	0	16	28	10	0	0	3	0	0	11	24	0	1	0	18	14	0	0	0	3	0	9	0	2	0
RACK1	9	13	5	1	0	0	0	0	6	18	5	0	0	3	2	1	9	17	0	0	0	14	5	0	0	2	6	3	9	0	2	2
AHSA1	3	4	0	0	0	0	0	0	2	3	1	0	0	1	1	1	2	2	0	0	2	1	1	0	1	0	2	0	2	0	0	1
HNRNPD	6	8	6	2	0	0	0	0	4	6	5	0	0	3	0	0	4	5	0	1	3	4	4	0	0	0	2	0	6	0	1	0
MCM7	5	7	0	0	0	0	0	0	1	18	1	0	0	3	1	0	1	7	0	0	1	1	2	0	2	2	5	0	4	0	0	0
HMGB2	11	12	8	3	0	0	0	0	7	11	7	0	0	2	0	0	6	14	1	0	2	12	7	0	0	0	2	0	7	0	1	0
SEPTIN7	7	2	1	1	0	0	0	0	2	6	1	0	0	2	0	0	2	8	0	0	0	1	1	0	0	0	0	0	6	0	0	0
ADRM1	1	1	1	1	0	0	0	0	1	1	1	1	0	2	0	1	1	1	1	1	0	0	1	1	2	1	1	3	0	0	2	1
RHOT2	0	0	0	0	0	0	0	0	0	0	0	0	0	2	0	2	0	0	0	0	0	0	0	0	0	2	4	3	0	0	2	0
EIF4H	3	5	0	0	0	0	0	0	0	1	1	0	0	1	0	0	0	3	0	0	0	3	1	0	0	0	0	0	1	0	0	0
PTPRCAP	0	0	0	0	0	0	0	0	0	0	0	0	0	1	0	2	0	1	0	0	0	0	0	0	2	2	2	4	1	0	1	1
WARS1	8	9	4	2	0	0	0	0	6	7	4	0	0	1	0	0	6	7	1	0	0	7	8	0	0	0	1	0	2	0	0	0
LSS	0	0	0	0	0	0	0	0	0	0	0	0	0	1	0	1	0	0	0	0	0	0	0	0	0	1	3	4	0	0	0	1
RPS15	7	12	0	5	0	0	0	0	8	15	0	0	0	2	2	1	8	8	0	0	6	6	0	0	0	1	4	0	1	0	0	1
GNAS	0	0	0	0	0	0	0	0	0	2	0	0	0	2	0	2	0	1	0	0	0	1	2	0	0	3	2	3	0	0	2	2
SNRPD1	1	2	3	1	0	0	0	0	3	4	1	2	0	1	0	0	4	3	2	1	2	2	1	0	0	0	1	0	0	0	0	0
ZNF146	1	0	0	0	0	0	0	0	1	1	0	0	0	1	1	3	2	0	1	2	2	3	4	2	2	2	2	2	0	0	1	0
ALYREF	2	2	2	1	0	0	0	0	1	2	1	0	0	1	0	0	1	1	0	0	1	0	0	0	0	0	0	0	1	0	0	0
PSMB7	1	0	0	0	0	0	0	0	1	1	0	1	0	1	1	1	1	0	0	1	2	0	1	1	0	0	3	1	2	1	1	2
UQCRC1	0	0	0	0	0	0	0	0	0	0	0	0	0	1	0	2	0	0	0	0	0	0	0	0	1	2	2	1	2	0	2	1
USP11	0	0	0	0	0	0	0	0	0	0	0	0	0	1	0	1	0	0	0	0	0	2	0	0	0	1	4	7	0	0	0	0
NME1	11	10	9	2	0	0	0	0	6	16	7	0	0	1	0	0	6	13	0	1	3	9	6	0	0	0	4	0	8	0	2	2
PDIA6	6	6	3	0	0	0	0	0	3	5	2	0	0	1	0	0	3	3	0	0	0	3	1	0	0	0	0	0	3	0	0	0
EIF3I	3	5	0	0	0	0	0	0	1	3	0	0	0	1	1	2	1	6	0	0	0	2	0	0	0	0	2	1	3	0	1	1
CAPZB	5	6	1	0	0	0	0	0	3	10	2	0	0	1	0	0	4	8	0	0	1	5	2	0	0	0	2	1	1	0	2	1
HAUS8	0	0	0	0	0	0	0	0	0	0	0	0	0	1	0	1	0	0	0	0	0	1	1	0	0	1	3	3	0	0	3	2
TMSB4X	3	5	4	3	0	0	0	0	3	2	3	0	0	1	0	0	3	3	1	2	1	1	5	0	0	0	0	0	1	0	0	0
KIF11	0	0	0	0	0	0	0	0	0	5	0	0	0	1	2	3	0	1	0	0	0	1	0	0	2	0	6	11	0	0	3	5
RPL22	3	3	1	2	0	0	0	0	1	2	1	0	0	1	0	0	2	2	0	0	3	2	1	0	0	0	1	0	0	0	0	1
EZR	15	17	5	0	0	0	0	0	7	12	7	0	0	2	0	0	7	18	0	0	1	12	5	0	0	2	0	0	8	0	3	0
MRTO4	1	1	0	0	0	0	0	0	1	2	0	0	0	1	0	0	1	1	0	0	1	1	0	0	0	1	0	0	2	2	0	0
TTC27	0	0	0	0	0	0	0	0	0	1	0	0	0	2	1	1	0	0	0	0	0	1	2	0	2	2	2	1	0	0	0	0
MSH6	2	6	0	1	0	0	0	0	0	9	0	0	0	1	0	0	0	10	0	0	0	2	0	0	0	0	1	1	1	0	0	0
PRRC2C	3	3	2	3	0	0	0	0	2	6	2	1	0	1	1	0	3	4	1	0	3	4	2	0	0	0	0	1	0	0	0	0
TBR1	1	0	1	0	0	0	0	0	0	0	0	0	0	1	0	1	1	0	0	0	0	0	0	1	2	0	1	2	0	0	1	0
ACADM	9	7	7	1	0	0	0	0	8	8	5	0	0	1	0	0	7	6	1	1	2	7	8	2	0	0	0	0	6	0	1	0
TLN1	3	8	0	0	0	0	0	0	1	9	1	0	0	1	0	0	1	16	0	0	0	2	1	1	1	0	1	0	1	0	0	0
SLC25A1	1	0	0	0	0	0	0	0	0	0	0	0	0	1	0	0	0	0	1	1	0	0	1	1	1	1	1	1	1	0	0	0
BUB3	5	4	1	1	0	0	0	0	3	4	1	0	0	1	0	2	2	6	0	0	1	2	1	0	0	0	1	1	2	0	1	1
IMMT	1	0	0	0	0	0	0	0	0	0	0	0	0	1	2	2	0	0	0	0	0	0	0	0	2	2	2	4	4	0	2	1
PCNA	8	10	4	1	0	0	0	0	7	12	5	0	0	1	0	0	4	14	1	1	2	7	7	0	0	0	1	0	7	0	1	0
MTHFD1	8	13	4	0	0	0	0	0	5	17	2	0	0	1	0	1	1	12	0	0	0	7	3	0	0	0	1	1	3	0	0	0
PDS5A	0	0	0	0	0	0	0	0	0	1	0	0	0	1	0	1	2	1	0	0	0	1	0	1	1	1	1	1	0	0	0	1
RPAP1	0	0	0	0	0	0	0	0	0	2	0	0	0	0	6	3	0	1	0	1	2	3	3	1	1	2	5	9	0	0	1	1
SNRNP200	0	0	0	0	0	0	0	0	0	2	0	0	0	0	1	0	0	0	0	0	0	0	0	0	1	0	3	3	1	0	2	1
N4BP2	0	0	0	0	0	0	0	0	0	0	0	0	0	0	1	4	0	0	0	0	0	1	0	0	0	0	3	7	0	0	0	3
CTCF	2	1	1	3	0	0	0	0	3	0	0	0	0	0	1	0	1	0	0	0	1	0	0	0	0	0	0	0	0	0	0	0
P4HB	8	6	1	0	0	0	0	0	3	12	3	0	0	0	1	1	4	10	0	0	1	6	4	1	0	0	1	0	6	0	0	0
CTPS1	1	3	0	0	0	0	0	0	0	6	1	0	0	0	1	0	0	6	0	0	0	2	0	0	1	1	1	0	0	0	0	0
DUT	4	7	3	0	0	0	0	0	6	5	3	0	0	0	1	0	5	8	0	0	0	5	3	0	0	0	0	0	6	0	1	0
MCM4	3	8	0	0	0	0	0	0	1	11	0	0	0	0	1	1	1	7	0	0	0	3	1	0	2	0	4	3	4	1	1	1
GLUD1	3	3	1	0	0	0	0	0	1	4	0	0	0	0	1	0	1	4	0	0	0	2	2	0	1	1	2	2	3	0	0	1
DLD	3	3	3	2	0	0	0	0	3	7	4	5	0	0	1	0	3	3	8	6	1	3	2	1	0	1	0	0	1	0	0	2
ST13	0	0	0	0	0	0	0	0	0	0	0	0	0	0	0	6	0	6	0	0	0	0	0	0	6	0	5	5	5	0	5	0
BAG5	0	0	0	0	0	0	0	0	0	1	0	0	0	0	0	5	0	0	0	0	0	0	0	0	0	1	6	5	4	0	5	9
POLR1C	1	2	2	5	0	0	0	0	2	2	2	1	0	0	0	3	3	1	1	2	3	1	1	2	0	0	2	2	0	0	1	2
MTR	0	0	0	0	0	0	0	0	0	0	0	0	0	0	0	3	0	0	0	0	0	1	0	0	0	1	8	5	0	0	1	2
CDC123	0	0	0	0	0	0	0	0	0	0	0	0	0	0	0	4	0	0	0	0	0	1	0	0	0	0	4	3	0	0	0	2
SEPTIN9	2	4	0	0	0	0	0	0	0	1	0	0	0	0	0	4	0	3	0	0	0	0	0	0	0	0	2	4	3	0	0	3
PLAA	1	0	0	0	0	0	0	0	0	0	0	0	0	0	0	3	0	1	0	0	0	0	1	0	1	1	2	1	1	0	1	1
HECTD1	0	0	0	0	0	0	0	0	0	1	2	0	0	0	0	2	0	0	0	0	0	0	0	1	0	0	3	2	0	0	0	2
PTRH2	0	0	0	0	0	0	0	0	0	0	0	0	0	0	0	1	0	1	0	0	0	0	0	0	0	2	4	1	1	0	1	2
AIP	3	2	0	0	0	0	0	0	0	3	0	0	0	0	0	1	1	5	0	0	0	1	0	0	0	2	2	3	2	0	1	2
DDX17	3	7	0	3	0	0	0	0	0	4	0	0	0	0	0	3	3	4	0	0	0	3	2	0	0	0	0	0	0	0	0	0
POLR2H	2	1	1	1	0	0	0	0	1	0	1	1	0	0	0	1	1	0	1	1	1	0	1	1	0	0	0	0	0	0	1	0
HK2	1	1	1	0	0	0	0	0	1	0	1	0	0	0	0	1	0	1	0	0	1	0	0	0	2	0	1	0	0	0	0	3
ALMS1	0	0	0	0	0	0	0	0	0	1	0	0	0	0	0	1	2	0	0	0	2	3	3	0	0	0	2	6	0	0	0	4
SGPP1	1	1	0	0	0	0	0	0	2	0	0	0	0	0	0	2	1	2	0	0	0	1	3	2	4	1	0	2	0	0	1	2
CNBP	5	5	3	3	0	0	0	0	2	7	2	0	0	0	0	1	4	5	0	0	1	3	2	0	0	0	1	0	0	0	0	0
PFKM	0	2	0	0	0	0	0	0	0	4	0	0	0	0	0	1	0	4	0	0	0	2	0	1	0	0	1	2	1	0	0	0
TANGO6	0	0	0	0	0	0	0	0	0	0	0	0	0	0	0	1	0	0	0	0	0	0	0	0	0	0	3	6	0	0	0	1
PTPN6	12	10	2	1	0	0	0	0	6	11	4	0	0	0	0	1	6	11	0	0	1	2	4	0	0	0	0	0	3	0	0	0
ELAVL1	1	1	0	1	0	0	0	0	0	2	0	0	0	0	0	1	1	1	0	0	1	1	0	0	2	0	0	0	1	0	0	1
ALDH18A1	0	4	0	1	0	0	0	0	0	6	0	0	0	0	0	1	0	5	0	0	0	2	0	1	0	0	0	0	0	0	0	0
INPP5D	0	0	0	0	0	0	0	0	0	0	0	0	0	0	0	2	0	1	0	0	0	1	1	0	1	2	1	2	0	0	0	0
EIF4E	1	2	1	0	0	0	0	0	0	3	1	0	0	0	0	1	1	2	0	0	0	1	0	0	0	0	1	1	1	0	0	0
NAPA	0	0	0	0	0	0	0	0	0	2	0	0	0	0	0	1	0	0	0	0	0	0	0	1	1	1	1	3	1	0	0	1
POLR1B	0	0	0	7	0	0	0	0	0	0	3	3	0	0	0	2	0	0	2	1	0	1	2	2	0	0	0	1	0	0	1	1
PIK3AP1	0	0	0	0	0	0	0	0	0	0	0	0	0	0	0	1	0	1	0	0	0	3	0	0	0	1	2	2	0	0	1	0
ATP6V1A	1	1	0	0	0	0	0	0	0	1	0	0	0	0	0	1	0	4	0	0	0	0	0	0	0	0	4	7	0	0	1	3
METAP2	10	8	3	1	0	0	0	0	3	11	1	0	0	0	0	1	1	8	0	0	0	5	3	0	0	0	4	2	2	0	1	1
KPNA2	3	1	0	0	0	0	0	0	0	7	1	0	0	0	0	1	0	7	0	0	0	0	0	0	0	0	1	1	1	0	0	0
MAPRE1	4	4	1	1	0	0	0	0	1	8	1	0	0	0	0	1	1	8	0	0	1	2	2	0	0	0	0	1	1	0	1	1
MAIP1	0	0	0	0	0	0	0	0	0	0	0	0	0	0	0	1	0	0	0	0	0	0	2	0	1	3	2	2	0	0	0	1
KLHL6-L90F	0	0	0	0	0	0	0	0	0	0	0	0	0	0	0	0	0	0	0	0	226	281	310	163	218	224	289	269	0	0	0	0
BZW2	0	0	0	0	0	0	0	0	0	2	0	0	0	0	0	0	0	1	0	0	0	0	0	0	3	0	4	3	0	0	0	3
ARL8B	0	0	0	0	0	0	0	0	0	0	0	0	0	0	0	0	0	0	0	0	0	0	0	0	2	3	0	2	2	0	2	0
HNRNPCL2	0	2	2	2	0	0	0	0	2	0	1	2	0	0	0	0	0	1	1	1	0	1	1	0	2	0	0	0	0	2	0	2
PGRMC2	0	0	0	0	0	0	0	0	0	0	0	0	0	0	0	0	1	0	0	0	0	0	0	1	1	2	3	4	0	0	0	0
GNB2	0	0	0	0	0	0	0	0	0	1	0	0	0	0	0	0	0	0	0	0	0	0	0	0	3	0	3	5	0	0	1	1
MRPL12	1	4	0	0	0	0	0	0	1	4	0	0	0	0	0	0	2	1	0	0	0	1	0	0	1	0	2	1	1	0	0	1
IPO7	0	2	0	0	0	0	0	0	0	2	0	0	0	0	0	0	0	2	0	0	0	1	0	2	1	1	1	2	0	0	0	0
POLD1	0	0	0	0	0	0	0	0	0	0	0	0	0	0	0	0	0	0	0	0	0	0	0	0	1	1	2	2	0	0	3	2
CAPRIN1	1	2	0	1	0	0	0	0	0	6	0	0	0	0	0	0	1	3	0	0	0	1	0	0	1	0	1	0	0	0	0	0
ABHD14B	1	3	1	0	0	0	0	0	1	3	1	0	0	0	0	0	1	3	0	0	1	3	4	0	1	0	0	1	1	0	0	0
DNM1L	1	4	0	0	0	0	0	0	0	8	0	0	0	0	0	0	0	7	0	0	0	2	0	0	1	0	0	0	0	0	0	0
PFKP	0	1	0	0	0	0	0	0	0	3	0	0	0	0	0	0	0	0	0	0	0	2	2	0	1	2	1	1	0	0	0	1
CAP1	7	10	5	1	0	0	0	0	5	12	7	1	0	0	0	0	7	17	0	0	1	8	3	1	1	0	2	1	5	0	0	0
NUP188	0	0	0	0	0	0	0	0	1	0	0	0	0	0	0	0	0	0	0	1	1	0	1	1	1	0	3	3	0	0	0	0
PSME3	0	2	0	0	0	0	0	0	0	1	0	0	0	0	0	0	0	3	0	0	0	0	0	0	1	0	0	1	2	0	1	1
TNPO3	0	0	0	0	0	0	0	0	1	1	0	0	0	0	0	0	0	2	0	1	0	0	1	3	1	0	0	1	0	0	0	0
HSD17B10	4	8	2	1	0	0	0	0	3	19	1	0	0	0	0	0	3	17	0	1	1	3	5	0	1	0	0	0	1	0	0	0
NFKB2	1	1	0	1	0	0	0	0	1	1	0	0	0	0	0	0	1	0	1	0	1	0	1	1	1	0	0	0	0	0	0	0
PARK7	9	6	3	1	0	0	0	0	2	8	1	0	0	0	0	0	3	7	0	0	1	7	3	0	1	0	1	0	4	0	0	0
GDI2	17	22	5	1	0	0	0	0	9	27	5	0	0	0	0	0	7	25	0	0	0	11	3	0	1	0	2	1	4	0	1	0
HSP90AB3P	0	0	0	0	0	0	0	0	0	0	0	0	0	0	0	0	0	0	0	0	0	0	0	0	0	34	0	0	0	0	0	0
HSPA6	0	0	0	0	0	0	0	0	0	0	0	0	0	0	0	0	0	0	0	0	0	0	0	0	0	16	0	18	0	0	0	0
ATP1A2	0	0	0	0	0	0	0	0	0	0	0	0	0	0	0	0	0	0	0	0	0	0	0	0	0	11	0	12	0	0	0	0
IPO4	0	0	0	0	0	0	0	0	0	3	0	0	0	0	0	0	0	2	0	0	0	0	0	0	0	1	2	3	0	0	0	0
ELOC	3	2	0	0	0	0	0	0	2	4	0	1	0	0	0	0	2	2	0	0	2	1	1	0	0	1	2	1	0	0	1	0
TUBB3	0	0	0	0	0	0	0	0	0	0	0	0	0	0	0	0	0	0	0	0	0	0	0	0	0	0	47	0	0	0	0	0
POTEJ	0	0	0	0	0	0	0	0	0	0	0	0	0	0	0	0	0	0	0	0	0	0	0	0	0	0	6	5	0	0	5	0
PFAS	2	1	0	0	0	0	0	0	0	9	0	0	0	0	0	0	0	7	0	0	0	3	0	0	0	0	5	6	0	0	0	2
NLRP2	0	2	0	0	0	0	0	0	0	2	0	0	0	0	0	0	0	1	0	0	0	1	0	0	0	0	5	8	0	0	0	4
YWHAH	8	9	6	0	0	0	0	0	6	8	5	0	0	0	0	0	7	8	0	0	2	4	5	0	0	0	5	0	7	0	4	0
NME2	10	9	0	0	0	0	0	0	4	16	4	0	0	0	0	0	0	14	0	0	0	6	4	0	0	0	4	0	10	0	0	0
UBA1	22	22	9	1	0	0	0	0	14	34	14	0	0	0	0	0	15	34	0	0	0	19	8	0	0	0	2	0	8	0	1	0
PA2G4	9	14	8	0	0	0	0	0	8	14	9	0	0	0	0	0	9	17	0	0	0	12	13	0	0	0	2	0	10	0	1	0
EIF3G	3	2	0	0	0	0	0	0	0	5	0	0	0	0	0	0	1	3	0	0	0	1	0	0	0	0	1	0	0	0	0	0
AHCY	9	10	5	2	0	0	0	0	6	12	5	0	0	0	0	0	7	11	0	0	2	7	5	0	0	0	2	0	10	0	0	0
WAS	1	2	1	1	0	0	0	0	1	1	2	0	0	0	0	0	1	1	0	0	1	1	1	0	0	0	1	0	0	0	0	1
EIF5A	11	12	9	0	0	0	0	0	7	21	13	5	0	0	0	0	7	19	4	1	0	14	8	3	0	0	1	0	5	0	0	0
ARHGDIA	2	1	0	0	0	0	0	0	2	4	0	0	0	0	0	0	2	6	0	0	0	1	1	0	0	0	2	0	0	0	0	0
SEPTIN2	2	2	0	0	0	0	0	0	0	6	0	0	0	0	0	0	0	5	0	0	0	1	0	0	0	0	1	0	5	0	0	0
PPIB	3	2	0	0	0	0	0	0	0	5	1	0	0	0	0	0	0	4	0	0	0	0	0	0	0	0	2	0	4	0	0	0
HCLS1	7	7	2	1	0	0	0	0	2	5	2	0	0	0	0	0	2	6	0	0	0	3	2	0	0	0	1	0	2	0	0	0
VARS1	1	3	0	0	0	0	0	0	0	5	0	0	0	0	0	0	0	5	0	0	0	2	0	0	0	0	1	1	0	0	0	0
USP5	4	7	0	0	0	0	0	0	2	11	0	0	0	0	0	0	2	10	0	0	0	5	4	0	0	0	1	0	0	0	0	0
PTBP1	6	13	0	0	0	0	0	0	4	18	0	0	0	0	0	0	6	19	0	0	2	4	1	0	0	0	1	0	4	0	1	0
PSAT1	3	2	0	0	0	0	0	0	1	3	0	0	0	0	0	0	0	6	0	0	0	3	0	0	0	0	1	0	1	0	0	0
EIF3M	0	2	0	0	0	0	0	0	0	6	0	0	0	0	0	0	0	2	0	0	0	0	0	0	0	0	1	0	1	0	0	0
SERBP1	5	7	3	2	0	0	0	0	2	8	5	0	0	0	0	0	2	5	1	0	1	3	1	0	0	0	1	0	3	0	0	0
POLR2E	0	4	2	3	0	0	0	0	0	0	3	2	0	0	0	0	2	0	1	2	1	1	0	2	0	0	1	1	0	0	1	1
PAFAH1B2	2	4	0	0	0	0	0	0	2	4	1	0	0	0	0	0	1	4	0	0	0	2	1	0	0	0	1	0	2	0	0	0
STRAP	2	2	0	0	0	0	0	0	0	2	0	0	0	0	0	0	0	4	0	0	0	0	0	0	0	0	1	0	0	0	0	0
BASP1	11	8	7	3	0	0	0	0	8	7	9	4	0	0	0	0	8	9	1	4	3	4	6	5	0	0	1	0	3	0	2	0
CNP	0	3	0	0	0	0	0	0	1	3	0	0	0	0	0	0	1	2	0	0	1	1	0	1	0	0	1	1	0	0	0	0
SF3A1	0	3	0	0	0	0	0	0	0	3	1	0	0	0	0	0	1	3	0	0	0	2	1	0	0	0	3	1	0	0	0	0
ACTR2	6	4	0	0	0	0	0	0	2	7	1	0	0	0	0	0	0	9	0	0	0	3	0	0	0	0	1	0	1	0	0	0
SWAP70	1	8	0	0	0	0	0	0	1	11	1	0	0	0	0	0	3	7	0	0	0	7	4	0	0	0	1	0	2	0	0	0
PTGES3	4	5	0	0	0	0	0	0	2	4	0	0	0	0	0	0	1	5	0	0	0	5	1	0	0	0	1	0	4	0	1	0
SNRPD2	3	3	1	1	0	0	0	0	1	0	1	1	0	0	0	0	1	0	1	0	1	0	0	1	0	0	1	1	0	0	0	0
CPSF6	1	1	0	0	0	0	0	0	0	6	1	0	0	0	0	0	0	7	0	0	0	3	0	0	0	0	1	0	1	0	0	0
EIF3B	1	3	0	0	0	0	0	0	0	11	0	0	0	0	0	0	2	6	0	0	0	2	0	0	0	0	1	0	0	0	0	0
HSPA1L	0	0	0	0	0	0	0	0	0	0	0	0	0	0	0	0	0	0	0	0	0	0	0	0	0	0	0	22	0	0	0	0
WDR19	3	1	0	0	0	0	0	0	0	2	0	1	0	0	0	0	2	0	0	0	2	3	2	0	0	0	0	1	0	0	0	0
TARS1	0	2	0	0	0	0	0	0	0	3	0	0	0	0	0	0	0	4	0	0	0	0	0	0	0	0	0	1	1	0	0	0
HAT1	2	4	0	0	0	0	0	0	0	5	0	0	0	0	0	0	3	7	0	0	0	1	0	0	0	0	0	1	0	0	0	0
FKBP4	3	6	2	0	0	0	0	0	5	4	1	0	0	0	0	0	2	8	0	0	0	1	2	1	0	0	0	1	2	0	0	1
ERH	2	3	4	5	0	0	0	0	2	1	3	5	0	0	0	0	1	1	4	1	3	1	1	3	0	0	0	1	1	0	1	0
KLHL6-E568K	0	0	0	0	0	0	0	0	0	0	0	0	0	0	0	0	0	0	0	0	0	0	0	0	0	0	0	0	175	150	206	211
EEF1A2	0	0	0	0	0	0	0	0	0	0	0	0	0	0	0	0	0	0	0	0	0	0	0	0	0	0	0	0	11	0	0	7
PGAM1	11	15	4	0	0	0	0	0	8	22	5	0	0	0	0	0	5	18	0	0	0	15	4	0	0	0	0	0	10	0	2	0
ATIC	20	20	8	0	0	0	0	0	6	25	6	0	0	0	0	0	6	32	0	0	0	10	6	0	0	0	0	0	7	0	0	0
ANP32B	6	7	0	0	0	0	0	0	3	8	3	0	0	0	0	0	1	8	0	0	0	0	2	0	0	0	0	0	7	0	0	0
CLIC1	9	11	4	0	0	0	0	0	7	14	7	0	0	0	0	0	6	12	0	1	1	8	5	0	0	0	0	0	6	0	0	0
RCC2	5	7	3	0	0	0	0	0	3	9	1	0	0	0	0	0	3	10	0	0	0	5	3	0	0	0	0	0	6	0	0	0
PRPS1	5	4	2	0	0	0	0	0	0	0	0	0	0	0	0	0	3	5	0	0	0	0	0	0	0	0	0	0	6	0	0	0
PGD	6	8	2	0	0	0	0	0	6	15	3	0	0	0	0	0	3	11	0	0	0	9	5	0	0	0	0	0	6	0	0	0
YARS1	6	6	0	0	0	0	0	0	2	9	0	0	0	0	0	0	0	8	0	0	0	1	1	0	0	0	0	0	5	0	0	0
PRDX6	8	6	1	0	0	0	0	0	5	11	3	0	0	0	0	0	4	8	0	0	0	7	5	0	0	0	0	0	5	0	0	0
TPM3	5	4	2	0	0	0	0	0	2	4	3	0	0	0	0	0	1	4	0	0	0	4	0	0	0	0	0	0	5	0	0	0
PPA1	6	8	0	0	0	0	0	0	2	16	2	0	0	0	0	0	2	17	0	0	0	5	4	0	0	0	0	0	5	0	0	0
ENO2	11	10	0	0	0	0	0	0	9	23	7	0	0	0	0	0	10	22	0	0	0	8	5	0	0	0	0	0	5	0	0	0
HNRNPA3	8	9	4	3	0	0	0	0	4	3	4	4	0	0	0	0	4	5	3	1	6	3	3	2	0	0	0	0	4	0	0	0
FARSB	3	4	0	0	0	0	0	0	0	5	0	0	0	0	0	0	0	3	0	0	0	0	0	0	0	0	0	0	4	0	0	0
TALDO1	5	6	2	0	0	0	0	0	4	5	2	0	0	0	0	0	3	7	0	0	0	5	0	0	0	0	0	0	4	0	0	0
PNP	10	8	2	0	0	0	0	0	6	13	2	0	0	0	0	0	4	14	0	0	0	5	3	0	0	0	0	0	4	0	0	0
NONO	2	2	1	1	0	0	0	0	1	5	0	0	0	0	0	0	1	4	0	0	0	2	0	0	0	0	0	0	4	0	0	0
ARPC1B	3	4	1	0	0	0	0	0	0	6	1	0	0	0	0	0	0	6	0	0	0	1	1	0	0	0	0	0	4	0	1	0
OLA1	5	5	2	0	0	0	0	0	2	7	2	0	0	0	0	0	2	11	0	0	0	2	1	0	0	0	0	0	3	0	0	0
ACTN4	6	3	3	0	0	0	0	0	0	7	0	0	0	0	0	0	0	5	0	0	0	0	0	0	0	0	0	0	3	0	0	0
APEX1	4	6	0	0	0	0	0	0	1	8	0	0	0	0	0	0	1	6	0	0	0	2	0	0	0	0	0	0	3	0	0	0
WDR1	6	6	0	0	0	0	0	0	0	4	0	0	0	0	0	0	0	5	0	0	0	1	0	0	0	0	0	0	3	0	0	0
SND1	11	8	3	0	0	0	0	0	1	18	1	0	0	0	0	0	3	15	0	0	0	2	2	0	0	0	0	0	3	0	0	0
MCM6	2	10	0	0	0	0	0	0	1	12	0	0	0	0	0	0	1	7	0	0	0	2	1	0	0	0	0	0	3	0	0	0
SEPTIN6	4	3	0	0	0	0	0	0	0	7	0	0	0	0	0	0	0	7	0	0	0	1	1	0	0	0	0	0	3	0	0	0
MCM3	3	11	0	0	0	0	0	0	0	16	0	0	0	0	0	0	0	14	0	1	0	3	0	0	0	0	0	0	3	0	0	0
GRB2	5	5	0	0	0	0	0	0	1	4	0	0	0	0	0	0	2	9	0	0	0	3	4	0	0	0	0	0	3	0	0	0
ARPC4	1	2	1	0	0	0	0	0	0	3	1	0	0	0	0	0	1	2	0	0	0	1	0	0	0	0	0	0	3	0	0	0
DPYSL2	0	4	0	0	0	0	0	0	0	5	0	0	0	0	0	0	0	7	0	0	0	3	1	0	0	0	0	0	3	0	0	0
H2AC1	0	0	0	0	0	0	0	0	0	0	0	0	0	0	0	0	0	0	0	0	4	4	0	0	0	0	0	0	3	0	0	0
LAP3	7	6	1	0	0	0	0	0	1	9	0	0	0	0	0	0	1	10	0	0	0	6	3	0	0	0	0	0	3	0	0	0
SRSF1	0	1	2	0	0	0	0	0	0	3	0	0	0	0	0	0	1	3	0	0	0	0	0	0	0	0	0	0	2	0	0	0
ACTR3	8	4	0	0	0	0	0	0	2	14	2	0	0	0	0	0	0	11	0	0	0	4	2	0	0	0	0	0	2	0	0	0
ARPC2	1	5	1	1	0	0	0	0	1	9	1	0	0	0	0	0	1	10	0	1	0	2	2	0	0	0	0	0	2	0	0	0
RAD23B	1	1	0	0	0	0	0	0	0	3	0	0	0	0	0	0	1	2	0	0	0	1	1	0	0	0	0	0	2	0	0	0
XPNPEP1	6	4	1	0	0	0	0	0	0	4	1	0	0	0	0	0	0	4	0	0	0	2	0	0	0	0	0	0	2	0	0	0
NARS1	1	1	0	0	0	0	0	0	0	4	0	0	0	0	0	0	0	6	0	0	0	0	0	0	0	0	0	0	2	0	0	0
TPT1	2	3	0	0	0	0	0	0	0	5	0	0	0	0	0	0	1	4	0	0	0	0	0	0	0	0	0	0	2	0	0	0
BLMH	3	2	1	1	0	0	0	0	1	1	1	0	0	0	0	0	2	2	0	0	0	1	0	0	0	0	0	0	2	0	0	0
FKBP3	3	2	1	0	0	0	0	0	2	3	1	0	0	0	0	0	2	3	0	0	0	1	1	0	0	0	0	0	2	0	0	0
PDAP1	3	3	2	1	0	0	0	0	1	1	2	0	0	0	0	0	2	3	0	0	0	2	1	0	0	0	0	0	2	0	0	0
EIF2S2	3	2	1	0	0	0	0	0	1	2	0	0	0	0	0	0	0	2	0	0	0	1	0	0	0	0	0	0	2	0	0	0
COTL1	2	2	0	0	0	0	0	0	2	2	1	0	0	0	0	0	1	3	0	0	0	4	0	0	0	0	0	0	2	0	0	0
FEN1	4	5	2	0	0	0	0	0	2	10	2	0	0	0	0	0	2	6	0	0	0	2	2	0	0	0	0	0	2	0	0	0
ARPC3	2	3	1	0	0	0	0	0	1	1	1	0	0	0	0	0	1	1	0	0	0	0	1	0	0	0	0	0	2	0	0	0
MAT2A	2	1	0	0	0	0	0	0	1	4	0	0	0	0	0	0	1	3	0	0	0	1	0	0	0	0	0	0	2	0	0	0
HPRT1	4	6	1	0	0	0	0	0	3	8	2	0	0	0	0	0	2	5	0	0	0	4	2	0	0	0	0	0	2	0	0	0
CDV3	4	5	3	0	0	0	0	0	2	7	2	0	0	0	0	0	2	6	0	1	0	1	2	0	0	0	0	0	2	0	0	0
ETF1	2	3	0	0	0	0	0	0	1	3	0	0	0	0	0	0	0	3	0	0	0	0	0	0	0	0	0	0	1	0	0	0
UBE2L3	5	5	0	0	0	0	0	0	2	4	0	0	0	0	0	0	0	6	0	0	0	2	0	0	0	0	0	0	1	0	0	0
PEA15	1	1	1	1	0	0	0	0	1	2	1	0	0	0	0	0	1	1	0	0	0	0	1	0	0	0	0	0	1	0	0	0
RBM8A	2	2	1	0	0	0	0	0	1	2	0	0	0	0	0	0	0	1	0	0	0	1	0	0	0	0	0	0	1	0	0	0
APRT	4	3	0	0	0	0	0	0	3	7	1	0	0	0	0	0	2	6	0	0	0	5	2	0	0	0	0	0	1	0	0	0
DBI	2	1	0	0	0	0	0	0	0	3	0	0	0	0	0	0	1	2	0	0	0	1	0	0	0	0	0	0	1	0	0	0
ANP32E	3	7	1	0	0	0	0	0	3	9	1	0	0	0	0	0	2	8	0	0	0	5	1	0	0	0	0	0	1	0	0	0
MDH1	2	1	0	0	0	0	0	0	1	2	1	0	0	0	0	0	1	4	0	0	0	1	0	0	0	0	0	0	1	0	0	0
OTUB1	1	3	0	0	0	0	0	0	2	6	0	0	0	0	0	0	0	4	0	0	0	2	0	0	0	0	0	0	1	0	0	0
ACAT1	5	5	2	0	0	0	0	0	1	10	2	0	0	0	0	0	3	11	0	0	0	4	1	0	0	0	0	0	1	0	0	0
ACAA2	3	2	0	0	0	0	0	0	1	5	1	0	0	0	0	0	0	8	0	0	0	0	0	0	0	0	0	0	1	0	0	0
GLO1	3	1	0	0	0	0	0	0	1	3	0	0	0	0	0	0	1	5	0	0	0	2	1	0	0	0	0	0	1	0	0	0
GSTO1	3	3	1	0	0	0	0	0	2	2	1	0	0	0	0	0	0	1	0	0	0	1	0	0	0	0	0	0	1	0	0	0
SUMO2	1	1	1	1	0	0	0	0	1	1	1	0	0	0	0	0	1	1	0	0	0	1	1	0	0	0	0	0	1	0	0	0
PPM1G	2	2	0	0	0	0	0	0	0	7	0	0	0	0	0	0	0	4	0	0	0	0	0	0	0	0	0	0	1	0	0	0
EIF1AY	1	2	1	1	0	0	0	0	1	1	1	0	0	0	0	0	1	2	0	0	0	0	1	0	0	0	0	0	1	0	0	0
MTPN	3	6	1	0	0	0	0	0	1	5	1	0	0	0	0	0	1	5	0	0	1	5	3	0	0	0	0	0	1	0	0	0
TBCA	1	5	1	0	0	0	0	0	0	1	0	0	0	0	0	0	0	3	0	0	0	1	0	0	0	0	0	0	1	0	0	0
BCAT1	1	1	0	0	0	0	0	0	1	3	0	0	0	0	0	0	0	4	0	0	0	2	2	0	0	0	0	0	1	0	0	0
PDIA4	10	7	6	0	0	0	0	0	4	12	4	0	0	0	0	0	3	11	0	0	0	4	5	0	0	0	0	0	1	0	0	0
MCM2	3	8	1	0	0	0	0	0	0	11	3	0	0	0	0	0	0	7	0	0	0	1	0	0	0	0	0	0	1	0	0	0
PRDX2	5	6	3	0	0	0	0	0	4	6	4	0	0	0	0	0	3	6	0	0	0	4	2	0	0	0	0	0	1	0	0	0
ESD	2	2	1	0	0	0	0	0	1	9	1	0	0	0	0	0	0	6	0	0	0	0	0	0	0	0	0	0	1	0	0	0
ERP29	5	4	2	0	0	0	0	0	2	6	3	0	0	0	0	0	1	7	0	0	0	1	0	0	0	0	0	0	1	0	0	0
GMPS	1	2	0	0	0	0	0	0	0	3	0	0	0	0	0	0	0	5	0	0	0	1	0	0	0	0	0	0	1	0	0	0
IMPDH2	1	5	0	0	0	0	0	0	0	5	1	0	0	0	0	0	1	6	0	0	0	1	0	0	0	0	0	0	1	0	0	0
DNAJC8	2	3	2	1	0	0	0	0	2	3	2	0	0	0	0	0	2	4	1	0	0	2	1	0	0	0	0	0	1	0	0	0
AK2	3	4	1	0	0	0	0	0	1	8	1	0	0	0	0	0	2	7	0	0	0	2	1	0	0	0	0	0	1	0	0	0
G3BP1	8	10	4	1	0	0	0	0	2	15	5	0	0	0	0	0	2	10	0	1	0	3	0	0	0	0	0	0	1	0	0	0
DNMT1	1	6	0	0	0	0	0	0	0	9	2	0	0	0	0	0	0	12	0	0	0	2	0	0	0	0	0	0	1	0	0	0
EIF3A	2	3	0	0	0	0	0	0	0	12	0	0	0	0	0	0	1	8	0	0	0	0	0	0	0	0	0	0	1	0	0	0
JPT1	4	5	2	1	0	0	0	0	2	1	1	0	0	0	0	0	2	3	0	0	0	2	2	0	0	0	0	0	1	0	0	0
CLIC4	3	5	1	1	0	0	0	0	2	1	2	0	0	0	0	0	2	2	0	0	1	1	3	0	0	0	0	0	1	0	0	0
DENR	1	1	0	0	0	0	0	0	3	0	0	1	0	0	0	0	2	1	0	0	1	2	1	2	0	0	0	0	1	0	0	0
DCK	6	4	0	0	0	0	0	0	0	3	0	0	0	0	0	0	1	4	0	0	0	3	1	0	0	0	0	0	1	0	0	0
BPNT1	0	3	0	0	0	0	0	0	1	4	1	0	0	0	0	0	1	5	0	0	0	1	1	0	0	0	0	0	1	0	0	0
RRM2	3	3	1	2	0	0	0	0	2	4	1	0	0	0	0	0	1	3	0	0	2	3	2	2	0	0	0	0	0	0	2	0
TKT	3	5	0	0	0	0	0	0	2	15	0	0	0	0	0	0	0	16	0	0	0	5	0	0	0	0	0	0	0	0	1	0
CAND1	1	5	0	0	0	0	0	0	1	8	2	0	0	0	0	0	0	6	0	0	0	2	0	0	0	0	0	0	0	0	1	0
HSP90AB2P	0	0	0	0	0	0	0	0	0	0	0	0	0	0	0	0	0	0	0	0	0	0	0	0	0	0	0	0	0	0	0	14
TUBB1	0	11	0	0	0	0	0	0	0	0	0	9	0	0	0	0	16	0	0	0	0	0	0	0	0	0	0	0	0	0	0	14
KRT6C	0	0	0	0	0	0	0	0	0	0	0	0	0	0	0	0	0	0	13	0	0	0	0	0	0	0	0	0	0	0	0	0
H2AC20	0	5	0	5	0	0	0	0	0	3	0	0	0	0	0	0	0	0	0	0	11	5	0	0	0	0	0	0	0	0	0	0
TCOF1	4	11	10	15	0	0	0	0	11	4	14	4	0	0	0	0	8	5	7	2	9	7	4	7	0	0	0	0	0	0	0	0
BCLAF1	2	1	3	6	0	0	0	0	2	1	3	2	0	0	0	0	2	1	2	1	2	3	0	1	0	0	0	0	0	0	0	0
HRNR	9	7	1	0	0	0	0	0	5	3	5	4	0	0	0	0	12	0	24	10	10	5	2	1	0	0	0	0	0	0	0	0
POLR1A	1	3	2	10	0	0	0	0	3	0	5	5	0	0	0	0	3	1	5	2	5	4	0	3	0	0	0	0	0	0	0	0
CALM2	9	11	6	4	0	0	0	0	6	14	6	2	0	0	0	0	7	17	2	3	5	9	8	3	0	0	0	0	0	0	0	0
CNOT8	0	4	1	2	0	0	0	0	1	2	2	0	0	0	0	0	0	0	1	4	3	0	1	4	0	0	0	0	0	0	0	0
SBSN	1	2	0	3	0	0	0	0	2	0	1	1	0	0	0	0	5	0	4	4	3	1	2	1	0	0	0	0	0	0	0	0
CASP12	2	2	6	6	0	0	0	0	1	2	2	5	0	0	0	0	2	2	3	1	3	3	3	2	0	0	0	0	0	0	0	0
IRAG2	8	11	3	2	0	0	0	0	7	9	5	7	0	0	0	0	7	8	5	6	4	6	7	16	0	0	0	0	0	0	0	0
ENSA	3	2	1	2	0	0	0	0	1	1	1	1	0	0	0	0	1	2	1	0	1	2	1	1	0	0	0	0	0	0	0	0
NUDT12	2	1	0	0	0	0	0	0	2	1	1	1	0	0	0	0	0	0	1	1	0	1	0	0	0	0	0	0	0	0	0	0
SUDS3	3	0	0	1	0	0	0	0	0	0	1	0	0	0	0	0	4	0	1	0	0	1	0	0	0	0	0	0	0	0	0	0
LRRC4C	2	2	0	0	0	0	0	0	2	0	1	0	0	0	0	0	1	0	1	0	4	0	0	0	0	0	0	0	0	0	0	0
LYSMD4	3	4	1	0	0	0	0	0	4	30	7	1	0	0	0	0	4	24	4	0	1	8	2	0	0	0	0	0	0	0	0	0
ANP32A	5	7	1	0	0	0	0	0	3	10	3	0	0	0	0	0	0	8	0	0	0	5	2	0	0	0	0	0	0	0	0	0
RNH1	1	4	0	0	0	0	0	0	2	8	0	0	0	0	0	0	1	4	0	0	0	0	0	0	0	0	0	0	0	0	0	0
HADH	7	4	0	0	0	0	0	0	1	6	2	0	0	0	0	0	2	6	0	0	0	3	2	0	0	0	0	0	0	0	0	0
NUDT21	1	2	0	2	0	0	0	0	2	4	0	0	0	0	0	0	2	4	0	0	0	1	1	0	0	0	0	0	0	0	0	0
FUS	2	1	1	1	0	0	0	0	2	4	1	0	0	0	0	0	1	6	0	0	1	2	2	0	0	0	0	0	0	0	0	0
PTMA	1	3	1	1	0	0	0	0	1	3	1	1	0	0	0	0	1	2	1	1	1	2	1	0	0	0	0	0	0	0	0	0
FH	4	3	2	1	0	0	0	0	0	3	2	0	0	0	0	0	1	1	0	0	0	1	1	0	0	0	0	0	0	0	0	0
FLNA	2	4	1	1	0	0	0	0	1	3	1	0	0	0	0	0	0	3	0	1	0	0	1	0	0	0	0	0	0	0	0	0
PSPC1	1	1	1	2	0	0	0	0	1	1	1	1	0	0	0	0	0	1	0	1	1	0	1	0	0	0	0	0	0	0	0	0
EXTL3	2	1	2	2	0	0	0	0	2	2	1	2	0	0	0	0	2	1	2	1	1	1	1	0	0	0	0	0	0	0	0	0
TRIM8	1	0	1	1	0	0	0	0	1	0	1	2	0	0	0	0	1	0	1	2	1	0	0	0	0	0	0	0	0	0	0	0
TBC1D5	2	1	0	1	0	0	0	0	2	0	2	0	0	0	0	0	2	1	2	2	1	0	3	1	0	0	0	0	0	0	0	0
CHD7	1	1	1	1	0	0	0	0	1	0	1	1	0	0	0	0	2	0	3	2	1	0	1	0	0	0	0	0	0	0	0	0
TNS2	0	0	2	3	0	0	0	0	0	0	1	3	0	0	0	0	0	0	2	1	0	0	0	0	0	0	0	0	0	0	0	0
PPIH	2	2	1	1	0	0	0	0	1	0	1	0	0	0	0	0	1	1	0	1	1	0	1	0	0	0	0	0	0	0	0	0
YAF2	2	3	1	0	0	0	0	0	1	0	0	0	0	0	0	0	2	0	0	0	2	0	3	0	0	0	0	0	0	0	0	0
GTSF1	2	3	2	3	0	0	0	0	1	1	1	0	0	0	0	0	0	1	0	0	0	0	0	3	0	0	0	0	0	0	0	0
IPO5	1	2	0	0	0	0	0	0	0	10	0	0	0	0	0	0	0	8	0	0	0	0	0	0	0	0	0	0	0	0	0	0
ANXA6	9	8	1	0	0	0	0	0	0	7	0	0	0	0	0	0	0	12	0	0	0	3	0	0	0	0	0	0	0	0	0	0
EIF4A2	8	0	0	0	0	0	0	0	0	13	0	0	0	0	0	0	0	10	0	0	0	0	0	0	0	0	0	0	0	0	0	0
PDCD6IP	3	4	0	0	0	0	0	0	0	10	1	0	0	0	0	0	0	7	0	0	0	1	0	0	0	0	0	0	0	0	0	0
IQGAP1	4	5	0	0	0	0	0	0	0	14	0	0	0	0	0	0	0	3	0	0	0	1	0	0	0	0	0	0	0	0	0	0
BTF3	2	4	0	0	0	0	0	0	0	10	0	0	0	0	0	0	0	6	0	0	0	3	0	0	0	0	0	0	0	0	0	0
GRHPR	3	4	0	0	0	0	0	0	4	8	1	0	0	0	0	0	3	9	0	0	0	3	1	1	0	0	0	0	0	0	0	0
CHORDC1	4	3	1	0	0	0	0	0	1	7	0	0	0	0	0	0	0	10	0	0	0	3	2	0	0	0	0	0	0	0	0	0
ATP5IF1	3	4	2	2	0	0	0	0	2	1	0	0	0	0	0	0	3	2	0	4	0	1	0	0	0	0	0	0	0	0	0	0
EIF5B	1	2	0	0	0	0	0	0	0	10	1	0	0	0	0	0	0	5	0	0	0	0	0	0	0	0	0	0	0	0	0	0
MCM5	1	5	0	0	0	0	0	0	0	7	0	0	0	0	0	0	0	5	0	0	0	3	1	0	0	0	0	0	0	0	0	0
ETFA	4	7	0	0	0	0	0	0	1	9	0	0	0	0	0	0	1	7	0	0	0	2	0	0	0	0	0	0	0	0	0	0
DPP3	0	1	0	1	0	0	0	0	1	3	0	1	0	0	0	0	0	3	1	1	0	1	0	0	0	0	0	0	0	0	0	0
GPI	3	3	0	0	0	0	0	0	4	5	0	0	0	0	0	0	1	3	0	0	0	5	1	0	0	0	0	0	0	0	0	0
HSPA7	0	6	0	0	0	0	0	0	0	0	0	0	0	0	0	0	7	0	0	0	0	0	0	0	0	0	0	0	0	0	0	0
FABP5	5	4	0	0	0	0	0	0	2	9	0	0	0	0	0	0	2	7	0	0	0	4	1	0	0	0	0	0	0	0	0	0
PRDX5	4	5	0	0	0	0	0	0	1	5	1	0	0	0	0	0	1	5	0	0	0	4	0	0	0	0	0	0	0	0	0	0
PEBP1	5	5	0	0	0	0	0	0	4	8	0	0	0	0	0	0	1	10	0	0	0	4	3	0	0	0	0	0	0	0	0	0
OAT	4	7	0	0	0	0	0	0	0	6	0	0	0	0	0	0	0	7	0	0	0	1	0	0	0	0	0	0	0	0	0	0
OXCT1	1	1	0	0	0	0	0	0	0	6	1	0	0	0	0	0	2	4	0	0	0	0	1	0	0	0	0	0	0	0	0	0
ALDOC	0	4	0	0	0	0	0	0	3	0	0	0	0	0	0	0	0	8	0	0	0	0	0	0	0	0	0	0	0	0	0	0
CPNE3	1	3	0	0	0	0	0	0	0	5	0	0	0	0	0	0	1	6	0	0	0	0	0	0	0	0	0	0	0	0	0	0
RECQL	2	2	0	0	0	0	0	0	0	3	0	0	0	0	0	0	0	5	0	0	0	0	0	0	0	0	0	0	0	0	0	0
UBA2	3	2	0	0	0	0	0	0	0	6	0	0	0	0	0	0	0	6	0	0	0	1	1	0	0	0	0	0	0	0	0	0
ACO2	2	4	1	0	0	0	0	0	1	4	0	0	0	0	0	0	1	6	0	0	0	1	3	0	0	0	0	0	0	0	0	0
CYRIB	2	4	0	1	0	0	0	0	0	7	0	0	0	0	0	0	0	4	0	0	0	1	0	0	0	0	0	0	0	0	0	0
TCEA1	3	5	0	0	0	0	0	0	0	4	0	0	0	0	0	0	2	5	0	0	0	1	2	0	0	0	0	0	0	0	0	0
EIF3L	3	6	0	0	0	0	0	0	0	10	0	0	0	0	0	0	0	10	0	0	0	1	0	0	0	0	0	0	0	0	0	0
AKR1B1	1	0	0	0	0	0	0	0	0	3	0	0	0	0	0	0	0	8	0	0	0	0	1	0	0	0	0	0	0	0	0	0
MTAP	1	1	0	0	0	0	0	0	1	2	0	0	0	0	0	0	1	4	0	0	0	1	0	0	0	0	0	0	0	0	0	0
NAA15	1	1	0	0	0	0	0	0	0	6	0	0	0	0	0	0	0	4	0	0	0	0	0	0	0	0	0	0	0	0	0	0
NSFL1C	2	1	0	0	0	0	0	0	1	6	0	0	0	0	0	0	0	2	0	0	0	2	0	0	0	0	0	0	0	0	0	0
FDPS	1	3	0	0	0	0	0	0	1	2	0	0	0	0	0	0	0	6	0	0	0	1	0	0	0	0	0	0	0	0	0	0
EIF2A	2	3	0	0	0	0	0	0	0	6	0	0	0	0	0	0	0	5	0	0	0	2	0	0	0	0	0	0	0	0	0	0
PGM1	3	2	0	0	0	0	0	0	1	6	0	0	0	0	0	0	1	5	0	0	0	1	1	0	0	0	0	0	0	0	0	0
ABCF1	2	3	1	0	0	0	0	0	1	6	1	0	0	0	0	0	1	6	0	0	0	2	0	0	0	0	0	0	0	0	0	0
SARS1	2	4	0	0	0	0	0	0	0	6	0	0	0	0	0	0	0	5	0	0	0	1	1	0	0	0	0	0	0	0	0	0
ANXA5	3	3	0	0	0	0	0	0	0	4	0	0	0	0	0	0	1	3	0	0	0	1	0	0	0	0	0	0	0	0	0	0
GLRX3	2	4	0	0	0	0	0	0	0	5	0	0	0	0	0	0	0	5	0	0	0	0	1	0	0	0	0	0	0	0	0	0
EIF3F	3	4	0	0	0	0	0	0	0	4	0	0	0	0	0	0	2	6	0	0	0	1	0	0	0	0	0	0	0	0	0	0
DDX39B	0	7	0	0	0	0	0	0	0	7	0	0	0	0	0	0	4	8	0	0	0	0	0	0	0	0	0	0	0	0	0	0
CSK	3	4	1	0	0	0	0	0	1	3	1	0	0	0	0	0	1	6	0	0	0	0	1	0	0	0	0	0	0	0	0	0
DBNL	2	4	2	1	0	0	0	0	0	4	2	0	0	0	0	0	1	5	1	0	0	1	1	0	0	0	0	0	0	0	0	0
HINT1	0	2	0	0	0	0	0	0	1	1	0	0	0	0	0	0	0	5	0	0	0	1	1	0	0	0	0	0	0	0	0	0
FUBP1	0	3	0	0	0	0	0	0	0	4	0	0	0	0	0	0	0	4	0	0	0	3	0	0	0	0	0	0	0	0	0	0
PUF60	1	2	0	0	0	0	0	0	0	3	0	0	0	0	0	0	0	6	0	0	0	0	0	0	0	0	0	0	0	0	0	0
UBE2N	1	3	0	0	0	0	0	0	1	5	1	0	0	0	0	0	0	4	0	0	0	2	1	0	0	0	0	0	0	0	0	0
DDX1	1	3	0	0	0	0	0	0	0	4	0	0	0	0	0	0	0	4	0	0	0	2	0	0	0	0	0	0	0	0	0	0
EIF4B	1	2	1	0	0	0	0	0	1	9	0	0	0	0	0	0	1	5	0	0	1	1	1	0	0	0	0	0	0	0	0	0
HNRNPDL	0	4	0	0	0	0	0	0	0	4	0	0	0	0	0	0	0	4	0	0	0	0	0	0	0	0	0	0	0	0	0	0
MTHFD2	0	6	0	0	0	0	0	0	1	3	3	0	0	0	0	0	2	3	0	0	1	1	0	0	0	0	0	0	0	0	0	0
LYAR	3	2	0	2	0	0	0	0	2	5	0	0	0	0	0	0	3	3	1	0	4	3	0	0	0	0	0	0	0	0	0	0
MAP4	2	3	1	2	0	0	0	0	1	3	0	0	0	0	0	0	1	2	0	0	1	1	0	0	0	0	0	0	0	0	0	0
NSUN2	5	3	1	0	0	0	0	0	2	4	0	0	0	0	0	0	2	5	0	0	0	1	0	0	0	0	0	0	0	0	0	0
AKR1A1	0	0	0	0	0	0	0	0	0	3	0	0	0	0	0	0	0	8	0	0	0	0	0	0	0	0	0	0	0	0	0	0
IDI1	1	2	0	0	0	0	0	0	0	5	0	0	0	0	0	0	0	3	0	0	0	0	0	0	0	0	0	0	0	0	0	0
SCP2	2	3	0	0	0	0	0	0	1	1	0	0	0	0	0	0	1	4	0	0	0	1	1	0	0	0	0	0	0	0	0	0
UBE2I	1	4	0	0	0	0	0	0	0	3	0	0	0	0	0	0	1	2	0	0	0	0	0	0	0	0	0	0	0	0	0	0
MAP4K4	2	3	0	1	0	0	0	0	1	2	0	0	0	0	0	0	2	1	0	0	1	2	0	0	0	0	0	0	0	0	0	0
UGP2	5	2	0	0	0	0	0	0	0	4	0	0	0	0	0	0	0	2	0	0	0	1	0	0	0	0	0	0	0	0	0	0
IFI16	0	1	0	0	0	0	0	0	4	3	0	0	0	0	0	0	0	2	0	0	0	0	3	0	0	0	0	0	0	0	0	0
ETFB	1	1	0	0	0	0	0	0	1	3	0	0	0	0	0	0	0	4	0	0	0	1	0	0	0	0	0	0	0	0	0	0
EIF1	0	2	0	0	0	0	0	0	0	2	0	0	0	0	0	0	0	2	2	1	1	1	1	0	0	0	0	0	0	0	0	0
TSKS	0	1	1	1	0	0	0	0	1	1	1	0	0	0	0	0	1	2	0	0	1	2	2	0	0	0	0	0	0	0	0	0
ANXA11	3	2	0	0	0	0	0	0	0	5	1	0	0	0	0	0	1	5	0	0	0	0	0	0	0	0	0	0	0	0	0	0
OGFR	1	0	1	0	0	0	0	0	1	1	0	0	0	0	0	0	1	3	0	0	1	1	2	0	0	0	0	0	0	0	0	0
PLEK	1	2	1	0	0	0	0	0	2	5	1	0	0	0	0	0	0	3	0	0	0	0	0	0	0	0	0	0	0	0	0	0
KRT8	3	3	0	0	0	0	0	0	3	0	0	0	0	0	0	0	0	1	0	0	0	0	1	0	0	0	0	0	0	0	0	0
TRPC5	1	1	0	1	0	0	0	0	1	0	1	0	0	0	0	0	1	1	0	1	0	1	1	1	0	0	0	0	0	0	0	0
AASDHPPT	0	3	1	0	0	0	0	0	1	1	1	0	0	0	0	0	1	1	2	1	0	0	0	0	0	0	0	0	0	0	0	0
LUC7L2	3	2	0	0	0	0	0	0	1	3	0	0	0	0	0	0	2	3	0	0	0	1	1	0	0	0	0	0	0	0	0	0
SF1	3	2	0	1	0	0	0	0	2	0	0	0	0	0	0	0	3	3	0	0	2	1	2	0	0	0	0	0	0	0	0	0
FAM161A	1	1	1	3	0	0	0	0	2	0	1	3	0	0	0	0	3	1	1	2	4	0	0	1	0	0	0	0	0	0	0	0
PCNP	3	3	1	1	0	0	0	0	3	1	1	0	0	0	0	0	3	4	0	0	1	2	3	0	0	0	0	0	0	0	0	0
SYNE1	0	0	0	0	0	0	0	0	1	2	1	1	0	0	0	0	2	3	0	0	2	3	0	2	0	0	0	0	0	0	0	0
ABTB1	0	0	0	0	0	0	0	0	0	1	0	0	0	0	0	0	2	0	0	0	3	2	6	2	0	0	0	0	0	0	0	0
DNAJC13	0	0	0	0	0	0	0	0	2	0	0	0	0	0	0	0	2	0	2	2	2	2	3	2	0	0	0	0	0	0	0	0
TEX15	0	0	0	0	0	0	0	0	1	2	1	1	0	0	0	0	1	0	1	1	1	1	1	2	0	0	0	0	0	0	0	0
KLHL6-L65P	0	0	0	0	0	0	0	0	0	0	0	0	0	0	0	0	231	275	231	244	0	0	0	0	0	0	0	0	0	0	0	0
HSPA2	0	0	0	0	0	0	0	0	0	0	0	0	0	0	0	0	0	0	0	0	0	0	19	0	0	0	0	0	0	0	0	0
POTEE	0	0	0	0	0	0	0	0	0	0	0	0	0	0	0	0	13	0	0	0	0	0	0	0	0	0	0	0	0	0	0	0
TUBB2B	0	0	0	0	0	0	0	0	0	0	0	0	0	0	0	0	0	0	0	0	85	0	141	0	0	0	0	0	0	0	0	0
TENM4	1	0	0	0	0	0	0	0	2	0	0	3	0	0	0	0	0	0	0	0	4	2	0	0	0	0	0	0	0	0	0	0
BRI3BP	1	1	0	0	0	0	0	0	1	0	0	1	0	0	0	0	1	1	0	1	1	1	1	1	0	0	0	0	0	0	0	0

## Sheet: Table_S3B
Table S3B. DESeq2 model of differentially interacting proteins between KLHL6 wildtype (positive fold-change) versus EmGFP control purifications.
Prey	baseMean	log2FoldChange	lfcSE	stat	P value	FDR
KLHL6 (Bait)	44.075	9.50097	0.65413	13.3636	9.86823e-41	1.01149e-37
CUL3	29.6237	6.95917	0.669626	10.3754	3.20747e-25	1.64383e-22
NUDCD3	15.8443	6.15375	0.65876	9.34386	9.28814e-21	3.17345e-18
SUGT1	14.826	5.50467	0.725256	7.71786	1.18302e-14	2.021e-12
KLHL7	5.12899	5.35098	0.709404	7.28229	3.28193e-13	4.80568e-11
COPS4	8.56829	5.06947	0.711691	7.11677	1.10484e-12	1.41558e-10
COPS5	6.53764	5.02588	0.722326	6.94994	3.65436e-12	4.16191e-10
KLHL26	3.69435	4.76127	0.712136	6.53947	6.17391e-11	6.32826e-09
COPS6	4.89735	4.60518	0.739065	6.2269	4.7574e-10	4.06361e-08
RC3H2	5.07907	4.55253	0.840211	5.47863	4.28634e-08	2.47415e-06
COPS2	7.52613	4.48052	0.717291	6.158	7.3669e-10	5.39363e-08
PARN	6.41851	4.42544	0.805427	5.60422	2.09198e-08	1.34017e-06
COPS3	4.10566	4.41158	0.719525	6.16686	6.96587e-10	5.39363e-08
COPS8	3.48768	4.323	0.692437	6.25257	4.03743e-10	3.76215e-08
POLR2B	6.55142	4.26893	0.939116	4.61418	3.94657e-06	0.00019263
GPS1	5.38917	4.0139	0.69306	5.75002	8.92326e-09	6.09756e-07
ASPM	5.62214	3.98545	1.04651	3.84534	0.000120385	0.00316397
COPS7B	3.91018	3.88346	0.715363	5.47623	4.34486e-08	2.47415e-06
CD84	3.6658	3.79917	0.848142	4.55901	5.13962e-06	0.000239459
XPO1	3.49311	3.70819	0.918826	4.1281	3.65769e-05	0.0011716
TBL1XR1	2.92374	3.67863	0.841056	4.42989	9.42803e-06	0.000402655
NCOR1	2.85421	3.61849	1.02498	3.51962	0.000432161	0.00926078
BANK1	3.32357	3.60032	0.861878	4.23258	2.31028e-05	0.000789345
GCN1	8.1494	3.51063	0.789896	4.26561	1.99358e-05	0.000729793
CD79A	3.06438	3.3208	0.717894	4.71371	2.43252e-06	0.000124667
EMD	2.36905	3.26004	0.851278	3.91345	9.09877e-05	0.00259062
PSMD12	4.29026	3.20678	0.720906	4.3739	1.22049e-05	0.0005004
COPS7A	2.20914	3.20395	0.959216	3.3828	0.000717513	0.0133718
RCN2	2.60197	3.15537	0.862105	3.69344	0.00022124	0.00527374
PRKAR1A	2.93989	3.03685	1.03195	3.00363	0.00266776	0.0359796
PSMD8	1.74866	3.02711	0.883533	3.48313	0.000495582	0.0101594
ATP2A3	2.52266	3.02057	1.02621	2.98425	0.00284272	0.0373563
BAG6	2.52198	2.91461	0.93561	3.15633	0.00159771	0.0227451
PSMC4	5.04738	2.91419	0.629583	4.35661	1.32095e-05	0.000520758
IKZF3	2.82942	2.86682	0.82446	3.57633	0.000348449	0.00793689
AFG3L2	2.00487	2.86494	1.05939	2.73347	0.00626712	0.0690731
PEAK1	1.67908	2.82606	1.06006	2.68607	0.00722972	0.0756169
ATAD3A	1.90483	2.82575	1.07109	2.66928	0.00760146	0.0774847
PSMC3	5.76557	2.80974	0.593212	4.54719	5.43665e-06	0.000242286
PPP6R3	1.54829	2.79647	0.888288	3.1978	0.00138479	0.0211852
SLC25A4	3.34032	2.78628	1.21661	2.30416	0.0212136	0.155314
TIMM50	3.27151	2.75918	0.712711	3.83052	0.000127871	0.00319677
DNAJA3	1.85914	2.73905	0.823607	3.3863	0.000708424	0.0133718
PEX5	1.79906	2.72932	1.07812	2.56242	0.0103945	0.0977833
PSMC1	5.21981	2.71534	0.616729	4.24332	2.20233e-05	0.00077841
PSMD7	3.83491	2.64821	0.644902	3.8984	9.68316e-05	0.0026825
PSMD2	13.1047	2.64172	0.488492	5.34802	8.89205e-08	4.79703e-06
ATP1A1	9.08979	2.64037	0.682001	3.83301	0.000126583	0.00319677
PSMD1	6.56176	2.63768	0.651451	3.9447	7.98992e-05	0.0023399
GNAI3	1.62803	2.63163	0.974547	2.77439	0.0055305	0.063782
BEND4	1.00661	2.62861	0.864146	3.04613	0.00231804	0.0316799
SLC16A1	1.27099	2.62495	0.855864	3.11983	0.00180955	0.025408
GCSAM	1.28215	2.62075	1.01874	2.59094	0.00957155	0.0925551
PSMD13	3.79957	2.61388	0.77496	3.24807	0.0011619	0.0192088
ACSL3	1.72337	2.60718	0.959867	2.76382	0.00571296	0.0644184
PSMB1	2.39754	2.58359	0.797869	3.21115	0.00132206	0.0206175
HADHB	1.6763	2.58165	0.97726	2.6959	0.00701983	0.0749513
LARP4	1.1413	2.56918	0.92014	2.81891	0.00481876	0.0588003
PSMA1	4.26701	2.56784	0.634829	3.88533	0.00010219	0.00275645
ATP1B3	1.29337	2.56465	1.07341	2.40634	0.0161132	0.127046
SLC3A2	2.06582	2.5088	0.76569	3.33475	0.000853762	0.0153527
RHOG	1.52489	2.5035	1.00944	2.52087	0.0117066	0.105257
DYNC1H1	3.3608	2.49384	0.837332	2.89511	0.00379022	0.0479626
SF3B1	2.27453	2.44041	0.822863	2.9198	0.00350252	0.044876
SLC25A22	1.6185	2.43473	1.03477	2.39735	0.0165141	0.129214
GNAI2	1.49113	2.43311	1.04397	2.38175	0.0172308	0.131803
CHI3L2	1.16695	2.42151	1.01594	2.38529	0.0170659	0.131523
RFC4	0.960803	2.3857	1.05095	2.28381	0.0223829	0.161567
PSMA5	2.37499	2.36319	0.723475	3.17863	0.00147973	0.0219159
PSMD4	1.40566	2.28628	0.87916	2.62614	0.008636	0.0851144
SF3B2	1.70024	2.27559	0.826707	2.71953	0.00653746	0.0712861
DOCK2	1.01744	2.2734	1.04238	2.19615	0.0280815	0.190296
GET3	1.60833	2.27279	1.03185	2.24309	0.0248909	0.17123
STIP1	9.24054	2.27189	0.701261	3.22045	0.00127991	0.0205824
CCT3	7.30226	2.26506	0.551057	4.06341	4.83611e-05	0.00150212
PSMD11	5.15136	2.25801	0.582148	3.795	0.000147646	0.00360326
NEDD8	1.11345	2.24328	0.811196	2.77394	0.00553815	0.063782
AKAP11	3.03374	2.2363	1.19909	1.92461	0.0542786	0.312559
PSMA3	1.50894	2.2315	0.870487	2.60168	0.00927686	0.0905598
NUP93	1.18825	2.23057	0.962763	2.36408	0.0180749	0.136226
PSMC6	3.4547	2.22953	0.651008	3.29878	0.000971055	0.01687
HADHA	4.58117	2.20555	0.761424	2.85716	0.00427456	0.0527883
BAG2	4.33899	2.20543	0.609874	3.5242	0.000424757	0.00926078
SF3B3	4.09429	2.20477	0.636212	3.39795	0.000678918	0.01313
LUZP1	1.43586	2.2009	1.20836	1.80223	0.0715094	0.391964
SMC4	2.98348	2.19279	0.772457	2.75914	0.00579544	0.0645688
SRPRB	1.06236	2.18025	0.981816	2.26937	0.023246	0.164939
COPA	1.21514	2.16812	0.961364	2.26794	0.0233329	0.164939
HSPBP1	1.58576	2.15092	0.918678	2.41236	0.0158495	0.125936
RPAP1	1.21817	2.14411	0.970536	2.25046	0.0244199	0.170275
RFC3	1.0125	2.14064	0.873051	2.48888	0.0128147	0.110379
UBR5	1.39009	2.13925	0.860994	2.55184	0.0107156	0.0989505
PHB	2.79386	2.13832	0.833683	2.51484	0.0119088	0.10586
ABCE1	0.98149	2.09999	1.07829	1.97994	0.0477108	0.288622
RAB8B	2.13458	2.09574	0.849217	2.46318	0.0137711	0.115531
CD79B	1.16169	2.06991	0.86292	2.45728	0.0139992	0.115719
HSD17B12	5.17906	2.06879	0.576928	3.51322	0.000442711	0.00926078
FANCI	1.8552	2.06156	0.922622	2.29282	0.0218582	0.158898
UQCRC2	0.823992	2.0385	0.944251	2.19422	0.0282196	0.190296
PSMD3	7.92634	2.03423	0.481876	4.18498	2.85196e-05	0.000942986
ATP2A2	4.88391	2.03337	0.62579	3.1876	0.00143459	0.0216243
HAX1	0.940717	2.01894	0.979846	2.08348	0.0372074	0.23836
PSMB5	1.06681	2.01268	0.831075	2.44054	0.0146655	0.120257
PSMC5	5.58453	1.99101	0.557851	3.5185	0.000433991	0.00926078
PSMB4	2.19457	1.98458	0.686707	2.80121	0.00509111	0.0606789
METTL7A	1.37524	1.97683	0.819322	2.49622	0.0125526	0.109037
LRMP	3.86652	1.97242	1.01237	1.94938	0.0512496	0.300176
U2SURP	1.10358	1.95192	1.00903	1.97882	0.0478363	0.288622
PPP6R1	1.8931	1.95128	0.761861	2.56988	0.0101735	0.0974563
BZW1	1.73124	1.94913	0.928319	2.16777	0.0301765	0.20085
TOR1AIP1	0.807702	1.9262	1.00892	1.93467	0.0530313	0.308847
FAR1	3.94905	1.91201	0.650581	2.88433	0.00392252	0.0490315
CCT7	7.84979	1.90344	0.588102	3.21928	0.00128514	0.0205824
IGHM	5.66346	1.90239	0.475659	3.94989	7.81868e-05	0.0023399
TNPO1	0.851317	1.89822	0.963778	2.01429	0.0439795	0.27156
ATP5PD	2.20577	1.8883	0.88964	2.13787	0.0325273	0.21236
PSMD14	2.07218	1.86677	0.721796	2.56229	0.0103984	0.0977833
DPM1	1.23472	1.85016	0.827801	2.30713	0.0210476	0.155207
TCP1	7.09573	1.84931	0.533546	3.44159	0.000578302	0.0116227
TTC1	1.81646	1.84761	1.05401	1.81161	0.0700464	0.389701
STAT3	3.27217	1.84492	0.753401	2.42244	0.0154167	0.125413
IKZF1	0.944048	1.83651	1.19413	1.53183	0.125564	0.562242
PRKDC	20.185	1.82027	0.60845	2.99163	0.00277489	0.0369385
RPN1	3.79912	1.82024	0.879619	2.06154	0.0392512	0.248349
PSMD6	4.87273	1.81744	0.548137	3.28079	0.00103518	0.0173944
UBL4A	0.800562	1.81213	1.04862	1.75156	0.0798486	0.426275
NDUFA9	0.942718	1.79395	1.03475	1.76965	0.0767849	0.416426
CCT6A	5.70838	1.78424	0.535999	3.30484	0.000950296	0.016794
ATP5MG	1.02799	1.78422	0.935082	1.92664	0.0540243	0.312559
TMED10	1.11345	1.76763	1.11941	1.61119	0.107138	0.531097
PHB2	3.56144	1.76182	0.651733	2.67385	0.00749861	0.0774847
CCT5	6.68674	1.76171	0.545815	3.20995	0.00132757	0.0206175
RAB2A	1.09276	1.75523	1.02436	1.7526	0.0796704	0.426275
PSMB3	1.73527	1.74135	0.688011	2.46078	0.0138637	0.115531
KIF11	1.0918	1.74086	1.15691	1.53339	0.125179	0.562242
RARS1	1.84061	1.73402	0.787009	2.15555	0.0311192	0.205788
VDAC1	0.998738	1.73321	1.20769	1.43958	0.149987	0.635275
LRRC59	2.15756	1.73004	0.729679	2.32577	0.0200307	0.148778
CKAP5	0.670796	1.71215	1.08089	1.60121	0.10933	0.53732
CDC42	1.26701	1.71105	1.00871	1.66439	0.0960344	0.497148
CCT4	7.9062	1.70517	0.629584	2.70029	0.00692782	0.0747475
PTPRC	5.0012	1.69855	0.868811	1.96199	0.049764	0.294845
SSR4	0.639121	1.69481	1.10567	1.5457	0.122177	0.557588
SFXN1	0.708916	1.69017	1.10842	1.54254	0.122941	0.557588
LYSMD4	2.56992	1.68973	1.11919	1.47467	0.1403	0.614563
AICDA	1.02635	1.68495	0.85426	1.98658	0.0469691	0.288284
SLC1A5	0.809739	1.68372	1.02667	1.67481	0.0939712	0.488936
RAB14	2.17616	1.6776	0.815071	2.02523	0.0428438	0.266151
ATP5PB	1.43812	1.67625	0.795569	2.07466	0.0380182	0.242041
SMC2	1.6598	1.67531	0.911732	1.82492	0.0680124	0.380944
DNAJA2	6.52751	1.67337	0.489745	3.40238	0.000668013	0.01313
ATP5F1C	2.89264	1.65013	0.675214	2.41416	0.0157717	0.125936
PPP6C	1.43417	1.63508	0.924078	1.80818	0.070579	0.389701
ZNF281	0.635772	1.61928	1.19287	1.34653	0.178132	0.71045
SEC61A1	0.843756	1.60556	0.973383	1.68215	0.0925388	0.486422
COX5A	1.19798	1.60016	0.810253	1.97853	0.047869	0.288622
RAC2	3.24855	1.5726	0.588722	2.64163	0.00825073	0.0829117
PHF5A	0.681093	1.56776	1.01891	1.55401	0.120182	0.557263
SEC22B	0.628105	1.55094	1.02786	1.52941	0.126162	0.562242
KPNB1	3.30951	1.54973	0.654663	2.34618	0.0189672	0.141908
CSE1L	5.74001	1.54832	0.728038	2.1218	0.0338548	0.219628
BSG	1.00337	1.54265	0.891509	1.78168	0.0748021	0.407831
DNAJB6	0.619972	1.52115	1.05122	1.45623	0.14533	0.620679
TFRC	2.04614	1.51355	0.969625	1.55102	0.120897	0.557263
NCAPD2	1.10875	1.50867	1.05346	1.44769	0.147705	0.628205
PSMA6	2.28922	1.50626	0.661266	2.25061	0.0244101	0.170275
FASN	6.5964	1.4977	0.855659	1.75298	0.079606	0.426275
RAP1B	0.63641	1.49172	1.1943	1.25158	0.210721	0.785416
SH2B2	0.531995	1.47684	1.09917	1.34783	0.177714	0.71045
HSP90AA1	61.0839	1.44501	0.183457	7.87427	3.42741e-15	8.78273e-13
LETM1	0.715553	1.43471	0.91501	1.59315	0.111127	0.539432
DDX20	0.490499	1.42857	1.01824	1.41329	0.15757	0.659065
SRPRA	0.537827	1.42412	0.983207	1.46854	0.141956	0.615648
TECR	0.686282	1.42203	1.1159	1.28856	0.197553	0.758395
CACYBP	0.957514	1.41671	0.927761	1.49141	0.135854	0.597643
APMAP	0.417043	1.41484	1.02228	1.39263	0.163731	0.670086
CALU	1.51078	1.41372	0.924302	1.5734	0.115626	0.552924
RAB7A	4.13514	1.41149	0.631284	2.23143	0.0256525	0.175292
TRAP1	1.28318	1.40683	1.13531	1.19244	0.233091	0.838925
SEC16A	19.089	1.4068	0.571237	2.46386	0.0137449	0.115531
ZNF146	1.0533	1.40616	0.886382	1.62583	0.103985	0.525047
HAUS6	1.18704	1.39774	1.23303	1.14777	0.251063	0.872769
NDUFA4	1.07927	1.39349	0.878159	1.64315	0.100351	0.5143
SGTA	1.01415	1.39294	0.911292	1.57031	0.116344	0.552924
ATP5ME	0.477363	1.38976	1.04481	1.34238	0.179473	0.713023
SRRM2	2.16093	1.38966	0.65297	2.10477	0.0353114	0.227636
PSMA7	3.78794	1.37294	0.485679	2.8098	0.00495721	0.0597781
GPN1	0.662536	1.36837	1.06	1.30545	0.191738	0.744439
SDHA	1.21926	1.3508	0.872232	1.56956	0.116519	0.552924
RAB5C	1.1082	1.34651	1.13003	1.19197	0.233272	0.838925
PSMC2	5.84541	1.34612	0.435104	3.0829	0.00204997	0.0283948
RIF1	0.433688	1.34032	1.18119	1.11214	0.266078	0.900099
SLIRP	1.28124	1.33339	0.78718	1.68907	0.0912066	0.481891
CD74	3.74581	1.33142	0.615867	2.15284	0.0313316	0.205865
HSP90AB1	57.5463	1.32788	0.169515	7.83143	4.82353e-15	9.88823e-13
DHX15	1.32624	1.32262	0.857175	1.52215	0.127971	0.567836
DDB1	1.05538	1.31986	0.875295	1.54451	0.122464	0.557588
SEC13	3.39692	1.31787	0.519162	2.52246	0.0116538	0.105257
MRPL50	0.539753	1.31776	1.10622	1.20221	0.22928	0.836343
FAM162A	0.592956	1.30891	1.11079	1.18916	0.234376	0.838925
TMEM165	0.516958	1.30288	0.925357	1.42609	0.153844	0.648929
GEMIN4	0.729756	1.30063	1.16654	1.12654	0.259937	0.894077
SCFD1	0.47794	1.29637	1.11244	1.16989	0.242046	0.855508
PSMA4	2.82792	1.29192	0.650312	1.97571	0.0481877	0.288844
SDHB	0.456511	1.28009	1.19439	1.05993	0.289178	0.943972
GNAS	0.629536	1.279	1.11365	1.16285	0.244891	0.862587
HNRNPH1	4.65746	1.26887	0.495628	2.55219	0.0107048	0.0989505
LRPPRC	7.37892	1.26015	0.619062	2.03153	0.0422012	0.263757
ACSL4	1.53758	1.25946	0.888857	1.41057	0.15837	0.659065
RHOA	2.68412	1.24198	0.929994	1.33807	0.180874	0.713061
SFXN4	0.428853	1.24162	1.14894	1.08075	0.279809	0.931182
VAMP8	0.628262	1.2378	0.978181	1.28292	0.199519	0.763086
PSMB7	0.684326	1.23744	0.917734	1.37686	0.168554	0.685589
CCT2	10.2381	1.2359	0.468845	2.63249	0.00847625	0.084351
CD37	0.471207	1.23419	1.15042	1.07476	0.282481	0.934565
DYNC1I2	0.736906	1.22697	0.913234	1.37067	0.170479	0.690674
MYBBP1A	1.70982	1.22586	0.727403	1.67623	0.093693	0.488936
ITGB2	0.813325	1.22001	1.20282	1.02476	0.305477	0.964434
CXCR4	1.8884	1.21716	0.771316	1.60017	0.109561	0.53732
RAB8A	2.37822	1.21666	0.834821	1.46442	0.143078	0.616199
DNAJA1	11.5594	1.21647	0.338371	3.59252	0.000327494	0.00762913
RPN2	0.691982	1.20103	1.151	1.057	0.290513	0.94532
AKAP8L	0.34277	1.1955	1.18878	0.986655	0.323812	0.990768
TIMM44	0.729643	1.19412	1.02819	1.18008	0.237968	0.844005
EEF1E1	1.37799	1.19099	0.754394	1.55597	0.119716	0.557263
LMAN2	0.553599	1.18636	1.11779	1.0611	0.288645	0.943972
RAB11A	1.40939	1.1821	0.818892	1.42057	0.155441	0.65298
ATP5MF	0.474452	1.18098	1.07104	1.11318	0.26563	0.900099
TRAM1	0.403407	1.17765	1.0682	1.10774	0.267972	0.903525
TMX1	0.796412	1.17601	1.16773	1.02248	0.306553	0.964434
COPS9	0.463802	1.17592	0.963483	1.23373	0.217304	0.804102
MARS1	4.70026	1.16836	0.491926	2.36784	0.0178923	0.135849
IARS1	5.74128	1.16783	0.533311	2.18659	0.0287728	0.192759
RAB1B	2.00848	1.16591	1.11739	1.07325	0.283159	0.934565
TUBAL3	4.77538	1.16104	0.509471	2.27845	0.0226996	0.162707
COX6C	0.369184	1.15629	1.19099	0.961706	0.336197	1
TMEM131L	0.491799	1.1559	1.22393	0.923906	0.355535	1
SLC25A6	8.07052	1.14276	0.583284	1.96304	0.0496418	0.294845
TEX15	0.463561	1.14244	1.12537	1.0329	0.301651	0.961852
SLC25A3	5.38426	1.14129	0.583831	1.95448	0.0506443	0.298336
RAB10	2.325	1.14042	0.684575	1.66127	0.0966596	0.49787
TMEM33	0.434035	1.13811	1.11203	1.02935	0.303313	0.962526
MATR3	1.38228	1.12814	0.702336	1.59117	0.11157	0.539432
EIF3K	0.310676	1.12622	1.10117	1.02005	0.307703	0.964434
CHAMP1	0.630948	1.12573	1.1056	1.03181	0.302162	0.961852
TTC27	0.438984	1.12495	1.12989	0.990646	0.321858	0.990768
CAD	34.6507	1.12332	0.342342	3.28406	0.00102325	0.0173944
PSMB2	2.9774	1.12165	0.548077	2.04165	0.0411864	0.258994
NUDC	1.60592	1.11332	0.813166	1.36258	0.173016	0.695454
TPP1	0.814499	1.10723	0.887333	1.27153	0.203542	0.772704
SPTBN1	1.41349	1.07999	1.07629	1.04083	0.297956	0.961852
TARDBP	0.428218	1.07808	1.16345	0.914843	0.360274	1
BAG4	0.397618	1.07699	1.14829	0.934939	0.34982	1
FAF2	0.396925	1.06682	1.15041	0.927381	0.353729	1
DPM3	0.369204	1.06657	1.15137	0.924228	0.355367	1
CCT8	11.8111	1.06399	0.440227	2.41609	0.0156884	0.125936
TMED9	0.417211	1.06065	1.15389	0.919463	0.357854	1
MTDH	0.333902	1.05484	1.15595	0.908559	0.363583	1
MAGED2	0.532094	1.05288	1.15586	0.917581	0.358838	1
CYB5R3	0.573833	1.05277	1.12492	0.945899	0.3442	1
VPS28	0.319001	1.05185	1.22416	0.835897	0.403213	1
RPS10	4.3483	1.04578	0.421911	2.47249	0.0134174	0.114607
ATXN10	0.681661	1.04498	0.965413	1.06543	0.286682	0.941825
RPS5	4.66539	1.04082	0.411522	2.52348	0.0116201	0.105257
QARS1	2.69045	1.03455	0.659658	1.55959	0.118857	0.556294
SYNE1	0.504039	1.01793	1.19421	0.866452	0.386242	1
ESYT1	0.424561	1.0164	1.23481	0.789721	0.429691	1
AKAP8	0.456577	1.01558	1.18885	0.848204	0.396325	1
LONP1	2.63887	1.00674	0.737316	1.36598	0.171944	0.69387
PGAM5	2.05697	1.00065	0.651609	1.52955	0.126128	0.562242
BAG5	0.965275	0.997102	1.2265	0.828156	0.407582	1
HSPH1	13.1521	0.990583	0.515752	1.92015	0.0548391	0.314023
WDR62	0.465039	0.983532	1.19977	0.81944	0.412535	1
CDK1	1.52736	0.980726	0.85419	1.14541	0.252039	0.872769
TMPO	4.84899	0.977778	0.67164	1.45688	0.145151	0.620679
PTGES2	0.431665	0.977438	1.2011	0.811157	0.417276	1
ELP3	0.650765	0.975499	1.19273	0.82414	0.40986	1
ATP5PO	2.7041	0.945329	0.676583	1.40622	0.15966	0.659883
EIF2S3	2.93212	0.941033	0.817676	1.1557	0.247803	0.869857
CCAR2	1.02399	0.926295	0.840548	1.09697	0.272656	0.913309
NUP153	0.432965	0.926283	1.23474	0.728014	0.466605	1
HSPA4	6.8965	0.926184	0.731577	1.26529	0.205768	0.778273
PSMA2	2.44634	0.923723	0.608302	1.51674	0.129332	0.571401
EPRS1	11.6984	0.922071	0.368967	2.49803	0.0124887	0.109037
PFDN5	0.502996	0.919434	0.941871	0.988437	0.322939	0.990768
RUVBL2	5.5883	0.906809	0.580844	1.56284	0.118091	0.556294
PHGDH	5.9207	0.903123	0.491514	1.83642	0.066295	0.373365
PFDN6	0.447242	0.897892	0.969985	0.929293	0.352737	1
PGRMC1	0.37442	0.896211	1.22405	0.720163	0.471424	1
HIGD1A	0.46821	0.886919	1.10324	0.808936	0.418552	1
SLC25A5	9.82372	0.884699	0.394123	2.24639	0.0246788	0.170917
LIMS1	0.29884	0.884424	1.15543	0.764246	0.444721	1
IMMT	0.619431	0.880812	1.11881	0.797361	0.425242	1
NSF	0.432374	0.877781	1.11355	0.789967	0.429547	1
RBM14	0.425956	0.874074	1.14708	0.760701	0.446836	1
FCRLA	0.575982	0.864228	1.15997	0.751445	0.452385	1
DNAJB2	0.407588	0.856598	1.16178	0.737834	0.460616	1
HGH1	0.569559	0.85566	1.22828	0.698759	0.484703	1
TUBA1C	42.8117	0.850411	0.658218	1.29509	0.195288	0.75536
LPXN	1.13758	0.845388	0.812907	1.03643	0.300002	0.961852
PSMB8	1.83561	0.835971	0.775605	1.0911	0.275228	0.918921
ST13	1.02368	0.829792	1.2323	0.699804	0.48405	1
TRIM28	5.08559	0.819822	0.589067	1.39145	0.164089	0.670086
DLD	2.13261	0.818551	0.820665	0.993324	0.320552	0.990768
HLA-B	1.14596	0.817744	0.881602	0.918743	0.35823	1
HECTD1	0.382517	0.815173	1.23441	0.661496	0.508294	1
HSPA1A	30.1691	0.806555	0.18788	4.29315	1.76154e-05	0.000668734
DYNC1LI1	0.330645	0.806314	1.14616	0.6917	0.489126	1
AIMP1	1.28537	0.805554	0.812202	0.988982	0.322672	0.990768
FDFT1	0.401687	0.802064	1.20297	0.665761	0.505564	1
ATP2B1	0.386143	0.799507	1.2348	0.626515	0.530977	1
NUP160	0.522818	0.795933	1.20403	0.663617	0.506935	1
PRAG1	0.473694	0.795815	1.19576	0.668587	0.503759	1
PPP1CA	1.08706	0.7904	1.22304	0.602918	0.546563	1
COPB2	0.493887	0.780653	1.19853	0.63976	0.522329	1
PPP1CC	0.587978	0.77476	1.21322	0.641603	0.521131	1
HUWE1	0.891167	0.772186	0.923136	0.856734	0.391592	1
TBL2	0.322653	0.74738	1.2217	0.610411	0.54159	1
MCM7	1.57772	0.746989	1.03827	0.707559	0.479219	1
LAS1L	0.323833	0.746369	1.22198	0.614455	0.538915	1
PSMB6	0.595912	0.745675	0.922102	0.821412	0.411412	1
PAICS	2.42709	0.743879	0.990891	0.746653	0.455273	1
SEL1L	0.300497	0.740505	1.22355	0.603927	0.545892	1
AIFM1	1.3654	0.739615	0.764638	0.958959	0.337579	1
FBL	0.525362	0.738695	0.996781	0.738063	0.460476	1
EIF4G2	0.306543	0.737584	1.21264	0.57283	0.56676	1
EIF4A1	4.23971	0.736083	0.910466	0.804235	0.421261	1
UPF1	1.08007	0.720709	0.860883	0.831447	0.405721	1
HSPA8	92.0767	0.720448	0.215659	3.3409	0.000835058	0.0152845
ATP5F1A	12.8337	0.719973	0.269931	2.6678	0.00763508	0.0774847
PSMB10	0.354949	0.71824	1.2291	0.582723	0.560079	1
CANX	6.54265	0.71266	0.442724	1.61065	0.107256	0.531097
ARF3	0.908403	0.711494	0.991846	0.71011	0.477636	1
PDS5A	0.362073	0.710789	1.06449	0.667724	0.50431	1
EIF4B	0.603242	0.707405	1.18288	0.568659	0.569588	1
SLC7A5	1.58383	0.707089	0.684793	1.03455	0.300881	0.961852
H3-5	1.22256	0.70334	0.785832	0.896253	0.370118	1
COX4I1	1.46994	0.701627	0.761036	0.922995	0.35601	1
VAPA	0.969209	0.699071	0.881687	0.79331	0.427597	1
STOML2	0.35589	0.696599	1.22422	0.550941	0.581674	1
P2RY8	0.456774	0.693427	1.09078	0.635071	0.525382	1
LARS1	3.24709	0.688702	0.560714	1.22902	0.219066	0.807706
LARP1	0.801192	0.688457	0.813465	0.834225	0.404154	1
PEX19	0.318181	0.681933	1.10544	0.616886	0.53731	1
SHMT2	2.52419	0.676386	0.98694	0.68397	0.493994	1
CDC37	1.32362	0.669987	0.825598	0.806307	0.420066	1
RFC2	0.423683	0.669812	1.11606	0.603143	0.546413	1
AIMP2	0.803052	0.666949	0.936258	0.703262	0.481892	1
POLR2C	0.425144	0.666483	1.12029	0.596373	0.550926	1
CPSF6	0.550236	0.662967	1.23226	0.527246	0.598023	1
HNRNPC	1.15117	0.660393	0.958667	0.677244	0.498251	1
TPD52L2	0.449931	0.658951	1.09869	0.604259	0.545672	1
GNB1	0.512492	0.654678	1.2046	0.534632	0.592905	1
N4BP2	0.534885	0.654576	1.21139	0.538179	0.590453	1
ELOB	0.477435	0.650864	1.00871	0.651047	0.515016	1
GET4	0.602273	0.648177	1.23484	0.525497	0.599238	1
UBR4	18.1854	0.647708	0.463234	1.39911	0.161781	0.665966
H2AC21	0.632151	0.646584	1.22372	0.500528	0.616703	1
PANK4	0.319101	0.643178	1.15038	0.559099	0.576094	1
ALG1	0.299683	0.642584	1.23478	0.5101	0.609982	1
OXCT1	0.425609	0.640851	1.23474	0.489092	0.624777	1
HAUS7	0.382067	0.640635	1.23444	0.515875	0.605942	1
PTPRCAP	0.467648	0.640343	1.15626	0.550929	0.581683	1
TUBA1A	35.3124	0.638287	1.04092	0.628088	0.529946	1
HBA1	0.837553	0.632006	0.95479	0.659279	0.509717	1
EIF3B	0.648562	0.627945	1.23273	0.458085	0.646892	1
PFAS	0.926906	0.627677	1.23439	0.469434	0.63876	1
SCAMP3	0.505791	0.615186	1.13127	0.547396	0.584107	1
KPNA2	0.601695	0.611173	1.21502	0.469662	0.638597	1
HLA-E	0.490393	0.61073	1.08976	0.566455	0.571084	1
TUBA4A	47.2676	0.608708	0.242344	2.51273	0.0119803	0.10586
OXA1L	0.397538	0.603909	1.18594	0.50854	0.611075	1
TUBB4B	70.5431	0.603564	0.21846	2.76347	0.0057191	0.0644184
UQCRC1	0.371509	0.600166	1.18818	0.505109	0.613483	1
ACLY	1.55802	0.5999	1.06601	0.554519	0.579224	1
MS4A1	1.66618	0.597529	0.6942	0.865315	0.386866	1
MYCBP	0.345002	0.596724	1.19069	0.501152	0.616264	1
SRP14	0.723586	0.596215	0.881701	0.67626	0.498876	1
RUVBL1	5.39173	0.596149	0.474628	1.25739	0.208614	0.785242
TAP2	0.487747	0.596135	1.19157	0.499516	0.617416	1
CAPZA1	1.90684	0.595129	0.855722	0.69439	0.487438	1
ATL2	0.322053	0.594764	1.19209	0.498921	0.617835	1
RBBP7	2.7737	0.591137	0.754084	0.779522	0.435672	1
NAPA	0.343559	0.589608	1.19566	0.49312	0.621927	1
NUP88	0.289156	0.587586	1.19701	0.490874	0.623516	1
EIF3E	0.333085	0.585952	1.2269	0.453478	0.650204	1
RHOC	0.398787	0.584737	1.16374	0.480685	0.630741	1
ADRM1	0.841072	0.58371	0.867401	0.677614	0.498016	1
APEH	0.34274	0.582676	1.20266	0.482625	0.629362	1
EIF5B	0.482008	0.582276	1.15771	0.414305	0.67865	1
ESD	0.596469	0.579729	1.22945	0.436523	0.662457	1
TUBB	77.2058	0.576775	0.214611	2.68818	0.00718435	0.0756169
GRHPR	0.98859	0.571875	1.18648	0.466839	0.640615	1
YTHDF2	0.704429	0.571676	1.2128	0.505104	0.613486	1
IGLC6	0.42596	0.566206	1.15663	0.484839	0.627791	1
CTPS1	0.601006	0.56548	1.18909	0.446262	0.655408	1
MRPL4	0.431824	0.56429	1.2002	0.470249	0.638177	1
IFI16	0.388196	0.563077	1.15378	0.437832	0.661508	1
RHOT2	0.40546	0.557996	1.21595	0.453175	0.650422	1
GART	2.50589	0.543776	0.945565	0.572016	0.567311	1
NPM1	2.10766	0.541912	0.721987	0.746973	0.45508	1
ENO2	2.92738	0.541074	1.22321	0.433925	0.664343	1
OCIAD1	0.288993	0.54005	1.22182	0.441999	0.65849	1
RAB35	0.448242	0.538604	1.07942	0.463293	0.643155	1
RPL38	4.87131	0.536078	0.400073	1.33995	0.180261	0.713061
SMC1A	0.35886	0.532297	1.22462	0.434658	0.663811	1
SNRNP200	0.371915	0.529934	1.22539	0.43251	0.665371	1
DPP3	0.406099	0.529842	1.19134	0.447394	0.654591	1
ILK	0.363099	0.52934	1.2256	0.431898	0.665816	1
DDOST	0.304072	0.529199	1.22565	0.431768	0.66591	1
SYNCRIP	1.48778	0.527026	0.955305	0.548479	0.583363	1
LDHA	4.52249	0.526706	0.760566	0.6907	0.489754	1
TPD52	1.90215	0.523353	0.713998	0.737657	0.460723	1
CAND1	0.672915	0.520262	1.23128	0.394597	0.69314	1
YWHAB	5.3258	0.518909	0.580688	0.892616	0.372063	1
GANAB	2.99633	0.517135	0.85209	0.604565	0.545468	1
EIF3A	0.676412	0.514284	1.21309	0.374175	0.708274	1
SKP1	1.7047	0.507351	0.625883	0.811991	0.416797	1
PRKCSH	1.01	0.507158	0.876858	0.566407	0.571117	1
SNRPD1	1.02168	0.505304	0.851634	0.585458	0.558239	1
GAPDH	31.4155	0.497896	0.611971	0.813077	0.416174	1
RPS15A	2.46758	0.493045	0.537011	0.919936	0.357606	1
EIF4G1	1.6504	0.487768	0.887147	0.540976	0.588524	1
EFTUD2	0.752483	0.487517	1.1549	0.439397	0.660374	1
CALM1	1.8913	0.483282	0.928206	0.517311	0.604939	1
TKT	1.20965	0.481566	1.23006	0.3798	0.704094	1
EEF1A1	26.1991	0.477449	0.394539	1.21008	0.226249	0.828562
HSPA9	23.0707	0.476563	0.1998	2.38597	0.0170342	0.131523
MTR	0.570006	0.475364	1.23454	0.373145	0.70904	1
HNRNPH3	3.20213	0.473572	0.46361	1.01961	0.307912	0.964434
HEATR1	0.294646	0.472804	1.23485	0.382881	0.701808	1
PPP2R1A	1.97839	0.469356	0.805824	0.576919	0.563994	1
BPNT1	0.483289	0.465164	1.20486	0.357113	0.721007	1
BAX	0.448781	0.464894	0.993014	0.467759	0.639957	1
RPS16	4.85665	0.462293	0.401844	1.15048	0.249947	0.872769
PFKM	0.491996	0.459922	1.20981	0.381216	0.703043	1
DYNLL2	0.566353	0.452025	1.23475	0.386353	0.699235	1
EIF5A	4.17275	0.44962	1.08337	0.410184	0.681671	1
PLEK	0.39406	0.441122	1.23468	0.317614	0.750778	1
ATP5F1B	18.0428	0.437817	0.282622	1.5496	0.121239	0.557263
SGPP1	0.767471	0.433059	1.04314	0.425515	0.670462	1
CDC123	0.383616	0.432112	1.15258	0.373697	0.70863	1
DYNLL1	0.851713	0.429112	0.807246	0.524499	0.599932	1
ARHGDIA	0.555894	0.423072	1.20087	0.331705	0.740112	1
TENM4	0.369932	0.422844	1.15079	0.466542	0.640828	1
ACTB	23.3387	0.421787	0.442255	0.953335	0.340421	1
RNH1	0.495685	0.4146	1.21516	0.302011	0.762644	1
OTUB1	0.480479	0.413043	1.23345	0.29907	0.764887	1
PLAA	0.393462	0.411574	1.12488	0.365881	0.714454	1
SNAP23	2.118	0.410336	0.576725	0.71312	0.475771	1
PDCD6	0.578138	0.409656	0.997792	0.417069	0.676628	1
B2M	0.407529	0.407685	1.12738	0.360495	0.718477	1
IPO5	0.532969	0.405054	1.08069	0.305397	0.760064	1
DENR	0.487876	0.403115	1.13649	0.356178	0.721707	1
ENO1	12.312	0.398601	0.705173	0.564785	0.57222	1
MRTO4	0.385845	0.398125	1.08265	0.370024	0.711364	1
RPS27	4.68155	0.398084	0.407929	0.978089	0.32803	0.997718
LDHB	5.82242	0.3976	0.746772	0.53202	0.594712	1
APRT	0.911172	0.397526	1.19381	0.32679	0.743827	1
TUBG1	0.32207	0.389838	1.21611	0.320557	0.748546	1
UBE2N	0.48471	0.385726	1.22995	0.288538	0.772935	1
RPS14	3.55746	0.384973	0.424816	0.90508	0.365423	1
EEF2	20.1119	0.382859	0.554859	0.689779	0.490333	1
HSD17B10	1.92448	0.381303	1.07559	0.348125	0.727746	1
PRPF40A	0.356831	0.38017	1.15384	0.328294	0.742689	1
RSU1	0.339975	0.370484	1.18846	0.311729	0.755247	1
NSFL1C	0.352226	0.370027	1.20936	0.266464	0.789882	1
COX5B	0.290555	0.369607	1.1895	0.310719	0.756014	1
PFKP	0.403011	0.36769	1.19174	0.308529	0.75768	1
ECH1	2.97645	0.366636	0.482214	0.759168	0.447752	1
HAUS8	0.451923	0.366429	1.19318	0.307097	0.758769	1
IRAG2	3.76419	0.364389	1.02095	0.355135	0.722489	1
ELOC	0.671534	0.362851	1.0088	0.355557	0.722173	1
RPL35	2.26553	0.362533	0.544617	0.666706	0.50496	1
MARCKSL1	2.17067	0.361317	0.552871	0.654825	0.512581	1
RBBP4	3.40343	0.359298	0.603468	0.594314	0.552302	1
ALMS1	0.701008	0.359095	1.20103	0.29898	0.764955	1
NUDT12	0.356976	0.348652	1.19855	0.305385	0.760073	1
DARS1	9.04737	0.345697	0.415814	0.83065	0.406171	1
RPS3	10.4704	0.344167	0.300432	1.1462	0.251714	0.872769
DNMT1	0.861247	0.342025	1.23266	0.263715	0.792	1
POLR1B	0.932924	0.340551	1.15391	0.293661	0.769017	1
INPP5D	0.321742	0.338419	1.21865	0.277696	0.781246	1
DNAJC13	0.621529	0.335616	1.22053	0.274967	0.783341	1
DDX3X	0.987996	0.335315	1.0575	0.317321	0.751	1
PGD	2.00906	0.335048	1.20198	0.276451	0.782201	1
RPS4X	11.1267	0.334325	0.34018	0.982236	0.325984	0.994444
EIF3M	0.29473	0.334049	1.14061	0.255359	0.798446	1
SSR1	0.317465	0.331434	1.22312	0.270968	0.786416	1
YWHAG	4.18671	0.33049	0.848311	0.388666	0.697523	1
RBM25	0.531625	0.330397	1.01173	0.320805	0.748358	1
EEF1G	2.67438	0.329242	0.933119	0.348814	0.727229	1
PFN1	4.66973	0.327504	0.60755	0.538964	0.589912	1
SWAP70	1.24046	0.325741	1.19165	0.273701	0.784314	1
ACTR3	1.30209	0.324561	1.22733	0.252883	0.800358	1
TNPO3	0.400106	0.323608	1.22727	0.263675	0.79203	1
PLCG2	2.5722	0.318799	0.850319	0.373472	0.708797	1
RPL10	6.06927	0.316683	0.371436	0.852621	0.393869	1
HSPD1	32.1595	0.315682	0.252157	1.25202	0.210562	0.785416
RPL9	5.41426	0.313975	0.474872	0.660774	0.508758	1
RAB6A	0.387875	0.310546	1.15926	0.2667	0.7897	1
MCCC2	130.235	0.309663	0.402865	0.768642	0.442106	1
GPI	0.655597	0.307711	1.23149	0.236402	0.813121	1
RPL22L1	1.83425	0.305812	0.589251	0.520171	0.602944	1
P4HB	1.84907	0.303127	1.0521	0.286852	0.774226	1
CAPZB	1.4574	0.297505	0.975209	0.303094	0.761819	1
IPO4	0.294702	0.296876	1.1469	0.258843	0.795756	1
C7orf50	0.568951	0.292966	0.945513	0.308854	0.757433	1
PDCD6IP	0.664019	0.291251	1.21282	0.210008	0.833661	1
GSTP1	6.72193	0.291069	0.94117	0.309155	0.757204	1
PPA1	1.7962	0.290863	1.21954	0.23845	0.811532	1
RNF126	0.355072	0.290451	1.23484	0.235207	0.814048	1
NAA15	0.302859	0.282593	1.07862	0.223852	0.822872	1
HPS6	0.288199	0.282424	1.23427	0.228813	0.819014	1
AHSA1	0.783484	0.278213	0.88926	0.309604	0.756862	1
RBMX	0.830098	0.272321	0.876622	0.309083	0.757258	1
TUBA1B	21.2775	0.271943	1.22808	0.212041	0.832075	1
BCAT1	0.425968	0.268872	1.22981	0.220893	0.825175	1
EIF2S1	1.11817	0.267948	1.06252	0.252921	0.80033	1
SQSTM1	4.83178	0.267043	0.437965	0.609901	0.541927	1
ATP5F1D	1.01368	0.266789	0.774683	0.344216	0.730684	1
EIF3C	0.972722	0.266514	1.0602	0.247382	0.804612	1
MYH9	13.8238	0.266111	0.462487	0.575162	0.565182	1
ARPC2	1.0255	0.265161	1.10121	0.237534	0.812242	1
TPM4	0.610311	0.264376	1.13912	0.222786	0.823702	1
FUS	0.673617	0.263943	1.10028	0.231996	0.816541	1
RAN	3.14659	0.262449	0.487466	0.538886	0.589965	1
YWHAZ	7.47074	0.259014	0.398571	0.649476	0.516031	1
RPS17	4.77427	0.257664	0.397217	0.647976	0.517001	1
RPLP1	3.77176	0.257457	0.501292	0.513056	0.607912	1
YWHAE	6.11629	0.256405	0.478618	0.535249	0.592478	1
USP11	0.447691	0.250278	1.22251	0.204719	0.837792	1
ARCN1	1.66282	0.249748	0.669935	0.375752	0.707101	1
DNM1L	0.587112	0.249303	1.20925	0.180539	0.856729	1
LARP4B	0.376077	0.247737	1.22093	0.202903	0.839211	1
RPS20	3.63799	0.244825	0.415675	0.589258	0.555688	1
BTF3	0.631439	0.244208	1.15716	0.186571	0.851997	1
AKR1A1	0.294525	0.241868	1.07835	0.224288	0.822533	1
BZW2	0.432174	0.240703	1.21604	0.197931	0.843099	1
IQGAP1	0.662952	0.239767	1.15967	0.161054	0.872051	1
LSS	0.305641	0.238654	1.21447	0.196503	0.844217	1
PCBP1	4.0748	0.236705	0.418586	0.564639	0.57232	1
MCM4	1.37956	0.236126	1.0049	0.234885	0.814298	1
RPS11	5.36169	0.235771	0.450541	0.524195	0.600143	1
HNRNPAB	1.43832	0.234954	0.837442	0.279445	0.779903	1
MAT2A	0.377171	0.233614	1.22753	0.178144	0.85861	1
GSN	4.19412	0.231889	0.838126	0.274841	0.783439	1
RACK1	3.55028	0.228158	0.936832	0.243561	0.807571	1
ACAA2	0.549371	0.225594	1.23427	0.169536	0.865375	1
MTHFD2	0.518038	0.225157	1.22768	0.171265	0.864016	1
ETFB	0.284874	0.223164	1.21043	0.163341	0.87025	1
CAPRIN1	0.428836	0.221988	1.20846	0.175756	0.860486	1
HRNR	3.38982	0.220684	1.07583	0.205457	0.837215	1
ABCF1	0.601783	0.216364	1.20418	0.167396	0.867059	1
NAP1L4	1.62723	0.216089	0.86202	0.248971	0.803383	1
PGM1	0.526038	0.212871	1.22843	0.165514	0.86854	1
MYL6	2.36971	0.211206	0.515068	0.408598	0.682835	1
HSP90B1	2.64465	0.209517	1.04186	0.199272	0.84205	1
PRDX6	1.71825	0.209099	1.19643	0.173119	0.862558	1
NME2	2.16051	0.206398	1.22448	0.168014	0.866573	1
HNRNPF	5.08292	0.20567	0.382454	0.538458	0.590261	1
PPM1G	0.400287	0.20333	1.15089	0.153545	0.877969	1
HNRNPU	6.98678	0.200197	0.441247	0.453332	0.65031	1
RPS7	3.32804	0.198776	0.565246	0.351076	0.725531	1
ALDH18A1	0.532981	0.197181	1.23312	0.148707	0.881785	1
SEPTIN2	0.554169	0.193911	1.23165	0.135285	0.892386	1
FEN1	1.04909	0.189592	1.15312	0.157989	0.874465	1
TUBB1	1.44791	0.187794	1.08814	0.170561	0.864569	1
MYL12A	2.04007	0.187647	0.533048	0.35051	0.725956	1
ANP32A	1.19025	0.187085	1.22276	0.143049	0.886252	1
EIF4A2	0.791051	0.183495	1.08392	0.139115	0.889359	1
DCD	0.638118	0.180754	1.03578	0.169071	0.865741	1
HNRNPM	10.9617	0.180614	0.272102	0.663728	0.506864	1
KHSRP	1.04783	0.17368	1.07195	0.161488	0.871709	1
FAM161A	0.783866	0.171112	1.06146	0.162664	0.870783	1
AK2	0.818093	0.169945	1.14525	0.143047	0.886253	1
PRRC2C	1.18648	0.168746	0.869355	0.190913	0.848594	1
TRIM8	0.440262	0.168362	1.16198	0.172932	0.862705	1
NAP1L1	4.69268	0.166157	0.407712	0.407231	0.683838	1
CS	1.00559	0.164241	1.01633	0.161037	0.872064	1
PAFAH1B2	0.63269	0.161534	1.13887	0.137012	0.891022	1
COTL1	0.493626	0.160589	1.21061	0.120439	0.904135	1
PRPF19	2.07363	0.157641	0.704539	0.222592	0.823853	1
NARS1	0.360324	0.154712	1.15087	0.130748	0.895974	1
EIF4E	0.424055	0.153161	1.0781	0.139557	0.88901	1
HPRT1	1.04323	0.152673	1.16341	0.127092	0.898867	1
DDX24	2.126	0.152638	0.622762	0.245237	0.806273	1
CLIC1	2.50459	0.152428	1.15457	0.129799	0.896725	1
KCMF1	0.69933	0.15147	0.891156	0.167921	0.866645	1
SYAP1	0.28567	0.150445	1.15445	0.130314	0.896318	1
KHDRBS1	0.446304	0.149365	1.12941	0.124897	0.900605	1
AKR1B1	0.365025	0.149275	1.07835	0.138539	0.889814	1
RPS15	2.18777	0.148058	1.01508	0.142896	0.886372	1
PFDN2	0.539317	0.147511	0.969196	0.147354	0.882852	1
ALDOA	8.10904	0.144501	0.701478	0.205603	0.837101	1
GARS1	2.51664	0.143046	1.13559	0.125568	0.900074	1
HNRNPK	8.04715	0.138747	0.487253	0.284792	0.775803	1
MCM2	0.907935	0.137833	1.23222	0.100162	0.920216	1
SRP9	0.2954	0.136864	1.09499	0.128686	0.897606	1
RPS2	7.60058	0.133251	0.281781	0.472134	0.636831	1
ANP32E	1.07385	0.13234	1.17068	0.109139	0.913092	1
NUP188	0.386686	0.130353	1.21602	0.107191	0.914637	1
IDI1	0.275237	0.130346	1.07844	0.0867063	0.930905	1
BANF1	2.06734	0.127621	0.710799	0.179767	0.857335	1
SF3A1	0.486475	0.127285	1.20649	0.0851873	0.932113	1
FABP5	0.880914	0.126945	1.23253	0.0971177	0.922633	1
PTRH2	0.345857	0.125618	1.22415	0.102609	0.918274	1
SRSF3	1.67009	0.125041	0.58239	0.213808	0.830697	1
RAD23B	0.31917	0.124035	1.22636	0.101138	0.919441	1
UBA1	5.4808	0.123033	1.16979	0.102833	0.918095	1
PARP1	0.684032	0.122828	1.00933	0.121857	0.903012	1
PEBP1	1.08401	0.12001	1.23402	0.0939023	0.925187	1
ACACA	734.023	0.119408	0.328364	0.363659	0.716112	1
RPS27L	3.76525	0.118659	0.443426	0.268096	0.788626	1
PGAM1	3.16204	0.118529	1.19568	0.0980104	0.921924	1
PPIB	0.535074	0.118452	1.23262	0.0865054	0.931065	1
MDH1	0.366654	0.116498	1.19524	0.0953491	0.924038	1
CNP	0.398957	0.115971	1.17224	0.0896793	0.928542	1
RPS27A	3.12599	0.115815	0.554172	0.20655	0.836361	1
MCRIP2	4.00089	0.11557	0.405922	0.284677	0.775891	1
RPL14	5.22746	0.114844	0.339392	0.338484	0.734999	1
PTBP1	2.0057	0.114285	1.17347	0.0958588	0.923633	1
ACACB	278.513	0.114261	0.29229	0.390931	0.695849	1
MAIP1	0.364221	0.114257	1.23433	0.0925592	0.926254	1
PIK3AP1	0.299786	0.111367	1.23485	0.09018	0.928144	1
USP5	1.24499	0.110085	1.22519	0.0878684	0.929981	1
MTAP	0.28375	0.109604	1.23475	0.0887644	0.929269	1
C1QBP	5.49465	0.108725	0.365622	0.29708	0.766406	1
CAP1	2.59213	0.108434	0.994723	0.108429	0.913655	1
RPS26	3.64388	0.108014	0.396209	0.271758	0.785808	1
PRDX1	5.08252	0.106424	0.555973	0.190792	0.848688	1
YBX1	10.7202	0.106043	0.296043	0.358246	0.720159	1
H1-2	4.56046	0.105734	0.363423	0.290582	0.771371	1
KARS1	3.85912	0.101516	0.465677	0.217545	0.827784	1
ANP32B	1.19211	0.0984907	1.22067	0.0775912	0.938153	1
MSH2	1.15962	0.0973524	0.906087	0.103004	0.91796	1
SERPINB9	2.30744	0.0965355	0.827599	0.115268	0.908233	1
NUP210	0.381735	0.0957636	1.22312	0.0782871	0.9376	1
ABTB1	0.554997	0.0956372	1.22292	0.0781948	0.937673	1
NUDT21	0.503837	0.0947975	1.19254	0.0824084	0.934322	1
GNB2	0.385938	0.093067	1.21858	0.0763648	0.939129	1
DPYSL2	0.608215	0.0903715	1.20545	0.0508553	0.959441	1
CFL1	7.92811	0.0889988	0.620511	0.143451	0.885934	1
MCCC1	126.474	0.0876468	0.359827	0.243598	0.807542	1
TLN1	1.25856	0.0863732	1.09085	0.0780356	0.9378	1
ANXA11	0.437825	0.0860641	1.21571	0.0778702	0.937931	1
RPL34	0.803861	0.0819141	0.852568	0.102831	0.918097	1
MCM5	0.575959	0.0788986	1.20821	0.060548	0.951719	1
VARS1	0.464501	0.0774578	1.23252	0.0552563	0.955934	1
YWHAQ	4.5816	0.0712809	0.713488	0.099375	0.92084	1
PCNA	2.61512	0.0700757	1.00882	0.0692748	0.944771	1
TARS1	0.285013	0.0696727	1.14597	0.0607939	0.951523	1
MCM3	1.31518	0.0692245	1.22845	0.0527261	0.95795	1
SFPQ	2.06277	0.0671169	1.10735	0.0591492	0.952833	1
DBT	21.764	0.0648687	0.458047	0.14173	0.887293	1
PPIA	5.29416	0.059759	0.733572	0.0811425	0.935329	1
PKM	10.2113	0.0596443	0.987652	0.0600281	0.952133	1
UBA2	0.505836	0.0590019	1.21272	0.0517502	0.958728	1
DUT	1.54923	0.0574102	1.11893	0.0511014	0.959245	1
BASP1	3.17618	0.0572552	0.929697	0.0617092	0.950794	1
TANGO6	0.312091	0.0569331	1.07835	0.0527859	0.957902	1
MSH6	0.875348	0.0567935	1.19896	0.045562	0.963659	1
RPSA	4.16251	0.0527079	0.688743	0.0756475	0.9397	1
EIF2A	0.458272	0.0504604	1.15599	0.0465033	0.962909	1
CPNE3	0.405538	0.0482277	1.15619	0.0400679	0.968039	1
MCM6	0.989157	0.0461351	1.22456	0.0355112	0.971672	1
FUBP1	0.358925	0.0440801	1.07861	0.0301761	0.975927	1
CLTC	9.93182	0.0427307	0.441173	0.0967178	0.92295	1
MAPRE1	1.05646	0.0411416	0.970827	0.0417448	0.966702	1
EIF3L	0.762829	0.0364864	1.16325	0.0265468	0.978821	1
HLCS	6.75942	0.0333602	0.53213	0.0627285	0.949983	1
ACAT1	1.19606	0.0278137	1.16514	0.0227882	0.981819	1
THRAP3	8.02374	0.0253558	0.977498	0.0264345	0.978911	1
TPI1	6.14098	0.0242848	0.935816	0.025793	0.979422	1
EWSR1	0.631082	0.0238605	0.964951	0.0195871	0.984373	1
IMPDH2	0.537669	0.0228245	1.22986	0.0200642	0.983992	1
POLR1A	1.72454	0.0215451	1.07204	0.0228537	0.981767	1
PNP	1.89138	0.0149232	1.19197	0.0120953	0.99035	1
ECI1	1.12776	0.0130964	0.841593	0.0159241	0.987295	1
CALR	5.37406	0.0128245	1.11278	0.011342	0.990951	1
DDX5	1.6197	0.0110526	0.76879	0.0145106	0.988423	1
RPS28	1.24714	0.0107757	0.668764	0.0158224	0.987376	1
COPB1	1.14672	0.00760052	0.737938	0.00741034	0.994087	1
RPL39	1.01788	0.00567479	0.720437	0.007873	0.993718	1
PABPC4	8.53529	0.00124177	0.457641	0.00254608	0.997969	1
DDX39B	0.646054	0.00102869	1.08317	-0.000745003	0.999406	1
TBC1D5	0.694644	0.00015792	1.10118	-0.023078	0.981588	1
KLHL6-L90F	61.8072	0	0.889712	0	1	1
ARL8B	0.296186	0	1.15649	0	1	1
PGRMC2	0.346939	0	1.22217	0	1	1
POLD1	0.297658	0	1.21708	0	1	1
HSP90AB3P	0	0	0	0	1	1
HSPA6	0.975987	0	1.07835	0	1	1
ATP1A2	0.659658	0	1.07835	0	1	1
TUBB3	0	0	0	0	1	1
POTEJ	0.430304	0	1.07835	0	1	1
HSPA1L	0	0	0	0	1	1
KLHL6-E568K	19.8994	0	0.897177	0	1	1
EEF1A2	0.46205	0	1.07835	0	1	1
H2AC1	0.274249	0	1.07835	0	1	1
HSP90AB2P	0.388954	0	1.07835	0	1	1
KRT6C	0.596169	0	1.07835	0	1	1
KLHL6-L65P	36.2715	0	1.0929	0	1	1
HSPA2	0.852913	0	1.07835	0	1	1
POTEE	0.291786	0	1.07835	0	1	1
TUBB2B	1.98305	0	1.09006	0	1	1
RPL21	4.29161	-0.00131361	0.375959	-0.00432903	0.996546	1
EXTL3	0.740734	-0.00281675	0.92046	-0.00238251	0.998099	1
EIF3I	0.853749	-0.00393397	0.998952	-0.0038971	0.996891	1
PRDX2	1.20824	-0.00649751	1.15652	-0.00545894	0.995644	1
ACTR2	0.881051	-0.00919744	1.21955	-0.00721528	0.994243	1
MTHFD1	2.11328	-0.0097528	1.08895	-0.00907504	0.992759	1
PCBP2	3.6588	-0.0111246	0.48477	-0.0228011	0.981809	1
PA2G4	3.57737	-0.0120181	1.17757	-0.0102366	0.991833	1
ERP29	0.853909	-0.0147746	1.16936	-0.0121037	0.990343	1
TUFM	5.48559	-0.0169377	0.582184	-0.0288939	0.976949	1
LCP1	6.78514	-0.016955	1.10627	-0.0151026	0.98795	1
PABPC1	16.008	-0.0189126	0.202945	-0.0932289	0.925722	1
AARS1	3.51017	-0.0230062	1.09414	-0.0207283	0.983462	1
SARS1	0.500098	-0.0230495	1.21288	-0.00935787	0.992534	1
PTMA	0.636589	-0.0238442	0.960086	-0.0232865	0.981422	1
RPS24	3.3434	-0.0273821	0.423586	-0.0647405	0.948381	1
VCP	4.83832	-0.0277977	1.00436	-0.0273979	0.978142	1
CYRIB	0.478777	-0.0293983	1.21281	-0.0226788	0.981906	1
SEPTIN6	0.679891	-0.0301606	1.23246	-0.0246854	0.980306	1
H2AZ1	0.903338	-0.0307473	1.12466	-0.031263	0.97506	1
HNRNPDL	0.301884	-0.0320338	1.07847	-0.0205683	0.98359	1
RPL23	8.41777	-0.0324912	0.297692	-0.109185	0.913056	1
MDH2	4.6359	-0.032846	0.981702	-0.0334305	0.973331	1
FKBP3	0.56356	-0.0341873	1.10966	-0.0325025	0.974071	1
PUF60	0.312029	-0.0355345	1.07835	-0.0301231	0.975969	1
MRPL12	0.50131	-0.0359692	1.10993	-0.0320181	0.974458	1
TPT1	0.423843	-0.0401578	1.21335	-0.0206462	0.983528	1
DDX1	0.357546	-0.0424886	1.14721	-0.0277056	0.977897	1
ABHD14B	0.733393	-0.0429934	1.0508	-0.0418981	0.96658	1
ARHGDIB	3.36005	-0.0453437	0.828709	-0.0547287	0.956355	1
RPS18	8.40072	-0.0474683	0.345686	-0.136915	0.891098	1
SEPTIN7	1.05587	-0.0491061	1.0814	-0.0449395	0.964156	1
RPL36	1.54019	-0.0492409	0.586274	-0.0848113	0.932411	1
BUB3	1.06479	-0.0492451	0.847464	-0.057953	0.953786	1
POLR1C	1.2506	-0.050164	0.787069	-0.0636787	0.949226	1
ACTC1	9.80725	-0.0512939	0.305249	-0.168135	0.866477	1
GMPS	0.335366	-0.0529113	1.21106	-0.0422598	0.966292	1
HNRNPL	3.05501	-0.0553966	0.659163	-0.084082	0.932991	1
SRSF1	0.318428	-0.0555895	1.21359	-0.0450519	0.964066	1
RPL4	16.1992	-0.0565554	0.211161	-0.26803	0.788676	1
EIF3G	0.401076	-0.0566283	1.23414	-0.0288393	0.976993	1
HINT1	0.308917	-0.0567356	1.21438	-0.046724	0.962733	1
NLRP2	0.628797	-0.0580017	1.23303	-0.0531164	0.957639	1
ASNS	2.33033	-0.0599189	0.958399	-0.0618796	0.950659	1
LYAR	0.72136	-0.0602519	1.16826	-0.0518656	0.958636	1
CALM2	3.33144	-0.0638198	1.00565	-0.062352	0.950283	1
DBI	0.275565	-0.0669459	1.23414	-0.0525701	0.958074	1
CHORDC1	0.849834	-0.0677376	1.23318	-0.0543786	0.956634	1
GLO1	0.482719	-0.0692466	1.20804	-0.0559107	0.955413	1
RPS3A	8.89394	-0.0703923	0.279554	-0.252193	0.800892	1
EEF1D	0.991634	-0.0714428	1.00156	-0.0709269	0.943456	1
ARPC4	0.389883	-0.0745072	1.20188	-0.0586198	0.953255	1
ATP6V1A	0.633691	-0.0760514	1.21947	-0.0657284	0.947594	1
SET	2.88477	-0.0764791	0.856556	-0.0890343	0.929055	1
G3BP1	1.66191	-0.0782109	1.12592	-0.066118	0.947284	1
RPL30	6.27379	-0.0790232	0.312704	-0.253	0.800268	1
EIF1	0.390326	-0.0797625	1.2207	-0.0653454	0.947899	1
H2AC12	2.77255	-0.0802143	0.553162	-0.145292	0.884481	1
XRCC5	13.8164	-0.0808752	0.309638	-0.261619	0.793615	1
PSME1	2.32948	-0.0825655	0.912923	-0.0903473	0.928011	1
SEPTIN9	0.691653	-0.0843637	1.21726	-0.0686222	0.94529	1
NONO	0.590642	-0.0854759	1.17819	-0.0715421	0.942966	1
IPO7	0.411223	-0.0864628	1.19639	-0.072273	0.942385	1
OGFR	0.355774	-0.0874277	1.19187	-0.0733567	0.941522	1
ALDOC	0.396719	-0.0912062	1.07862	-0.0796678	0.936501	1
RPLP0	11.0135	-0.0917085	0.245001	-0.374365	0.708132	1
HK2	0.384742	-0.0924433	1.13119	-0.0838198	0.9332	1
TBR1	0.349578	-0.0938816	1.15457	-0.0813155	0.935191	1
PRSS3	0.437041	-0.0939941	1.15381	-0.0814674	0.93507	1
PGK1	4.77359	-0.0947834	1.0921	-0.0865655	0.931017	1
TSKS	0.414047	-0.0954128	1.12038	-0.085883	0.931559	1
YARS1	0.978118	-0.0969115	1.23404	-0.0747317	0.940428	1
SYNGR2	0.59064	-0.0969688	0.970321	-0.0976917	0.922177	1
SLC25A1	0.376594	-0.0986599	1.11857	-0.0882059	0.929713	1
ELAVL1	0.359776	-0.0987198	1.08549	-0.0923413	0.926427	1
PEA15	0.337376	-0.0989865	1.10482	-0.082194	0.934492	1
ETFA	0.780031	-0.0991462	1.23328	-0.0722854	0.942375	1
DDX18	0.353031	-0.0999352	1.10766	-0.0902244	0.928109	1
BRI3BP	0.36849	-0.100391	1.10362	-0.0909679	0.927518	1
ERH	1.46515	-0.104838	0.905637	-0.112416	0.910493	1
TXN	1.03665	-0.105259	0.739605	-0.142348	0.886805	1
HNRNPR	2.173	-0.106164	0.668359	-0.159302	0.873431	1
RANBP1	1.62629	-0.107858	0.97616	-0.109907	0.912483	1
CORO1A	6.50463	-0.111229	0.46399	-0.23964	0.810609	1
GLRX3	0.44954	-0.112076	1.15941	-0.0710574	0.943352	1
RPL12	8.82356	-0.112235	0.260003	-0.431842	0.665856	1
APEX1	0.777534	-0.114418	1.23267	-0.0880917	0.929804	1
HP1BP3	1.23841	-0.117589	0.740243	-0.158955	0.873704	1
RECQL	0.309662	-0.120718	1.0784	-0.0862973	0.93123	1
RRM2B	1.89786	-0.120963	0.526964	-0.230105	0.81801	1
PSME2	3.51219	-0.121165	0.836057	-0.144755	0.884904	1
TCOF1	3.81225	-0.121647	1.02038	-0.115844	0.907776	1
OLA1	1.12331	-0.122179	1.1513	-0.103872	0.917271	1
RPLP2	7.74767	-0.122191	0.280991	-0.435054	0.663523	1
RPL26	6.14432	-0.126224	0.314436	-0.401612	0.687969	1
ALB	8.56456	-0.126349	0.847057	-0.147827	0.882479	1
HAGH	3.92056	-0.127013	0.633058	-0.199278	0.842045	1
HDAC1	1.57962	-0.129079	0.637037	-0.202708	0.839363	1
GDI2	3.71347	-0.129574	1.09453	-0.115829	0.907788	1
RPS21	1.2881	-0.132801	0.999486	-0.131462	0.895409	1
PTPN6	1.98853	-0.135395	1.09136	-0.120732	0.903903	1
NME1	3.21087	-0.136207	1.00026	-0.135651	0.892097	1
RPS9	7.17614	-0.137014	0.311172	-0.44081	0.65935	1
ATXN2L	49.8251	-0.137285	0.143568	-0.956263	0.338939	1
HAT1	0.585151	-0.141166	1.23477	-0.10457	0.916717	1
FKBP4	1.08381	-0.146711	1.05751	-0.137474	0.890656	1
PRDX3	1.71312	-0.14935	0.647888	-0.230216	0.817924	1
MCRIP1	4.87311	-0.151043	0.359114	-0.420657	0.674006	1
ETF1	0.327692	-0.15189	1.21165	-0.0963572	0.923237	1
ACADM	2.5357	-0.152922	0.99686	-0.152877	0.878496	1
RPS23	4.59649	-0.153699	0.362046	-0.42457	0.67115	1
HNRNPCL2	0.722702	-0.154593	1.03214	-0.157706	0.874688	1
RPS12	5.0017	-0.154662	0.365202	-0.423149	0.672186	1
PDIA3	5.20221	-0.154949	0.925957	-0.167068	0.867316	1
NACA	1.85958	-0.155002	0.682115	-0.227133	0.82032	1
SERBP1	1.33748	-0.155378	1.00411	-0.151614	0.879491	1
AHCY	2.51821	-0.156175	1.11756	-0.138978	0.889467	1
CDV3	1.03824	-0.157513	1.09691	-0.140426	0.888323	1
RPL35A	1.37367	-0.157519	0.61531	-0.257005	0.797175	1
ARPC1B	0.743953	-0.159925	1.19027	-0.13178	0.895158	1
HADH	0.891555	-0.160161	1.21551	-0.125009	0.900517	1
RPS6	5.07483	-0.162894	0.339883	-0.479728	0.631421	1
TALDO1	1.12251	-0.165318	1.19553	-0.134869	0.892716	1
FDPS	0.365108	-0.166209	1.21247	-0.118434	0.905724	1
EEF1B2	1.48014	-0.168279	0.709609	-0.237261	0.812454	1
SND1	1.76293	-0.169037	1.18689	-0.136613	0.891336	1
FARSB	0.471604	-0.173214	1.1555	-0.131989	0.894993	1
PSAT1	0.51946	-0.175237	1.2315	-0.133503	0.893796	1
H2BC12	3.54253	-0.179456	0.419375	-0.42823	0.668484	1
TPM3	0.901104	-0.179839	1.19222	-0.146382	0.88362	1
DDX6	24.3935	-0.179918	0.272011	-0.661466	0.508313	1
RPL15	9.22325	-0.182549	0.263978	-0.691662	0.489149	1
PRDX5	0.668897	-0.18806	1.23178	-0.14659	0.883456	1
TNS2	0.475402	-0.1903	1.21148	-0.0409644	0.967324	1
PDIA4	1.87934	-0.190409	1.18576	-0.15387	0.877713	1
HMGB1	4.39578	-0.191749	0.963428	-0.197982	0.843059	1
RPL7	13.2062	-0.192393	0.224527	-0.856977	0.391457	1
RCC2	1.48364	-0.194334	1.18881	-0.163035	0.870491	1
RPA2	3.21261	-0.198049	0.447749	-0.443006	0.657761	1
LRRC4C	0.345131	-0.205264	1.23335	-0.143068	0.886237	1
LUC7L2	0.421821	-0.205811	1.22405	-0.143344	0.886018	1
DNAJC8	0.733706	-0.207473	1.00336	-0.205212	0.837406	1
RPL13A	4.32445	-0.207732	0.711691	-0.29268	0.769767	1
RPL10A	6.27655	-0.210594	0.391338	-0.538342	0.590341	1
KRT1	29.6598	-0.218662	0.274322	-0.797165	0.425355	1
KRT14	4.43986	-0.22063	0.669793	-0.329883	0.741488	1
RPL27A	4.33208	-0.222163	0.366785	-0.605784	0.544658	1
HNRNPA2B1	3.01401	-0.223174	0.834399	-0.266615	0.789766	1
NCL	17.49	-0.223686	0.186877	-1.19704	0.231289	0.837708
YWHAH	2.29298	-0.224645	1.10218	-0.203672	0.83861	1
RPL17	4.39986	-0.224854	0.423602	-0.531056	0.59538	1
RPL3	11.7557	-0.229269	0.278563	-0.823068	0.410469	1
MSN	4.83327	-0.230979	0.92676	-0.248228	0.803958	1
H1-5	5.04811	-0.23355	0.339205	-0.688555	0.491103	1
XRCC6	13.8994	-0.235649	0.277129	-0.850541	0.395024	1
AIP	0.736985	-0.238122	1.08164	-0.220536	0.825454	1
UBE2I	0.270415	-0.238519	1.14453	-0.148096	0.882267	1
HSPE1	2.04901	-0.242775	0.731217	-0.33208	0.739829	1
RSL1D1	1.51	-0.245325	0.606792	-0.4044	0.685919	1
RPA3	3.6077	-0.24836	0.457557	-0.543076	0.587077	1
GLUD1	0.874896	-0.249306	0.972288	-0.253882	0.799587	1
WDR19	0.48893	-0.249937	1.20565	-0.198048	0.843008	1
ANXA5	0.376245	-0.258919	1.21399	-0.173469	0.862283	1
ATIC	3.94666	-0.260012	1.21545	-0.207112	0.835923	1
DLAT	1.54399	-0.260672	0.636155	-0.409387	0.682256	1
STRAP	0.283301	-0.26502	1.14775	-0.199479	0.841888	1
HNRNPD	1.95908	-0.26533	0.960053	-0.274278	0.783871	1
AASDHPPT	0.383029	-0.267971	1.18793	-0.213741	0.830749	1
EZR	3.26833	-0.269841	1.10884	-0.24167	0.809036	1
RPL19	3.20831	-0.277412	0.452217	-0.613556	0.539509	1
RAB1C	1.01839	-0.28064	1.10417	-0.249447	0.803015	1
PSME3	0.315052	-0.28136	1.22484	-0.229717	0.818312	1
HMGB2	3.15522	-0.282569	1.03527	-0.271197	0.786239	1
WARS1	2.09021	-0.283484	1.06201	-0.263251	0.792357	1
DPY30	0.441291	-0.284085	1.11675	-0.241001	0.809555	1
CNOT8	0.881876	-0.284679	1.16748	-0.241924	0.808839	1
POLR2H	0.533352	-0.287478	0.981601	-0.288332	0.773093	1
RPS8	10.7301	-0.288064	0.238099	-1.20984	0.226339	0.828562
WAS	0.449663	-0.291919	1.00212	-0.284032	0.776386	1
UGP2	0.353118	-0.294328	1.14921	-0.204826	0.837708	1
RPL7A	12.7255	-0.296375	0.23842	-1.24311	0.213827	0.794103
PSPC1	0.41932	-0.298933	1.06372	-0.257513	0.796782	1
EIF6	0.359232	-0.30768	1.11169	-0.272945	0.784895	1
YBX3	1.46748	-0.310333	1.11662	-0.27411	0.784	1
RPL23A	4.48748	-0.311723	0.357314	-0.872216	0.38309	1
GSTO1	0.393855	-0.314546	1.1917	-0.24545	0.806108	1
ACO2	0.653281	-0.323689	1.21309	-0.259129	0.795536	1
RPL27	5.32208	-0.324366	0.349632	-0.927615	0.353607	1
RPL18A	6.73053	-0.326557	0.346332	-0.94294	0.345712	1
NASP	1.79267	-0.333081	1.04938	-0.314164	0.753397	1
EIF3F	0.506546	-0.335096	1.21781	-0.247717	0.804354	1
H4-16	1.86108	-0.335751	0.56746	-0.591482	0.554197	1
OAT	0.634154	-0.338605	1.16283	-0.253048	0.800231	1
KRT8	0.298673	-0.340179	1.1523	-0.211088	0.832819	1
RRM2	0.885899	-0.342302	1.0207	-0.331253	0.740453	1
LAP3	1.26685	-0.342345	1.21457	-0.281327	0.77846	1
KRT9	21.1534	-0.342476	0.369297	-0.927527	0.353653	1
RPL37A	0.964085	-0.342672	0.801433	-0.427424	0.66907	1
CHD7	0.574721	-0.343146	1.06035	-0.323671	0.746187	1
GRPEL1	7.19185	-0.348373	0.422667	-0.824222	0.409814	1
SUMO2	0.340795	-0.352199	1.06464	-0.321675	0.747699	1
NFKB2	0.337387	-0.358981	1.1101	-0.321553	0.747792	1
RPL6	14.4802	-0.359194	0.22287	-1.61163	0.107043	0.531097
KRT6B	1.06018	-0.361664	1.15939	-0.335364	0.73735	1
TRPC5	0.357588	-0.361717	1.10319	-0.32615	0.744311	1
PDIA6	1.03844	-0.364816	1.10144	-0.321016	0.748198	1
PRMT1	1.99012	-0.365532	1.07617	-0.328679	0.742399	1
ST13P4	1.74121	-0.365765	0.784146	-0.465238	0.641761	1
RPL32	3.74129	-0.369932	0.396945	-0.931585	0.351551	1
SBSN	1.02921	-0.372338	1.05149	-0.382075	0.702406	1
HNRNPA3	2.10711	-0.372885	0.95281	-0.38805	0.697979	1
UBE2L3	0.639582	-0.377532	1.23391	-0.284655	0.775909	1
CASP12	1.52438	-0.378567	0.97295	-0.38064	0.70347	1
MTPN	0.91091	-0.379325	1.13712	-0.326955	0.743702	1
PTGES3	0.858071	-0.386555	1.17176	-0.326615	0.743959	1
DDX21	10.5431	-0.387142	0.303367	-1.27597	0.201965	0.769568
HSPA5	33.7006	-0.38769	0.214518	-1.80729	0.0707164	0.389701
RPL24	3.38653	-0.388862	0.413915	-0.939045	0.347708	1
GTF2I	8.42456	-0.389312	0.497407	-0.78194	0.43425	1
NSUN2	0.591718	-0.390676	1.22392	-0.300619	0.763705	1
CNBP	1.19349	-0.402766	1.00237	-0.392515	0.694678	1
KRT10	26.0271	-0.404331	0.308436	-1.31092	0.189884	0.740042
RPS13	4.13645	-0.40543	0.398071	-1.01812	0.308619	0.964434
NAT10	1.03217	-0.406272	0.803538	-0.503717	0.61446	1
BCLAF1	1.00843	-0.410269	0.968313	-0.413529	0.679219	1
STMN1	2.34932	-0.412416	0.605917	-0.679406	0.496881	1
RPL5	10.8096	-0.41484	0.260411	-1.59279	0.111208	0.539432
RBM8A	0.285617	-0.41534	1.22354	-0.299457	0.764591	1
CSK	0.571522	-0.424741	1.19696	-0.339369	0.734332	1
RPS19	6.11266	-0.426811	0.324142	-1.31627	0.188084	0.735827
METAP2	1.75458	-0.434052	1.00244	-0.427881	0.668737	1
ALYREF	0.426733	-0.438437	1.04126	-0.411265	0.680878	1
SSB	4.14969	-0.438864	0.511283	-0.856904	0.391498	1
G3BP2	4.49691	-0.439331	0.366726	-1.19722	0.231221	0.837708
ACTN4	0.706432	-0.44507	1.21423	-0.324929	0.745235	1
MID1IP1	2.67754	-0.449779	0.625286	-0.721786	0.470426	1
DBNL	0.683949	-0.45392	1.11218	-0.396449	0.691774	1
RPL36A	0.8398	-0.460929	0.748052	-0.613722	0.539399	1
HNRNPA1	3.81936	-0.466555	0.967563	-0.47672	0.633562	1
TCEA1	0.592273	-0.474032	1.2344	-0.360177	0.718715	1
KRT2	17.5269	-0.47669	0.325027	-1.4671	0.14235	0.615648
RPL8	5.68061	-0.479902	0.325875	-1.47182	0.141068	0.615297
FLNA	0.51997	-0.48128	1.15232	-0.399884	0.689242	1
CTCF	0.344219	-0.486281	1.22439	-0.366936	0.713667	1
PCNP	0.735928	-0.490364	1.09351	-0.441485	0.658862	1
POLR2E	0.892363	-0.498912	1.00931	-0.506442	0.612546	1
SUDS3	0.300404	-0.504255	1.21473	-0.383055	0.701679	1
RPA1	10.8354	-0.514604	0.433431	-1.18677	0.235318	0.838925
EIF2S2	0.363529	-0.524001	1.22594	-0.398385	0.690346	1
EIF1AY	0.365708	-0.52749	1.09603	-0.46407	0.642598	1
HSPA7	0.300662	-0.538508	1.07851	-0.427267	0.669185	1
GRB2	0.997868	-0.5433	1.22281	-0.450097	0.652641	1
RPL11	2.46665	-0.544618	0.487759	-1.11523	0.264754	0.900099
MAP4K4	0.374018	-0.551842	1.19336	-0.437787	0.66154	1
OGDHL	0.34444	-0.554147	1.14958	-0.462266	0.643891	1
ATP5PF	0.917657	-0.564288	0.83555	-0.67646	0.498748	1
YTHDF3	4.77482	-0.566342	0.36234	-1.56139	0.118433	0.556294
DDX17	0.854736	-0.566596	1.20762	-0.4459	0.65567	1
H2AC20	0.721789	-0.570507	1.16518	-0.44377	0.657209	1
DHX9	3.9524	-0.575123	0.934608	-0.610965	0.541223	1
SCP2	0.378529	-0.577113	1.22272	-0.437979	0.661402	1
LSM12	6.29035	-0.583849	0.316156	-1.84544	0.0649734	0.367943
RPL31	3.68149	-0.589048	0.417801	-1.40906	0.158819	0.659065
RPL13	4.56722	-0.597108	0.379683	-1.57107	0.116166	0.552924
RPS25	2.26042	-0.598766	0.533336	-1.12086	0.262349	0.899358
TOP1	2.189	-0.612947	0.761879	-0.799076	0.424246	1
RPL29	2.13998	-0.625217	0.496408	-1.25593	0.209142	0.785242
ARPC3	0.383613	-0.626634	1.15159	-0.526545	0.59851	1
MVP	7.43384	-0.63145	0.373008	-1.69195	0.0906554	0.48146
TMSB4X	1.26931	-0.63943	0.947209	-0.666455	0.50512	1
XPNPEP1	0.625523	-0.643495	1.22978	-0.491319	0.623201	1
ANXA6	1.03794	-0.646266	1.21323	-0.481779	0.629963	1
LANCL1	1.48536	-0.649009	0.577483	-1.11781	0.263646	0.900099
FAU	1.05245	-0.651926	0.672061	-0.963297	0.335399	1
KRT16	0.93405	-0.658125	1.07962	-0.539741	0.589376	1
PARK7	1.53817	-0.666777	1.06011	-0.623998	0.532629	1
WDR1	0.631331	-0.666888	1.21186	-0.498489	0.61814	1
NUFIP2	15.0937	-0.686879	0.217437	-3.15795	0.00158883	0.0227451
HCLS1	1.13608	-0.704441	1.07814	-0.638384	0.523224	1
FH	0.529907	-0.714734	1.14786	-0.589133	0.555772	1
KRT5	5.10037	-0.715734	0.681993	-1.04954	0.293929	0.953409
CLIC4	0.709949	-0.717509	1.05251	-0.666294	0.505224	1
RPL22	0.694453	-0.731861	0.941863	-0.765449	0.444004	1
MAP4	0.438492	-0.73318	1.14802	-0.612312	0.540331	1
NOP2	3.06193	-0.738268	0.557687	-1.32134	0.186389	0.731989
EIF4H	0.514101	-0.738702	1.20838	-0.59694	0.550548	1
RBM33	1.51021	-0.739635	0.897018	-0.820726	0.411802	1
TAGLN2	1.62206	-0.741084	0.72666	-1.01237	0.311359	0.970041
SF1	0.51882	-0.766528	1.19314	-0.634566	0.525712	1
ILF3	1.34643	-0.766653	0.958588	-0.797687	0.425052	1
UBE2M	0.529207	-0.77305	1.03706	-0.707135	0.479483	1
YAF2	0.409333	-0.807335	1.23428	-0.6174	0.536971	1
DLST	2.40757	-0.814558	0.495147	-1.6384	0.101339	0.516777
DDX39A	0.689871	-0.820379	1.07944	-0.770667	0.440904	1
ENSA	0.63888	-0.832276	0.95511	-0.863073	0.388097	1
BLMH	0.445796	-0.848949	1.09357	-0.766346	0.44347	1
PDAP1	0.636931	-0.862132	1.0586	-0.817414	0.413692	1
DCK	0.604598	-0.884538	1.23059	-0.666652	0.504994	1
FLG2	1.4255	-0.89671	1.04272	-0.906976	0.364419	1
NANS	0.778325	-0.896894	1.01658	-0.868085	0.385348	1
RPL18	6.27319	-0.900986	0.322538	-2.78894	0.00528814	0.0623028
TBCA	0.338431	-0.91484	1.23453	-0.700466	0.483637	1
PPP2CB	0.379589	-0.937095	1.1933	-0.760821	0.446764	1
PPIH	0.391234	-0.974898	1.08722	-0.886093	0.375568	1
H1-10	1.69088	-1.04276	0.631655	-1.63455	0.102144	0.518307
SNRPD2	0.511845	-1.07474	1.01803	-1.03581	0.30029	0.961852
GTSF1	0.525789	-1.11393	1.19085	-0.883983	0.376705	1
JPT1	0.72372	-1.17333	1.07168	-1.07235	0.283561	0.934565
MSH3	0.521143	-1.17733	1.18705	-0.938594	0.347939	1
PRPS1	0.645686	-1.2563	1.22284	-0.992068	0.321164	0.990768
UBAP2L	0.614786	-1.28327	0.98056	-1.29058	0.196848	0.758395
ATP5IF1	0.732395	-1.2925	1.12041	-1.12726	0.259634	0.894077
CYFIP2	0.522584	-1.30139	1.0911	-1.18576	0.235718	0.838925
SEL1L2	0.476467	-1.34253	1.22218	-0.973799	0.330157	1
H2BC11	1.40845	-1.35778	1.19127	-1.10401	0.26959	0.905999
ILF2	1.24009	-1.42497	0.865815	-1.61873	0.105505	0.530113
RPL28	2.43924	-1.61586	0.542201	-2.9437	0.00324314	0.0420787
EmGFP (Bait)	8.79009	-2.08463	1.09175	-1.85667	0.0633577	0.360787
StrHA-tag	25.8604	-2.38594	0.746571	-3.17532	0.00149669	0.0219159

## Sheet: Table_S3C
Table S3C. DESeq2 model of differentially interacting proteins between KLHL6 wildtype (positive fold-change) and KLHL6-L65P purifications.
Prey	baseMean	log2FoldChange	lfcSE	stat	P value	FDR
KLHL6 (Bait)	44.075	9.13777	0.822053	9.3709	7.19143e-21	7.37121e-18
KLHL7	5.12899	4.91662	0.864274	5.17764	2.24707e-07	7.67748e-05
KLHL26	3.69435	4.31145	0.865401	4.64987	3.32141e-06	0.000851112
COPS6	4.89735	3.56915	0.851912	3.83622	0.000124943	0.0196909
COPS5	6.53764	3.2152	0.753914	3.79341	0.000148593	0.0196909
ASPM	5.62214	3.20845	1.12043	2.93163	0.00337187	0.230411
POLR2B	6.55142	3.14705	1.02575	2.97919	0.00289013	0.218321
NCOR1	2.85421	3.07937	1.11161	2.66856	0.00761769	0.459302
COPS2	7.52613	2.96227	0.718412	3.78504	0.000153685	0.0196909
RCN2	2.60197	2.95191	0.985651	2.9827	0.0028572	0.218321
LRMP	3.86652	2.70589	1.12403	2.58998	0.00959828	0.517802
COPS7A	2.20914	2.69367	1.06269	2.53414	0.0112723	0.518357
COPS4	8.56829	2.68564	0.63476	4.00421	6.2226e-05	0.0127563
BAG6	2.52198	2.67911	1.04397	2.59097	0.00957063	0.517802
ATP2A3	2.52266	2.47868	1.11254	2.25628	0.0240533	0.684852
PRKAR1A	2.93989	2.42864	1.11448	2.27353	0.0229944	0.673407
AFG3L2	2.00487	2.34065	1.13678	2.07407	0.0380729	0.782775
PEAK1	1.67908	2.3304	1.13781	2.03748	0.0416016	0.782775
BEND4	1.00661	2.30664	0.989627	2.24004	0.0250881	0.695009
RAB11A	1.40939	2.29824	0.994669	2.36589	0.0179868	0.614548
ATAD3A	1.90483	2.28544	1.14443	2.02816	0.042544	0.782775
GCSAM	1.28215	2.20528	1.11043	1.95091	0.0510676	0.851266
PEX5	1.79906	2.20418	1.14963	1.94736	0.0514912	0.851266
RC3H2	5.07907	2.20383	0.854928	2.42975	0.0151094	0.573599
PRKDC	20.185	2.20248	0.739397	2.96959	0.00298194	0.218321
ACSL3	1.72337	2.16933	1.06554	2.06439	0.0389809	0.782775
BANK1	3.32357	2.14244	0.947133	2.13721	0.0325808	0.782775
PHB	2.79386	2.13876	0.968636	2.10922	0.0349255	0.782775
HADHB	1.6763	2.12	1.0781	2.01859	0.0435299	0.782775
ATP1B3	1.29337	2.11092	1.14789	1.8246	0.0680607	0.905808
CUL3	29.6237	2.08928	0.37038	5.56346	2.64479e-08	1.35545e-05
CALM1	1.8913	2.07796	1.08693	2.06672	0.0387606	0.782775
RHOG	1.52489	2.05598	1.1028	1.89466	0.0581373	0.876334
GPS1	5.38917	2.04763	0.627986	3.10275	0.00191732	0.178659
SLC25A4	3.34032	2.03242	1.2186	1.79286	0.0729948	0.905808
RPL13A	4.32445	2.03103	0.926715	2.15084	0.0314891	0.782775
RFC4	0.960803	1.99102	1.13393	1.72351	0.0847968	0.924646
SLC25A22	1.6185	1.96746	1.12084	1.80705	0.0707542	0.905808
ATP5MG	1.02799	1.9604	1.04657	1.9042	0.0568845	0.876334
CD84	3.6658	1.93205	0.899829	2.025	0.0428673	0.782775
AICDA	1.02635	1.93188	0.979849	1.98956	0.0466399	0.81027
TBL1XR1	2.92374	1.91384	0.903631	1.96097	0.0498823	0.851266
EEF1E1	1.37799	1.90697	0.938289	2.0075	0.044696	0.789887
DOCK2	1.01744	1.89721	1.12823	1.65367	0.098194	0.979604
SF3B3	4.09429	1.89636	0.75485	2.40384	0.0162241	0.593916
PSMD13	3.79957	1.88002	0.86185	2.07828	0.0376831	0.782775
PPP6R3	1.54829	1.8607	0.996933	1.83678	0.0662418	0.905808
NUP93	1.18825	1.8327	1.06829	1.76227	0.0780244	0.905808
SF3B2	1.70024	1.79519	0.930083	1.81236	0.0699307	0.905808
CHI3L2	1.16695	1.79507	1.10277	1.56869	0.11672	1
SEC16A	19.089	1.74451	0.694356	2.51452	0.0119193	0.518357
PSMB5	1.06681	1.73552	0.952609	1.75785	0.0787738	0.905808
ATP5PD	2.20577	1.73369	1.00617	1.66961	0.0949958	0.979604
HSPBP1	1.58576	1.73148	1.03279	1.78744	0.0738668	0.905808
HADHA	4.58117	1.72725	0.869853	1.93847	0.0525655	0.855232
SLC16A1	1.27099	1.72186	0.97151	1.73814	0.0821855	0.905808
PSMD8	1.74866	1.71351	0.976811	1.63874	0.101268	0.979604
COPS3	4.10566	1.70845	0.651843	2.49367	0.0126428	0.518357
RPL37A	0.964085	1.69632	1.01613	1.75188	0.0797945	0.905808
LUZP1	1.43586	1.6929	1.21729	1.38894	0.164849	1
UQCRC2	0.823992	1.69117	1.05363	1.629	0.103312	0.989674
HAX1	0.940717	1.68936	1.08223	1.55282	0.120465	1
RARS1	1.84061	1.68227	0.921523	1.75894	0.0785874	0.905808
DNAJA3	1.85914	1.67916	0.91664	1.73964	0.0819227	0.905808
COPS7B	3.91018	1.64646	0.660065	2.3792	0.01735	0.613234
BAG2	4.33899	1.64541	0.698988	2.27462	0.0229287	0.673407
PPP6C	1.43417	1.62858	1.0342	1.55892	0.119016	1
GET3	1.60833	1.60821	1.11214	1.46999	0.141565	1
COPS8	3.48768	1.58195	0.601661	2.50148	0.0123674	0.518357
RPA2	3.21261	1.54274	0.714085	2.08511	0.0370596	0.782775
PSMD4	1.40566	1.52743	0.972833	1.47231	0.140938	1
AKAP11	3.03374	1.51554	1.21546	1.48341	0.137965	1
NEDD8	1.11345	1.51075	0.909885	1.53829	0.123978	1
RPA1	10.8354	1.50301	0.599706	2.50254	0.0123307	0.518357
SLC25A3	5.38426	1.49735	0.735183	2.02979	0.0423776	0.782775
AIMP1	1.28537	1.48105	0.978506	1.56756	0.116984	1
RAB14	2.17616	1.46945	0.937992	1.50015	0.133576	1
H2AZ1	0.903338	1.46852	1.19449	1.26758	0.204948	1
UBL4A	0.800562	1.46639	1.13341	1.31223	0.189442	1
RBM33	1.51021	1.45789	1.0802	1.54245	0.122963	1
IKZF1	0.944048	1.44414	1.2149	1.16994	0.242026	1
STAT3	3.27217	1.44291	0.866809	1.61709	0.105859	0.990894
ATP5PB	1.43812	1.438	0.909817	1.52321	0.127706	1
COPA	1.21514	1.43131	1.04914	1.26517	0.205811	1
PHB2	3.56144	1.41702	0.765739	1.81147	0.0700676	0.905808
NDUFA9	0.942718	1.41388	1.12311	1.32393	0.185526	1
PGAM5	2.05697	1.39742	0.833456	1.62112	0.104992	0.990894
PSMA3	1.50894	1.39485	0.960415	1.41859	0.156018	1
DYNC1H1	3.3608	1.39485	0.908916	1.47155	0.141142	1
SSR4	0.639121	1.3596	1.172	1.16254	0.245015	1
UPF1	1.08007	1.35563	1.01242	1.38839	0.165019	1
RAB5C	1.1082	1.35209	1.18515	1.2408	0.214681	1
TMED10	1.11345	1.33822	1.17896	1.21657	0.223767	1
SFXN1	0.708916	1.33698	1.17352	1.16066	0.245779	1
SF3B1	2.27453	1.33669	0.880517	1.43437	0.151467	1
QARS1	2.69045	1.33651	0.817525	1.58947	0.111954	1
ZNF281	0.635772	1.30219	1.21571	1.02271	0.306443	1
VDAC1	0.998738	1.29712	1.21802	1.10061	0.271067	1
LARP4	1.1413	1.29223	1.01537	1.14599	0.251801	1
FBL	0.525362	1.28548	1.09648	1.19024	0.233952	1
SMC4	2.98348	1.27616	0.843095	1.46085	0.144056	1
RAB1C	1.01839	1.26445	1.18608	1.18743	0.235058	1
SEC61A1	0.843756	1.26273	1.07643	1.24645	0.212601	1
PARN	6.41851	1.24884	0.755325	1.58389	0.113218	1
AIFM1	1.3654	1.24444	0.937267	1.3027	0.192678	1
ATP5F1C	2.89264	1.22842	0.782405	1.53229	0.12545	1
RPN1	3.79912	1.2251	0.980214	1.2587	0.20814	1
RAB2A	1.09276	1.19177	1.10998	1.08522	0.277824	1
GNAI2	1.49113	1.1905	1.11749	1.00672	0.314071	1
SH2B2	0.531995	1.17848	1.16882	1.00699	0.313939	1
C7orf50	0.568951	1.17107	1.06219	1.15777	0.246957	1
EMD	2.36905	1.15147	0.888955	1.22732	0.2197	1
RAP1B	0.63641	1.1508	1.21631	0.947944	0.343158	1
RFC3	1.0125	1.14339	0.969954	1.10554	0.268924	1
TOR1AIP1	0.807702	1.13408	1.10204	0.996313	0.319098	1
COX4I1	1.46994	1.12921	0.929441	1.22263	0.221471	1
AIMP2	0.803052	1.12784	1.0594	1.09938	0.271602	1
LMAN2	0.553599	1.1267	1.18043	0.966251	0.333919	1
RPL35A	1.37367	1.12592	0.867149	1.30025	0.193515	1
PSMB1	2.39754	1.1133	0.820145	1.30107	0.193236	1
PSMD11	5.15136	1.10758	0.61977	1.75676	0.0789586	0.905808
SEC13	3.39692	1.10278	0.630658	1.71568	0.0862198	0.930267
RPS27A	3.12599	1.10069	0.739531	1.4697	0.141642	1
ATP5ME	0.477363	1.09899	1.13156	0.994514	0.319973	1
RIF1	0.433688	1.09762	1.21349	0.834606	0.403939	1
ST13P4	1.74121	1.09251	0.980268	1.10276	0.270133	1
U2SURP	1.10358	1.09124	1.09871	1.03309	0.30156	1
PSMC3	5.76557	1.09091	0.576311	1.8538	0.0637678	0.905808
UBR4	18.1854	1.08197	0.573922	1.8974	0.0577756	0.876334
TECR	0.686282	1.07847	1.17889	0.963351	0.335371	1
TMPO	4.84899	1.07598	0.806448	1.36841	0.171182	1
HNRNPC	1.15117	1.07455	1.08334	0.91953	0.357818	1
GPN1	0.662536	1.05897	1.14242	0.968024	0.333033	1
PSMD7	3.83491	1.05313	0.622206	1.6521	0.0985146	0.979604
RPS19	6.11266	1.04781	0.511679	2.04468	0.0408862	0.782775
PSMD1	6.56176	1.0474	0.680415	1.51155	0.130648	1
PHF5A	0.681093	1.04359	1.10942	0.926462	0.354206	1
UBR5	1.39009	1.03301	0.950542	1.09025	0.275605	1
MARS1	4.70026	1.01625	0.602052	1.66618	0.0956778	0.979604
SCFD1	0.47794	1.01091	1.17777	0.869165	0.384757	1
COPB1	1.14672	1.00804	0.941994	1.02986	0.303076	1
MRPL50	0.539753	1.00432	1.1735	0.893838	0.371408	1
RPS16	4.85665	0.999798	0.552456	1.80339	0.0713274	0.905808
SDHB	0.456511	0.998577	1.21766	0.795864	0.426111	1
FAM162A	0.592956	0.994178	1.17637	0.884252	0.37656	1
HNRNPH3	3.20213	0.99056	0.626331	1.56146	0.118414	1
H3-5	1.22256	0.984619	0.938808	1.0537	0.29202	1
UBE2M	0.529207	0.973835	1.15132	0.88215	0.377695	1
AKAP8L	0.34277	0.973566	1.21698	0.736186	0.461618	1
XPO1	3.49311	0.971831	0.937469	0.954721	0.339719	1
IARS1	5.74128	0.966155	0.643416	1.48862	0.136588	1
SFXN4	0.428853	0.961094	1.19887	0.804317	0.421214	1
SRPRB	1.06236	0.958769	1.06846	0.848135	0.396363	1
CCT6A	5.70838	0.95042	0.610195	1.52908	0.126244	1
GEMIN4	0.729756	0.946393	1.20635	0.843821	0.398769	1
CD37	0.471207	0.944566	1.19955	0.799856	0.423794	1
CKAP5	0.670796	0.944076	1.15452	0.803584	0.421637	1
RPS4X	11.1267	0.943404	0.450239	2.09121	0.0365094	0.782775
FAR1	3.94905	0.937656	0.698324	1.33497	0.181888	1
LARS1	3.24709	0.932556	0.706651	1.31465	0.188628	1
KIF11	1.0918	0.926942	1.19888	0.82491	0.409423	1
ABCE1	0.98149	0.925399	1.14604	0.737779	0.460649	1
TRAM1	0.403407	0.915881	1.14892	0.814083	0.415598	1
HAUS6	1.18704	0.913941	1.21078	0.87836	0.379748	1
CDC42	1.26701	0.913325	1.08563	0.790889	0.429009	1
HSPH1	13.1521	0.912157	0.622767	1.4641	0.143166	1
SLC1A5	0.809739	0.898993	1.11462	0.812948	0.416248	1
COX6C	0.369184	0.898589	1.21743	0.716891	0.473441	1
PSMC1	5.21981	0.896094	0.603968	1.44387	0.148776	1
TMEM131L	0.491799	0.893656	1.21967	0.694639	0.487281	1
TTC27	0.438984	0.889938	1.18913	0.729962	0.465413	1
RUVBL2	5.5883	0.883732	0.702903	1.26208	0.206919	1
RPL18A	6.73053	0.881589	0.500456	1.76284	0.0779277	0.905808
FANCI	1.8552	0.876332	1.00711	0.91247	0.361521	1
CCT7	7.84979	0.876106	0.66928	1.28777	0.197827	1
CCT3	7.30226	0.875141	0.596199	1.44297	0.14903	1
YTHDF2	0.704429	0.868501	1.22024	0.781752	0.43436	1
SMC2	1.6598	0.863583	0.994263	0.844283	0.398512	1
H4-16	1.86108	0.861145	0.805048	1.09356	0.274146	1
IKZF3	2.82942	0.861121	0.838418	1.00792	0.313491	1
TMEM33	0.434035	0.860166	1.17803	0.758276	0.448286	1
PSMD2	13.1047	0.858051	0.516677	1.6394	0.10113	0.979604
NSF	0.432374	0.857914	1.17908	0.753437	0.451187	1
RPL10	6.06927	0.855894	0.504184	1.69835	0.0894423	0.945138
RPN2	0.691982	0.853864	1.19927	0.786153	0.431778	1
TTC1	1.81646	0.853048	1.1246	0.775204	0.438219	1
HIGD1A	0.46821	0.852329	1.17233	0.77075	0.440855	1
MYBBP1A	1.70982	0.849294	0.834978	1.00151	0.316581	1
ITGB2	0.813325	0.843871	1.21897	0.769948	0.441331	1
RPAP1	1.21817	0.833778	1.05782	0.740503	0.458995	1
STIP1	9.24054	0.833146	0.78186	1.04828	0.294511	1
BAG4	0.397618	0.821728	1.1994	0.68857	0.491094	1
TPM4	0.610311	0.816466	1.19611	0.645627	0.518521	1
EPRS1	11.6984	0.813355	0.455934	1.77811	0.075386	0.905808
DPM3	0.369204	0.805504	1.20095	0.68055	0.496157	1
ATP5F1D	1.01368	0.801838	0.943841	0.858721	0.390494	1
SEC22B	0.628105	0.798514	1.11689	0.699464	0.484262	1
IMMT	0.619431	0.798402	1.1816	0.75745	0.448781	1
FAF2	0.396925	0.796701	1.20035	0.682948	0.49464	1
LRRC59	2.15756	0.795566	0.78511	0.992313	0.321045	1
PSMD6	4.87273	0.79472	0.594164	1.32833	0.18407	1
YTHDF3	4.77482	0.792525	0.548585	1.45611	0.145362	1
ESYT1	0.424561	0.791629	1.20113	0.594	0.552512	1
CCT4	7.9062	0.789452	0.723135	1.07138	0.283997	1
TMED9	0.417211	0.788379	1.20212	0.677185	0.498288	1
DNAJB6	0.619972	0.786553	1.13506	0.662131	0.507887	1
PSMC2	5.84541	0.78599	0.505531	1.54246	0.122961	1
IGLC6	0.42596	0.773651	1.20361	0.668104	0.504067	1
HUWE1	0.891167	0.765409	1.0323	0.832314	0.405231	1
CCT5	6.68674	0.763682	0.616813	1.21797	0.223236	1
AKAP8	0.456577	0.761664	1.21726	0.626033	0.531293	1
DDX21	10.5431	0.756709	0.425431	1.78182	0.074779	0.905808
RAB8B	2.13458	0.755894	0.891808	0.822909	0.41056	1
RPS11	5.36169	0.751784	0.588874	1.29131	0.196595	1
RPL22L1	1.83425	0.744559	0.764864	0.979558	0.327304	1
RPL38	4.87131	0.73925	0.520224	1.42008	0.155585	1
RPS9	7.17614	0.734158	0.440142	1.66599	0.0957153	0.979604
PSMA1	4.26701	0.733907	0.609333	1.17414	0.240338	1
TCP1	7.09573	0.730335	0.592008	1.21805	0.223207	1
SYNGR2	0.59064	0.729821	1.07982	0.769498	0.441598	1
NUDCD3	15.8443	0.726634	0.303892	2.33974	0.0192972	0.618114
RPS2	7.60058	0.709728	0.393564	1.79789	0.0721944	0.905808
PTPRC	5.0012	0.709186	0.964622	0.735416	0.462086	1
PFDN6	0.447242	0.70684	1.07253	0.647404	0.51737	1
PTGES2	0.431665	0.706302	1.22051	0.598813	0.549297	1
APMAP	0.417043	0.706051	1.11474	0.584424	0.558935	1
DDX20	0.490499	0.705733	1.11131	0.59717	0.550394	1
PSMA6	2.28922	0.705043	0.727128	0.950972	0.341619	1
WDR62	0.465039	0.704213	1.22011	0.605196	0.545049	1
RPL21	4.29161	0.702034	0.523538	1.33734	0.181113	1
NUP153	0.432965	0.700391	1.20513	0.543502	0.586784	1
PSMD14	2.07218	0.694028	0.73846	0.922556	0.356238	1
ATP1A1	9.08979	0.687202	0.727834	0.925938	0.354478	1
RPS3A	8.89394	0.68588	0.393699	1.7431	0.0813163	0.905808
HP1BP3	1.23841	0.680719	0.928956	0.739796	0.459424	1
RPA3	3.6077	0.679143	0.623682	1.08993	0.275745	1
STOML2	0.35589	0.673603	1.22089	0.529978	0.596127	1
RPL17	4.39986	0.665822	0.582366	1.15544	0.24791	1
CCT2	10.2381	0.664342	0.554868	1.18472	0.23613	1
ELP3	0.650765	0.66153	1.21792	0.607755	0.54335	1
XRCC5	13.8164	0.655455	0.406888	1.61028	0.107337	0.991176
PGRMC1	0.37442	0.655168	1.2208	0.531358	0.595171	1
LIMS1	0.29884	0.654861	1.20392	0.553435	0.579966	1
B2M	0.407529	0.647836	1.18819	0.587515	0.556858	1
POLR2C	0.425144	0.645266	1.18375	0.597388	0.550248	1
DHX15	1.32624	0.642459	0.942827	0.649506	0.516011	1
PSMD3	7.92634	0.63063	0.507747	1.22927	0.218971	1
PRPF40A	0.356831	0.615095	1.20301	0.544442	0.586137	1
ATP5PO	2.7041	0.610744	0.786876	0.794188	0.427086	1
DNAJB2	0.407588	0.593952	1.20681	0.533365	0.593781	1
HECTD1	0.382517	0.593476	1.19702	0.491729	0.622911	1
ATP2B1	0.386143	0.588973	1.20113	0.462764	0.643533	1
GNAI3	1.62803	0.586745	1.02954	0.517989	0.604466	1
MYL12A	2.04007	0.585513	0.691026	0.835016	0.403709	1
TNPO1	0.851317	0.584529	1.05114	0.54086	0.588604	1
BAG5	0.965275	0.580431	1.21843	0.619227	0.535767	1
PSMA5	2.37499	0.576846	0.69272	0.791577	0.428607	1
SCAMP3	0.505791	0.572987	1.19025	0.555209	0.578752	1
ECH1	2.97645	0.567225	0.614011	0.915551	0.359903	1
APEH	0.34274	0.563658	1.22179	0.483522	0.628725	1
HGH1	0.569559	0.562918	1.21801	0.515788	0.606003	1
RPS17	4.77427	0.562703	0.51563	1.08821	0.276504	1
RPL32	3.74129	0.561884	0.563415	1.00906	0.312948	1
PSMA4	2.82792	0.559431	0.729915	0.764649	0.444481	1
RUVBL1	5.39173	0.558634	0.58349	0.962435	0.335831	1
EIF4G2	0.306543	0.556864	1.14515	0.426987	0.669389	1
PSMB3	1.73527	0.553748	0.702155	0.748159	0.454364	1
DDB1	1.05538	0.55212	0.957529	0.563048	0.573402	1
SDHA	1.21926	0.549628	0.952535	0.578404	0.562992	1
FCRLA	0.575982	0.548595	1.20528	0.544229	0.586284	1
StrHA-tag	25.8604	0.543932	0.879557	0.724642	0.468672	1
CD79B	1.16169	0.54237	0.92643	0.552669	0.58049	1
BSG	1.00337	0.541253	0.983673	0.566744	0.570888	1
FDFT1	0.401687	0.539835	1.2216	0.482566	0.629404	1
SEL1L	0.300497	0.536889	1.2217	0.437616	0.661664	1
LAS1L	0.323833	0.534262	1.22213	0.445632	0.655863	1
DARS1	9.04737	0.531312	0.516972	1.0217	0.306922	1
GNAS	0.629536	0.530081	1.17706	0.48885	0.624948	1
SRSF3	1.67009	0.529102	0.74617	0.706147	0.480097	1
SLC3A2	2.06582	0.526641	0.734375	0.676394	0.498791	1
RPL3	11.7557	0.521263	0.377768	1.38559	0.165871	1
TMEM165	0.516958	0.519108	1.03403	0.520745	0.602545	1
MRPL4	0.431824	0.514631	1.22104	0.474187	0.635366	1
NUP160	0.522818	0.509965	1.22151	0.481146	0.630413	1
PABPC4	8.53529	0.507849	0.573193	0.892463	0.372145	1
PRAG1	0.473694	0.506817	1.2197	0.48355	0.628705	1
BZW1	1.73124	0.500454	0.982271	0.502593	0.61525	1
RPL10A	6.27655	0.495643	0.515704	0.964396	0.334847	1
PSMB4	2.19457	0.495104	0.680249	0.694197	0.487559	1
NAP1L4	1.62723	0.489945	0.9952	0.489638	0.62439	1
CCT8	11.8111	0.489249	0.521738	0.933456	0.350585	1
EIF3E	0.333085	0.478731	1.21934	0.314904	0.752835	1
GNB1	0.512492	0.478234	1.22078	0.374112	0.708321	1
KPNB1	3.30951	0.478171	0.719905	0.63664	0.52436	1
EIF3K	0.310676	0.477259	1.17159	0.36116	0.71798	1
RBBP7	2.7737	0.475028	0.877032	0.510354	0.609803	1
SLIRP	1.28124	0.466243	0.84368	0.527067	0.598147	1
TIMM50	3.27151	0.46621	0.620014	0.721628	0.470523	1
RPS6	5.07483	0.464138	0.467796	0.993348	0.32054	1
PRKCSH	1.01	0.460602	0.99879	0.382114	0.702377	1
ALG1	0.299683	0.459098	1.20115	0.368845	0.712243	1
SLC25A5	9.82372	0.458307	0.470574	0.976363	0.328885	1
SUGT1	14.826	0.453808	0.521764	0.814171	0.415547	1
ATP5MF	0.474452	0.452071	1.1497	0.409677	0.682043	1
XRCC6	13.8994	0.442431	0.365596	1.21031	0.226159	1
VAMP8	0.628262	0.440714	1.07723	0.461017	0.644786	1
MTDH	0.333902	0.437871	1.2034	0.324585	0.745495	1
TMX1	0.796412	0.436004	1.20694	0.430165	0.667076	1
KCMF1	0.69933	0.434364	1.02026	0.415512	0.677767	1
DNAJA2	6.52751	0.425547	0.528869	0.793824	0.427298	1
HNRNPM	10.9617	0.421886	0.353397	1.19543	0.231918	1
RAB7A	4.13514	0.419647	0.701496	0.596575	0.550791	1
MATR3	1.38228	0.419044	0.770843	0.522885	0.601055	1
HAUS7	0.382067	0.407513	1.19754	0.37422	0.708241	1
SRRM2	2.16093	0.405972	0.710892	0.533704	0.593546	1
RHOC	0.398787	0.402507	1.07473	0.35803	0.720321	1
N4BP2	0.534885	0.400804	1.14306	0.399289	0.689681	1
GSTO1	0.393855	0.398172	1.21946	0.299804	0.764327	1
COX5A	1.19798	0.395323	0.849545	0.443676	0.657277	1
SNAP23	2.118	0.395238	0.702456	0.572107	0.56725	1
RPL30	6.27379	0.392565	0.42159	0.934801	0.349891	1
RPL7A	12.7255	0.392556	0.326272	1.2061	0.227778	1
H2BC11	1.40845	0.390641	1.21988	0.589525	0.555509	1
GET4	0.602273	0.390154	1.20237	0.38105	0.703166	1
TENM4	0.369932	0.389554	1.05849	0.429061	0.667879	1
IQGAP1	0.662952	0.387782	1.06845	0.207464	0.835648	1
DPM1	1.23472	0.386434	0.88997	0.44057	0.659524	1
RPL27	5.32208	0.381788	0.47801	0.808968	0.418533	1
RAB35	0.448242	0.380562	0.975654	0.349491	0.726721	1
H2BC12	3.54253	0.376899	0.556071	0.675521	0.499345	1
PSMD12	4.29026	0.373726	0.610097	0.572889	0.56672	1
RPL19	3.20831	0.373691	0.602664	0.631881	0.527465	1
ATL2	0.322053	0.371427	1.21942	0.345001	0.730094	1
HSP90AB1	57.5463	0.370249	0.193786	1.90709	0.0565093	0.876334
MAGED2	0.532094	0.368958	1.20255	0.333004	0.739131	1
NUP88	0.289156	0.366695	1.22081	0.339437	0.734281	1
CSE1L	5.74001	0.364675	0.816747	0.433472	0.664672	1
NAPA	0.343559	0.362455	1.22042	0.34099	0.733111	1
RPL4	16.1992	0.361624	0.281342	1.2865	0.198268	1
MCM7	1.57772	0.359594	1.1245	0.243729	0.807441	1
PFKP	0.403011	0.357371	1.21925	0.345391	0.7298	1
RPS25	2.26042	0.356769	0.725219	0.536917	0.591325	1
MYCBP	0.345002	0.356301	1.21894	0.346544	0.728934	1
PPP1CC	0.587978	0.354142	1.22153	0.257442	0.796838	1
PSMC4	5.04738	0.347651	0.528187	0.630258	0.528526	1
RHOT2	0.40546	0.346557	1.15103	0.329624	0.741684	1
ATXN10	0.681661	0.344515	1.05023	0.264862	0.791116	1
UQCRC1	0.371509	0.344168	1.21807	0.34928	0.726879	1
RPS26	3.64388	0.339324	0.511291	0.658785	0.510034	1
OXA1L	0.397538	0.336572	1.21725	0.351653	0.725098	1
CALU	1.51078	0.335455	0.989329	0.355347	0.722329	1
RPL36	1.54019	0.332638	0.745182	0.445812	0.655733	1
PRPF19	2.07363	0.32928	0.841114	0.384062	0.700933	1
HSPA1A	30.1691	0.327962	0.223457	1.467	0.142375	1
RPS13	4.13645	0.32713	0.541337	0.623311	0.53308	1
TARDBP	0.428218	0.326234	1.20533	0.185281	0.853009	1
GCN1	8.1494	0.324201	0.769017	0.358002	0.720342	1
OCIAD1	0.288993	0.323958	1.22232	0.305641	0.759878	1
DDOST	0.304072	0.320418	1.22093	0.298566	0.765272	1
SMC1A	0.35886	0.317912	1.22135	0.300564	0.763747	1
TAP2	0.487747	0.31541	1.21901	0.345413	0.729784	1
KARS1	3.85912	0.308092	0.58369	0.526048	0.598855	1
FAU	1.05245	0.306779	0.880433	0.363072	0.716551	1
HEATR1	0.294646	0.295334	1.20404	0.264761	0.791194	1
CD74	3.74581	0.293575	0.680907	0.414308	0.678649	1
RPL7	13.2062	0.291517	0.301436	0.969896	0.332099	1
ILK	0.363099	0.287334	1.22089	0.298656	0.765202	1
RPS8	10.7301	0.286551	0.326231	0.883887	0.376757	1
SNRNP200	0.371915	0.284161	1.22098	0.29908	0.764879	1
TFRC	2.04614	0.279914	1.03343	0.280084	0.779413	1
RPL6	14.4802	0.271357	0.302255	0.902662	0.366706	1
RAB10	2.325	0.2696	0.756125	0.348675	0.727334	1
RPS10	4.3483	0.267672	0.469114	0.558631	0.576413	1
RPS24	3.3434	0.264501	0.546172	0.489813	0.624267	1
MYL6	2.36971	0.261347	0.634693	0.397822	0.690762	1
CDC123	0.383616	0.259727	1.06071	0.272116	0.785533	1
EIF2S3	2.93212	0.259031	0.919082	0.289678	0.772063	1
TBL2	0.322653	0.246616	1.22221	0.165675	0.868412	1
DDX24	2.126	0.245911	0.753814	0.330994	0.740649	1
VPS28	0.319001	0.244724	1.22102	0.0923721	0.926402	1
PSMB7	0.684326	0.244072	1.0096	0.249637	0.802868	1
LARP1	0.801192	0.241395	0.911099	0.211901	0.832184	1
RBM14	0.425956	0.238258	1.19928	0.197737	0.843251	1
CTCF	0.344219	0.237542	1.22079	0.161074	0.872035	1
ACSL4	1.53758	0.235973	0.95867	0.226713	0.820647	1
PRMT1	1.99012	0.2327	1.16075	0.148076	0.882283	1
IFI16	0.388196	0.23228	1.06247	0.085222	0.932085	1
RBM25	0.531625	0.226492	1.10236	0.192204	0.847583	1
NSFL1C	0.352226	0.225898	1.14007	0.0893821	0.928778	1
RPL24	3.38653	0.223695	0.554376	0.412198	0.680195	1
NOP2	3.06193	0.222643	0.719804	0.334772	0.737797	1
TUBG1	0.32207	0.220591	1.15149	0.221665	0.824575	1
RPS5	4.66539	0.211372	0.451867	0.455937	0.648436	1
PLEK	0.39406	0.210159	1.20035	0.0623422	0.95029	1
RPL34	0.803861	0.209837	0.976283	0.261971	0.793343	1
MTR	0.570006	0.208278	1.19838	0.258031	0.796383	1
CDC37	1.32362	0.199552	0.929004	0.187684	0.851124	1
CACYBP	0.957514	0.19676	0.985141	0.103276	0.917744	1
PSMC6	3.4547	0.196137	0.589026	0.315325	0.752515	1
DYNC1I2	0.736906	0.192878	0.992602	0.170892	0.864308	1
RBBP4	3.40343	0.185983	0.716114	0.247794	0.804294	1
SLC25A6	8.07052	0.184187	0.672331	0.262602	0.792857	1
HSP90AA1	61.0839	0.1823	0.206478	0.878184	0.379844	1
RAB1B	2.00848	0.176471	1.17347	0.15459	0.877144	1
PSMB2	2.9774	0.176264	0.589758	0.292329	0.770035	1
PABPC1	16.008	0.173409	0.262565	0.662333	0.507758	1
MSH2	1.15962	0.169535	1.02635	0.107469	0.914417	1
LANCL1	1.48536	0.167885	0.760123	0.22029	0.825645	1
RPS20	3.63799	0.166777	0.509779	0.3268	0.743819	1
LRPPRC	7.37892	0.157649	0.708476	0.198586	0.842587	1
DYNLL2	0.566353	0.157204	1.20598	0.267165	0.789342	1
COX5B	0.290555	0.150899	1.21861	0.190821	0.848666	1
SRP9	0.2954	0.149299	1.16716	0.0527833	0.957905	1
RPL23A	4.48748	0.147723	0.471714	0.315542	0.75235	1
NPM1	2.10766	0.146507	0.831661	0.148059	0.882296	1
PSMC5	5.58453	0.142219	0.537029	0.262236	0.793139	1
NCL	17.49	0.140946	0.246866	0.571511	0.567653	1
RAB6A	0.387875	0.139316	1.06918	0.184426	0.853679	1
EIF3M	0.29473	0.138362	1.04625	0.0247086	0.980287	1
MARCKSL1	2.17067	0.136767	0.654799	0.20953	0.834035	1
RSU1	0.339975	0.136584	1.21821	0.191441	0.84818	1
NUDT12	0.356976	0.12878	1.22063	-0.0964831	0.923137	1
TRAP1	1.28318	0.127828	1.18044	0.064833	0.948307	1
EIF5B	0.482008	0.126266	1.06843	-0.0152408	0.98784	1
HSPA8	92.0767	0.116516	0.260666	0.443146	0.65766	1
RPL39	1.01788	0.11607	0.86033	0.139492	0.889061	1
RBMX	0.830098	0.112668	0.991511	0.0933494	0.925626	1
HDAC1	1.57962	0.112247	0.78069	0.14694	0.883179	1
SSR1	0.317465	0.11159	1.22191	0.16641	0.867835	1
RPL15	9.22325	0.111472	0.342987	0.327262	0.743469	1
NCAPD2	1.10875	0.110703	1.11315	0.0295642	0.976415	1
RPL35	2.26553	0.108364	0.643578	0.164615	0.869247	1
POLR1B	0.932924	0.108127	1.202	0.0331296	0.973571	1
FH	0.529907	0.107853	1.20577	0.0583625	0.95346	1
YWHAZ	7.47074	0.10692	0.484155	0.213923	0.830607	1
HNRNPF	5.08292	0.105014	0.468109	0.227293	0.820196	1
ALYREF	0.426733	0.103527	1.14076	0.0534901	0.957341	1
DNAJA1	11.5594	0.101994	0.372136	0.266594	0.789782	1
HAUS8	0.451923	0.0968058	1.21955	0.188598	0.850408	1
RNF126	0.355072	0.0942231	1.20287	0.144449	0.885146	1
GPI	0.655597	0.0897942	1.21536	0.00961623	0.992327	1
CDK1	1.52736	0.0880394	0.935373	0.0762089	0.939253	1
HPS6	0.288199	0.0875565	1.19665	0.140522	0.888247	1
MCM2	0.907935	0.0819348	1.21382	-0.0514279	0.958985	1
RAN	3.14659	0.0797659	0.584565	0.136978	0.891048	1
CAD	34.6507	0.0794678	0.401904	0.200162	0.841354	1
RPL9	5.41426	0.0781371	0.569173	0.130905	0.89585	1
RPL13	4.56722	0.0765512	0.504869	0.164874	0.869043	1
MYH9	13.8238	0.0763822	0.555775	0.107063	0.914739	1
AHSA1	0.783484	0.0755552	1.00047	0.0473975	0.962196	1
MCRIP1	4.87311	0.0750451	0.45922	0.169465	0.865431	1
LSS	0.305641	0.0741475	1.14859	0.12068	0.903945	1
RNH1	0.495685	0.0723038	1.15077	-0.0485029	0.961315	1
HNRNPR	2.173	0.0719939	0.799808	0.0780971	0.937751	1
MVP	7.43384	0.0685316	0.482148	0.151787	0.879355	1
LARP4B	0.376077	0.0612994	1.16047	0.124611	0.900832	1
USP11	0.447691	0.0605026	1.16361	0.125726	0.899949	1
RPL29	2.13998	0.0584515	0.655669	0.0968135	0.922875	1
ANP32A	1.19025	0.0483004	1.22142	-0.0521238	0.95843	1
RPL14	5.22746	0.0451818	0.417735	0.107075	0.914729	1
PANK4	0.319101	0.042401	1.20157	0.0375642	0.970035	1
RBM8A	0.285617	0.0417245	1.22169	0.0293231	0.976607	1
HSPA4	6.8965	0.0401192	0.838049	0.0194083	0.984515	1
RRM2B	1.89786	0.0375674	0.652619	0.0445405	0.964474	1
PEX19	0.318181	0.0371883	1.17498	0.0414465	0.96694	1
SRP14	0.723586	0.0341629	0.967223	0.0140661	0.988777	1
RPL26	6.14432	0.0258193	0.398712	0.0647572	0.948367	1
KRT8	0.298673	0.0249478	1.06018	0.0176064	0.985953	1
YWHAE	6.11629	0.0230963	0.573358	0.0318086	0.974625	1
H1-2	4.56046	0.021462	0.445175	0.0424663	0.966127	1
RPS27L	3.76525	0.0214355	0.53844	0.0404494	0.967735	1
TIMM44	0.729643	0.0212506	1.10924	0.043858	0.965018	1
H2AC20	0.721789	0.0153502	1.07442	0.185548	0.852799	1
IGHM	5.66346	0.0135005	0.445214	0.0104644	0.991651	1
ELOB	0.477435	0.0126959	1.09448	-0.00104025	0.99917	1
CAND1	0.672915	0.00945531	1.21651	-0.101387	0.919243	1
HLA-E	0.490393	0.00825645	1.15857	0.00324741	0.997409	1
ATP5F1A	12.8337	0.00643262	0.307523	0.0170931	0.986362	1
ATP5F1B	18.0428	0.00563447	0.338697	0.014177	0.988689	1
MSH3	0.521143	0.00404168	1.22058	0.0330526	0.973633	1
LETM1	0.715553	0.00307257	0.990722	-0.0666085	0.946893	1
ESD	0.596469	0.00274736	1.21858	-0.120575	0.904028	1
EmGFP	8.79009	0	0.987709	0	1	1
KLHL6-L90F	61.8072	0	1.00162	0	1	1
ARL8B	0.296186	0	1.06568	0	1	1
POLD1	0.297658	0	1.15325	0	1	1
HSP90AB3P	0	0	0	0	1	1
HSPA6	0.975987	0	0.974446	0	1	1
ATP1A2	0.659658	0	0.974627	0	1	1
TUBB3	0	0	0	0	1	1
POTEJ	0.430304	0	0.974576	0	1	1
HSPA1L	0	0	0	0	1	1
KLHL6-E568K	19.8994	0	1.00821	0	1	1
EEF1A2	0.46205	0	0.974442	0	1	1
H2AC1	0.274249	0	0.974435	0	1	1
HSP90AB2P	0.388954	0	0.974436	0	1	1
HSPA2	0.852913	0	0.974445	0	1	1
TUBB2B	1.98305	0	0.98748	0	1	1
PLAA	0.393462	-0.000673941	1.18677	0.0397969	0.968255	1
TUBA1A	35.3124	-0.00249826	1.1291	0.020705	0.983481	1
OTUB1	0.480479	-0.00267556	1.19346	-0.0721647	0.942471	1
HK2	0.384742	-0.00753458	1.19074	0.0392222	0.968713	1
GTSF1	0.525789	-0.0113595	1.22132	0.032724	0.973895	1
DYNLL1	0.851713	-0.0130704	0.902294	-0.0752331	0.940029	1
ATP5PF	0.917657	-0.0160258	0.98841	0.0598997	0.952235	1
GART	2.50589	-0.0165747	1.04661	-0.0595523	0.952512	1
RPL27A	4.33208	-0.0179292	0.465436	-0.0366032	0.970801	1
LPXN	1.13758	-0.0180799	0.88338	-0.0437791	0.96508	1
RPSA	4.16251	-0.0186143	0.807387	-0.0541681	0.956801	1
RPL12	8.82356	-0.0201499	0.328072	-0.0625287	0.950142	1
PTPRCAP	0.467648	-0.0211304	1.20412	0.0370153	0.970473	1
ATP2A2	4.88391	-0.0227047	0.595788	-0.0462361	0.963122	1
MTHFD1	2.11328	-0.0297654	1.16517	-0.0871998	0.930513	1
CYB5R3	0.573833	-0.0318767	1.1828	-0.0244812	0.980469	1
RPL5	10.8096	-0.0321535	0.337128	-0.0906725	0.927753	1
HPRT1	1.04323	-0.033156	1.20766	-0.0889939	0.929087	1
GSN	4.19412	-0.0355737	0.953439	-0.101591	0.919082	1
PDIA6	1.03844	-0.0384942	1.1774	-0.0720467	0.942565	1
IDI1	0.275237	-0.0391297	0.974817	-0.0969861	0.922737	1
DDX6	24.3935	-0.042133	0.33672	-0.126661	0.899209	1
PSMA7	3.78794	-0.0481683	0.482186	-0.116195	0.907498	1
MS4A1	1.66618	-0.0510682	0.771004	-0.0657241	0.947597	1
CANX	6.54265	-0.0564088	0.508853	-0.116761	0.90705	1
BTF3	0.631439	-0.0572749	1.06716	-0.118847	0.905397	1
PPM1G	0.400287	-0.0576808	1.05963	-0.0960008	0.92352	1
RPLP0	11.0135	-0.0584461	0.306175	-0.190813	0.848672	1
UGP2	0.353118	-0.0589502	1.05636	-0.0807527	0.935639	1
TANGO6	0.312091	-0.0603974	0.974437	0.0150697	0.987977	1
RPLP2	7.74767	-0.0634491	0.351521	-0.183085	0.854731	1
DDX5	1.6197	-0.0636707	0.891318	-0.0689454	0.945033	1
TPM3	0.901104	-0.0659473	1.2195	-0.0782617	0.93762	1
PSMB8	1.83561	-0.0665664	0.840855	-0.0590939	0.952877	1
ALB	8.56456	-0.068585	0.96407	-0.129621	0.896866	1
SRPRA	0.537827	-0.0710046	1.06472	-0.0967696	0.922909	1
NAP1L1	4.69268	-0.0710223	0.488446	-0.153069	0.878344	1
PDCD6IP	0.664019	-0.0736152	1.14648	-0.152487	0.878803	1
MAIP1	0.364221	-0.0775508	1.20914	0.0264206	0.978922	1
FEN1	1.04909	-0.0820934	1.20234	-0.144045	0.885465	1
RPL8	5.68061	-0.0829002	0.422241	-0.194384	0.845875	1
UBE2N	0.48471	-0.0858503	1.2184	-0.130664	0.896041	1
NUP210	0.381735	-0.0863227	1.16486	0.0223474	0.982171	1
COPS9	0.463802	-0.0869991	1.04521	-0.122936	0.902158	1
CYRIB	0.478777	-0.0887448	1.14613	-0.116829	0.906996	1
FASN	6.5964	-0.0897891	0.951879	-0.136597	0.891349	1
YWHAB	5.3258	-0.089913	0.676726	-0.149205	0.881392	1
RPS28	1.24714	-0.0900622	0.786323	-0.123674	0.901573	1
NAA15	0.302859	-0.0906036	0.975263	-0.120671	0.903952	1
PSMB10	0.354949	-0.091972	1.2193	-0.0912542	0.927291	1
PCBP2	3.6588	-0.0925275	0.585234	-0.157792	0.874621	1
RPS15	2.18777	-0.0930537	1.10926	-0.151984	0.8792	1
COPB2	0.493887	-0.0934712	1.21971	-0.1357	0.892058	1
PHGDH	5.9207	-0.0947974	0.554634	-0.181779	0.855756	1
GNB2	0.385938	-0.0965891	1.15599	0.021799	0.982608	1
RPS23	4.59649	-0.096659	0.44963	-0.213774	0.830723	1
SERBP1	1.33748	-0.0970366	1.10508	-0.142736	0.886499	1
RPS14	3.55746	-0.0971406	0.490695	-0.214171	0.830414	1
PEA15	0.337376	-0.103292	1.17392	-0.119168	0.905143	1
PGD	2.00906	-0.103918	1.22161	-0.133249	0.893996	1
ARF3	0.908403	-0.104738	1.06655	-0.121478	0.903312	1
CCAR2	1.02399	-0.106403	0.897288	-0.150252	0.880565	1
MTHFD2	0.518038	-0.115822	1.21992	-0.168378	0.866286	1
MCRIP2	4.00089	-0.116225	0.484972	-0.245834	0.805811	1
TUBB1	1.44791	-0.117237	0.985443	-0.147155	0.88301	1
SERPINB9	2.30744	-0.118152	0.943659	-0.163084	0.870452	1
IPO4	0.294702	-0.121511	1.05395	-0.136581	0.891362	1
RAB8A	2.37822	-0.121616	0.890762	-0.123385	0.901802	1
RAC2	3.24855	-0.1217	0.56502	-0.227883	0.819737	1
ACTR3	1.30209	-0.123197	1.22011	-0.174509	0.861465	1
PRDX2	1.20824	-0.125106	1.20497	-0.171653	0.86371	1
NME2	2.16051	-0.126757	1.22138	-0.137504	0.890632	1
G3BP1	1.66191	-0.128114	1.18875	-0.212776	0.831502	1
EIF4A2	0.791051	-0.128851	0.980927	-0.172002	0.863436	1
FARSB	0.471604	-0.13242	1.06468	-0.114001	0.909237	1
WAS	0.449663	-0.134403	1.09983	-0.128235	0.897963	1
EIF4B	0.603242	-0.135619	1.21329	-0.214649	0.830041	1
TOP1	2.189	-0.136439	0.898532	-0.161547	0.871663	1
ELOC	0.671534	-0.137803	1.09161	-0.160362	0.872596	1
RPS12	5.0017	-0.138767	0.450191	-0.299429	0.764612	1
EEF1G	2.67438	-0.139018	1.03757	-0.197093	0.843755	1
EIF4A1	4.23971	-0.142682	1.01409	-0.207166	0.83588	1
LSM12	6.29035	-0.142769	0.409817	-0.346245	0.729159	1
RPL23	8.41777	-0.14316	0.363282	-0.39665	0.691626	1
SSB	4.14969	-0.144453	0.626962	-0.23465	0.814481	1
IPO5	0.532969	-0.144754	0.978342	-0.182646	0.855076	1
HNRNPL	3.05501	-0.144802	0.776158	-0.198495	0.842657	1
ANP32B	1.19211	-0.144937	1.22245	-0.174452	0.86151	1
HAGH	3.92056	-0.145298	0.749585	-0.230626	0.817605	1
YWHAG	4.18671	-0.1454	0.959896	-0.178784	0.858108	1
METTL7A	1.37524	-0.146449	0.816719	-0.198263	0.84284	1
MRTO4	0.385845	-0.1513	1.15514	-0.12946	0.896994	1
PRDX6	1.71825	-0.153023	1.22033	-0.163554	0.870082	1
INPP5D	0.321742	-0.153898	1.22291	-0.11013	0.912306	1
ATXN2L	49.8251	-0.154045	0.178023	-0.865742	0.386632	1
PSPC1	0.41932	-0.156112	1.14667	-0.189269	0.849882	1
HNRNPD	1.95908	-0.157883	1.06907	-0.161549	0.871661	1
RPS27	4.68155	-0.159567	0.465739	-0.34587	0.729441	1
MCM6	0.989157	-0.163475	1.22125	-0.192295	0.847511	1
C1QBP	5.49465	-0.167547	0.436296	-0.393088	0.694255	1
HSPA9	23.0707	-0.169256	0.230067	-0.738149	0.460424	1
H2AC12	2.77255	-0.170688	0.660981	-0.264794	0.791168	1
SET	2.88477	-0.171918	0.973213	-0.21119	0.832739	1
TPD52	1.90215	-0.173103	0.798349	-0.215274	0.829554	1
EIF3A	0.676412	-0.174715	1.14881	-0.224118	0.822665	1
VAPA	0.969209	-0.176256	0.94522	-0.182449	0.85523	1
RPL31	3.68149	-0.17816	0.535137	-0.315113	0.752676	1
EIF3B	0.648562	-0.180857	1.19228	-0.230189	0.817945	1
BZW2	0.432174	-0.181206	1.15183	-0.0784988	0.937431	1
RPS21	1.2881	-0.18338	1.09968	-0.200386	0.841179	1
RSL1D1	1.51	-0.186879	0.729599	-0.272799	0.785007	1
CAPZA1	1.90684	-0.188759	0.952146	-0.228213	0.819481	1
HNRNPU	6.98678	-0.190515	0.524531	-0.375667	0.707165	1
TPD52L2	0.449931	-0.190659	1.16585	-0.1549	0.8769	1
SKP1	1.7047	-0.192234	0.691357	-0.291252	0.770858	1
YWHAQ	4.5816	-0.192434	0.82857	-0.256642	0.797455	1
PPIB	0.535074	-0.193092	1.19018	-0.173624	0.862161	1
GARS1	2.51664	-0.195697	1.19292	-0.190271	0.849097	1
PKM	10.2113	-0.196311	1.08728	-0.214572	0.830101	1
CALR	5.37406	-0.198557	1.17974	-0.20868	0.834698	1
DLAT	1.54399	-0.198824	0.761228	-0.248768	0.80354	1
MCM5	0.575959	-0.200725	1.13898	-0.201021	0.840682	1
LRRC4C	0.345131	-0.200927	1.19246	-0.195484	0.845014	1
SYAP1	0.28567	-0.202773	1.20368	-0.135619	0.892122	1
PGAM1	3.16204	-0.205132	1.22039	-0.204144	0.838241	1
NUDC	1.60592	-0.205358	0.869792	-0.264821	0.791148	1
TBR1	0.349578	-0.20809	1.2037	-0.135579	0.892154	1
NUFIP2	15.0937	-0.211907	0.283214	-0.74231	0.457899	1
LDHA	4.52249	-0.215357	0.868246	-0.285238	0.775462	1
TUBA1B	21.2775	-0.215675	1.21955	-0.242436	0.808443	1
ACTN4	0.706432	-0.216819	1.14603	-0.204241	0.838165	1
PDCD6	0.578138	-0.21815	1.08363	-0.170604	0.864535	1
SEPTIN9	0.691653	-0.21968	1.22278	-0.145885	0.884012	1
SHMT2	2.52419	-0.219823	1.07827	-0.254171	0.799364	1
EIF4E	0.424055	-0.220696	1.15045	-0.215146	0.829653	1
ALDH18A1	0.532981	-0.221959	1.1924	-0.228829	0.819002	1
HSP90B1	2.64465	-0.223418	1.12853	-0.242445	0.808435	1
EIF5A	4.17275	-0.223567	1.15863	-0.264194	0.79163	1
DLST	2.40757	-0.227548	0.633738	-0.360082	0.718786	1
METAP2	1.75458	-0.229268	1.10488	-0.216422	0.828659	1
PDIA4	1.87934	-0.231542	1.21766	-0.242719	0.808223	1
EIF2A	0.458272	-0.232035	1.0662	-0.21697	0.828232	1
DYNC1LI1	0.330645	-0.233564	1.19648	-0.305716	0.759821	1
DDX18	0.353031	-0.233577	1.17639	-0.150433	0.880423	1
ETF1	0.327692	-0.233942	1.14457	-0.19861	0.842568	1
HNRNPDL	0.301884	-0.234253	0.975113	-0.211865	0.832213	1
TNS2	0.475402	-0.234318	1.1442	-0.277651	0.78128	1
RRM2	0.885899	-0.234319	1.12111	-0.20085	0.840816	1
CLIC1	2.50459	-0.23432	1.20332	-0.24429	0.807006	1
PCBP1	4.0748	-0.235869	0.48667	-0.50022	0.61692	1
UBE2I	0.270415	-0.239793	1.05112	-0.207617	0.835528	1
PLCG2	2.5722	-0.240634	0.957487	-0.281276	0.778499	1
HSPA5	33.7006	-0.242087	0.266107	-0.910999	0.362296	1
MRPL12	0.50131	-0.244329	1.17477	-0.201994	0.839922	1
FUBP1	0.358925	-0.245025	0.97554	-0.211864	0.832213	1
CD79A	3.06438	-0.245143	0.539918	-0.503542	0.614583	1
H1-5	5.04811	-0.246189	0.415683	-0.595923	0.551227	1
ERP29	0.853909	-0.247003	1.21087	-0.287054	0.774071	1
PRDX1	5.08252	-0.250158	0.655997	-0.405758	0.68492	1
CAPRIN1	0.428836	-0.251315	1.22297	-0.237888	0.811968	1
HNRNPH1	4.65746	-0.25525	0.507839	-0.517207	0.605012	1
PRRC2C	1.18648	-0.259516	0.973557	-0.331941	0.739934	1
G3BP2	4.49691	-0.262466	0.457691	-0.575236	0.565131	1
TUBAL3	4.77538	-0.262776	0.534396	-0.504308	0.614045	1
WDR19	0.48893	-0.263109	1.223	-0.185216	0.85306	1
MCM4	1.37956	-0.26364	1.09505	-0.250843	0.801936	1
TEX15	0.463561	-0.264753	1.1822	-0.352214	0.724678	1
GANAB	2.99633	-0.264901	0.956338	-0.317484	0.750877	1
CHAMP1	0.630948	-0.268418	1.16691	-0.249457	0.803007	1
ENO2	2.92738	-0.270377	1.22223	-0.285664	0.775136	1
LDHB	5.82242	-0.272506	0.856823	-0.340049	0.73382	1
OXCT1	0.425609	-0.273222	1.20311	-0.285381	0.775352	1
NLRP2	0.628797	-0.278324	1.19174	-0.0885522	0.929438	1
ETFA	0.780031	-0.279104	1.19165	-0.279387	0.779948	1
APRT	0.911172	-0.280106	1.21886	-0.284883	0.775734	1
YARS1	0.978118	-0.281283	1.21042	-0.2645	0.791395	1
H2AC21	0.632151	-0.281673	1.22287	-0.336768	0.736291	1
BANF1	2.06734	-0.28923	0.817476	-0.397715	0.69084	1
SARS1	0.500098	-0.290846	1.14719	-0.260511	0.794469	1
HSPD1	32.1595	-0.291927	0.301157	-0.97593	0.329099	1
DNM1L	0.587112	-0.295767	1.14176	-0.287904	0.77342	1
TCOF1	3.81225	-0.296609	1.11407	-0.339514	0.734222	1
DDX1	0.357546	-0.297776	1.05519	-0.245813	0.805827	1
EIF2S2	0.363529	-0.300956	1.22127	-0.22838	0.819351	1
SFPQ	2.06277	-0.301436	1.17547	-0.303882	0.761218	1
SEL1L2	0.476467	-0.301654	1.15943	-0.182416	0.855256	1
RPS3	10.4704	-0.301668	0.345797	-0.878279	0.379792	1
EIF3G	0.401076	-0.306182	1.19731	-0.254964	0.798751	1
PAICS	2.42709	-0.310363	1.07865	-0.34981	0.726482	1
OGDHL	0.34444	-0.310538	1.2023	-0.262512	0.792927	1
CLTC	9.93182	-0.31183	0.526624	-0.603504	0.546174	1
UBA1	5.4808	-0.311956	1.21091	-0.310281	0.756347	1
RPS7	3.32804	-0.312687	0.655918	-0.494154	0.621197	1
GLRX3	0.44954	-0.316416	1.07045	-0.271635	0.785903	1
PIK3AP1	0.299786	-0.316987	1.20417	-0.213453	0.830973	1
EIF3L	0.762829	-0.317522	1.07502	-0.293803	0.768908	1
KPNA2	0.601695	-0.319162	1.22354	-0.333662	0.738635	1
APEX1	0.777534	-0.3197	1.21425	-0.29489	0.768078	1
VCP	4.83832	-0.320545	1.10058	-0.3356	0.737172	1
LCP1	6.78514	-0.320546	1.17548	-0.316026	0.751982	1
TRIM28	5.08559	-0.321374	0.665188	-0.497929	0.618534	1
FABP5	0.880914	-0.323203	1.21518	-0.311951	0.755078	1
RHOA	2.68412	-0.325661	1.0029	-0.358771	0.719766	1
ARPC3	0.383613	-0.32633	1.20395	-0.259871	0.794963	1
RPS15A	2.46758	-0.327747	0.585668	-0.570769	0.568156	1
PFDN2	0.539317	-0.329226	1.05477	-0.305819	0.759742	1
CTPS1	0.601006	-0.332418	1.21627	-0.341891	0.732433	1
P4HB	1.84907	-0.33284	1.13336	-0.329845	0.741517	1
PAFAH1B2	0.63269	-0.33329	1.19171	-0.320364	0.748692	1
ACTC1	9.80725	-0.334728	0.365673	-0.923513	0.35574	1
NME1	3.21087	-0.335508	1.09767	-0.322305	0.747221	1
HNRNPK	8.04715	-0.336956	0.57577	-0.589992	0.555196	1
ANXA11	0.437825	-0.339578	1.15261	-0.304747	0.760559	1
SEPTIN2	0.554169	-0.34224	1.18769	-0.294266	0.768554	1
AARS1	3.51017	-0.344544	1.16729	-0.341068	0.733052	1
PRDX5	0.668897	-0.344987	1.21562	-0.317208	0.751086	1
COTL1	0.493626	-0.345091	1.22335	-0.285309	0.775407	1
MAT2A	0.377171	-0.347886	1.2213	-0.292744	0.769718	1
DENR	0.487876	-0.350369	1.19021	-0.289285	0.772363	1
PFAS	0.926906	-0.350517	1.21144	-0.306684	0.759084	1
ACTB	23.3387	-0.352274	0.526256	-0.696091	0.486372	1
EEF1B2	1.48014	-0.352282	0.822964	-0.447175	0.654749	1
PTPN6	1.98853	-0.352409	1.16584	-0.358111	0.72026	1
KHSRP	1.04783	-0.35336	1.14703	-0.328595	0.742462	1
ETFB	0.284874	-0.354127	1.1432	-0.294887	0.76808	1
ADRM1	0.841072	-0.354648	0.921621	-0.40958	0.682114	1
XPNPEP1	0.625523	-0.355343	1.21712	-0.281832	0.778072	1
SWAP70	1.24046	-0.357182	1.21848	-0.325089	0.745114	1
ANP32E	1.07385	-0.357492	1.21059	-0.351561	0.725167	1
RPL36A	0.8398	-0.357841	0.879221	-0.428661	0.66817	1
LYSMD4	2.56992	-0.357971	1.17299	-0.433415	0.664713	1
PPP6R1	1.8931	-0.359431	0.687844	-0.564779	0.572224	1
EEF2	20.1119	-0.35966	0.654785	-0.571535	0.567637	1
ARPC4	0.389883	-0.360001	1.22241	-0.282136	0.777839	1
ANXA5	0.376245	-0.363095	1.14889	-0.284691	0.775881	1
SUMO2	0.340795	-0.364643	1.14568	-0.323207	0.746538	1
ERH	1.46515	-0.365781	1.01412	-0.411419	0.680765	1
NUP188	0.386686	-0.37007	1.22311	-0.253712	0.799718	1
TPT1	0.423843	-0.371333	1.14832	-0.308888	0.757407	1
ACADM	2.5357	-0.373591	1.09463	-0.355643	0.722108	1
PGM1	0.526038	-0.374682	1.22046	-0.356659	0.721347	1
ELAVL1	0.359776	-0.374905	1.1583	-0.310003	0.756559	1
PA2G4	3.57737	-0.376014	1.21423	-0.322845	0.746813	1
HSD17B12	5.17906	-0.376404	0.513205	-0.758004	0.448449	1
RFC2	0.423683	-0.376559	1.17865	-0.288422	0.773023	1
PPIA	5.29416	-0.378754	0.846495	-0.475425	0.634484	1
RPS18	8.40072	-0.3802	0.410222	-0.926253	0.354314	1
AHCY	2.51821	-0.381363	1.18272	-0.336927	0.736172	1
TKT	1.20965	-0.383304	1.18346	-0.351794	0.724993	1
TARS1	0.285013	-0.384593	1.0535	-0.301539	0.763003	1
OAT	0.634154	-0.385753	1.07323	-0.333451	0.738794	1
UBA2	0.505836	-0.385869	1.14744	-0.3337	0.738606	1
YWHAH	2.29298	-0.386244	1.1732	-0.329932	0.741452	1
CNBP	1.19349	-0.387848	1.10313	-0.403879	0.686302	1
SYNCRIP	1.48778	-0.388536	1.04395	-0.418928	0.675268	1
HNRNPCL2	0.722702	-0.39119	1.12036	-0.367482	0.713259	1
HADH	0.891555	-0.391203	1.22365	-0.355539	0.722186	1
HLCS	6.75942	-0.391449	0.627883	-0.649988	0.5157	1
TPP1	0.814499	-0.391848	0.93076	-0.4696	0.638641	1
CNP	0.398957	-0.394449	1.21102	-0.321006	0.748206	1
RECQL	0.309662	-0.3969	0.975287	-0.3236	0.746241	1
DBI	0.275565	-0.397916	1.19708	-0.303954	0.761163	1
PTRH2	0.345857	-0.399303	1.22159	-0.242871	0.808105	1
HMGB1	4.39578	-0.403879	1.06703	-0.403216	0.686789	1
ST13	1.02368	-0.408634	1.19248	-0.323842	0.746058	1
RPL28	2.43924	-0.40875	0.711898	-0.539893	0.589271	1
GDI2	3.71347	-0.411689	1.16777	-0.403814	0.686349	1
MAP4	0.438492	-0.41222	1.20404	-0.333971	0.738401	1
PEBP1	1.08401	-0.412366	1.21162	-0.366439	0.714037	1
RPL18	6.27319	-0.41677	0.412685	-1.0063	0.314272	1
PFKM	0.491996	-0.417947	1.22339	-0.347035	0.728565	1
ABCF1	0.601783	-0.418185	1.22224	-0.404602	0.68577	1
SNRPD2	0.511845	-0.418223	1.12881	-0.370629	0.710914	1
PNP	1.89138	-0.418505	1.21944	-0.38212	0.702372	1
RPLP1	3.77176	-0.420357	0.575765	-0.756242	0.449504	1
WARS1	2.09021	-0.420598	1.14578	-0.394487	0.693222	1
PPP2R1A	1.97839	-0.422268	0.900983	-0.534193	0.593208	1
PGRMC2	0.346939	-0.42284	1.16293	-0.287537	0.773701	1
MCM3	1.31518	-0.423996	1.17788	-0.371257	0.710446	1
EIF4G1	1.6504	-0.426972	0.980816	-0.513522	0.607586	1
CLIC4	0.709949	-0.427932	1.14817	-0.369841	0.711501	1
ACLY	1.55802	-0.42809	1.13945	-0.445864	0.655695	1
SQSTM1	4.83178	-0.428978	0.500757	-0.872839	0.382751	1
GTF2I	8.42456	-0.42936	0.596194	-0.733398	0.463316	1
RACK1	3.55028	-0.430664	1.03923	-0.437263	0.66192	1
ARHGDIB	3.36005	-0.438016	0.941326	-0.503589	0.61455	1
TALDO1	1.12251	-0.441612	1.22076	-0.3862	0.699349	1
UBE2L3	0.639582	-0.44269	1.19433	-0.37468	0.707898	1
HMGB2	3.15522	-0.447735	1.12548	-0.413792	0.679026	1
ACTR2	0.881051	-0.449102	1.22354	-0.402154	0.68757	1
VARS1	0.464501	-0.451919	1.19095	-0.370745	0.710827	1
PGK1	4.77359	-0.452479	1.1659	-0.405779	0.684905	1
CAPZB	1.4574	-0.453002	1.06553	-0.462702	0.643578	1
HNRNPA1	3.81936	-0.453667	1.0721	-0.454873	0.649201	1
FKBP3	0.56356	-0.454786	1.17389	-0.426742	0.669567	1
SEPTIN6	0.679891	-0.455097	1.18999	-0.385836	0.699618	1
DUT	1.54923	-0.455968	1.18179	-0.410226	0.681641	1
DDX39B	0.646054	-0.459492	0.980965	-0.376464	0.706572	1
CPNE3	0.405538	-0.459646	1.06718	-0.373598	0.708703	1
SYNE1	0.504039	-0.46007	1.21916	-0.401826	0.687812	1
ASNS	2.33033	-0.461774	1.06027	-0.484088	0.628323	1
EIF3C	0.972722	-0.463757	1.13511	-0.458111	0.646872	1
USP5	1.24499	-0.464216	1.22198	-0.404493	0.68585	1
TUFM	5.48559	-0.465171	0.681536	-0.68469	0.493539	1
DNMT1	0.861247	-0.466103	1.19223	-0.406527	0.684355	1
TPI1	6.14098	-0.466412	1.04173	-0.490341	0.623893	1
PPP2CB	0.379589	-0.467807	1.22088	-0.348005	0.727836	1
THRAP3	8.02374	-0.468342	1.07806	-0.517282	0.60496	1
TUBA4A	47.2676	-0.469716	0.28395	-1.65846	0.0972256	0.979604
GRHPR	0.98859	-0.469791	1.2156	-0.450534	0.652325	1
SRSF1	0.318428	-0.471695	1.14881	-0.35497	0.722612	1
ARCN1	1.66282	-0.471953	0.737839	-0.645419	0.518656	1
PUF60	0.312029	-0.472163	0.975471	-0.375439	0.707334	1
CASP12	1.52438	-0.472497	1.07682	-0.490059	0.624092	1
NASP	1.79267	-0.472969	1.13648	-0.434239	0.664115	1
RAD23B	0.31917	-0.473441	1.22196	-0.358921	0.719654	1
HNRNPAB	1.43832	-0.473491	0.931229	-0.541123	0.588422	1
ABTB1	0.554997	-0.473692	1.16513	-0.331896	0.739968	1
NONO	0.590642	-0.473735	1.21394	-0.407286	0.683798	1
CPSF6	0.550236	-0.475537	1.21746	-0.424338	0.67132	1
NARS1	0.360324	-0.479314	1.06053	-0.382535	0.702064	1
PPA1	1.7962	-0.484879	1.22334	-0.422053	0.672987	1
BASP1	3.17618	-0.486735	1.03395	-0.516255	0.605676	1
SLC7A5	1.58383	-0.487869	0.705296	-0.720315	0.471331	1
HBA1	0.837553	-0.489853	1.01558	-0.491277	0.62323	1
ARPC1B	0.743953	-0.491544	1.21915	-0.418636	0.675482	1
WDR1	0.631331	-0.493788	1.14274	-0.385153	0.700124	1
NAT10	1.03217	-0.494491	0.920431	-0.547083	0.584322	1
BCLAF1	1.00843	-0.495118	1.07333	-0.520892	0.602442	1
SND1	1.76293	-0.496018	1.21808	-0.449229	0.653266	1
ALDOA	8.10904	-0.496405	0.812182	-0.644758	0.519084	1
HLA-B	1.14596	-0.496613	0.925594	-0.597541	0.550146	1
PDIA3	5.20221	-0.497009	1.03351	-0.495745	0.620074	1
SGPP1	0.767471	-0.498573	1.11547	-0.407692	0.6835	1
STRAP	0.283301	-0.501034	1.05561	-0.384536	0.700581	1
PSMA2	2.44634	-0.502818	0.631166	-0.821105	0.411587	1
SGTA	1.01415	-0.50314	0.935906	-0.58135	0.561004	1
POLR1A	1.72454	-0.504147	1.14976	-0.505827	0.612978	1
DDX17	0.854736	-0.505294	1.22374	-0.424266	0.671372	1
EZR	3.26833	-0.506994	1.17728	-0.444091	0.656977	1
ACAA2	0.549371	-0.507956	1.19968	-0.441254	0.659029	1
BUB3	1.06479	-0.508477	0.948549	-0.564905	0.572139	1
PPP1CA	1.08706	-0.510132	1.22361	-0.426992	0.669385	1
MAP4K4	0.374018	-0.511096	1.22079	-0.392749	0.694505	1
FLNA	0.51997	-0.51699	1.20434	-0.490568	0.623732	1
BPNT1	0.483289	-0.517207	1.22236	-0.467034	0.640476	1
ALMS1	0.701008	-0.518467	1.22196	-0.342155	0.732234	1
EIF2S1	1.11817	-0.519113	1.13597	-0.481714	0.630009	1
BCAT1	0.425968	-0.520927	1.22018	-0.404386	0.685929	1
HSPE1	2.04901	-0.5224	0.841449	-0.621205	0.534465	1
MCCC2	130.235	-0.52443	0.484387	-1.10748	0.268085	1
EWSR1	0.631082	-0.526993	1.05082	-0.561209	0.574655	1
AK2	0.818093	-0.52723	1.19554	-0.49572	0.620092	1
YAF2	0.409333	-0.5294	1.19665	-0.370797	0.710789	1
ATIC	3.94666	-0.529481	1.22345	-0.448691	0.653654	1
CDV3	1.03824	-0.530266	1.16807	-0.50549	0.613215	1
GSTP1	6.72193	-0.534542	1.04454	-0.547733	0.583875	1
ABHD14B	0.733393	-0.535827	1.12694	-0.473275	0.636017	1
MTPN	0.91091	-0.537995	1.19524	-0.452332	0.65103	1
EEF1A1	26.1991	-0.542855	0.467609	-1.18028	0.237889	1
MCCC1	126.474	-0.544219	0.434137	-1.27075	0.203816	1
NUDT21	0.503837	-0.545174	1.219	-0.489235	0.624675	1
H1-10	1.69088	-0.5474	0.769478	-0.736817	0.461234	1
TUBB4B	70.5431	-0.548083	0.257472	-2.13375	0.0328629	0.782775
YBX1	10.7202	-0.548198	0.341744	-1.61487	0.10634	0.990894
DPYSL2	0.608215	-0.548741	1.13628	-0.443711	0.657252	1
EFTUD2	0.752483	-0.548859	1.19826	-0.429412	0.667623	1
SF3A1	0.486475	-0.548891	1.22336	-0.432241	0.665566	1
RPL22	0.694453	-0.554705	1.06118	-0.522038	0.601644	1
IPO7	0.411223	-0.557984	1.22081	-0.418952	0.675251	1
ECI1	1.12776	-0.558372	0.935269	-0.652392	0.514148	1
TUBB	77.2058	-0.558985	0.253563	-2.20906	0.0271702	0.732881
PFN1	4.66973	-0.559432	0.69729	-0.827139	0.408159	1
PCNA	2.61512	-0.560671	1.10056	-0.537597	0.590855	1
TUBA1C	42.8117	-0.565324	0.767023	-0.753982	0.45086	1
EIF4H	0.514101	-0.565809	1.22435	-0.414413	0.678572	1
HNRNPA2B1	3.01401	-0.568302	0.946888	-0.622473	0.533631	1
HCLS1	1.13608	-0.570422	1.16066	-0.503751	0.614437	1
ENO1	12.312	-0.571964	0.815247	-0.740539	0.458973	1
IMPDH2	0.537669	-0.578395	1.21997	-0.490569	0.623732	1
GAPDH	31.4155	-0.579867	0.718371	-0.851111	0.394708	1
HNRNPA3	2.10711	-0.580532	1.05751	-0.575379	0.565035	1
ALDOC	0.396719	-0.581087	0.976142	-0.457458	0.647342	1
NFKB2	0.337387	-0.588741	1.17657	-0.523664	0.600512	1
RCC2	1.48364	-0.592145	1.21867	-0.489681	0.62436	1
POLR1C	1.2506	-0.596477	0.879697	-0.704285	0.481256	1
SEPTIN7	1.05587	-0.596606	1.15495	-0.553829	0.579696	1
PFDN5	0.502996	-0.599059	0.99428	-0.646928	0.517679	1
RPL11	2.46665	-0.60002	0.579706	-1.04321	0.296853	1
NSUN2	0.591718	-0.601001	1.22269	-0.50617	0.612737	1
AKR1B1	0.365025	-0.601255	0.975849	-0.457454	0.647344	1
GMPS	0.335366	-0.604952	1.14509	-0.459368	0.64597	1
POLR2H	0.533352	-0.610552	1.06979	-0.628687	0.529554	1
CAP1	2.59213	-0.611345	1.08807	-0.601001	0.547839	1
MSH6	0.875348	-0.612383	1.22153	-0.530047	0.59608	1
RANBP1	1.62629	-0.614172	1.07278	-0.61663	0.537479	1
MAPRE1	1.05646	-0.616561	1.06038	-0.615387	0.538299	1
LONP1	2.63887	-0.617843	0.786412	-0.808641	0.418722	1
AKR1A1	0.294525	-0.619363	0.975636	-0.457454	0.647345	1
MDH2	4.6359	-0.619495	1.08009	-0.595498	0.551511	1
CS	1.00559	-0.622127	1.09683	-0.598934	0.549217	1
STMN1	2.34932	-0.637158	0.707519	-0.912138	0.361696	1
LUC7L2	0.421821	-0.637514	1.22353	-0.5061	0.612786	1
NACA	1.85958	-0.63847	0.777044	-0.831692	0.405583	1
KHDRBS1	0.446304	-0.640462	1.18418	-0.541439	0.588205	1
PARP1	0.684032	-0.645645	1.08414	-0.615825	0.53801	1
TSKS	0.414047	-0.646114	1.18023	-0.528754	0.596976	1
MSN	4.83327	-0.648553	1.03363	-0.652698	0.513951	1
ACAT1	1.19606	-0.65107	1.20791	-0.575732	0.564796	1
GRPEL1	7.19185	-0.653647	0.502031	-1.31692	0.187864	1
PARK7	1.53817	-0.656709	1.14605	-0.562223	0.573964	1
EIF6	0.359232	-0.659415	1.17538	-0.537872	0.590665	1
HSD17B10	1.92448	-0.659446	1.14852	-0.63458	0.525702	1
LYAR	0.72136	-0.661146	1.20889	-0.572202	0.567185	1
PSME1	2.32948	-0.663109	1.01589	-0.6642	0.506562	1
EIF1AY	0.365708	-0.663951	1.16646	-0.556396	0.57794	1
EIF3I	0.853749	-0.665141	1.08222	-0.630682	0.528248	1
PTGES3	0.858071	-0.667239	1.21244	-0.523345	0.600734	1
PDS5A	0.362073	-0.667437	1.138	-0.578571	0.562879	1
LAP3	1.26685	-0.669042	1.22407	-0.535792	0.592102	1
TXN	1.03665	-0.669532	0.820511	-0.839266	0.40132	1
ACACB	278.513	-0.671098	0.35416	-1.9049	0.0567927	0.876334
ZNF146	1.0533	-0.678551	0.906166	-0.797476	0.425175	1
CHORDC1	0.849834	-0.680899	1.2152	-0.549522	0.582647	1
GLUD1	0.874896	-0.683292	1.06292	-0.623115	0.533209	1
IRAG2	3.76419	-0.686372	1.10814	-0.678098	0.497709	1
FUS	0.673617	-0.694898	1.15816	-0.644595	0.51919	1
ANXA6	1.03794	-0.705252	1.14651	-0.549578	0.582609	1
FDPS	0.365108	-0.709868	1.14773	-0.536074	0.591907	1
PSME2	3.51219	-0.712012	0.944617	-0.76704	0.443058	1
MTAP	0.28375	-0.718355	1.20329	-0.542669	0.587357	1
MDH1	0.366654	-0.721955	1.22056	-0.596009	0.551169	1
PTBP1	2.0057	-0.722649	1.21199	-0.618875	0.535999	1
DPP3	0.406099	-0.722758	1.21851	-0.641058	0.521485	1
FKBP4	1.08381	-0.722986	1.13642	-0.659089	0.509839	1
PSMB6	0.595912	-0.725367	0.970949	-0.793447	0.427517	1
TNPO3	0.400106	-0.725369	1.22145	-0.611316	0.54099	1
HSPA7	0.300662	-0.730885	0.975302	-0.570101	0.568609	1
PTMA	0.636589	-0.73325	1.03714	-0.770079	0.441253	1
EXTL3	0.740734	-0.736215	1.00091	-0.813202	0.416102	1
EIF3F	0.506546	-0.756729	1.15693	-0.574876	0.565375	1
YBX3	1.46748	-0.758835	1.18114	-0.663246	0.507173	1
OLA1	1.12331	-0.763429	1.20082	-0.659212	0.50976	1
HINT1	0.308917	-0.766915	1.15053	-0.567835	0.570147	1
TCEA1	0.592273	-0.776718	1.19939	-0.596292	0.55098	1
PRDX3	1.71312	-0.778001	0.728869	-1.09745	0.272446	1
PSAT1	0.51946	-0.782245	1.21875	-0.609343	0.542297	1
TBCA	0.338431	-0.785667	1.19925	-0.561847	0.57422	1
NDUFA4	1.07927	-0.788473	0.884312	-0.915751	0.359798	1
CFL1	7.92811	-0.791428	0.720209	-1.12147	0.262087	1
CALM2	3.33144	-0.794818	1.09822	-0.775172	0.438238	1
DNAJC8	0.733706	-0.796093	1.08756	-0.776525	0.437439	1
ARHGDIA	0.555894	-0.802212	1.22145	-0.669995	0.502861	1
SNRPD1	1.02168	-0.805924	0.906432	-0.96585	0.334119	1
TRIM8	0.440262	-0.806739	1.20431	-0.724685	0.468645	1
DCK	0.604598	-0.809699	1.21797	-0.590224	0.555041	1
KRT6B	1.06018	-0.810284	1.07059	-0.654395	0.512857	1
POLR2E	0.892363	-0.810841	1.1006	-0.770654	0.440912	1
CSK	0.571522	-0.812636	1.22213	-0.671259	0.502056	1
FAM161A	0.783866	-0.814366	1.12715	-0.779632	0.435608	1
CORO1A	6.50463	-0.817811	0.539173	-1.53219	0.125475	1
ACO2	0.653281	-0.821501	1.22495	-0.65666	0.5114	1
P2RY8	0.456774	-0.82633	1.15611	-0.772993	0.439526	1
DHX9	3.9524	-0.832046	1.04136	-0.815763	0.414636	1
DBNL	0.683949	-0.84714	1.17789	-0.753318	0.451259	1
SUDS3	0.300404	-0.847435	1.15069	-0.655609	0.512076	1
BAX	0.448781	-0.849051	1.06837	-0.815999	0.414501	1
DDX3X	0.987996	-0.854142	1.12382	-0.785787	0.431992	1
ACACA	734.023	-0.857034	0.397534	-2.16836	0.0301315	0.782775
PDAP1	0.636931	-0.860554	1.14685	-0.760994	0.44666	1
ENSA	0.63888	-0.861206	1.0625	-0.83656	0.40284	1
ARPC2	1.0255	-0.861944	1.16222	-0.779612	0.43562	1
JPT1	0.72372	-0.86511	1.16138	-0.738738	0.460066	1
GLO1	0.482719	-0.867415	1.22431	-0.692935	0.48835	1
BLMH	0.445796	-0.881165	1.16944	-0.73542	0.462084	1
DPY30	0.441291	-0.88721	1.17631	-0.768957	0.441919	1
SLC25A1	0.376594	-0.908183	1.18132	-0.842755	0.399366	1
CXCR4	1.8884	-0.910412	0.713389	-1.30329	0.192474	1
PSME3	0.315052	-0.919313	1.22277	-0.662036	0.507948	1
HAT1	0.585151	-0.920955	1.20533	-0.699322	0.484351	1
TMSB4X	1.26931	-0.923055	1.04925	-0.911145	0.362219	1
KRT10	26.0271	-0.938438	0.368103	-2.55222	0.0107039	0.518357
KRT1	29.6598	-0.938952	0.325608	-2.89239	0.0038232	0.244924
ATP6V1A	0.633691	-0.940449	1.22492	-0.691783	0.489074	1
PCNP	0.735928	-0.954676	1.16347	-0.822836	0.410601	1
BRI3BP	0.36849	-0.957362	1.16837	-0.856072	0.391958	1
TRPC5	0.357588	-0.958119	1.16807	-0.856867	0.391518	1
PPIH	0.391234	-0.978807	1.16262	-0.869228	0.384723	1
OGFR	0.355774	-0.982542	1.21959	-0.755696	0.449831	1
TAGLN2	1.62206	-1.00326	0.832171	-1.23114	0.21827	1
EEF1D	0.991634	-1.00591	1.08069	-0.952848	0.340667	1
CNOT8	0.881876	-1.02458	1.20862	-0.855506	0.392271	1
SCP2	0.378529	-1.03359	1.22417	-0.784596	0.43269	1
TLN1	1.25856	-1.07542	1.15646	-0.95194	0.341128	1
PRSS3	0.437041	-1.07851	1.2007	-1.01283	0.311143	1
UBAP2L	0.614786	-1.10092	1.09142	-0.98853	0.322893	1
DLD	2.13261	-1.11954	0.882841	-1.34708	0.177954	1
GRB2	0.997868	-1.12749	1.22452	-0.859039	0.390319	1
NANS	0.778325	-1.14681	1.10776	-1.02781	0.30404	1
AIP	0.736985	-1.16213	1.14257	-0.982011	0.326095	1
AASDHPPT	0.383029	-1.17722	1.21803	-0.972737	0.330684	1
DBT	21.764	-1.21427	0.540032	-2.28388	0.0223784	0.673407
SF1	0.51882	-1.25482	1.22101	-0.981206	0.326491	1
KRT2	17.5269	-1.2767	0.380276	-3.36482	0.000765936	0.0872316
EIF1	0.390326	-1.28501	1.22531	-1.01069	0.312163	1
PRPS1	0.645686	-1.30773	1.16495	-0.966998	0.333545	1
CYFIP2	0.522584	-1.34847	1.16904	-1.13502	0.256367	1
KRT14	4.43986	-1.36276	0.76009	-1.81173	0.0700276	0.905808
KRT5	5.10037	-1.37261	0.785103	-1.75642	0.0790168	0.905808
KRT9	21.1534	-1.41505	0.43451	-3.27315	0.00106357	0.109016
ILF2	1.24009	-1.44229	0.975645	-1.45414	0.145908	1
TBC1D5	0.694644	-1.45397	1.15056	-1.28963	0.197178	1
DNAJC13	0.621529	-1.46019	1.22627	-1.12686	0.2598	1
ILF3	1.34643	-1.47327	1.04937	-1.38612	0.165712	1
KRT16	0.93405	-1.55302	0.979026	-1.00919	0.312884	1
MID1IP1	2.67754	-1.59678	0.685833	-2.35368	0.0185888	0.61463
SPTBN1	1.41349	-1.76005	1.10965	-1.5923	0.111318	1
POTEE	0.291786	-1.82936	0.974434	-0.747075	0.455018	1
DCD	0.638118	-1.8631	1.06858	-1.77874	0.0752816	0.905808
ATP5IF1	0.732395	-1.89177	1.18289	-1.56906	0.116633	1
CHD7	0.574721	-1.90171	1.10631	-1.74858	0.0803641	0.905808
HRNR	3.38982	-1.91267	1.14558	-1.63856	0.101305	0.979604
DDX39A	0.689871	-1.96903	1.13569	-1.70883	0.087482	0.934052
KRT6C	0.596169	-2.00981	0.976255	-0.950364	0.341927	1
SBSN	1.02921	-2.25249	1.09957	-2.04385	0.0409679	0.782775
KLHL6-L65P (Bait)	36.2715	-2.36819	0.991137	-2.12699	0.0334205	0.782775
FLG2	1.4255	-2.76986	1.10553	-2.45677	0.0140193	0.552686

## Sheet: Table_S3D
Table S3D. DESeq2 model of differentially interacting proteins between KLHL6 wildtype (positive fold-change) and KLHL6-L90F purifications.
Prey	baseMean	log2FoldChange	lfcSE	stat	P value	FDR
KLHL6 (bait)	44.075	9.55032	0.65413	13.442	3.43181e-41	1.7588e-38
KLHL7	5.12899	5.0963	0.709404	6.90736	4.93743e-12	1.68695e-09
KLHL26	3.69435	2.83316	0.580883	4.68112	2.85307e-06	0.000731098
G3BP1	1.66191	1.72716	1.14797	1.51971	0.128583	1
MSH2	1.15962	1.6298	0.968458	1.70057	0.0890244	1
ERP29	0.853909	1.51181	1.18283	1.28635	0.198322	1
PRKCSH	1.01	1.4847	0.923144	1.58073	0.113939	1
H2AC21	0.632151	1.46425	1.22429	1.18545	0.23584	1
ESD	0.596469	1.45733	1.22994	1.16461	0.244175	1
MCM2	0.907935	1.39245	1.23348	1.12382	0.26109	1
ACLY	1.55802	1.37124	1.08206	1.25813	0.208343	1
SEPTIN7	1.05587	1.34544	1.11027	1.26042	0.207518	1
MYH9	13.8238	1.33043	0.478509	2.78021	0.00543236	0.568318
UBE2M	0.529207	1.30071	1.07211	1.23444	0.217039	1
LYSMD4	2.56992	1.28333	1.11303	1.11665	0.264145	1
NEDD8	1.11345	1.27998	0.748596	1.67218	0.0944879	1
SRP9	0.2954	1.2053	1.09679	1.10232	0.270322	1
LARP1	0.801192	1.14924	0.838874	1.35474	0.175499	1
PLEK	0.39406	1.1358	1.23465	0.879539	0.379109	1
EIF3A	0.676412	1.12433	1.21238	0.89733	0.369543	1
DLD	2.13261	1.11324	0.832153	1.33844	0.180753	1
RRM2B	1.89786	1.10455	0.618515	1.77749	0.0754869	1
ANP32B	1.19211	1.09876	1.2239	1.0579	0.2901	1
GSN	4.19412	1.07356	0.851584	1.25915	0.207977	1
RNH1	0.495685	1.05863	1.21473	0.827641	0.407874	1
SND1	1.76293	1.05669	1.19415	0.999775	0.31742	1
CAND1	0.672915	1.04734	1.23183	0.843794	0.398785	1
CDV3	1.03824	1.03541	1.11905	1.00301	0.315858	1
EIF3C	0.972722	0.999515	1.07756	0.921898	0.356582	1
ACAA2	0.549371	0.985143	1.23412	0.789077	0.430067	1
TAGLN2	1.62206	0.978738	0.819587	1.22903	0.219062	1
KPNA2	0.601695	0.971459	1.21577	0.793639	0.427406	1
OLA1	1.12331	0.96776	1.16446	0.898433	0.368955	1
ALYREF	0.426733	0.965252	1.06302	0.913041	0.361221	1
PRMT1	1.99012	0.95175	1.09182	0.873746	0.382257	1
PDCD6IP	0.664019	0.933202	1.21161	0.747698	0.454643	1
SERBP1	1.33748	0.932394	1.03091	0.905862	0.365009	1
EIF5B	0.482008	0.928719	1.15752	0.733635	0.463171	1
EXTL3	0.740734	0.925123	0.960627	0.967432	0.333328	1
FEN1	1.04909	0.924873	1.162	0.854774	0.392676	1
AK2	0.818093	0.924051	1.15554	0.825003	0.40937	1
EIF4B	0.603242	0.910624	1.18382	0.747235	0.454922	1
SERPINB9	2.30744	0.909989	0.850264	1.07009	0.284577	1
RPL36A	0.8398	0.904543	0.845282	1.08986	0.275777	1
ABCF1	0.601783	0.901218	1.20691	0.739947	0.459332	1
HNRNPC	1.15117	0.888401	0.965291	0.906232	0.364813	1
IQGAP1	0.662952	0.883918	1.15788	0.715149	0.474517	1
PTPN6	1.98853	0.878726	1.10311	0.810915	0.417415	1
DNMT1	0.861247	0.873375	1.23211	0.728378	0.466382	1
MCM6	0.989157	0.870034	1.22682	0.773643	0.439142	1
PDIA6	1.03844	0.846126	1.12199	0.780408	0.435151	1
OXCT1	0.425609	0.845868	1.23474	0.657595	0.510798	1
YARS1	0.978118	0.836044	1.23451	0.762257	0.445906	1
FLNA	0.51997	0.833676	1.16291	0.720386	0.471288	1
NUDT12	0.356976	0.829376	1.19855	0.710533	0.477374	1
MCM3	1.31518	0.814915	1.22727	0.717737	0.47292	1
DBNL	0.683949	0.803887	1.13208	0.717541	0.47304	1
MTHFD2	0.518038	0.800862	1.22837	0.634196	0.525953	1
FKBP3	0.56356	0.799506	1.11986	0.720405	0.471276	1
GSTO1	0.393855	0.795626	1.19548	0.664942	0.506087	1
DPP3	0.406099	0.792577	1.19134	0.670591	0.502481	1
NSUN2	0.591718	0.787346	1.22658	0.64376	0.519731	1
IMPDH2	0.537669	0.78645	1.23049	0.638798	0.522954	1
ETFA	0.780031	0.784066	1.23235	0.649441	0.516053	1
APEX1	0.777534	0.781474	1.2336	0.660183	0.509137	1
HNRNPR	2.173	0.779004	0.706462	1.10245	0.270268	1
EWSR1	0.631082	0.773881	0.991659	0.787005	0.431279	1
PTBP1	2.0057	0.769728	1.17756	0.676382	0.498798	1
ACTN4	0.706432	0.767641	1.21141	0.64025	0.52201	1
EIF4A1	4.23971	0.766682	0.910325	0.839083	0.401423	1
ARPC1B	0.743953	0.765024	1.19758	0.665482	0.505742	1
CSK	0.571522	0.761217	1.20249	0.63703	0.524105	1
DNAJC8	0.733706	0.761079	1.03522	0.756795	0.449172	1
ANXA11	0.437825	0.758812	1.21533	0.611945	0.540574	1
RPA3	3.6077	0.75343	0.503693	1.49564	0.134747	1
ARPC2	1.0255	0.753023	1.11022	0.732872	0.463637	1
EIF4G1	1.6504	0.748848	0.894588	0.827521	0.407942	1
RANBP1	1.62629	0.745057	0.996531	0.756109	0.449584	1
SNRPD1	1.02168	0.742061	0.862861	0.85178	0.394336	1
PRDX1	5.08252	0.730031	0.572159	1.27571	0.202058	1
BANF1	2.06734	0.727048	0.735037	0.986915	0.323684	1
EIF3B	0.648562	0.72623	1.23276	0.562249	0.573946	1
ACAT1	1.19606	0.723377	1.17247	0.627986	0.530013	1
EIF4A2	0.791051	0.70837	1.08256	0.666904	0.504834	1
PARP1	0.684032	0.703608	1.02606	0.711833	0.476568	1
RBMX	0.830098	0.701955	0.897002	0.77919	0.435868	1
OTUB1	0.480479	0.699575	1.23333	0.545481	0.585423	1
PEA15	0.337376	0.699481	1.10692	0.630949	0.528074	1
H1-10	1.69088	0.696491	0.732099	0.955095	0.339529	1
MYL6	2.36971	0.695157	0.542357	1.28106	0.200172	1
PGM1	0.526038	0.69252	1.22891	0.552158	0.58084	1
TKT	1.20965	0.692118	1.22978	0.55277	0.580421	1
TRIM8	0.440262	0.690729	1.16212	0.626409	0.531047	1
SYNCRIP	1.48778	0.688056	0.95884	0.714749	0.474764	1
BPNT1	0.483289	0.68362	1.20509	0.562055	0.574079	1
ENO2	2.92738	0.68336	1.22336	0.55972	0.57567	1
GDI2	3.71347	0.683216	1.09943	0.625566	0.531599	1
XRCC6	13.8994	0.674233	0.296876	2.27105	0.0231437	1
NUDT21	0.503837	0.673145	1.1944	0.559524	0.575804	1
PFDN5	0.502996	0.670779	0.940136	0.722962	0.469703	1
IPO5	0.532969	0.670573	1.08041	0.575576	0.564902	1
ACTR3	1.30209	0.66437	1.22798	0.542908	0.587193	1
NONO	0.590642	0.659223	1.18371	0.568699	0.56956	1
MAT2A	0.377171	0.656339	1.22759	0.528789	0.596952	1
RPSA	4.16251	0.655942	0.701468	0.934169	0.350217	1
EIF3L	0.762829	0.65524	1.16143	0.582011	0.560559	1
CYRIB	0.478777	0.654436	1.21201	0.523203	0.600833	1
PRDX2	1.20824	0.649035	1.1632	0.556968	0.577549	1
GRHPR	0.98859	0.644717	1.18672	0.547934	0.583737	1
PPM1G	0.400287	0.643118	1.15065	0.532816	0.594161	1
AASDHPPT	0.383029	0.636476	1.18857	0.535496	0.592307	1
TPM3	0.901104	0.635636	1.1983	0.528502	0.597151	1
FH	0.529907	0.629594	1.16302	0.541196	0.588372	1
ACTR2	0.881051	0.626603	1.22189	0.504925	0.613612	1
MSH6	0.875348	0.625466	1.20272	0.512713	0.608152	1
BUB3	1.06479	0.623096	0.880912	0.710295	0.477521	1
ASNS	2.33033	0.621911	0.970199	0.641915	0.520928	1
TUBB1	1.44791	0.620482	1.08711	0.785475	0.432175	1
TALDO1	1.12251	0.617889	1.20082	0.509909	0.610116	1
GAPDH	31.4155	0.614532	0.612332	1.00346	0.315641	1
TPT1	0.423843	0.613567	1.21293	0.502656	0.615206	1
DBT	21.764	0.612214	0.463202	1.3231	0.185801	1
LANCL1	1.48536	0.611544	0.663693	0.922568	0.356232	1
PPP2R1A	1.97839	0.611094	0.80916	0.749841	0.45335	1
PNP	1.89138	0.609686	1.19463	0.524589	0.599869	1
MDH1	0.366654	0.59926	1.19536	0.501597	0.615951	1
MTHFD1	2.11328	0.594111	1.09486	0.539995	0.589201	1
VCP	4.83832	0.591195	1.00874	0.588537	0.556172	1
H2AZ1	0.903338	0.590134	1.13438	0.503455	0.614644	1
ARPC4	0.389883	0.571884	1.20269	0.476836	0.633479	1
CTCF	0.344219	0.570509	1.22558	0.456029	0.648369	1
KRT14	4.43986	0.569942	0.691951	0.827888	0.407734	1
ANP32E	1.07385	0.568036	1.17493	0.479733	0.631417	1
CS	1.00559	0.566583	1.0283	0.579609	0.562178	1
RPL37A	0.964085	0.563253	0.852622	0.653947	0.513146	1
TNS2	0.475402	0.561905	1.21113	0.553335	0.580034	1
EEF1B2	1.48014	0.552872	0.746948	0.741922	0.458135	1
EEF1G	2.67438	0.545517	0.936182	0.578635	0.562836	1
HSD17B10	1.92448	0.545	1.07738	0.501478	0.616035	1
RPLP1	3.77176	0.542081	0.511263	1.06009	0.289106	1
UBA1	5.4808	0.540376	1.17066	0.463524	0.642989	1
MCM7	1.57772	0.535985	1.03323	0.508735	0.610938	1
RPS15	2.18777	0.534968	1.0202	0.517817	0.604586	1
NSFL1C	0.352226	0.534112	1.20933	0.403751	0.686396	1
HPRT1	1.04323	0.532908	1.16728	0.454366	0.649565	1
ANP32A	1.19025	0.527758	1.22366	0.417306	0.676455	1
ETF1	0.327692	0.52634	1.2114	0.42338	0.672018	1
SEPTIN6	0.679891	0.523572	1.23189	0.455174	0.648984	1
UBE2N	0.48471	0.516788	1.23006	0.411667	0.680584	1
AIMP2	0.803052	0.51417	0.922694	0.54907	0.582957	1
PPIB	0.535074	0.506869	1.23238	0.411594	0.680637	1
RPA2	3.21261	0.5039	0.480786	1.04635	0.295399	1
EEF1D	0.991634	0.499378	1.01963	0.502106	0.615593	1
DCD	0.638118	0.49728	1.03701	0.477581	0.632948	1
TPI1	6.14098	0.496765	0.939225	0.529924	0.596164	1
CPNE3	0.405538	0.495518	1.15598	0.419823	0.674615	1
SHMT2	2.52419	0.495301	0.983121	0.502315	0.615446	1
DDX39B	0.646054	0.493551	1.08219	0.458972	0.646254	1
NASP	1.79267	0.488862	1.06152	0.470125	0.638266	1
ENO1	12.312	0.488248	0.705616	0.692081	0.488887	1
RHOC	0.398787	0.484287	1.16374	0.39386	0.693684	1
TLN1	1.25856	0.483727	1.09805	0.445858	0.6557	1
NAA15	0.302859	0.482388	1.07862	0.409781	0.681967	1
HNRNPA1	3.81936	0.481817	0.977148	0.497809	0.618619	1
FARSB	0.471604	0.481428	1.15457	0.4178	0.676093	1
RPA1	10.8354	0.477008	0.449241	1.06136	0.288528	1
MAPRE1	1.05646	0.475126	0.985127	0.487252	0.62608	1
PSPC1	0.41932	0.474914	1.07034	0.452731	0.650743	1
UBE2L3	0.639582	0.474758	1.2332	0.401475	0.688071	1
CLIC1	2.50459	0.470895	1.15615	0.408844	0.682654	1
EIF1AY	0.365708	0.465326	1.10117	0.422574	0.672606	1
ALDOA	8.10904	0.464482	0.704882	0.659303	0.509702	1
EIF3M	0.29473	0.463017	1.14061	0.36898	0.712142	1
BLMH	0.445796	0.460282	1.10914	0.415531	0.677753	1
H2AC12	2.77255	0.458484	0.577939	0.795949	0.426062	1
XRCC5	13.8164	0.458128	0.319285	1.43456	0.151413	1
EIF6	0.359232	0.458063	1.11414	0.411497	0.680708	1
ATIC	3.94666	0.457834	1.21634	0.394494	0.693216	1
SEPTIN2	0.554169	0.457788	1.23148	0.379377	0.704408	1
RPL13A	4.32445	0.455624	0.724321	0.626936	0.530701	1
PRDX3	1.71312	0.45532	0.681192	0.671603	0.501837	1
HAGH	3.92056	0.451632	0.647086	0.697396	0.485555	1
BTF3	0.631439	0.447375	1.15704	0.371621	0.710175	1
SFPQ	2.06277	0.446658	1.11069	0.402659	0.687199	1
RPS9	7.17614	0.44554	0.330137	1.34929	0.177244	1
CNBP	1.19349	0.444315	1.02346	0.431075	0.666414	1
XPNPEP1	0.625523	0.443222	1.23177	0.374356	0.70814	1
EIF5A	4.17275	0.443189	1.0831	0.4046	0.685771	1
GART	2.50589	0.442799	0.942871	0.467168	0.64038	1
ATP5IF1	0.732395	0.439711	1.14345	0.385175	0.700107	1
AARS1	3.51017	0.438452	1.09683	0.400443	0.688831	1
CDC37	1.32362	0.437822	0.810188	0.538293	0.590375	1
MSN	4.83327	0.436978	0.933197	0.473193	0.636076	1
PDIA4	1.87934	0.436623	1.18863	0.367711	0.713088	1
DDX3X	0.987996	0.435016	1.05898	0.408802	0.682685	1
OAT	0.634154	0.434626	1.16054	0.385796	0.699647	1
H2BC12	3.54253	0.433852	0.447177	0.970044	0.332025	1
EIF3I	0.853749	0.433826	1.01274	0.426329	0.669868	1
ARPC3	0.383613	0.432612	1.15655	0.374053	0.708365	1
FABP5	0.880914	0.431283	1.23288	0.348154	0.727725	1
ST13P4	1.74121	0.424899	0.81115	0.522401	0.601391	1
ALB	8.56456	0.424703	0.850572	0.49703	0.619168	1
DUT	1.54923	0.424643	1.12298	0.387213	0.698598	1
IDI1	0.275237	0.422609	1.07844	0.355429	0.722268	1
SRSF3	1.67009	0.420945	0.598781	0.702656	0.48227	1
BCLAF1	1.00843	0.420722	0.996613	0.423544	0.671899	1
EIF3E	0.333085	0.417306	1.22688	0.314041	0.75349	1
FKBP4	1.08381	0.413944	1.07034	0.410286	0.681596	1
DNM1L	0.587112	0.413783	1.20924	0.333034	0.739109	1
ALDH18A1	0.532981	0.412996	1.23303	0.334712	0.737842	1
RPL35A	1.37367	0.411518	0.653694	0.629254	0.529183	1
SARS1	0.500098	0.411106	1.21234	0.336301	0.736644	1
UBA2	0.505836	0.410472	1.21229	0.336213	0.73671	1
PAFAH1B2	0.63269	0.4094	1.14055	0.363417	0.716293	1
SRSF1	0.318428	0.408164	1.21358	0.33633	0.736622	1
CAPRIN1	0.428836	0.407628	1.20892	0.331493	0.740272	1
SRRM2	2.16093	0.406908	0.58355	0.69447	0.487387	1
RAB1C	1.01839	0.406376	1.11602	0.36098	0.718114	1
ACTB	23.3387	0.406292	0.441774	0.919451	0.35786	1
PTMA	0.636589	0.403455	0.974219	0.416761	0.676853	1
EIF4E	0.424055	0.403443	1.08087	0.375084	0.707598	1
NARS1	0.360324	0.402947	1.15087	0.346628	0.728871	1
ECI1	1.12776	0.401699	0.860607	0.471203	0.637496	1
FAM161A	0.783866	0.401206	1.0648	0.380217	0.703785	1
MYL12A	2.04007	0.395729	0.542443	0.728485	0.466317	1
CUL3	29.6237	0.39264	0.259205	1.51244	0.130422	1
ETFB	0.284874	0.391011	1.21043	0.302166	0.762525	1
PPA1	1.7962	0.389506	1.21969	0.325966	0.74445	1
EIF3G	0.401076	0.387822	1.23403	0.30656	0.759179	1
EIF3K	0.310676	0.3871	1.10105	0.339267	0.734409	1
NPM1	2.10766	0.382005	0.713019	0.533195	0.593899	1
MAP4	0.438492	0.37953	1.15928	0.328535	0.742507	1
PGAM1	3.16204	0.378805	1.19626	0.320638	0.748485	1
GLRX3	0.44954	0.377869	1.15882	0.320673	0.748458	1
HAT1	0.585151	0.375597	1.23468	0.312237	0.754861	1
HSP90B1	2.64465	0.374222	1.04325	0.357708	0.720562	1
RPS21	1.2881	0.373448	1.01109	0.37036	0.711114	1
CACYBP	0.957514	0.370806	0.866247	0.415287	0.677932	1
ANXA5	0.376245	0.368486	1.21354	0.300035	0.76415	1
RBM8A	0.285617	0.3628	1.22396	0.296414	0.766914	1
SSB	4.14969	0.361647	0.535933	0.675837	0.499144	1
EIF3F	0.506546	0.361318	1.21705	0.30468	0.76061	1
TUBA1B	21.2775	0.361158	1.22809	0.284505	0.776023	1
DLST	2.40757	0.359892	0.559804	0.646442	0.517993	1
HLCS	6.75942	0.355499	0.538197	0.661637	0.508204	1
EIF2S2	0.363529	0.354314	1.2267	0.291068	0.770999	1
DYNC1LI1	0.330645	0.353511	1.14613	0.290988	0.771061	1
HMGB1	4.39578	0.351118	0.968109	0.365005	0.715108	1
KRT5	5.10037	0.350531	0.704749	0.50116	0.616259	1
CTPS1	0.601006	0.349601	1.18599	0.282336	0.777686	1
IFI16	0.388196	0.349036	1.15381	0.251038	0.801785	1
RAP1B	0.63641	0.34713	1.18887	0.28276	0.777361	1
ECH1	2.97645	0.342255	0.476786	0.717155	0.473279	1
HNRNPDL	0.301884	0.338029	1.07842	0.297295	0.766242	1
HNRNPA2B1	3.01401	0.337531	0.845251	0.402056	0.687643	1
RFC4	0.960803	0.336775	1.00706	0.31899	0.749734	1
MCCC2	130.235	0.33472	0.402849	0.830897	0.406032	1
WDR1	0.631331	0.334076	1.20939	0.293487	0.76915	1
CPSF6	0.550236	0.332284	1.23185	0.253654	0.799763	1
EIF2A	0.458272	0.328735	1.15557	0.280487	0.779104	1
RPL19	3.20831	0.322081	0.480324	0.671874	0.501664	1
PRDX5	0.668897	0.321625	1.23245	0.250511	0.802193	1
TPM4	0.610311	0.319068	1.13764	0.264615	0.791306	1
CAP1	2.59213	0.319052	0.99718	0.320207	0.748811	1
GANAB	2.99633	0.319018	0.846917	0.375216	0.7075	1
GRPEL1	7.19185	0.318193	0.439735	0.725908	0.467895	1
MTAP	0.28375	0.316226	1.23475	0.256105	0.79787	1
LUC7L2	0.421821	0.314994	1.22464	0.256862	0.797285	1
UBE2I	0.270415	0.312619	1.14443	0.273167	0.784725	1
DBI	0.275565	0.309462	1.23414	0.250752	0.802006	1
ERH	1.46515	0.307762	0.917809	0.337517	0.735727	1
PPIA	5.29416	0.30057	0.736738	0.407965	0.683299	1
MVP	7.43384	0.300064	0.397669	0.755322	0.450056	1
FBL	0.525362	0.296024	0.978942	0.293585	0.769075	1
ANXA6	1.03794	0.295459	1.21101	0.275812	0.782693	1
UGP2	0.353118	0.292732	1.14867	0.245452	0.806106	1
COPA	1.21514	0.292073	0.881871	0.322303	0.747223	1
HADH	0.891555	0.292012	1.21757	0.252406	0.800728	1
RC3H2	5.07907	0.289757	0.65697	0.436049	0.662801	1
COX6C	0.369184	0.289019	1.18972	0.224887	0.822067	1
AIMP1	1.28537	0.288689	0.773099	0.37066	0.710891	1
RPL10A	6.27655	0.288594	0.40507	0.712347	0.47625	1
PKM	10.2113	0.285646	0.988345	0.288801	0.772734	1
LCP1	6.78514	0.285353	1.10707	0.257097	0.797104	1
ARHGDIB	3.36005	0.283796	0.834028	0.339827	0.733986	1
RPS2	7.60058	0.28301	0.284922	0.992758	0.320828	1
THRAP3	8.02374	0.278895	0.978604	0.281312	0.778471	1
CAPZB	1.4574	0.278641	0.97338	0.285319	0.7754	1
CLTC	9.93182	0.276105	0.44461	0.620944	0.534637	1
DARS1	9.04737	0.274877	0.413127	0.664707	0.506238	1
MCCC1	126.474	0.274331	0.360128	0.76183	0.446161	1
POLR1A	1.72454	0.272299	1.07513	0.25221	0.800879	1
DYNLL1	0.851713	0.271262	0.789023	0.339112	0.734526	1
BASP1	3.17618	0.27009	0.932237	0.2898	0.771969	1
NME2	2.16051	0.269906	1.22452	0.222394	0.824007	1
YTHDF3	4.77482	0.268802	0.396536	0.678958	0.497164	1
VPS28	0.319001	0.268067	1.22394	0.203543	0.83871	1
ALDOC	0.396719	0.262221	1.07847	0.238076	0.811822	1
RECQL	0.309662	0.256728	1.07835	0.238076	0.811822	1
PUF60	0.312029	0.256728	1.07835	0.238076	0.811822	1
AKR1A1	0.294525	0.256728	1.07835	0.238076	0.811822	1
FDPS	0.365108	0.256647	1.21233	0.213995	0.830551	1
GMPS	0.335366	0.254594	1.21103	0.212814	0.831472	1
PRRC2C	1.18648	0.253883	0.870659	0.28691	0.774181	1
COPS4	8.56829	0.250509	0.395589	0.629952	0.528726	1
PGD	2.00906	0.250029	1.20154	0.205366	0.837286	1
RPL36	1.54019	0.247891	0.602696	0.41107	0.681021	1
HNRNPCL2	0.722702	0.247521	1.04206	0.23916	0.810982	1
AHSA1	0.783484	0.246485	0.88357	0.276579	0.782103	1
RPL26	6.14432	0.245913	0.327426	0.75155	0.452322	1
HNRNPD	1.95908	0.243765	0.96909	0.253082	0.800205	1
KRT9	21.1534	0.242295	0.376046	0.64475	0.519089	1
POLR2H	0.533352	0.241496	0.994109	0.241431	0.809221	1
CALR	5.37406	0.239142	1.11344	0.21392	0.83061	1
HCLS1	1.13608	0.238449	1.0951	0.224324	0.822505	1
NUDCD3	15.8443	0.236809	0.227829	1.03673	0.299861	1
RPLP2	7.74767	0.236235	0.291993	0.809315	0.418334	1
CORO1A	6.50463	0.232002	0.471998	0.492875	0.622101	1
POLR1B	0.932924	0.231459	1.15163	0.199352	0.841987	1
G3BP2	4.49691	0.22867	0.394714	0.580534	0.561555	1
COPS8	3.48768	0.227181	0.378664	0.594415	0.552234	1
NCL	17.49	0.226365	0.196489	1.15222	0.249232	1
ARHGDIA	0.555894	0.225384	1.19923	0.184793	0.853392	1
YWHAZ	7.47074	0.22341	0.39599	0.563967	0.572777	1
COPS7A	2.20914	0.22261	0.861883	0.251907	0.801113	1
P4HB	1.84907	0.22132	1.05019	0.210265	0.833461	1
APRT	0.911172	0.220587	1.19179	0.17927	0.857726	1
ACTC1	9.80725	0.218041	0.311186	0.700985	0.483312	1
RARS1	1.84061	0.217354	0.682929	0.314617	0.753052	1
H1-2	4.56046	0.216767	0.365473	0.59305	0.553148	1
YWHAQ	4.5816	0.215586	0.715358	0.300794	0.763571	1
RPS10	4.3483	0.215494	0.370825	0.580056	0.561877	1
LPXN	1.13758	0.215226	0.765373	0.279491	0.779868	1
CHD7	0.574721	0.212125	1.06456	0.198115	0.842955	1
SUMO2	0.340795	0.210376	1.06762	0.197052	0.843787	1
PFN1	4.66973	0.207994	0.602911	0.345354	0.729828	1
PDAP1	0.636931	0.206014	1.08665	0.189775	0.849485	1
KRT8	0.298673	0.205054	1.1521	0.177983	0.858736	1
TARS1	0.285013	0.201016	1.14597	0.175411	0.860757	1
MCRIP2	4.00089	0.200805	0.406778	0.493699	0.621519	1
SET	2.88477	0.199565	0.860902	0.230406	0.817776	1
COPS5	6.53764	0.195989	0.425414	0.45689	0.64775	1
KARS1	3.85912	0.195922	0.467053	0.419171	0.675091	1
TARDBP	0.428218	0.194856	1.15789	0.146753	0.883327	1
NUDC	1.60592	0.192585	0.759491	0.252174	0.800906	1
EZR	3.26833	0.191563	1.11135	0.175389	0.860774	1
OGDHL	0.34444	0.190173	1.1529	0.164952	0.868982	1
HNRNPU	6.98678	0.189792	0.439611	0.431425	0.66616	1
MCM5	0.575959	0.188181	1.20839	0.150766	0.88016	1
RPS27A	3.12599	0.186969	0.554712	0.335466	0.737274	1
GPI	0.655597	0.186929	1.23103	0.139945	0.888704	1
FUS	0.673617	0.18679	1.09473	0.164187	0.869584	1
PCBP1	4.0748	0.184512	0.413046	0.446057	0.655556	1
RCC2	1.48364	0.184322	1.19083	0.162557	0.870867	1
COPS3	4.10566	0.183817	0.43448	0.418262	0.675756	1
AHCY	2.51821	0.183528	1.11973	0.166568	0.86771	1
PCNA	2.61512	0.182943	1.00978	0.182276	0.855366	1
NME1	3.21087	0.181808	1.00322	0.182393	0.855275	1
TOP1	2.189	0.18111	0.783886	0.230641	0.817593	1
COPS6	4.89735	0.180428	0.470185	0.379645	0.704209	1
MRTO4	0.385845	0.179501	1.08212	0.164213	0.869563	1
PABPC4	8.53529	0.178887	0.460229	0.388485	0.697657	1
YWHAE	6.11629	0.177896	0.475077	0.374186	0.708266	1
RBBP4	3.40343	0.177769	0.595339	0.297765	0.765882	1
LDHA	4.52249	0.17681	0.753439	0.233374	0.815471	1
MSH3	0.521143	0.174707	1.19635	0.146034	0.883895	1
EIF4G2	0.306543	0.174398	1.21272	0.120496	0.90409	1
C7orf50	0.568951	0.173628	0.932211	0.183657	0.854282	1
PRPF40A	0.356831	0.172843	1.15369	0.148753	0.881749	1
HSPE1	2.04901	0.172404	0.746107	0.234264	0.81478	1
PGK1	4.77359	0.17221	1.09316	0.159264	0.873461	1
DDX1	0.357546	0.171718	1.14705	0.145459	0.884348	1
NAP1L4	1.62723	0.171342	0.858827	0.198083	0.84298	1
PRDX6	1.71825	0.169338	1.19608	0.140159	0.888534	1
KHDRBS1	0.446304	0.168178	1.12933	0.157533	0.874825	1
KHSRP	1.04783	0.167922	1.07069	0.157691	0.8747	1
RPL18A	6.73053	0.166892	0.360251	0.463143	0.643262	1
RPL21	4.29161	0.164924	0.380546	0.43284	0.665131	1
AKR1B1	0.365025	0.164135	1.07835	0.152326	0.87893	1
PEBP1	1.08401	0.163843	1.23403	0.129231	0.897175	1
HNRNPL	3.05501	0.162706	0.664249	0.244463	0.806872	1
TCOF1	3.81225	0.159138	1.02237	0.152816	0.878543	1
RPS14	3.55746	0.158772	0.408607	0.387642	0.698281	1
LARS1	3.24709	0.158728	0.531771	0.297738	0.765903	1
RAD23B	0.31917	0.156409	1.22636	0.127539	0.898514	1
DDX5	1.6197	0.156278	0.772832	0.203474	0.838764	1
DPY30	0.441291	0.153388	1.12105	0.135577	0.892156	1
PSMB10	0.354949	0.152879	1.22905	0.124167	0.901183	1
EEF1E1	1.37799	0.152277	0.678046	0.219763	0.826056	1
CFL1	7.92811	0.151757	0.620818	0.244985	0.806468	1
MTDH	0.333902	0.151757	1.15426	0.12653	0.899313	1
RPS26	3.64388	0.149682	0.39466	0.378719	0.704896	1
DDX21	10.5431	0.149526	0.314709	0.475061	0.634744	1
RSL1D1	1.51	0.149241	0.628523	0.237092	0.812585	1
PFDN6	0.447242	0.148937	0.948388	0.153552	0.877963	1
KRT1	29.6598	0.148065	0.278027	0.532835	0.594148	1
RPL17	4.39986	0.145616	0.436295	0.333976	0.738397	1
CDC42	1.26701	0.143597	0.950379	0.145344	0.884439	1
HNRNPH3	3.20213	0.139962	0.441765	0.315904	0.752075	1
GTF2I	8.42456	0.137947	0.50573	0.272991	0.78486	1
ATP5ME	0.477363	0.131812	1.02994	0.12485	0.900642	1
CCAR2	1.02399	0.130751	0.780379	0.165358	0.868663	1
YTHDF2	0.704429	0.128254	1.20968	0.0987785	0.921314	1
RPL23A	4.48748	0.126762	0.374554	0.338635	0.734885	1
SRP14	0.723586	0.126271	0.843642	0.14889	0.881641	1
RPS6	5.07483	0.122807	0.349559	0.351128	0.725492	1
COTL1	0.493626	0.120976	1.20979	0.0968025	0.922883	1
SEL1L2	0.476467	0.118601	1.22032	0.0971884	0.922577	1
LSM12	6.29035	0.115293	0.340427	0.339302	0.734382	1
CHORDC1	0.849834	0.114396	1.23334	0.10326	0.917757	1
RPL29	2.13998	0.113493	0.537631	0.211832	0.832238	1
AKAP8L	0.34277	0.113063	1.18612	0.0704368	0.943846	1
H1-5	5.04811	0.112611	0.35193	0.32035	0.748703	1
RBM25	0.531625	0.110144	0.998715	0.108375	0.913698	1
RPL12	8.82356	0.109929	0.265482	0.414173	0.678747	1
QARS1	2.69045	0.109669	0.616593	0.176213	0.860126	1
HNRNPA3	2.10711	0.107059	0.961048	0.112153	0.910702	1
RPL4	16.1992	0.103353	0.213432	0.484177	0.62826	1
TXN	1.03665	0.0995089	0.749719	0.13335	0.893916	1
MARS1	4.70026	0.0985274	0.443696	0.220585	0.825416	1
GLO1	0.482719	0.0976808	1.20851	0.0978467	0.922054	1
CHI3L2	1.16695	0.0951276	0.948706	0.0954213	0.92398	1
MDH2	4.6359	0.0889951	0.982401	0.0912745	0.927274	1
STRAP	0.283301	0.0883514	1.14771	0.0769805	0.938639	1
EPRS1	11.6984	0.0867219	0.348056	0.248656	0.803627	1
RPS4X	11.1267	0.0861191	0.333404	0.257968	0.796431	1
RPL6	14.4802	0.0842151	0.232244	0.36275	0.716791	1
RPS3A	8.89394	0.0829738	0.282351	0.293705	0.768983	1
HRNR	3.38982	0.0807085	1.07371	0.0753092	0.939969	1
RPL35	2.26553	0.0776192	0.522344	0.148363	0.882056	1
DDX17	0.854736	0.0769709	1.21128	0.074619	0.940518	1
RPL39	1.01788	0.0766824	0.720625	0.106495	0.91519	1
FAU	1.05245	0.0717989	0.71934	0.100256	0.920141	1
CAPZA1	1.90684	0.0692482	0.836791	0.0813557	0.935159	1
RPL7A	12.7255	0.0676277	0.246033	0.274853	0.783429	1
C1QBP	5.49465	0.0671687	0.36132	0.185679	0.852697	1
SQSTM1	4.83178	0.0671526	0.42739	0.157101	0.875166	1
YWHAB	5.3258	0.0671169	0.568296	0.117517	0.906451	1
CCT6A	5.70838	0.0623161	0.468184	0.131667	0.895248	1
RBBP7	2.7737	0.0618491	0.738133	0.0823151	0.934396	1
NANS	0.778325	0.0617517	1.0462	0.088018	0.929862	1
RPL14	5.22746	0.0602675	0.333441	0.180718	0.856589	1
DDX6	24.3935	0.0601338	0.274351	0.219163	0.826523	1
YWHAG	4.18671	0.0568581	0.8438	0.0666182	0.946886	1
KRT6B	1.06018	0.0547927	1.15811	0.188863	0.8502	1
RPLP0	11.0135	0.0538978	0.247382	0.217988	0.827439	1
EEF1A1	26.1991	0.0537012	0.390408	0.13741	0.890706	1
EEF2	20.1119	0.0509426	0.552265	0.092028	0.926676	1
COPB2	0.493887	0.0502533	1.19379	0.0430467	0.965664	1
PPP1CC	0.587978	0.0502112	1.2093	0.0344439	0.972523	1
EIF2S1	1.11817	0.0481504	1.05613	0.0455468	0.963671	1
RPS20	3.63799	0.0464875	0.400816	0.115837	0.907782	1
PSMA7	3.78794	0.0439943	0.392755	0.111358	0.911332	1
TCEA1	0.592273	0.0415644	1.23417	0.0670543	0.946538	1
FUBP1	0.358925	0.0414378	1.07865	0.0391492	0.968771	1
DDX24	2.126	0.0408242	0.614135	0.0663597	0.947091	1
RPL30	6.27379	0.0362182	0.314564	0.115064	0.908395	1
GSTP1	6.72193	0.0348094	0.939149	0.036678	0.970742	1
GPS1	5.38917	0.0343362	0.377229	0.0894098	0.928756	1
PAICS	2.42709	0.0341239	0.978308	0.0319756	0.974492	1
PSMB4	2.19457	0.0329811	0.526623	0.0608706	0.951462	1
VARS1	0.464501	0.0325632	1.23264	0.0241115	0.980764	1
LDHB	5.82242	0.0303109	0.740835	0.0405509	0.967654	1
RPL24	3.38653	0.0290117	0.431857	0.0673565	0.946298	1
TMSB4X	1.26931	0.028466	0.966724	0.0313873	0.974961	1
RPL7	13.2062	0.0270873	0.228576	0.118492	0.905678	1
RACK1	3.55028	0.0261781	0.933707	0.0279387	0.977711	1
STMN1	2.34932	0.0239152	0.622839	0.0392525	0.968689	1
YWHAH	2.29298	0.0223194	1.10396	0.0212295	0.983063	1
HSPA5	33.7006	0.0199451	0.218611	0.0913033	0.927252	1
ATXN2L	49.8251	0.0190422	0.144747	0.13159	0.895309	1
RPL27A	4.33208	0.0175259	0.374929	0.0468606	0.962624	1
KRT2	17.5269	0.0168549	0.332346	0.0509193	0.95939	1
GARS1	2.51664	0.0157097	1.13457	0.0134466	0.989271	1
RPS24	3.3434	0.0146774	0.422132	0.0347709	0.972262	1
RPL11	2.46665	0.0115563	0.516732	0.0231176	0.981556	1
PSMB3	1.73527	0.00712619	0.531745	0.0118212	0.990568	1
COPS2	7.52613	0.0026086	0.428997	0.0052951	0.995775	1
PLCG2	2.5722	0.00251843	0.842051	0.00242142	0.998068	1
PABPC1	16.008	0.000959098	0.201643	0.00474924	0.996211	1
HMGB2	3.15522	0.00028276	1.03742	0.000460415	0.999633	1
EmGFP	8.79009	0	1.09031	0	1	1
KRT16	0.93405	0	1.07841	0	1	1
HSP90AB3P	0	0	0	0	1	1
TUBB3	0	0	0	0	1	1
HSPA1L	0	0	0	0	1	1
KLHL6-E568K	19.8994	0	0.897177	0	1	1
EEF1A2	0.46205	0	1.07835	0	1	1
PRPS1	0.645686	0	1.2208	0	1	1
HSP90AB2P	0.388954	0	1.07835	0	1	1
KRT6C	0.596169	0	1.07835	0	1	1
HSPA7	0.300662	0	1.07835	0	1	1
KLHL6-L65P	36.2715	0	1.09291	0	1	1
POTEE	0.291786	0	1.07835	0	1	1
DPYSL2	0.608215	-0.000696169	1.20618	0.0109909	0.991231	1
PSME1	2.32948	-0.00312625	0.913646	-0.00260208	0.997924	1
RPS7	3.32804	-0.00350326	0.555559	-0.00660084	0.994733	1
MATR3	1.38228	-0.00857127	0.603206	-0.0156867	0.987484	1
SEC13	3.39692	-0.0119729	0.436515	-0.0285409	0.977231	1
PGAM5	2.05697	-0.0123807	0.583143	-0.0222221	0.982271	1
RPL3	11.7557	-0.0151975	0.282194	-0.0538488	0.957056	1
RPL32	3.74129	-0.0206911	0.41031	-0.0503734	0.959825	1
RPL18	6.27319	-0.0218085	0.351963	-0.0615801	0.950897	1
KCMF1	0.69933	-0.0237849	0.875216	-0.0274384	0.97811	1
RPL9	5.41426	-0.0247424	0.4632	-0.0534156	0.957401	1
RPL15	9.22325	-0.0279461	0.266766	-0.104757	0.916569	1
LYAR	0.72136	-0.0301671	1.16782	-0.0243095	0.980606	1
HP1BP3	1.23841	-0.0314424	0.741604	-0.0424005	0.966179	1
HINT1	0.308917	-0.0330095	1.21438	-0.0271821	0.978314	1
SUDS3	0.300404	-0.0330629	1.21468	-0.0272194	0.978285	1
PSMB5	1.06681	-0.0334986	0.695637	-0.0488246	0.961059	1
HNRNPAB	1.43832	-0.0352092	0.823776	-0.0436903	0.965151	1
RPS17	4.77427	-0.0384928	0.38259	-0.100677	0.919807	1
TBCA	0.338431	-0.0392566	1.23442	-0.0318016	0.97463	1
NACA	1.85958	-0.0405518	0.684794	-0.0586413	0.953238	1
RPS5	4.66539	-0.0425165	0.348345	-0.12248	0.902518	1
SNAP23	2.118	-0.0425935	0.542641	-0.0785585	0.937384	1
ATP1B3	1.29337	-0.0434442	1.02179	-0.041759	0.966691	1
WAS	0.449663	-0.0434552	1.00585	-0.0427082	0.965934	1
CASP12	1.52438	-0.0434644	0.979762	-0.0435061	0.965298	1
NOP2	3.06193	-0.0456865	0.581124	-0.0783758	0.937529	1
SCP2	0.378529	-0.0458325	1.22326	-0.0374675	0.970112	1
OCIAD1	0.288993	-0.0461624	1.22182	-0.0390131	0.96888	1
MAP4K4	0.374018	-0.0471757	1.1955	-0.0411197	0.9672	1
HSPD1	32.1595	-0.0475807	0.247501	-0.192308	0.847501	1
DLAT	1.54399	-0.0484291	0.645275	-0.074667	0.94048	1
USP5	1.24499	-0.0492713	1.22469	-0.0404878	0.967704	1
ACO2	0.653281	-0.0509746	1.21397	-0.0237782	0.98103	1
COPS9	0.463802	-0.0511593	0.931335	-0.0531751	0.957592	1
RBM33	1.51021	-0.051201	0.917967	-0.0555108	0.955731	1
PSMA5	2.37499	-0.0544918	0.532911	-0.10271	0.918193	1
ATAD3A	1.90483	-0.0547702	1.01367	-0.0529008	0.957811	1
METAP2	1.75458	-0.0548649	1.00813	-0.054341	0.956663	1
GTSF1	0.525789	-0.0552797	1.1991	-0.0428997	0.965781	1
SDHB	0.456511	-0.0553804	1.18835	-0.0423878	0.96619	1
HIGD1A	0.46821	-0.0555457	1.0929	-0.0472863	0.962285	1
ARF3	0.908403	-0.0559253	0.955805	-0.0596087	0.952467	1
LIMS1	0.29884	-0.0562217	1.15399	-0.0496943	0.960366	1
YBX1	10.7202	-0.0575258	0.289882	-0.198523	0.842636	1
COPS7B	3.91018	-0.0584792	0.423667	-0.138813	0.889598	1
HSPA4	6.8965	-0.0587075	0.717266	-0.0819148	0.934714	1
PPIH	0.391234	-0.0588599	1.09658	-0.0536759	0.957193	1
SFXN4	0.428853	-0.0606273	1.13975	-0.0449098	0.964179	1
ATP5F1D	1.01368	-0.0624612	0.746734	-0.0838378	0.933185	1
RPS19	6.11266	-0.0659999	0.334902	-0.197127	0.843728	1
DPM3	0.369204	-0.0711818	1.14562	-0.0578272	0.953886	1
RPL27	5.32208	-0.0712711	0.356909	-0.199616	0.841781	1
MCRIP1	4.87311	-0.0743938	0.359416	-0.206962	0.836039	1
PDIA3	5.20221	-0.0746223	0.92632	-0.0805692	0.935785	1
MCM4	1.37956	-0.074681	0.996108	-0.0747316	0.940428	1
H4-16	1.86108	-0.0756732	0.579403	-0.130582	0.896106	1
TENM4	0.369932	-0.0763853	1.15113	0.0842396	0.932866	1
PSAT1	0.51946	-0.0775961	1.2314	-0.0593907	0.952641	1
PRPF19	2.07363	-0.0787956	0.693247	-0.113638	0.909525	1
HLA-E	0.490393	-0.083478	1.07702	-0.078357	0.937544	1
RPS8	10.7301	-0.0852551	0.242186	-0.352033	0.724814	1
RPL5	10.8096	-0.088475	0.267505	-0.330692	0.740877	1
CALM2	3.33144	-0.0902652	1.00497	-0.0902022	0.928127	1
PSMB1	2.39754	-0.0906342	0.624762	-0.144772	0.884891	1
IARS1	5.74128	-0.0945645	0.49218	-0.192302	0.847506	1
DDB1	1.05538	-0.0979221	0.781339	-0.125902	0.89981	1
COX5A	1.19798	-0.10107	0.676479	-0.150329	0.880505	1
CCT4	7.9062	-0.105442	0.59096	-0.178355	0.858444	1
HNRNPK	8.04715	-0.106065	0.481348	-0.220376	0.825579	1
MRPL12	0.50131	-0.106734	1.10456	-0.0942799	0.924887	1
SF3B3	4.09429	-0.107512	0.523623	-0.20515	0.837455	1
TEX15	0.463561	-0.109072	1.11652	-0.138914	0.889518	1
HDAC1	1.57962	-0.109757	0.634197	-0.173291	0.862423	1
SLC25A6	8.07052	-0.11186	0.556709	-0.201462	0.840338	1
JPT1	0.72372	-0.112391	1.09662	-0.0926687	0.926167	1
CCT3	7.30226	-0.114612	0.462238	-0.248508	0.803742	1
ATP5MG	1.02799	-0.116349	0.846241	-0.13858	0.889782	1
BCAT1	0.425968	-0.11656	1.22934	-0.103879	0.917266	1
RPL8	5.68061	-0.118851	0.33718	-0.352461	0.724492	1
APMAP	0.417043	-0.120273	0.997348	-0.127541	0.898513	1
PA2G4	3.57737	-0.120701	1.17717	-0.102521	0.918343	1
MYBBP1A	1.70982	-0.120831	0.62999	-0.191325	0.848271	1
RAB11A	1.40939	-0.120939	0.741386	-0.164534	0.869311	1
CALM1	1.8913	-0.122689	0.911061	-0.133474	0.893819	1
HNRNPM	10.9617	-0.123639	0.261793	-0.47228	0.636727	1
CCT7	7.84979	-0.131118	0.535427	-0.244776	0.80663	1
DHX9	3.9524	-0.131643	0.938809	-0.140145	0.888546	1
CCT2	10.2381	-0.132776	0.439678	-0.301935	0.762702	1
ACACB	278.513	-0.136196	0.291977	-0.466475	0.640876	1
POLR2E	0.892363	-0.136454	1.02041	-0.148278	0.882123	1
PSMA6	2.28922	-0.138432	0.545247	-0.253149	0.800153	1
ACADM	2.5357	-0.138821	0.99652	-0.139617	0.888962	1
CLIC4	0.709949	-0.146919	1.0674	-0.138119	0.890146	1
RPS23	4.59649	-0.14694	0.359135	-0.409136	0.68244	1
ZNF281	0.635772	-0.148316	1.1818	-0.115685	0.907902	1
PSMA3	1.50894	-0.148635	0.737399	-0.201024	0.84068	1
RAB10	2.325	-0.153454	0.609582	-0.252377	0.80075	1
LAP3	1.26685	-0.155851	1.21512	-0.129856	0.896681	1
WARS1	2.09021	-0.158974	1.06296	-0.149751	0.880961	1
LRRC4C	0.345131	-0.16067	1.23335	-0.114222	0.909062	1
ATXN10	0.681661	-0.162408	0.907582	-0.180982	0.856382	1
HECTD1	0.382517	-0.164585	1.2346	-0.116995	0.906864	1
RPS28	1.24714	-0.171339	0.650382	-0.263159	0.792428	1
CCT5	6.68674	-0.172505	0.482783	-0.357281	0.720882	1
SWAP70	1.24046	-0.173058	1.18794	-0.14355	0.885856	1
KRT10	26.0271	-0.174145	0.310423	-0.560999	0.574798	1
PHB	2.79386	-0.174678	0.736146	-0.236246	0.813242	1
UPF1	1.08007	-0.174762	0.807111	-0.215179	0.829628	1
PEAK1	1.67908	-0.177809	0.998009	-0.173864	0.861972	1
H3-5	1.22256	-0.179122	0.722111	-0.247504	0.804518	1
PSMD4	1.40566	-0.183507	0.747512	-0.242989	0.808014	1
MRPL50	0.539753	-0.185826	1.08852	-0.165919	0.868221	1
POLR1C	1.2506	-0.189587	0.77602	-0.244521	0.806828	1
SEPTIN9	0.691653	-0.190029	1.21622	-0.155933	0.876085	1
CDK1	1.52736	-0.191945	0.797972	-0.239784	0.810498	1
SSR4	0.639121	-0.192003	1.07773	-0.171992	0.863444	1
PSMA1	4.26701	-0.193373	0.45607	-0.423241	0.67212	1
HSPA9	23.0707	-0.196074	0.183748	-1.0671	0.285926	1
STOML2	0.35589	-0.19988	1.22275	-0.141661	0.887347	1
RPL38	4.87131	-0.20434	0.362971	-0.562861	0.57353	1
RPL13	4.56722	-0.205032	0.392396	-0.522426	0.601374	1
RPS12	5.0017	-0.205688	0.359962	-0.571411	0.567721	1
RPS27L	3.76525	-0.206242	0.424549	-0.485998	0.626969	1
ATP5F1A	12.8337	-0.207349	0.240236	-0.86301	0.388132	1
ELOC	0.671534	-0.20774	0.980462	-0.207153	0.83589	1
ATP5F1B	18.0428	-0.215224	0.269932	-0.797302	0.425276	1
ABCE1	0.98149	-0.215345	1.03297	-0.204345	0.838084	1
SF3B2	1.70024	-0.215383	0.671252	-0.318036	0.750458	1
NAP1L1	4.69268	-0.21859	0.389949	-0.56034	0.575248	1
LRPPRC	7.37892	-0.221933	0.58952	-0.376317	0.706681	1
RPS13	4.13645	-0.222514	0.403044	-0.551952	0.580981	1
RAB35	0.448242	-0.223625	1.08104	-0.14683	0.883266	1
DHX15	1.32624	-0.224325	0.767428	-0.290122	0.771723	1
TRAP1	1.28318	-0.227727	1.10705	-0.200242	0.841291	1
FAF2	0.396925	-0.230456	1.14163	-0.186222	0.852271	1
PSMA2	2.44634	-0.231222	0.535678	-0.430564	0.666785	1
SFXN1	0.708916	-0.23474	1.07941	-0.211969	0.832131	1
RPS16	4.85665	-0.236671	0.367512	-0.643746	0.51974	1
PCBP2	3.6588	-0.238278	0.473228	-0.50358	0.614557	1
SKP1	1.7047	-0.239723	0.569136	-0.420717	0.673962	1
FLG2	1.4255	-0.240209	1.06057	-0.245433	0.806121	1
SLC25A4	3.34032	-0.240473	1.20581	-0.1724	0.863123	1
RPL10	6.06927	-0.240655	0.348715	-0.689615	0.490436	1
RPL23	8.41777	-0.242631	0.288561	-0.840822	0.400447	1
StrHA-tag	25.8604	-0.245486	0.752882	-0.327043	0.743635	1
PSME3	0.315052	-0.248696	1.22484	-0.203044	0.839101	1
EIF1	0.390326	-0.251971	1.22067	-0.207068	0.835957	1
RAN	3.14659	-0.253445	0.458517	-0.552694	0.580473	1
HSPH1	13.1521	-0.253674	0.49856	-0.508387	0.611182	1
PEX5	1.79906	-0.253803	1.02172	-0.237622	0.812174	1
ACACA	734.023	-0.256433	0.328214	-0.781296	0.434629	1
PSMB6	0.595912	-0.256549	0.87923	-0.290693	0.771286	1
MARCKSL1	2.17067	-0.258744	0.509912	-0.506855	0.612257	1
CD37	0.471207	-0.261229	1.13813	-0.229616	0.81839	1
LRMP	3.86652	-0.266427	0.977751	-0.264651	0.791279	1
CANX	6.54265	-0.268804	0.410046	-0.655438	0.512186	1
PFDN2	0.539317	-0.269268	0.94417	-0.281747	0.778137	1
PSMD7	3.83491	-0.271029	0.433294	-0.62386	0.53272	1
EIF4H	0.514101	-0.273164	1.21075	-0.226094	0.821128	1
PTGES3	0.858071	-0.273501	1.17259	-0.230188	0.817946	1
PPP2CB	0.379589	-0.273761	1.19665	-0.228861	0.818977	1
HSPA1A	30.1691	-0.274478	0.166226	-1.65106	0.098727	1
LUZP1	1.43586	-0.274796	1.19535	-0.203668	0.838613	1
NUFIP2	15.0937	-0.277792	0.225316	-1.23302	0.217567	1
PSME2	3.51219	-0.278069	0.832695	-0.333912	0.738446	1
RPS11	5.36169	-0.281312	0.431207	-0.65197	0.51442	1
ESYT1	0.424561	-0.281801	1.23483	-0.198592	0.842582	1
HK2	0.384742	-0.282385	1.12858	-0.247566	0.80447	1
TMED9	0.417211	-0.284239	1.14454	-0.248622	0.803653	1
DCK	0.604598	-0.285685	1.23167	-0.199394	0.841954	1
RUVBL2	5.5883	-0.291221	0.547081	-0.531956	0.594756	1
RPL22L1	1.83425	-0.296225	0.545228	-0.542123	0.587734	1
PRSS3	0.437041	-0.29805	1.15374	-0.258366	0.796124	1
TRIM28	5.08559	-0.298516	0.556516	-0.53572	0.592152	1
CCT8	11.8111	-0.299007	0.413429	-0.722915	0.469732	1
RPS3	10.4704	-0.299877	0.279899	-1.07141	0.283983	1
RIF1	0.433688	-0.299917	1.17155	-0.244869	0.806558	1
CNP	0.398957	-0.303496	1.16756	-0.260456	0.794512	1
PFKM	0.491996	-0.305267	1.20566	-0.250907	0.801886	1
EIF2S3	2.93212	-0.305721	0.780482	-0.390283	0.696328	1
ELAVL1	0.359776	-0.308361	1.08147	-0.282459	0.777592	1
PSMA4	2.82792	-0.308629	0.563033	-0.546492	0.584728	1
RFC3	1.0125	-0.309215	0.750108	-0.409574	0.682118	1
VDAC1	0.998738	-0.311235	1.19647	-0.237357	0.81238	1
PHB2	3.56144	-0.314565	0.550682	-0.569628	0.56893	1
DYNC1H1	3.3608	-0.31634	0.729572	-0.430078	0.667139	1
TUFM	5.48559	-0.318706	0.574644	-0.554398	0.579306	1
MID1IP1	2.67754	-0.318866	0.628417	-0.510366	0.609795	1
TRPC5	0.357588	-0.319798	1.10319	-0.291149	0.770938	1
NCOR1	2.85421	-0.321599	0.940188	-0.328131	0.742813	1
ENSA	0.63888	-0.322021	0.975513	-0.338923	0.734668	1
PSMB2	2.9774	-0.324102	0.452205	-0.715307	0.474419	1
ATP5PB	1.43812	-0.324401	0.648487	-0.497577	0.618782	1
SNRPD2	0.511845	-0.327896	1.04242	-0.317926	0.750541	1
B2M	0.407529	-0.328655	1.11835	-0.312409	0.75473	1
FASN	6.5964	-0.332318	0.832193	-0.396506	0.691732	1
UBAP2L	0.614786	-0.333428	1.01684	-0.31723	0.751069	1
PHF5A	0.681093	-0.34093	0.965063	-0.345478	0.729735	1
STAT3	3.27217	-0.34397	0.669606	-0.510938	0.609394	1
AIFM1	1.3654	-0.346093	0.698563	-0.492298	0.622509	1
PGRMC1	0.37442	-0.348412	1.22183	-0.253647	0.799768	1
HNRNPF	5.08292	-0.350935	0.35666	-0.983403	0.325409	1
SLC16A1	1.27099	-0.35369	0.715349	-0.494172	0.621184	1
HSPA8	92.0767	-0.357787	0.21018	-1.70226	0.0887058	1
IPO4	0.294702	-0.360531	1.14736	-0.257797	0.796563	1
IGHM	5.66346	-0.363962	0.346348	-1.04976	0.293828	1
KPNB1	3.30951	-0.36519	0.569521	-0.639691	0.522374	1
DNAJA2	6.52751	-0.367038	0.406162	-0.903092	0.366477	1
UBR4	18.1854	-0.367451	0.452196	-0.811962	0.416813	1
RPL31	3.68149	-0.368578	0.424878	-0.867849	0.385477	1
ATP5F1C	2.89264	-0.370098	0.567126	-0.65186	0.514491	1
PARK7	1.53817	-0.371977	1.06379	-0.350435	0.726012	1
PCNP	0.735928	-0.373698	1.09524	-0.340633	0.73338	1
NSF	0.432374	-0.374179	1.09767	-0.322933	0.746746	1
CDC123	0.383616	-0.375456	1.15402	-0.250779	0.801985	1
SEC16A	19.089	-0.376777	0.55473	-0.678029	0.497753	1
HSP90AB1	57.5463	-0.378968	0.147249	-2.57344	0.0100692	0.79392
APEH	0.34274	-0.380913	1.19915	-0.284027	0.77639	1
PSMD12	4.29026	-0.381105	0.474402	-0.800651	0.423334	1
PSMD2	13.1047	-0.38132	0.400742	-0.950455	0.341881	1
ATP5PD	2.20577	-0.381987	0.79487	-0.475795	0.634221	1
UQCRC2	0.823992	-0.383211	0.861284	-0.440074	0.659883	1
DYNC1I2	0.736906	-0.385373	0.829713	-0.459835	0.645635	1
SYNE1	0.504039	-0.386652	1.18738	-0.313948	0.753561	1
YBX3	1.46748	-0.386669	1.11524	-0.340194	0.73371	1
PHGDH	5.9207	-0.38677	0.448779	-0.861644	0.388883	1
RPS18	8.40072	-0.390589	0.33389	-1.16998	0.242007	1
GCSAM	1.28215	-0.393217	0.943392	-0.402068	0.687634	1
CD79B	1.16169	-0.393527	0.733189	-0.532831	0.59415	1
IGLC6	0.42596	-0.394592	1.14594	-0.32474	0.745378	1
DNAJA3	1.85914	-0.397633	0.647925	-0.609438	0.542234	1
PSMC1	5.21981	-0.398477	0.447752	-0.888667	0.374182	1
SEL1L	0.300497	-0.402278	1.22208	-0.277364	0.7815	1
ADRM1	0.841072	-0.402673	0.790434	-0.507364	0.611899	1
TMEM131L	0.491799	-0.403071	1.22029	-0.30375	0.761318	1
RPL34	0.803861	-0.403804	0.809893	-0.497565	0.618791	1
TMEM33	0.434035	-0.407981	1.09513	-0.357568	0.720667	1
TBC1D5	0.694644	-0.412198	1.08862	-0.423211	0.672141	1
DNAJA1	11.5594	-0.415142	0.288195	-1.43984	0.149914	1
XPO1	3.49311	-0.415432	0.782263	-0.526106	0.598814	1
PSMB7	0.684326	-0.416982	0.850049	-0.486346	0.626722	1
LMAN2	0.553599	-0.418902	1.09311	-0.369975	0.711401	1
IKZF1	0.944048	-0.419022	1.17859	-0.321552	0.747792	1
PSMC4	5.04738	-0.420511	0.400602	-1.04767	0.294792	1
RPL22	0.694453	-0.422481	0.953947	-0.440403	0.659645	1
TRAM1	0.403407	-0.427575	1.04574	-0.394104	0.693504	1
RPS27	4.68155	-0.430404	0.365754	-1.17593	0.239623	1
HAUS7	0.382067	-0.434181	1.23465	-0.30406	0.761082	1
IRAG2	3.76419	-0.435894	1.01321	-0.423613	0.671848	1
FDFT1	0.401687	-0.436105	1.19864	-0.356124	0.721748	1
SH2B2	0.531995	-0.436889	1.07061	-0.394213	0.693424	1
RPS15A	2.46758	-0.439083	0.475953	-0.920934	0.357085	1
PSMC3	5.76557	-0.440008	0.408481	-1.07461	0.282548	1
HSP90AA1	61.0839	-0.442382	0.161141	-2.74506	0.00605001	0.568318
PSMC2	5.84541	-0.444286	0.35295	-1.25698	0.20876	1
PSMD13	3.79957	-0.444834	0.633928	-0.699035	0.48453	1
COX4I1	1.46994	-0.446914	0.689559	-0.644676	0.519137	1
RPS25	2.26042	-0.452449	0.537467	-0.841229	0.40022	1
PSMD8	1.74866	-0.453433	0.740537	-0.604241	0.545683	1
CKAP5	0.670796	-0.453487	1.04137	-0.420339	0.674238	1
NUP88	0.289156	-0.458978	1.19493	-0.358581	0.719909	1
ATP5MF	0.474452	-0.460866	1.04626	-0.433445	0.664692	1
PTGES2	0.431665	-0.461056	1.19497	-0.361378	0.717817	1
ILF3	1.34643	-0.461215	0.96587	-0.479885	0.631309	1
ELOB	0.477435	-0.461377	0.974497	-0.465989	0.641224	1
MTPN	0.91091	-0.461877	1.1352	-0.401373	0.688145	1
SLC25A3	5.38426	-0.465469	0.535711	-0.866574	0.386175	1
CD74	3.74581	-0.472692	0.538983	-0.874296	0.381957	1
BEND4	1.00661	-0.476407	0.725899	-0.642043	0.520845	1
GNAI3	1.62803	-0.480731	0.878825	-0.539043	0.589857	1
PFAS	0.926906	-0.48097	1.23349	-0.363571	0.716178	1
ASPM	5.62214	-0.481076	0.966508	-0.477983	0.632662	1
LRRC59	2.15756	-0.487427	0.578812	-0.83837	0.401823	1
SCFD1	0.47794	-0.488148	1.08951	-0.431528	0.666085	1
CD79A	3.06438	-0.488527	0.43127	-1.12721	0.259654	1
RAB14	2.17616	-0.488695	0.717816	-0.675621	0.499281	1
POLR2C	0.425144	-0.489792	1.10683	-0.4347	0.66378	1
COPB1	1.14672	-0.491059	0.706987	-0.687265	0.491916	1
PSMD6	4.87273	-0.491403	0.428063	-1.14544	0.252027	1
TUBAL3	4.77538	-0.493981	0.431321	-1.14436	0.252473	1
DOCK2	1.01744	-0.495793	0.979607	-0.492126	0.62263	1
NUP153	0.432965	-0.496114	1.23441	-0.352243	0.724656	1
ALG1	0.299683	-0.499931	1.23483	-0.335965	0.736897	1
OGFR	0.355774	-0.500807	1.19111	-0.435184	0.663429	1
PANK4	0.319101	-0.506277	1.14551	-0.420621	0.674032	1
PPP1CA	1.08706	-0.507543	1.21761	-0.398039	0.690601	1
SLC25A5	9.82372	-0.511689	0.356923	-1.4327	0.151944	1
TBL2	0.322653	-0.512932	1.21947	-0.361697	0.717578	1
AFG3L2	2.00487	-0.514337	0.992265	-0.498679	0.618006	1
SLC7A5	1.58383	-0.515064	0.58866	-0.871193	0.383649	1
RFC2	0.423683	-0.517789	1.10648	-0.460474	0.645176	1
LAS1L	0.323833	-0.520687	1.21974	-0.363397	0.716308	1
BAG4	0.397618	-0.521753	1.13503	-0.439049	0.660626	1
RRM2	0.885899	-0.524044	1.01365	-0.513961	0.607279	1
RPL28	2.43924	-0.530652	0.587227	-0.905867	0.365006	1
RAB7A	4.13514	-0.531401	0.552264	-0.959921	0.337095	1
NAT10	1.03217	-0.531742	0.79338	-0.66486	0.50614	1
HNRNPH1	4.65746	-0.533088	0.40671	-1.30884	0.190589	1
ATP2B1	0.386143	-0.533882	1.23483	-0.375965	0.706943	1
RHOT2	0.40546	-0.534151	1.21749	-0.370449	0.711048	1
GRB2	0.997868	-0.538522	1.22268	-0.447388	0.654595	1
CYFIP2	0.522584	-0.541876	1.10799	-0.491622	0.622987	1
BAG2	4.33899	-0.544923	0.444834	-1.22177	0.221793	1
PSMD3	7.92634	-0.546877	0.378699	-1.44212	0.149269	1
RUVBL1	5.39173	-0.548781	0.435422	-1.25865	0.208157	1
N4BP2	0.534885	-0.552031	1.21372	-0.387196	0.698611	1
TIMM50	3.27151	-0.552531	0.455632	-1.20848	0.226862	1
MS4A1	1.66618	-0.557197	0.615485	-0.902814	0.366625	1
RAB2A	1.09276	-0.558375	0.95776	-0.570462	0.568364	1
TSKS	0.414047	-0.560673	1.11168	-0.521086	0.602307	1
PSMD14	2.07218	-0.565867	0.523394	-1.07582	0.282007	1
TNPO1	0.851317	-0.567229	0.88334	-0.630717	0.528226	1
DENR	0.487876	-0.567578	1.12283	-0.518229	0.604298	1
NFKB2	0.337387	-0.574416	1.10803	-0.532494	0.594384	1
GNB1	0.512492	-0.576262	1.19668	-0.449048	0.653397	1
SF3A1	0.486475	-0.57672	1.20152	-0.463778	0.642807	1
BRI3BP	0.36849	-0.57675	1.10126	-0.536695	0.591479	1
GNAI2	1.49113	-0.58466	0.975352	-0.582793	0.560033	1
TCP1	7.09573	-0.584832	0.451919	-1.29204	0.196344	1
WDR62	0.465039	-0.586341	1.19213	-0.462542	0.643693	1
RCN2	2.60197	-0.591247	0.695611	-0.840253	0.400766	1
RAB5C	1.1082	-0.591827	1.0964	-0.516763	0.605322	1
BAX	0.448781	-0.594046	0.97171	-0.614879	0.538635	1
CSE1L	5.74001	-0.596983	0.680544	-0.874272	0.38197	1
TMPO	4.84899	-0.60052	0.630975	-0.9491	0.34257	1
ACSL4	1.53758	-0.602455	0.802946	-0.741537	0.458368	1
ILK	0.363099	-0.603095	1.22392	-0.451851	0.651376	1
RAC2	3.24855	-0.603236	0.440975	-1.36456	0.172392	1
TPD52L2	0.449931	-0.604278	1.07971	-0.542007	0.587814	1
RAB6A	0.387875	-0.604465	1.16094	-0.426247	0.669928	1
DDOST	0.304072	-0.610485	1.22427	-0.445226	0.656156	1
BAG5	0.965275	-0.611976	1.22199	-0.474697	0.635003	1
PPP6R3	1.54829	-0.615477	0.74937	-0.81203	0.416774	1
PSMD11	5.15136	-0.618338	0.435433	-1.4157	0.156864	1
SRPRA	0.537827	-0.620059	0.927013	-0.656487	0.511511	1
STIP1	9.24054	-0.620434	0.643863	-0.959611	0.337251	1
SGTA	1.01415	-0.621217	0.806731	-0.763662	0.445069	1
HLA-B	1.14596	-0.625879	0.796414	-0.776767	0.437296	1
UQCRC1	0.371509	-0.626881	1.18304	-0.499986	0.617085	1
LARP4	1.1413	-0.627224	0.802666	-0.762823	0.445569	1
TBL1XR1	2.92374	-0.627575	0.656833	-0.94507	0.344623	1
SLC1A5	0.809739	-0.632753	0.968611	-0.639863	0.522262	1
PRKDC	20.185	-0.636356	0.586	-1.08248	0.279037	1
GET3	1.60833	-0.638996	0.956699	-0.647655	0.517208	1
PTPRC	5.0012	-0.643688	0.825752	-0.773012	0.439515	1
SLIRP	1.28124	-0.644962	0.632669	-1.01129	0.311877	1
OXA1L	0.397538	-0.645482	1.18014	-0.520242	0.602895	1
SRPRB	1.06236	-0.64836	0.89609	-0.706514	0.479868	1
EMD	2.36905	-0.648893	0.679846	-0.945027	0.344645	1
TUBB4B	70.5431	-0.649963	0.210028	-3.09455	0.00197112	0.316571
MRPL4	0.431824	-0.652227	1.19387	-0.513509	0.607595	1
SEC22B	0.628105	-0.65388	0.975034	-0.654408	0.512849	1
HAUS6	1.18704	-0.653912	1.23044	-0.468341	0.639541	1
LETM1	0.715553	-0.654259	0.824683	-0.775915	0.437799	1
TPD52	1.90215	-0.658027	0.653948	-1.00071	0.316968	1
HPS6	0.288199	-0.6684	1.23442	-0.49028	0.623936	1
TUBB	77.2058	-0.669777	0.206854	-3.23783	0.00120444	0.24691
LONP1	2.63887	-0.67007	0.667607	-1.00089	0.316879	1
SBSN	1.02921	-0.671894	1.03885	-0.675222	0.499535	1
CD84	3.6658	-0.677861	0.665808	-1.00788	0.313512	1
DDX20	0.490499	-0.679476	0.969207	-0.678085	0.497718	1
CNOT8	0.881876	-0.680116	1.16152	-0.5793	0.562387	1
TOR1AIP1	0.807702	-0.682588	0.939782	-0.699972	0.483945	1
ARCN1	1.66282	-0.686104	0.609072	-1.1218	0.26195	1
TECR	0.686282	-0.691793	1.08432	-0.614768	0.538708	1
SF3B1	2.27453	-0.693259	0.649498	-1.05638	0.290793	1
H2AC1	0.274249	-0.693644	1.07883	-0.539758	0.589364	1
ILF2	1.24009	-0.694097	0.890781	-0.779842	0.435484	1
TMEM165	0.516958	-0.696013	0.859045	-0.796859	0.425533	1
TUBA4A	47.2676	-0.698004	0.230585	-3.0269	0.00247079	0.316571
CALU	1.51078	-0.701281	0.822272	-0.849587	0.395555	1
SF1	0.51882	-0.703648	1.19212	-0.608521	0.542842	1
SNRNP200	0.371915	-0.704161	1.22327	-0.529979	0.596126	1
PRKAR1A	2.93989	-0.705447	0.950263	-0.719273	0.471973	1
SMC4	2.98348	-0.708626	0.630086	-1.11785	0.263633	1
PEX19	0.318181	-0.71712	1.09263	-0.627497	0.530334	1
ST13	1.02368	-0.721403	1.23378	-0.545168	0.585638	1
YAF2	0.409333	-0.725509	1.23431	-0.667153	0.504675	1
RAB1B	2.00848	-0.725617	1.09255	-0.646922	0.517683	1
PPP6C	1.43417	-0.725749	0.816076	-0.874736	0.381717	1
TANGO6	0.312091	-0.728557	1.07926	-0.537103	0.591196	1
ATP5PO	2.7041	-0.732785	0.592795	-1.23162	0.218092	1
PLAA	0.393462	-0.733092	1.11227	-0.651785	0.51454	1
HADHB	1.6763	-0.733787	0.879398	-0.815179	0.41497	1
PPP6R1	1.8931	-0.736677	0.555451	-1.3167	0.18794	1
MAGED2	0.532094	-0.738807	1.13828	-0.618389	0.536319	1
KIF11	1.0918	-0.74032	1.12881	-0.61946	0.535613	1
PSMD1	6.56176	-0.741382	0.516748	-1.42961	0.15283	1
SDHA	1.21926	-0.744121	0.746667	-0.983184	0.325517	1
DNAJB2	0.407588	-0.746411	1.14954	-0.619683	0.535467	1
PSMC6	3.4547	-0.748872	0.440081	-1.69474	0.0901248	1
PRAG1	0.473694	-0.755124	1.18748	-0.602774	0.546659	1
SYAP1	0.28567	-0.756221	1.14967	-0.639086	0.522767	1
UBR5	1.39009	-0.758866	0.712344	-1.05066	0.293416	1
SLC3A2	2.06582	-0.76015	0.534879	-1.40961	0.158654	1
POLR2B	6.55142	-0.761181	0.805897	-0.926822	0.354019	1
TUBG1	0.32207	-0.761848	1.21741	-0.514988	0.606562	1
GLUD1	0.874896	-0.763027	0.948946	-0.797876	0.424942	1
IMMT	0.619431	-0.765601	1.09193	-0.678289	0.497588	1
UBL4A	0.800562	-0.766474	0.991201	-0.742938	0.457519	1
HEATR1	0.294646	-0.768724	1.23476	-0.532379	0.594463	1
SYNGR2	0.59064	-0.77551	0.931161	-0.824796	0.409487	1
HUWE1	0.891167	-0.777304	0.83497	-0.917782	0.358733	1
AKAP8	0.456577	-0.779791	1.17775	-0.618295	0.536381	1
ATL2	0.322053	-0.783143	1.18641	-0.609215	0.542382	1
MYCBP	0.345002	-0.784047	1.1845	-0.618574	0.536197	1
ATP1A1	9.08979	-0.785595	0.590506	-1.32587	0.184884	1
AIP	0.736985	-0.787137	1.06226	-0.733959	0.462973	1
NCAPD2	1.10875	-0.79106	0.99181	-0.772912	0.439575	1
PDS5A	0.362073	-0.791067	1.04495	-0.748478	0.454172	1
VAPA	0.969209	-0.794841	0.782707	-1.00603	0.314402	1
RHOG	1.52489	-0.801076	0.924627	-0.84271	0.399391	1
BAG6	2.52198	-0.802371	0.809009	-0.971211	0.331443	1
FAM162A	0.592956	-0.80783	1.07879	-0.715719	0.474165	1
GNAS	0.629536	-0.81128	1.08206	-0.724446	0.468792	1
GEMIN4	0.729756	-0.811914	1.14547	-0.670881	0.502296	1
SUGT1	14.826	-0.817693	0.413086	-1.97631	0.0481202	1
LSS	0.305641	-0.821672	1.21555	-0.576409	0.564339	1
ARL8B	0.296186	-0.825963	1.15732	-0.627784	0.530146	1
P2RY8	0.456774	-0.828231	1.07183	-0.784364	0.432826	1
NUP93	1.18825	-0.830786	0.864428	-0.936329	0.349104	1
DYNLL2	0.566353	-0.830889	1.23434	-0.621828	0.534055	1
H2AC20	0.721789	-0.839199	1.16628	-0.615895	0.537963	1
RAB8B	2.13458	-0.841972	0.695218	-1.20036	0.229999	1
TUBA1C	42.8117	-0.843017	0.653297	-1.28821	0.197671	1
AICDA	1.02635	-0.845592	0.706445	-1.17377	0.240488	1
NAPA	0.343559	-0.84663	1.18966	-0.681581	0.495504	1
CHAMP1	0.630948	-0.850746	1.07437	-0.775219	0.43821	1
NDUFA9	0.942718	-0.852747	0.97043	-0.850174	0.395228	1
METTL7A	1.37524	-0.854961	0.64842	-1.30562	0.191682	1
PARN	6.41851	-0.862322	0.58305	-1.47022	0.141502	1
POTEJ	0.430304	-0.862844	1.08008	-0.680583	0.496136	1
ATP2A3	2.52266	-0.865822	0.941293	-0.8899	0.37352	1
COX5B	0.290555	-0.869293	1.18518	-0.69421	0.487551	1
BZW1	1.73124	-0.870676	0.809206	-1.06037	0.288978	1
TTC27	0.438984	-0.873354	1.10655	-0.74857	0.454117	1
HGH1	0.569559	-0.878461	1.22451	-0.648733	0.516511	1
RPN2	0.691982	-0.879616	1.12697	-0.743479	0.457192	1
DNAJB6	0.619972	-0.889056	0.999427	-0.857322	0.391267	1
SLC25A22	1.6185	-0.895316	0.958746	-0.903123	0.366461	1
TMED10	1.11345	-0.896574	1.07909	-0.790981	0.428955	1
RPN1	3.79912	-0.897004	0.809979	-1.0945	0.273736	1
PSMC5	5.58453	-0.905822	0.404845	-2.23098	0.0256825	1
RHOA	2.68412	-0.90786	0.878594	-1.01985	0.307801	1
POLD1	0.297658	-0.908801	1.21766	-0.688987	0.490832	1
SSR1	0.317465	-0.909904	1.221	-0.690748	0.489724	1
BZW2	0.432174	-0.921851	1.21781	-0.683664	0.494187	1
ITGB2	0.813325	-0.924217	1.18981	-0.719122	0.472066	1
SPTBN1	1.41349	-0.928634	1.02538	-0.891152	0.372848	1
TNPO3	0.400106	-0.937584	1.22549	-0.804017	0.421387	1
DDX18	0.353031	-0.941511	1.09545	-0.839745	0.401051	1
WDR19	0.48893	-0.945413	1.19999	-0.75499	0.450255	1
PSMB8	1.83561	-0.954679	0.673491	-1.40738	0.159314	1
SCAMP3	0.505791	-0.956051	1.10932	-0.8374	0.402368	1
TUBA1A	35.3124	-0.956173	1.03941	-0.905974	0.36495	1
TFRC	2.04614	-0.958443	0.888891	-1.06199	0.288238	1
CYB5R3	0.573833	-0.967817	1.09685	-0.848798	0.395994	1
SMC1A	0.35886	-0.971036	1.22171	-0.724173	0.46896	1
HADHA	4.58117	-0.977577	0.649828	-1.49378	0.135232	1
TBR1	0.349578	-0.981172	1.14584	-0.847991	0.396443	1
RBM14	0.425956	-0.984026	1.12825	-0.826011	0.408798	1
CAD	34.6507	-0.986609	0.321756	-3.06508	0.00217612	0.316571
TPP1	0.814499	-0.995514	0.769472	-1.26377	0.206314	1
ABHD14B	0.733393	-0.998831	1.01526	-0.966537	0.333776	1
GCN1	8.1494	-1.00049	0.636426	-1.56259	0.11815	1
EFTUD2	0.752483	-1.00232	1.13187	-0.860827	0.389333	1
HSD17B12	5.17906	-1.00581	0.405271	-2.47457	0.0133397	0.976659
NDUFA4	1.07927	-1.01874	0.75247	-1.33654	0.181373	1
HBA1	0.837553	-1.03296	0.871562	-1.16548	0.243823	1
DPM1	1.23472	-1.04411	0.658667	-1.56176	0.118345	1
FCRLA	0.575982	-1.04894	1.14056	-0.876694	0.380653	1
ATP5PF	0.917657	-1.05241	0.801465	-1.29956	0.193753	1
AKAP11	3.03374	-1.06007	1.18051	-0.812562	0.416469	1
LARP4B	0.376077	-1.06046	1.22249	-0.750432	0.452994	1
NUP160	0.522818	-1.06469	1.19414	-0.826786	0.408358	1
BANK1	3.32357	-1.08056	0.685504	-1.55479	0.119995	1
RAB8A	2.37822	-1.08486	0.739054	-1.4562	0.145338	1
PTRH2	0.345857	-1.08919	1.22206	-0.847374	0.396787	1
BSG	1.00337	-1.09358	0.76446	-1.40342	0.160492	1
HAX1	0.940717	-1.10349	0.887519	-1.19832	0.230794	1
ACSL3	1.72337	-1.10486	0.847954	-1.27003	0.204073	1
VAMP8	0.628262	-1.11407	0.905704	-1.19873	0.230633	1
U2SURP	1.10358	-1.1228	0.926841	-1.17326	0.240691	1
INPP5D	0.321742	-1.12779	1.21528	-0.871007	0.383751	1
PFKP	0.403011	-1.12881	1.18213	-0.902054	0.367028	1
GPN1	0.662536	-1.12954	1.00725	-1.07671	0.281611	1
RSU1	0.339975	-1.13102	1.18102	-0.916106	0.359611	1
PIK3AP1	0.299786	-1.1326	1.23474	-0.83826	0.401884	1
RNF126	0.355072	-1.13452	1.23475	-0.824813	0.409478	1
SMC2	1.6598	-1.14274	0.787313	-1.42688	0.153615	1
IKZF3	2.82942	-1.15726	0.625831	-1.83164	0.0670054	1
SEC61A1	0.843756	-1.16692	0.885211	-1.28036	0.200417	1
PDCD6	0.578138	-1.19292	0.936718	-1.24095	0.214625	1
ELP3	0.650765	-1.20473	1.17736	-0.944382	0.344974	1
ATP2A2	4.88391	-1.20628	0.457341	-2.62626	0.00863279	0.737384
PTPRCAP	0.467648	-1.21007	1.13803	-1.02711	0.304368	1
GNB2	0.385938	-1.21377	1.22027	-0.88036	0.378664	1
TMX1	0.796412	-1.21429	1.14355	-0.997247	0.318644	1
GET4	0.602273	-1.21753	1.23449	-0.848504	0.396157	1
MTR	0.570006	-1.21867	1.23473	-0.891759	0.372522	1
RPAP1	1.21817	-1.2271	0.868244	-1.37139	0.170252	1
TAP2	0.487747	-1.22986	1.17969	-0.990804	0.321781	1
IPO7	0.411223	-1.24301	1.18841	-1.01444	0.310371	1
DDX39A	0.689871	-1.26095	1.0628	-1.20158	0.229527	1
HAUS8	0.451923	-1.29093	1.18374	-1.05779	0.290152	1
USP11	0.447691	-1.29352	1.22448	-0.897652	0.369371	1
FAR1	3.94905	-1.3052	0.472947	-2.74241	0.00609902	0.568318
SLC25A1	0.376594	-1.31487	1.10532	-1.20836	0.226909	1
NUP210	0.381735	-1.31536	1.22471	-0.942389	0.345994	1
NLRP2	0.628797	-1.31655	1.23398	-0.985818	0.324222	1
ATP6V1A	0.633691	-1.32383	1.21312	-1.06868	0.285216	1
H2BC11	1.40845	-1.32401	1.19125	-1.07502	0.282364	1
TIMM44	0.729643	-1.34726	0.962727	-1.35642	0.174967	1
DNAJC13	0.621529	-1.35082	1.21491	-1.07436	0.282663	1
ATP1A2	0.659658	-1.37056	1.08169	-0.953152	0.340513	1
TTC1	1.81646	-1.37389	0.981703	-1.35455	0.175561	1
CXCR4	1.8884	-1.39682	0.586944	-2.34851	0.0188485	1
HSPBP1	1.58576	-1.42245	0.787043	-1.76366	0.0777892	1
MAIP1	0.364221	-1.44037	1.23361	-1.07154	0.283929	1
PGRMC2	0.346939	-1.44463	1.22367	-1.05099	0.293263	1
ZNF146	1.0533	-1.48265	0.746784	-1.93178	0.0533865	1
SGPP1	0.767471	-1.57193	0.980543	-1.55727	0.119407	1
ABTB1	0.554997	-1.58811	1.22533	-1.13497	0.256388	1
NUP188	0.386686	-1.6058	1.21069	-1.25033	0.21118	1
FANCI	1.8552	-1.69224	0.785285	-2.10335	0.0354348	1
HSPA2	0.852913	-1.88445	1.08175	-1.04131	0.297732	1
ALMS1	0.701008	-1.89327	1.18648	-1.5252	0.12721	1
HSPA6	0.975987	-1.90934	1.08234	-1.09004	0.275694	1
TUBB2B	1.98305	-2.08282	1.09164	-1.33783	0.180953	1
KLHL6-L90F (Bait)	61.8072	-10.0312	0.674758	-13.7389	5.93417e-43	6.08252e-40

## Sheet: Table_S3E
Table S3E. DESeq2 model of differentially interacting proteins between KLHL6 wildtype (positive fold-change) and KLHL6-E568K purifications.
Prey	baseMean	log2FoldChange	lfcSE	stat	P value	FDR
KLHL6 (Bait)	44.075	9.42294	0.822053	9.74128	2.01009e-22	1.03017e-19
THRAP3	8.02374	2.95214	1.10576	3.25487	0.00113444	0.387601
LYSMD4	2.56992	2.54007	1.18523	2.3005	0.0214198	1
TCOF1	3.81225	2.42372	1.13948	2.52415	0.0115979	1
IRAG2	3.76419	2.31231	1.13742	2.42853	0.01516	1
CALM2	3.33144	2.28157	1.13291	2.36964	0.0178056	1
PRRC2C	1.18648	2.18019	1.05332	2.17106	0.0299267	1
SNRPD1	1.02168	2.13136	1.02413	2.16047	0.0307361	1
EIF4G1	1.6504	2.08809	1.05945	2.02321	0.0430518	1
ALB	8.56456	2.01397	0.985009	2.14078	0.032292	1
HLA-B	1.14596	2.00675	1.02429	2.06828	0.0386138	1
POLR1A	1.72454	1.92958	1.17102	1.82304	0.0682969	1
CASP12	1.52438	1.89426	1.12262	1.84908	0.0644468	1
CACYBP	0.957514	1.86835	1.04947	1.76775	0.0771033	1
PPP2R1A	1.97839	1.85042	0.984291	1.83766	0.0661125	1
CNBP	1.19349	1.80398	1.13767	1.71259	0.0867874	1
HRNR	3.38982	1.77033	1.16756	1.92095	0.0547381	1
COPB1	1.14672	1.72626	0.97418	1.81733	0.0691665	1
BCLAF1	1.00843	1.67138	1.1156	1.61733	0.105807	1
EXTL3	0.740734	1.64847	1.06832	1.61821	0.105617	1
HSD17B10	1.92448	1.63648	1.16515	1.59349	0.11105	1
G3BP1	1.66191	1.63099	1.1946	1.46695	0.142389	1
RPS15	2.18777	1.58702	1.12648	1.50441	0.132477	1
BEND4	1.00661	1.57691	0.974576	1.44713	0.147861	1
NCOR1	2.85421	1.56341	1.07145	1.25975	0.207761	1
HAGH	3.92056	1.5147	0.807421	1.8719	0.0612211	1
LARP4	1.1413	1.5095	1.01687	1.35815	0.174415	1
DYNLL1	0.851713	1.49416	0.983516	1.55167	0.120742	1
GRHPR	0.98859	1.48836	1.21441	1.29829	0.194187	1
DLD	2.13261	1.46295	0.963571	1.50285	0.132876	1
PAICS	2.42709	1.43193	1.09875	1.37094	0.170392	1
GSN	4.19412	1.41689	0.972294	1.46332	0.143381	1
EEF1G	2.67438	1.41635	1.05829	1.37684	0.168563	1
YBX3	1.46748	1.41408	1.19206	1.40164	0.161023	1
NCAPD2	1.10875	1.41385	1.13508	1.28793	0.197769	1
FAM161A	0.783866	1.40669	1.15455	1.31691	0.187867	1
PTMA	0.636589	1.40471	1.08636	1.37816	0.168154	1
EIF4B	0.603242	1.39177	1.21331	1.15611	0.247636	1
SPTBN1	1.41349	1.38469	1.15279	1.36474	0.172335	1
EIF5A	4.17275	1.35456	1.16307	1.29897	0.193953	1
ATXN10	0.681661	1.32407	1.07265	1.24142	0.214451	1
ANP32A	1.19025	1.28984	1.21742	1.23906	0.215325	1
RIF1	0.433688	1.27715	1.21349	1.00617	0.314334	1
H2AC21	0.632151	1.27379	1.21829	1.02658	0.304618	1
FUS	0.673617	1.27205	1.17412	1.17084	0.241663	1
PRDX2	1.20824	1.21994	1.20681	1.13186	0.257695	1
TUBA1B	21.2775	1.21204	1.21927	2.55379	0.0106558	1
ERH	1.46515	1.21113	1.05723	1.18072	0.237715	1
SET	2.88477	1.20005	0.997211	1.24593	0.212791	1
CTPS1	0.601006	1.18994	1.21574	1.02946	0.303265	1
LETM1	0.715553	1.18758	1.02923	1.17488	0.240043	1
BASP1	3.17618	1.17464	1.05321	1.18645	0.235446	1
TMSB4X	1.26931	1.17372	1.10416	1.19637	0.231551	1
TLN1	1.25856	1.17342	1.17491	1.13227	0.257522	1
MTHFD1	2.11328	1.17013	1.17019	1.09322	0.274296	1
GAPDH	31.4155	1.16894	0.725124	1.6276	0.103609	1
SRP9	0.2954	1.16295	1.1688	0.992051	0.321173	1
ERP29	0.853909	1.15095	1.21153	0.956104	0.33902	1
PDIA4	1.87934	1.14848	1.21714	1.23145	0.218156	1
MCCC2	130.235	1.14657	0.487634	2.364	0.0180788	1
ARHGDIB	3.36005	1.14337	0.968492	1.22545	0.220407	1
TPP1	0.814499	1.13437	1.00553	1.18748	0.235039	1
ABCF1	0.601783	1.13029	1.21977	0.966935	0.333577	1
WARS1	2.09021	1.12275	1.15655	1.14262	0.253197	1
ZNF146	1.0533	1.12136	1.00463	1.19518	0.232016	1
DBNL	0.683949	1.11512	1.189	1.03183	0.302151	1
GDI2	3.71347	1.10014	1.17159	1.0737	0.282958	1
RPAP1	1.21817	1.09943	1.05965	0.987368	0.323462	1
TTC27	0.438984	1.0954	1.18913	0.925186	0.354869	1
ANP32E	1.07385	1.09524	1.21148	1.01476	0.31022	1
TEX15	0.463561	1.0936	1.18638	0.959753	0.33718	1
ASNS	2.33033	1.09293	1.079	1.07061	0.284345	1
ACTB	23.3387	1.08832	0.538826	2.0255	0.0428161	1
COPB2	0.493887	1.08706	1.21875	0.922903	0.356058	1
EIF4A1	4.23971	1.08458	1.02322	1.0592	0.289508	1
ACAT1	1.19606	1.08377	1.20984	1.03233	0.301918	1
MCM7	1.57772	1.0739	1.12857	0.933814	0.3504	1
DBT	21.764	1.07378	0.56234	1.92995	0.0536124	1
PTPN6	1.98853	1.0634	1.17211	0.995812	0.319342	1
AK2	0.818093	1.05956	1.20109	0.918179	0.358525	1
HADH	0.891555	1.04838	1.21878	0.983013	0.325601	1
CHI3L2	1.16695	1.03763	1.07523	0.83135	0.405776	1
BANF1	2.06734	1.03481	0.866366	1.18943	0.234271	1
LYAR	0.72136	1.0345	1.21078	0.969693	0.332199	1
EWSR1	0.631082	1.02846	1.09285	0.978337	0.327908	1
DNAJB6	0.619972	1.02592	1.13618	0.887238	0.374951	1
DHX9	3.9524	1.01894	1.05977	1.10017	0.271257	1
MCM2	0.907935	1.018	1.21049	0.846958	0.397019	1
DYNC1LI1	0.330645	1.01638	1.19859	0.855733	0.392146	1
ELOC	0.671534	1.0141	1.11342	0.964779	0.334655	1
GPI	0.655597	1.00932	1.21209	0.882076	0.377736	1
HAX1	0.940717	1.0086	1.07307	0.855398	0.392331	1
MTHFD2	0.518038	1.00618	1.21695	0.844392	0.39845	1
FABP5	0.880914	1.00349	1.20912	0.946987	0.343646	1
EIF3B	0.648562	1.00253	1.18678	0.849512	0.395596	1
PLEK	0.39406	0.998123	1.19853	0.773307	0.439341	1
ESD	0.596469	0.996055	1.21483	0.747663	0.454663	1
RANBP1	1.62629	0.993013	1.09636	0.955055	0.33955	1
USP5	1.24499	0.989227	1.21748	1.08174	0.279369	1
VPS28	0.319001	0.980125	1.22046	0.769614	0.441529	1
DNAJC8	0.733706	0.976893	1.12635	0.930207	0.352264	1
GNB1	0.512492	0.97064	1.22057	0.830621	0.406188	1
ENSA	0.63888	0.970538	1.09634	0.993154	0.320635	1
NUDT12	0.356976	0.967856	1.22041	0.807236	0.41953	1
FH	0.529907	0.967004	1.2064	0.861881	0.388753	1
ECI1	1.12776	0.965453	1.00458	0.991577	0.321404	1
APRT	0.911172	0.960466	1.21759	0.873175	0.382568	1
NUDT21	0.503837	0.95845	1.21831	0.840125	0.400838	1
PSPC1	0.41932	0.957505	1.15097	0.885516	0.375878	1
HNRNPAB	1.43832	0.955475	0.981316	0.997728	0.318411	1
PRMT1	1.99012	0.953159	1.16302	0.85417	0.393011	1
FEN1	1.04909	0.952933	1.20411	0.809032	0.418497	1
PCNP	0.735928	0.950387	1.17866	0.947461	0.343404	1
DDX20	0.490499	0.950298	1.11199	0.836392	0.402934	1
TOR1AIP1	0.807702	0.94731	1.09748	0.787806	0.43081	1
AARS1	3.51017	0.938656	1.17037	0.906462	0.364691	1
UBE2N	0.48471	0.938415	1.21571	0.790295	0.429356	1
LCP1	6.78514	0.937991	1.17686	0.927195	0.353825	1
CAND1	0.672915	0.935341	1.21291	0.746675	0.45526	1
SERBP1	1.33748	0.934389	1.11709	0.853215	0.39354	1
CAP1	2.59213	0.933211	1.10105	0.917909	0.358667	1
FLNA	0.51997	0.930568	1.20646	0.839027	0.401454	1
ESYT1	0.424561	0.917521	1.20113	0.720709	0.471089	1
RBBP7	2.7737	0.916546	0.878041	1.03285	0.301676	1
DPP3	0.406099	0.907661	1.21827	0.780213	0.435265	1
ARHGDIA	0.555894	0.907443	1.21979	0.818807	0.412897	1
SYNE1	0.504039	0.905983	1.21857	0.806481	0.419966	1
CAPRIN1	0.428836	0.904958	1.22152	0.783067	0.433588	1
PGM1	0.526038	0.901385	1.21691	0.777117	0.43709	1
TPI1	6.14098	0.898875	1.04835	0.90654	0.36465	1
RPSA	4.16251	0.897314	0.822104	1.09189	0.274883	1
PEBP1	1.08401	0.89292	1.20661	0.966898	0.333595	1
KPNA2	0.601695	0.892425	1.22016	0.713226	0.475706	1
RNH1	0.495685	0.892165	1.14788	0.722646	0.469897	1
LDHA	4.52249	0.891362	0.882677	1.02088	0.30731	1
DDX17	0.854736	0.883655	1.2199	0.863021	0.388126	1
H1-10	1.69088	0.878811	0.86138	1.04217	0.297334	1
OXCT1	0.425609	0.877471	1.19978	0.711897	0.476528	1
UBA1	5.4808	0.876951	1.21115	0.850095	0.395272	1
TARDBP	0.428218	0.869987	1.2059	0.683206	0.494477	1
MCCC1	126.474	0.867896	0.437034	1.9968	0.0458464	1
PDCD6IP	0.664019	0.86188	1.14261	0.754727	0.450413	1
ETFA	0.780031	0.85987	1.18606	0.805793	0.420362	1
SFPQ	2.06277	0.858675	1.179	0.805867	0.42032	1
RHOA	2.68412	0.858251	1.02068	0.87778	0.380063	1
HPRT1	1.04323	0.857681	1.20847	0.7508	0.452773	1
MSH6	0.875348	0.843832	1.21934	0.7777	0.436746	1
TBC1D5	0.694644	0.841263	1.1736	0.83215	0.405324	1
GCN1	8.1494	0.840541	0.770887	1.04715	0.295032	1
PRKCSH	1.01	0.838099	0.997896	0.777507	0.43686	1
MYH9	13.8238	0.837457	0.561623	1.47824	0.139343	1
SBSN	1.02921	0.834891	1.14987	0.881507	0.378044	1
TRIM8	0.440262	0.834299	1.20703	0.765598	0.443915	1
CDV3	1.03824	0.832092	1.17748	0.737897	0.460577	1
NUP153	0.432965	0.829702	1.20513	0.672558	0.501228	1
AKAP8L	0.34277	0.819175	1.21698	0.589089	0.555801	1
ENO2	2.92738	0.818712	1.22132	0.760173	0.447151	1
PRDX5	0.668897	0.815783	1.21099	0.762638	0.445679	1
ACTR3	1.30209	0.814682	1.21828	0.753695	0.451032	1
CNOT8	0.881876	0.808802	1.2113	0.831067	0.405936	1
IQGAP1	0.662952	0.804976	1.06721	0.706214	0.480055	1
CSK	0.571522	0.802607	1.2205	0.743499	0.457179	1
ALDOA	8.10904	0.80034	0.82416	0.988041	0.323132	1
ARPC2	1.0255	0.799741	1.17494	0.719685	0.471719	1
YWHAQ	4.5816	0.797333	0.842783	0.960813	0.336646	1
AIFM1	1.3654	0.796724	0.876829	0.873742	0.382259	1
GSTP1	6.72193	0.796532	1.05018	0.81218	0.416689	1
VCP	4.83832	0.796336	1.10452	0.764011	0.444861	1
HNRNPA3	2.10711	0.796181	1.07588	0.8175	0.413643	1
DPY30	0.441291	0.796044	1.18465	0.761096	0.4466	1
HNRNPA1	3.81936	0.791669	1.08021	0.800595	0.423366	1
HLCS	6.75942	0.789619	0.651728	1.22183	0.221772	1
TOP1	2.189	0.786533	0.921861	0.886313	0.375449	1
NSUN2	0.591718	0.786441	1.21859	0.724139	0.46898	1
RPS21	1.2881	0.784707	1.11147	0.743529	0.457162	1
EIF5B	0.482008	0.78451	1.06637	0.638673	0.523035	1
CALR	5.37406	0.782845	1.18073	0.751611	0.452285	1
ZNF281	0.635772	0.780536	1.21625	0.544829	0.585871	1
EEF1A1	26.1991	0.779907	0.478416	1.63812	0.101397	1
ACTR2	0.881051	0.77936	1.21989	0.73422	0.462815	1
LUZP1	1.43586	0.775704	1.22044	0.464983	0.641943	1
BANK1	3.32357	0.771275	0.842408	0.821847	0.411164	1
ENO1	12.312	0.770721	0.823031	0.949166	0.342536	1
CHORDC1	0.849834	0.770411	1.20837	0.784082	0.432992	1
SND1	1.76293	0.767156	1.21782	0.721813	0.470409	1
TMEM131L	0.491799	0.763	1.21967	0.567583	0.570318	1
GANAB	2.99633	0.762069	0.968671	0.794191	0.427084	1
GTF2I	8.42456	0.750326	0.618624	1.23262	0.217719	1
RSL1D1	1.51	0.748424	0.78823	0.954918	0.339619	1
TKT	1.20965	0.746491	1.18015	0.784493	0.432751	1
HSP90B1	2.64465	0.745643	1.13263	0.693031	0.48829	1
ALDH18A1	0.532981	0.745438	1.18886	0.667881	0.50421	1
PPIA	5.29416	0.743678	0.859922	0.884168	0.376605	1
MAP4	0.438492	0.739981	1.20562	0.695218	0.486919	1
POLR1B	0.932924	0.736283	1.20272	0.640676	0.521733	1
ACACA	734.023	0.732168	0.39819	1.85496	0.0636012	1
H2AZ1	0.903338	0.730571	1.19077	0.549655	0.582556	1
EIF3A	0.676412	0.72621	1.14514	0.581552	0.560868	1
CNP	0.398957	0.725137	1.21178	0.671402	0.501965	1
IKZF1	0.944048	0.723764	1.2161	0.47197	0.636948	1
PLCG2	2.5722	0.721254	0.971201	0.764433	0.444609	1
EEF2	20.1119	0.720755	0.660853	1.10176	0.270567	1
ALYREF	0.426733	0.718357	1.14529	0.635892	0.524847	1
ATP2B1	0.386143	0.715153	1.20113	0.589101	0.555794	1
DOCK2	1.01744	0.704367	1.1034	0.521257	0.602188	1
PCBP1	4.0748	0.700191	0.526799	1.32785	0.184228	1
DNMT1	0.861247	0.698241	1.18748	0.646478	0.51797	1
SLC25A4	3.34032	0.695797	1.22272	0.348048	0.727804	1
NSFL1C	0.352226	0.694218	1.13938	0.572545	0.566953	1
MTPN	0.91091	0.690033	1.19989	0.701341	0.48309	1
TBL2	0.322653	0.689982	1.22221	0.58987	0.555278	1
SNRPD2	0.511845	0.688613	1.13505	0.704307	0.481241	1
CLIC1	2.50459	0.687212	1.20397	0.62678	0.530803	1
SWAP70	1.24046	0.683425	1.21805	0.676989	0.498413	1
EIF4E	0.424055	0.679703	1.1582	0.607194	0.543722	1
RPS7	3.32804	0.677254	0.6881	0.993139	0.320642	1
NAT10	1.03217	0.67685	0.980973	0.763662	0.445068	1
SLC7A5	1.58383	0.673134	0.784584	0.866585	0.386169	1
CAPZB	1.4574	0.672004	1.08075	0.648108	0.516915	1
RPL22	0.694453	0.6704	1.09234	0.712582	0.476105	1
TPM4	0.610311	0.668569	1.19545	0.505389	0.613286	1
CTCF	0.344219	0.66821	1.22079	0.575134	0.565201	1
ACO2	0.653281	0.666975	1.2215	0.671496	0.501904	1
CHD7	0.574721	0.661918	1.14668	0.68381	0.494095	1
YBX1	10.7202	0.658347	0.377574	1.74977	0.0801582	1
KCMF1	0.69933	0.657536	1.02492	0.638577	0.523098	1
PKM	10.2113	0.656135	1.08854	0.6373	0.52393	1
DNM1L	0.587112	0.64471	1.1379	0.610947	0.541235	1
RPS14	3.55746	0.64145	0.522225	1.22365	0.221083	1
OTUB1	0.480479	0.640664	1.19062	0.500449	0.616759	1
BPNT1	0.483289	0.639876	1.22064	0.531068	0.595372	1
YWHAG	4.18671	0.637014	0.965335	0.674789	0.49981	1
PNP	1.89138	0.634019	1.21913	0.601119	0.54776	1
CYRIB	0.478777	0.633376	1.1436	0.573815	0.566093	1
EIF3E	0.333085	0.627094	1.2193	0.457721	0.647153	1
ACACB	278.513	0.623174	0.355595	1.76323	0.0778623	1
CLIC4	0.709949	0.623062	1.15991	0.630314	0.528489	1
TSKS	0.414047	0.620954	1.18449	0.612411	0.540266	1
SF3A1	0.486475	0.618335	1.22207	0.604481	0.545524	1
GCSAM	1.28215	0.616197	1.06786	0.448352	0.653899	1
POLR1C	1.2506	0.615395	0.935974	0.693494	0.488	1
HCLS1	1.13608	0.610694	1.16977	0.61714	0.537142	1
CPSF6	0.550236	0.61022	1.21298	0.512525	0.608284	1
AKAP8	0.456577	0.606673	1.21726	0.47919	0.631803	1
ANXA11	0.437825	0.606526	1.14953	0.548752	0.583176	1
OGDHL	0.34444	0.605258	1.20288	0.569346	0.569121	1
ACLY	1.55802	0.602934	1.14491	0.489869	0.624227	1
ABHD14B	0.733393	0.595736	1.1436	0.620501	0.534928	1
NAP1L1	4.69268	0.594338	0.509053	1.17139	0.241442	1
IFI16	0.388196	0.590514	1.06205	0.493865	0.621402	1
PRDX3	1.71312	0.590026	0.800317	0.752519	0.451739	1
FANCI	1.8552	0.588964	0.969989	0.583554	0.55952	1
METAP2	1.75458	0.586886	1.11133	0.596241	0.551014	1
BTF3	0.631439	0.586721	1.0654	0.59248	0.553529	1
ALG1	0.299683	0.585441	1.20115	0.49485	0.620706	1
RPLP1	3.77176	0.582497	0.60863	0.956636	0.338751	1
EIF3G	0.401076	0.582101	1.19477	0.537984	0.590588	1
GSTO1	0.393855	0.576718	1.21942	0.464205	0.642501	1
LUC7L2	0.421821	0.57633	1.22109	0.549298	0.582801	1
MAPRE1	1.05646	0.571112	1.08282	0.555442	0.578592	1
ACAA2	0.549371	0.569941	1.19474	0.469134	0.638974	1
PDIA6	1.03844	0.564952	1.17899	0.495374	0.620336	1
MCM5	0.575959	0.56383	1.13592	0.561846	0.574221	1
HNRNPU	6.98678	0.550704	0.536999	1.02773	0.304076	1
POLR2H	0.533352	0.548839	1.09346	0.548326	0.583468	1
SERPINB9	2.30744	0.546756	0.950168	0.564961	0.5721	1
PRDX1	5.08252	0.544445	0.66843	0.811958	0.416816	1
HSPA4	6.8965	0.54234	0.838916	0.638705	0.523015	1
STOML2	0.35589	0.541755	1.22089	0.402818	0.687082	1
AASDHPPT	0.383029	0.536943	1.21829	0.516874	0.605244	1
PTBP1	2.0057	0.535998	1.21249	0.494702	0.620811	1
EIF3L	0.762829	0.535925	1.07249	0.599234	0.549017	1
SARS1	0.500098	0.535089	1.1442	0.520336	0.602829	1
HAT1	0.585151	0.533715	1.19903	0.547629	0.583946	1
UBA2	0.505836	0.533581	1.14412	0.520203	0.602922	1
GART	2.50589	0.533139	1.04825	0.495717	0.620094	1
IPO5	0.532969	0.530824	0.976677	0.504372	0.614	1
WAS	0.449663	0.53029	1.10805	0.51935	0.603517	1
CXCR4	1.8884	0.529054	0.806458	0.685678	0.492916	1
VARS1	0.464501	0.527494	1.18757	0.522672	0.601202	1
PPP6R1	1.8931	0.525162	0.732691	0.704793	0.480939	1
IMPDH2	0.537669	0.523748	1.21572	0.455199	0.648966	1
TXN	1.03665	0.522676	0.893712	0.608956	0.542554	1
FASN	6.5964	0.521415	0.953531	0.533301	0.593825	1
C1QBP	5.49465	0.520973	0.457049	1.14186	0.253512	1
ATIC	3.94666	0.518934	1.22292	0.56896	0.569383	1
ATP5IF1	0.732395	0.51375	1.19726	0.581067	0.561195	1
P4HB	1.84907	0.513518	1.13731	0.473632	0.635762	1
SHMT2	2.52419	0.512924	1.08153	0.461491	0.644446	1
PHF5A	0.681093	0.51168	1.09132	0.401713	0.687895	1
HMGB2	3.15522	0.509998	1.12913	0.521857	0.60177	1
MSH3	0.521143	0.509977	1.22054	0.504047	0.614228	1
EIF4A2	0.791051	0.506399	0.980111	0.578482	0.562939	1
MAP4K4	0.374018	0.504959	1.22043	0.50529	0.613355	1
AHSA1	0.783484	0.501692	1.00349	0.492685	0.622235	1
PGD	2.00906	0.497706	1.22147	0.435881	0.662923	1
SGTA	1.01415	0.497572	0.975174	0.514077	0.607198	1
LONP1	2.63887	0.497142	0.81765	0.623062	0.533243	1
GTSF1	0.525789	0.492357	1.22125	0.499035	0.617755	1
COPS9	0.463802	0.491322	1.06323	0.431419	0.666164	1
DCD	0.638118	0.489997	1.12612	0.49846	0.61816	1
PEA15	0.337376	0.489365	1.17581	0.419058	0.675174	1
APMAP	0.417043	0.488781	1.11294	0.374433	0.708082	1
SYNCRIP	1.48778	0.488193	1.05384	0.452283	0.651065	1
NPM1	2.10766	0.486438	0.828487	0.571847	0.567426	1
CAPZA1	1.90684	0.483073	0.960184	0.503018	0.614952	1
MCM6	0.989157	0.482846	1.22041	0.400449	0.688825	1
OLA1	1.12331	0.482447	1.20342	0.440259	0.65975	1
LRPPRC	7.37892	0.480467	0.705906	0.66747	0.504472	1
PAFAH1B2	0.63269	0.47734	1.19481	0.399823	0.689287	1
AICDA	1.02635	0.474659	0.893184	0.469661	0.638597	1
ACADM	2.5357	0.473517	1.09946	0.484836	0.627793	1
TBL1XR1	2.92374	0.468664	0.794736	0.497179	0.619063	1
PCNA	2.61512	0.468143	1.10621	0.462117	0.643997	1
TENM4	0.369932	0.462423	1.05849	0.516466	0.605529	1
PRDX6	1.71825	0.460848	1.2202	0.418992	0.675222	1
SRPRA	0.537827	0.458065	1.07881	0.402859	0.687052	1
RPS28	1.24714	0.454659	0.807534	0.573522	0.566291	1
KPNB1	3.30951	0.454344	0.697892	0.627835	0.530112	1
WDR19	0.48893	0.454107	1.22253	0.485925	0.627021	1
CKAP5	0.670796	0.452668	1.14476	0.322317	0.747213	1
HNRNPL	3.05501	0.452429	0.783791	0.586015	0.557865	1
RRM2	0.885899	0.450819	1.12895	0.463468	0.643029	1
PFN1	4.66973	0.447287	0.715232	0.632644	0.526966	1
HMGB1	4.39578	0.443476	1.07019	0.445718	0.655801	1
RBM14	0.425956	0.441636	1.19937	0.385379	0.699956	1
RAB35	0.448242	0.441202	0.97547	0.424448	0.671239	1
TNS2	0.475402	0.440814	1.14277	0.500532	0.616701	1
PFKM	0.491996	0.439523	1.22177	0.407276	0.683805	1
STMN1	2.34932	0.437807	0.751521	0.60844	0.542896	1
FKBP4	1.08381	0.433536	1.14731	0.426081	0.670049	1
ETFB	0.284874	0.43259	1.14168	0.393619	0.693862	1
DENR	0.487876	0.431537	1.19327	0.409854	0.681913	1
SF3B1	2.27453	0.42653	0.795064	0.480974	0.630535	1
HEATR1	0.294646	0.424002	1.20404	0.392276	0.694854	1
SQSTM1	4.83178	0.421815	0.526268	0.806398	0.420014	1
PPA1	1.7962	0.421391	1.2225	0.392235	0.694885	1
EIF2A	0.458272	0.41884	1.06408	0.43536	0.663301	1
PSME2	3.51219	0.417294	0.958017	0.482558	0.629409	1
TUBA1C	42.8117	0.41624	0.768784	0.562471	0.573795	1
TRPC5	0.357588	0.414799	1.17355	0.441457	0.658882	1
BRI3BP	0.36849	0.414614	1.17381	0.441078	0.659156	1
MCM3	1.31518	0.414497	1.17626	0.402766	0.68712	1
NFKB2	0.337387	0.413353	1.17803	0.435292	0.66335	1
SLIRP	1.28124	0.411327	0.805025	0.491578	0.623018	1
PDIA3	5.20221	0.410244	1.03744	0.439489	0.660307	1
GARS1	2.51664	0.407066	1.19328	0.378889	0.70477	1
CLTC	9.93182	0.405152	0.534018	0.763173	0.44536	1
PPIH	0.391234	0.404633	1.16912	0.447336	0.654632	1
SEL1L	0.300497	0.403707	1.2217	0.309927	0.756617	1
FKBP3	0.56356	0.400064	1.18009	0.327515	0.743278	1
HNRNPA2B1	3.01401	0.400041	0.958247	0.442748	0.657948	1
LAS1L	0.323833	0.39963	1.22213	0.316758	0.751427	1
EEF1D	0.991634	0.399233	1.10517	0.401652	0.68794	1
CFL1	7.92811	0.394862	0.732932	0.556598	0.577802	1
MTAP	0.28375	0.394717	1.2008	0.386356	0.699233	1
NAA15	0.302859	0.394663	0.974698	0.369685	0.711617	1
MID1IP1	2.67754	0.39404	0.773262	0.563286	0.57324	1
BUB3	1.06479	0.39262	0.974078	0.410995	0.681076	1
PSMA2	2.44634	0.391876	0.666119	0.590221	0.555043	1
TCEA1	0.592273	0.390669	1.19481	0.457789	0.647104	1
EIF3C	0.972722	0.387404	1.1415	0.324057	0.745895	1
HSPA8	92.0767	0.386416	0.259281	1.48968	0.13631	1
MSN	4.83327	0.38148	1.03855	0.399072	0.68984	1
RAB14	2.17616	0.379955	0.854934	0.392103	0.694982	1
YWHAB	5.3258	0.379698	0.678092	0.557294	0.577327	1
ANXA5	0.376245	0.379522	1.14688	0.393779	0.693744	1
RPL23	8.41777	0.376495	0.373101	1.01449	0.310351	1
PPM1G	0.400287	0.37647	1.05815	0.312138	0.754935	1
LDHB	5.82242	0.376313	0.860073	0.443491	0.657411	1
UBE2L3	0.639582	0.375621	1.19103	0.383746	0.701167	1
ACTC1	9.80725	0.375425	0.379639	0.992469	0.320969	1
HSPD1	32.1595	0.375413	0.305191	1.23244	0.217785	1
MDH1	0.366654	0.374822	1.22005	0.332858	0.739242	1
JPT1	0.72372	0.372065	1.17409	0.424717	0.671043	1
PRPF19	2.07363	0.369537	0.82119	0.448364	0.65389	1
CPNE3	0.405538	0.367206	1.06491	0.38425	0.700793	1
MDH2	4.6359	0.364695	1.08356	0.377163	0.706053	1
OAT	0.634154	0.361037	1.07087	0.440002	0.659935	1
SRRM2	2.16093	0.35987	0.68183	0.496799	0.619331	1
GLRX3	0.44954	0.356324	1.06844	0.386808	0.698898	1
LRRC4C	0.345131	0.354086	1.19182	0.372274	0.709689	1
EIF3M	0.29473	0.346014	1.04596	0.261369	0.793808	1
IDI1	0.275237	0.34221	0.974526	0.32547	0.744825	1
HNRNPD	1.95908	0.341486	1.07025	0.339625	0.734139	1
ATP5PB	1.43812	0.341323	0.789982	0.381761	0.702639	1
ANXA6	1.03794	0.341272	1.14291	0.564042	0.572725	1
EIF3F	0.506546	0.341049	1.15292	0.399828	0.689283	1
HNRNPC	1.15117	0.341018	1.04844	0.254738	0.798925	1
RACK1	3.55028	0.339849	1.0428	0.345924	0.7294	1
RPL8	5.68061	0.336915	0.428264	0.795374	0.426396	1
MSH2	1.15962	0.334337	1.01764	0.281573	0.778271	1
CYFIP2	0.522584	0.334104	1.17914	0.433285	0.664807	1
POLR2E	0.892363	0.329299	1.12223	0.357747	0.720533	1
DDX39B	0.646054	0.323378	0.979197	0.409792	0.681958	1
EIF2S1	1.11817	0.322816	1.14196	0.308212	0.757921	1
TUBG1	0.32207	0.3208	1.15149	0.328425	0.742591	1
RPS15A	2.46758	0.316156	0.611022	0.524667	0.599815	1
OGFR	0.355774	0.311263	1.21937	0.35568	0.72208	1
EEF1B2	1.48014	0.307834	0.840326	0.370957	0.710669	1
CD79A	3.06438	0.304013	0.553988	0.518516	0.604098	1
PSMB3	1.73527	0.303095	0.645375	0.437565	0.661702	1
GRPEL1	7.19185	0.300891	0.522756	0.5871	0.557137	1
PFAS	0.926906	0.299466	1.21024	0.319205	0.749571	1
INPP5D	0.321742	0.298718	1.22291	0.320268	0.748766	1
PPP2CB	0.379589	0.297089	1.22072	0.350064	0.72629	1
PSMD4	1.40566	0.295939	0.877044	0.261211	0.79393	1
PGAM1	3.16204	0.295684	1.22037	0.253305	0.800033	1
UGP2	0.353118	0.294937	1.05588	0.322549	0.747037	1
EIF4G2	0.306543	0.288661	1.14515	0.119695	0.904725	1
PSMB6	0.595912	0.286906	1.02183	0.305675	0.759852	1
BAG4	0.397618	0.286105	1.19923	0.187228	0.851482	1
CD74	3.74581	0.285767	0.660251	0.418692	0.675441	1
SLC3A2	2.06582	0.285649	0.682729	0.384541	0.700578	1
IPO7	0.411223	0.28553	1.22056	0.350424	0.726021	1
HSD17B12	5.17906	0.285154	0.528644	0.533677	0.593565	1
CS	1.00559	0.284374	1.10752	0.264383	0.791485	1
DDX6	24.3935	0.283501	0.334713	0.850111	0.395264	1
RPS3	10.4704	0.282345	0.355055	0.798919	0.424337	1
GLO1	0.482719	0.281358	1.2224	0.301064	0.763366	1
TUBB4B	70.5431	0.280604	0.26111	1.07962	0.28031	1
DDX1	0.357546	0.279633	1.05388	0.321265	0.74801	1
GET4	0.602273	0.278893	1.20237	0.270235	0.786979	1
SSB	4.14969	0.275991	0.628015	0.446275	0.655399	1
CORO1A	6.50463	0.273445	0.561863	0.49878	0.617934	1
FDPS	0.365108	0.272902	1.1449	0.322829	0.746825	1
SH2B2	0.531995	0.27265	1.16148	0.153112	0.87831	1
HSPA5	33.7006	0.270205	0.268177	1.01253	0.311283	1
SUMO2	0.340795	0.268736	1.14918	0.265693	0.790476	1
SMC2	1.6598	0.268268	0.940909	0.25514	0.798615	1
BCAT1	0.425968	0.268191	1.2177	0.267158	0.789347	1
PA2G4	3.57737	0.267273	1.21427	0.281234	0.778531	1
PDS5A	0.362073	0.260207	1.14679	0.267242	0.789283	1
SDHB	0.456511	0.25695	1.2183	0.10654	0.915154	1
TALDO1	1.12251	0.25639	1.22051	0.233979	0.815001	1
LMAN2	0.553599	0.253637	1.17457	0.143959	0.885533	1
ADRM1	0.841072	0.253544	0.942894	0.279463	0.77989	1
HECTD1	0.382517	0.251665	1.19717	0.130592	0.896098	1
EIF1	0.390326	0.25112	1.22258	0.31683	0.751372	1
NME1	3.21087	0.250734	1.09881	0.251289	0.801591	1
TNPO3	0.400106	0.24929	1.21998	0.3041	0.761052	1
SF3B2	1.70024	0.248737	0.797449	0.240263	0.810126	1
TUBB	77.2058	0.24853	0.256739	0.973073	0.330517	1
HNRNPDL	0.301884	0.247954	0.974505	0.278121	0.78092	1
ELOB	0.477435	0.245935	1.09963	0.228558	0.819212	1
PGRMC1	0.37442	0.245236	1.22093	0.14265	0.886566	1
SKP1	1.7047	0.243102	0.699086	0.349646	0.726605	1
EIF1AY	0.365708	0.24291	1.17218	0.24903	0.803338	1
SCP2	0.378529	0.241434	1.22189	0.312255	0.754847	1
HDAC1	1.57962	0.240544	0.760524	0.32251	0.747066	1
PHGDH	5.9207	0.239349	0.551686	0.431178	0.666339	1
SF1	0.51882	0.23751	1.22044	0.350683	0.725826	1
RPS26	3.64388	0.237242	0.47409	0.495846	0.620003	1
APEX1	0.777534	0.236306	1.21361	0.196217	0.84444	1
KRT8	0.298673	0.235679	1.06018	0.2685	0.788314	1
RBBP4	3.40343	0.234328	0.699896	0.326079	0.744364	1
RPL9	5.41426	0.233867	0.558457	0.416699	0.676899	1
EZR	3.26833	0.230584	1.17807	0.241606	0.809085	1
CCAR2	1.02399	0.228022	0.894297	0.23698	0.812672	1
PSMC1	5.21981	0.22789	0.549796	0.376423	0.706602	1
UBL4A	0.800562	0.227456	1.10911	0.127581	0.898481	1
IPO4	0.294702	0.22421	1.05374	0.2652	0.790855	1
DLST	2.40757	0.224146	0.643663	0.361458	0.717757	1
UBE2I	0.270415	0.223687	1.0507	0.263666	0.792037	1
DDX3X	0.987996	0.222756	1.13439	0.209887	0.833756	1
RPL11	2.46665	0.221581	0.622948	0.375113	0.707576	1
ETF1	0.327692	0.220643	1.14326	0.199141	0.842152	1
IGLC6	0.42596	0.218734	1.20323	0.141553	0.887433	1
FUBP1	0.358925	0.217139	0.974639	0.278121	0.780919	1
PSAT1	0.51946	0.213567	1.21491	0.260691	0.794331	1
LARP1	0.801192	0.213241	0.880175	0.19967	0.841739	1
PARK7	1.53817	0.211925	1.15098	0.276974	0.7818	1
YWHAE	6.11629	0.211037	0.56505	0.36998	0.711397	1
PGK1	4.77359	0.210025	1.16639	0.211059	0.832841	1
PFKP	0.403011	0.202267	1.21925	0.199909	0.841552	1
RFC3	1.0125	0.201345	0.884603	0.165261	0.868739	1
COTL1	0.493626	0.20008	1.22242	0.165487	0.86856	1
DNAJC13	0.621529	0.197196	1.22243	0.317124	0.751149	1
PEAK1	1.67908	0.197023	1.0984	0.0366315	0.970779	1
DHX15	1.32624	0.195895	0.894402	0.18234	0.855316	1
HNRNPH1	4.65746	0.194678	0.511706	0.376743	0.706365	1
RBM8A	0.285617	0.193703	1.22169	0.174681	0.86133	1
RPS27A	3.12599	0.191138	0.652078	0.273894	0.784166	1
TRIM28	5.08559	0.189916	0.667897	0.284062	0.776363	1
NACA	1.85958	0.189098	0.803251	0.255288	0.798501	1
ACSL4	1.53758	0.1886	0.938265	0.182879	0.854893	1
TUBA4A	47.2676	0.188102	0.286754	0.660658	0.508832	1
LAP3	1.26685	0.18772	1.22305	0.275325	0.783066	1
DYNC1H1	3.3608	0.18764	0.851454	0.147971	0.882365	1
ATP2A3	2.52266	0.186051	1.05756	0.0520786	0.958466	1
SMC1A	0.35886	0.185661	1.22135	0.173964	0.861894	1
YWHAZ	7.47074	0.185408	0.47131	0.388892	0.697356	1
NASP	1.79267	0.184968	1.13854	0.184738	0.853435	1
LANCL1	1.48536	0.183639	0.727254	0.253076	0.800209	1
MAT2A	0.377171	0.180317	1.21945	0.11775	0.906266	1
AKR1A1	0.294525	0.179028	0.974439	0.229798	0.818249	1
FAU	1.05245	0.177555	0.83266	0.222671	0.823792	1
H1-2	4.56046	0.175362	0.431593	0.404401	0.685918	1
H1-5	5.04811	0.175243	0.421784	0.420301	0.674266	1
AFG3L2	2.00487	0.173814	1.09656	0.0251328	0.979949	1
PUF60	0.312029	0.166886	0.974439	0.229796	0.81825	1
RECQL	0.309662	0.165961	0.974438	0.229795	0.818251	1
USP11	0.447691	0.165735	1.16361	0.236107	0.81335	1
AKR1B1	0.365025	0.163368	0.974441	0.229797	0.818249	1
PCBP2	3.6588	0.163345	0.577677	0.289283	0.772365	1
MRPL12	0.50131	0.16274	1.17747	0.159911	0.872951	1
NME2	2.16051	0.161752	1.22168	0.125095	0.900448	1
HINT1	0.308917	0.160085	1.14845	0.226537	0.820784	1
AHCY	2.51821	0.155871	1.18299	0.158611	0.873975	1
ALDOC	0.396719	0.155494	0.974556	0.229795	0.818251	1
RPL29	2.13998	0.149085	0.631354	0.244782	0.806625	1
DBI	0.275565	0.14664	1.19587	0.147772	0.882522	1
KRT9	21.1534	0.145905	0.4495	0.341472	0.732748	1
NANS	0.778325	0.140239	1.13308	0.199236	0.842078	1
PPP6C	1.43417	0.139367	0.952489	0.0859706	0.93149	1
ARCN1	1.66282	0.138666	0.758654	0.202393	0.83961	1
SMC4	2.98348	0.136097	0.75787	0.131187	0.895628	1
PSME1	2.32948	0.134662	1.02245	0.159475	0.873295	1
COPA	1.21514	0.133714	0.985265	0.040062	0.968044	1
CCT2	10.2381	0.126325	0.529036	0.218912	0.826719	1
DUT	1.54923	0.125351	1.18243	0.111936	0.910874	1
ATP1B3	1.29337	0.12535	1.11488	-0.0209776	0.983264	1
STAT3	3.27217	0.11952	0.78908	0.0978097	0.922083	1
RPLP2	7.74767	0.118275	0.342235	0.346026	0.729324	1
XPNPEP1	0.625523	0.115747	1.21634	0.132671	0.894453	1
SCFD1	0.47794	0.114711	1.17204	0.0292946	0.97663	1
XPO1	3.49311	0.113662	0.903801	0.0340325	0.972851	1
RPL12	8.82356	0.113424	0.316482	0.359245	0.719411	1
RPL23A	4.48748	0.112027	0.442704	0.254407	0.799181	1
TPT1	0.423843	0.111801	1.14634	0.0801271	0.936136	1
EIF4H	0.514101	0.110659	1.22294	0.185056	0.853185	1
ANP32B	1.19211	0.108667	1.223	0.0385126	0.969279	1
STRAP	0.283301	0.107856	1.05474	0.184749	0.853426	1
LSM12	6.29035	0.105016	0.40358	0.266438	0.789902	1
TAGLN2	1.62206	0.10461	0.869691	0.139102	0.88937	1
IGHM	5.66346	0.104235	0.42986	0.22884	0.818993	1
PFDN6	0.447242	0.103427	1.04735	0.048907	0.960993	1
RPS5	4.66539	0.103338	0.420751	0.235365	0.813926	1
RPS23	4.59649	0.100899	0.439279	0.234442	0.814642	1
APEH	0.34274	0.100284	1.22183	0.05403	0.956911	1
RPS27	4.68155	0.0957832	0.45929	0.211433	0.83255	1
H2AC20	0.721789	0.0955618	1.0743	0.274914	0.783382	1
HSP90AA1	61.0839	0.0922478	0.199456	0.457757	0.647127	1
GMPS	0.335366	0.0911073	1.1427	0.125415	0.900195	1
NUP188	0.386686	0.0894488	1.22311	0.182264	0.855376	1
RPS17	4.77427	0.0865072	0.459581	0.181111	0.856281	1
ST13P4	1.74121	0.084921	0.907484	0.0676833	0.946038	1
TARS1	0.285013	0.0835713	1.0526	0.103373	0.917667	1
PPP6R3	1.54829	0.0822555	0.882495	0.00820163	0.993456	1
PPP1CA	1.08706	0.0819465	1.22317	0.0891122	0.928993	1
ATP5F1B	18.0428	0.0811058	0.329866	0.244807	0.806606	1
YARS1	0.978118	0.0803643	1.21086	0.0434743	0.965323	1
H2BC12	3.54253	0.0775079	0.505624	0.147098	0.883054	1
KHSRP	1.04783	0.0726284	1.14695	0.0670169	0.946568	1
RPS6	5.07483	0.0724197	0.411491	0.172834	0.862782	1
SEPTIN6	0.679891	0.0720774	1.18942	0.0654327	0.947829	1
GPN1	0.662536	0.0706297	1.12835	0.0179563	0.985674	1
RHOT2	0.40546	0.0702559	1.15134	0.0386643	0.969158	1
MCRIP2	4.00089	0.0692192	0.473527	0.144817	0.884855	1
RPS27L	3.76525	0.0676161	0.515773	0.132605	0.894506	1
ACTN4	0.706432	0.067043	1.14699	0.0571767	0.954404	1
PFDN5	0.502996	0.062836	1.01325	0.0353035	0.971838	1
DNAJA1	11.5594	0.0570289	0.356145	0.153562	0.877955	1
HBA1	0.837553	0.0566232	1.02528	0.081655	0.934921	1
CDC123	0.383616	0.0544903	1.06088	0.0164739	0.986856	1
PDAP1	0.636931	0.0518888	1.15862	0.0790509	0.936992	1
ACSL3	1.72337	0.0509397	0.983004	-0.036236	0.971094	1
TUFM	5.48559	0.0497246	0.684077	0.086555	0.931025	1
DYNC1I2	0.736906	0.0484409	0.959428	0.0257507	0.979456	1
ATXN2L	49.8251	0.0469654	0.174411	0.270458	0.786808	1
RPL15	9.22325	0.0462457	0.320406	0.145327	0.884453	1
CDC37	1.32362	0.0429914	0.901783	0.0188311	0.984976	1
MYL6	2.36971	0.040652	0.588767	0.0544949	0.956541	1
G3BP2	4.49691	0.0373033	0.454564	0.0870689	0.930617	1
NAP1L4	1.62723	0.0367847	0.963732	0.0168028	0.986594	1
RCC2	1.48364	0.0362588	1.21863	0.0655451	0.94774	1
ARF3	0.908403	0.0342436	1.05744	0.0169343	0.986489	1
RPL27A	4.33208	0.0335331	0.443724	0.0780262	0.937807	1
NUDCD3	15.8443	0.0293491	0.269352	0.0686087	0.945301	1
KRT1	29.6598	0.0287606	0.333094	0.0938347	0.925241	1
RBM25	0.531625	0.0286967	1.08899	0.00487044	0.996114	1
MYL12A	2.04007	0.028656	0.607055	0.0319585	0.974505	1
HSP90AB1	57.5463	0.0280095	0.181609	0.149195	0.8814	1
ASPM	5.62214	0.0220808	1.0715	-0.143807	0.885653	1
DARS1	9.04737	0.021938	0.487151	0.0326551	0.97395	1
TPM3	0.901104	0.0219193	1.21986	0.000560823	0.999553	1
DCK	0.604598	0.0218762	1.21485	0.162752	0.870714	1
NARS1	0.360324	0.0191915	1.0588	0.0104711	0.991645	1
SUDS3	0.300404	0.0177975	1.14898	0.127445	0.898588	1
ABCE1	0.98149	0.0146734	1.12427	-0.0736802	0.941265	1
RAN	3.14659	0.0122295	0.553321	0.0211688	0.983111	1
HNRNPK	8.04715	0.00859885	0.573595	0.019056	0.984796	1
YAF2	0.409333	0.00737997	1.19601	0.147875	0.882442	1
SSR4	0.639121	0.00623424	1.15686	-0.0880555	0.929833	1
PSMD8	1.74866	0.00328618	0.864113	-0.081802	0.934804	1
NCL	17.49	0.00257841	0.227122	0.010687	0.991473	1
EmGFP	8.79009	0	0.98835	0	1	1
KRT16	0.93405	0	0.97513	0	1	1
KLHL6-L90F	61.8072	0	1.00162	0	1	1
PGRMC2	0.346939	0	1.16293	0	1	1
HSP90AB3P	0	0	0	0	1	1
HSPA6	0.975987	0	0.974446	0	1	1
ATP1A2	0.659658	0	0.974445	0	1	1
TUBB3	0	0	0	0	1	1
HSPA1L	0	0	0	0	1	1
KRT6C	0.596169	0	0.974442	0	1	1
HSPA7	0.300662	0	0.974438	0	1	1
KLHL6-L65P	36.2715	0	0.990792	0	1	1
HSPA2	0.852913	0	0.974445	0	1	1
POTEE	0.291786	0	0.974434	0	1	1
TUBB2B	1.98305	0	0.988156	0	1	1
VDAC1	0.998738	-8.89447e-06	1.22152	-0.104662	0.916644	1
SEPTIN7	1.05587	-0.00407068	1.15664	-0.0287057	0.977099	1
ECH1	2.97645	-0.0059642	0.539322	-0.0256174	0.979562	1
SF3B3	4.09429	-0.00683796	0.620656	-0.0663619	0.94709	1
CANX	6.54265	-0.00928392	0.494682	-0.0231166	0.981557	1
TBR1	0.349578	-0.0110285	1.2037	0.0487458	0.961122	1
LSS	0.305641	-0.0125091	1.14859	0.0280201	0.977646	1
RPL7A	12.7255	-0.014211	0.290613	-0.0499971	0.960125	1
RPL36	1.54019	-0.0144146	0.677354	-0.0295646	0.976414	1
PARN	6.41851	-0.0147268	0.697908	-0.0970782	0.922664	1
TRAP1	1.28318	-0.0151414	1.17658	-0.0614941	0.950966	1
RPL18	6.27319	-0.0160589	0.416184	-0.0269963	0.978463	1
ABTB1	0.554997	-0.0169891	1.16443	0.132968	0.894218	1
RNF126	0.355072	-0.017484	1.20287	0.0335386	0.973245	1
UBE2M	0.529207	-0.0175157	1.14003	-0.0607518	0.951557	1
HNRNPF	5.08292	-0.0175297	0.436772	-0.039927	0.968151	1
PRSS3	0.437041	-0.0203964	1.20332	0.0488365	0.96105	1
TCP1	7.09573	-0.0233591	0.548056	-0.0674296	0.94624	1
N4BP2	0.534885	-0.0254549	1.14566	-0.0600084	0.952149	1
RPLP0	11.0135	-0.0258432	0.291152	-0.0883415	0.929605	1
RPL24	3.38653	-0.0265213	0.503717	-0.0514976	0.958929	1
LARP4B	0.376077	-0.0295455	1.16047	0.0289327	0.976918	1
MCM4	1.37956	-0.034089	1.09137	-0.0291281	0.976762	1
SRP14	0.723586	-0.0344295	0.935456	-0.0543389	0.956665	1
PSMC2	5.84541	-0.0359847	0.432732	-0.0990145	0.921127	1
FLG2	1.4255	-0.0372356	1.14463	0.0899135	0.928356	1
CDK1	1.52736	-0.0377824	0.912603	-0.0622218	0.950386	1
ATP5F1A	12.8337	-0.0382783	0.291154	-0.134838	0.89274	1
RPL14	5.22746	-0.0392758	0.388726	-0.103174	0.917825	1
CCT7	7.84979	-0.0433837	0.634907	-0.107159	0.914663	1
PTGES2	0.431665	-0.0437045	1.22138	-0.095582	0.923853	1
WDR62	0.465039	-0.046623	1.22097	-0.0920431	0.926664	1
NSF	0.432374	-0.0470555	1.17353	-0.0924855	0.926312	1
HNRNPR	2.173	-0.0481786	0.773886	-0.0770624	0.938574	1
CSE1L	5.74001	-0.0486181	0.798524	-0.0870572	0.930626	1
SEC22B	0.628105	-0.0513852	1.08932	-0.100319	0.920091	1
MARCKSL1	2.17067	-0.0523307	0.608257	-0.0899543	0.928324	1
EIF3K	0.310676	-0.0550039	1.16622	-0.122233	0.902714	1
FBL	0.525362	-0.0560954	1.06045	-0.12042	0.904151	1
PSMA5	2.37499	-0.0564916	0.624441	-0.130714	0.896002	1
CCT6A	5.70838	-0.0566085	0.552659	-0.137428	0.890693	1
RPL7	13.2062	-0.056841	0.26917	-0.212211	0.831942	1
HSPA9	23.0707	-0.0605978	0.222332	-0.273367	0.784571	1
TPD52	1.90215	-0.0623901	0.781643	-0.0753082	0.939969	1
MTDH	0.333902	-0.0640293	1.20164	-0.124183	0.90117	1
KARS1	3.85912	-0.0673665	0.538524	-0.133165	0.894063	1
RAB6A	0.387875	-0.0702619	1.06929	-0.075387	0.939907	1
CCT5	6.68674	-0.0703271	0.574785	-0.153376	0.878102	1
RPL4	16.1992	-0.0708932	0.249394	-0.286772	0.774287	1
PSMB5	1.06681	-0.0711099	0.796946	-0.157239	0.875057	1
SRPRB	1.06236	-0.0724854	1.01738	-0.135467	0.892243	1
SRSF1	0.318428	-0.0777886	1.14711	-0.0563041	0.9551	1
CCT4	7.9062	-0.0787004	0.69601	-0.152535	0.878765	1
RPL5	10.8096	-0.0805671	0.317967	-0.250458	0.802233	1
RPL36A	0.8398	-0.0811852	0.873186	-0.0967462	0.922928	1
MAGED2	0.532094	-0.0813123	1.20033	-0.0994686	0.920766	1
HNRNPM	10.9617	-0.0816658	0.312862	-0.264737	0.791212	1
EMD	2.36905	-0.0818784	0.802533	-0.171536	0.863802	1
LPXN	1.13758	-0.0825406	0.855071	-0.120171	0.904347	1
COX6C	0.369184	-0.0836188	1.21779	-0.162189	0.871157	1
HGH1	0.569559	-0.0857559	1.22092	-0.103498	0.917567	1
YWHAH	2.29298	-0.0867809	1.17255	-0.0550505	0.956098	1
PPIB	0.535074	-0.0879938	1.19195	-0.103344	0.91769	1
RPS8	10.7301	-0.0897238	0.286673	-0.313081	0.754219	1
MATR3	1.38228	-0.0903382	0.692897	-0.155121	0.876726	1
DDOST	0.304072	-0.0919396	1.22093	-0.119318	0.905023	1
NUDC	1.60592	-0.0920688	0.856771	-0.132146	0.894869	1
RHOG	1.52489	-0.0927918	1.04182	-0.185841	0.852569	1
TRAM1	0.403407	-0.0938305	1.13818	-0.14273	0.886503	1
RFC4	0.960803	-0.0940018	1.09149	-0.209058	0.834403	1
ILF3	1.34643	-0.0946659	1.07313	-0.00168657	0.998654	1
EEF1E1	1.37799	-0.0957385	0.768562	-0.183344	0.854528	1
RPL26	6.14432	-0.0963256	0.369636	-0.262533	0.79291	1
DPYSL2	0.608215	-0.0970404	1.13625	-0.0574562	0.954182	1
ELP3	0.650765	-0.0978695	1.21843	-0.104935	0.916427	1
BAG6	2.52198	-0.0978943	0.933126	-0.209119	0.834355	1
RPL21	4.29161	-0.101956	0.434637	-0.243485	0.80763	1
ILF2	1.24009	-0.102153	1.01944	0.00718677	0.994266	1
RAD23B	0.31917	-0.109612	1.22068	-0.0779385	0.937877	1
TANGO6	0.312091	-0.10988	0.974437	-0.0502588	0.959916	1
U2SURP	1.10358	-0.112907	1.05333	-0.161397	0.87178	1
PSMC3	5.76557	-0.115067	0.493381	-0.271079	0.78633	1
ATL2	0.322053	-0.115537	1.21942	-0.118256	0.905865	1
RPL30	6.27379	-0.117798	0.36419	-0.327077	0.74361	1
NAPA	0.343559	-0.118107	1.22042	-0.105605	0.915895	1
EIF2S2	0.363529	-0.119117	1.22059	-0.0777233	0.938048	1
PPP1CC	0.587978	-0.120024	1.22379	-0.152724	0.878616	1
MS4A1	1.66618	-0.120108	0.73644	-0.165212	0.868777	1
NUFIP2	15.0937	-0.120819	0.272052	-0.438465	0.661049	1
PABPC1	16.008	-0.121357	0.235619	-0.516464	0.60553	1
RPS2	7.60058	-0.121858	0.319996	-0.389042	0.697245	1
COPS8	3.48768	-0.122398	0.431092	-0.339351	0.734345	1
GET3	1.60833	-0.123237	1.06573	-0.203227	0.838958	1
XRCC5	13.8164	-0.123613	0.368844	-0.344319	0.730607	1
PSMB4	2.19457	-0.125992	0.607539	-0.24214	0.808672	1
TUBAL3	4.77538	-0.126517	0.522006	-0.248472	0.803769	1
SUGT1	14.826	-0.129342	0.501086	-0.315943	0.752046	1
CD37	0.471207	-0.130131	1.19515	-0.181575	0.855917	1
PANK4	0.319101	-0.132619	1.20155	-0.131867	0.89509	1
FARSB	0.471604	-0.138826	1.06575	-0.145274	0.884494	1
FAM162A	0.592956	-0.143426	1.16531	-0.177679	0.858975	1
ARPC3	0.383613	-0.143716	1.20453	-0.103042	0.91793	1
SFXN4	0.428853	-0.144303	1.19424	-0.200842	0.840822	1
TUBB1	1.44791	-0.144381	0.986523	-0.168742	0.866	1
RPL35	2.26553	-0.147251	0.595182	-0.256371	0.797664	1
RPS20	3.63799	-0.152519	0.459155	-0.338167	0.735237	1
HP1BP3	1.23841	-0.153394	0.839265	-0.196742	0.84403	1
CCT8	11.8111	-0.156344	0.49572	-0.330767	0.74082	1
PEX19	0.318181	-0.157447	1.17471	-0.14471	0.88494	1
CYB5R3	0.573833	-0.160096	1.17924	-0.144396	0.885188	1
HAUS7	0.382067	-0.161657	1.19939	-0.172799	0.86281	1
RPS18	8.40072	-0.162644	0.403063	-0.398378	0.690352	1
RPL13	4.56722	-0.163655	0.463207	-0.348248	0.727654	1
PFDN2	0.539317	-0.165303	1.04724	-0.150277	0.880546	1
RPS10	4.3483	-0.167476	0.419256	-0.414164	0.678754	1
RPL6	14.4802	-0.167547	0.267984	-0.626274	0.531135	1
SLC25A5	9.82372	-0.169652	0.432527	-0.401552	0.688014	1
CD84	3.6658	-0.172906	0.783259	-0.310404	0.756254	1
PSMD2	13.1047	-0.173761	0.481886	-0.395136	0.692743	1
RUVBL1	5.39173	-0.175514	0.525582	-0.342992	0.731605	1
PSMD12	4.29026	-0.17611	0.565905	-0.35227	0.724636	1
BLMH	0.445796	-0.176914	1.17591	-0.116738	0.907068	1
NUP210	0.381735	-0.178832	1.16486	-0.0745318	0.940587	1
CHAMP1	0.630948	-0.179944	1.16316	-0.163209	0.870354	1
GNAI2	1.49113	-0.181437	1.07987	-0.251138	0.801708	1
MCRIP1	4.87311	-0.182832	0.416576	-0.439575	0.660245	1
RBMX	0.830098	-0.183214	0.952965	-0.219383	0.826352	1
ELAVL1	0.359776	-0.186038	1.16066	-0.139114	0.88936	1
HSPA1A	30.1691	-0.187447	0.199918	-0.941951	0.346218	1
PIK3AP1	0.299786	-0.188206	1.20417	-0.0858524	0.931584	1
RPL39	1.01788	-0.188647	0.801327	-0.243112	0.807918	1
EIF3I	0.853749	-0.19214	1.08374	-0.176497	0.859904	1
P2RY8	0.456774	-0.192579	1.16363	-0.137695	0.890481	1
MAIP1	0.364221	-0.194112	1.20914	-0.0881169	0.929784	1
HADHA	4.58117	-0.195283	0.769511	-0.308393	0.757784	1
NONO	0.590642	-0.195343	1.21367	-0.172053	0.863396	1
SEL1L2	0.476467	-0.195422	1.1593	-0.0733712	0.941511	1
SLC25A6	8.07052	-0.197345	0.655753	-0.321875	0.747548	1
WDR1	0.631331	-0.198869	1.14347	-0.124922	0.900586	1
RCN2	2.60197	-0.201949	0.813252	-0.348609	0.727383	1
HNRNPH3	3.20213	-0.20271	0.500783	-0.423393	0.672008	1
QARS1	2.69045	-0.204031	0.708388	-0.330135	0.741298	1
PEX5	1.79906	-0.204385	1.11378	-0.303495	0.761513	1
MARS1	4.70026	-0.204621	0.514938	-0.425068	0.670787	1
GNAS	0.629536	-0.208216	1.16636	-0.219187	0.826504	1
ARPC4	0.389883	-0.210576	1.22245	-0.186077	0.852385	1
PSMA7	3.78794	-0.211684	0.448634	-0.486463	0.626639	1
TBCA	0.338431	-0.215947	1.19768	-0.0833682	0.933559	1
TMX1	0.796412	-0.216393	1.20422	-0.203312	0.838891	1
RAB8B	2.13458	-0.218545	0.819491	-0.30775	0.758273	1
NUP160	0.522818	-0.22111	1.2226	-0.200211	0.841316	1
CDC42	1.26701	-0.222489	1.04434	-0.286546	0.77446	1
RPS3A	8.89394	-0.223739	0.323078	-0.698725	0.484724	1
RPS4X	11.1267	-0.226556	0.391173	-0.592529	0.553496	1
SLC25A22	1.6185	-0.227767	1.06924	-0.304534	0.760721	1
VAPA	0.969209	-0.229704	0.915326	-0.250801	0.801968	1
RPS24	3.3434	-0.230861	0.479894	-0.486311	0.626747	1
RRM2B	1.89786	-0.232102	0.600208	-0.402587	0.687252	1
MRPL4	0.431824	-0.233521	1.22179	-0.218079	0.827368	1
DNAJB2	0.407588	-0.234998	1.20533	-0.229762	0.818277	1
RAB11A	1.40939	-0.235169	0.843864	-0.344824	0.730227	1
XRCC6	13.8994	-0.235465	0.329693	-0.722045	0.470267	1
GRB2	0.997868	-0.235737	1.22298	-0.0730207	0.94179	1
ARPC1B	0.743953	-0.236246	1.21918	-0.20618	0.83665	1
H2AC12	2.77255	-0.23775	0.634187	-0.38164	0.702728	1
LRMP	3.86652	-0.238398	1.07839	-0.331568	0.740215	1
GNAI3	1.62803	-0.24033	0.991758	-0.310027	0.756541	1
KRT10	26.0271	-0.240372	0.37172	-0.636653	0.524351	1
LIMS1	0.29884	-0.2411	1.20231	-0.261686	0.793564	1
PSMC6	3.4547	-0.242709	0.536176	-0.474337	0.63526	1
SEC13	3.39692	-0.24338	0.503062	-0.511906	0.608717	1
B2M	0.407529	-0.245359	1.18396	-0.241676	0.809031	1
TNPO1	0.851317	-0.246226	0.998855	-0.296418	0.766911	1
SEPTIN2	0.554169	-0.247486	1.18997	-0.22611	0.821116	1
PSMD13	3.79957	-0.251139	0.743389	-0.40791	0.68334	1
ATP5F1C	2.89264	-0.252264	0.666844	-0.41823	0.675779	1
RPL10A	6.27655	-0.252542	0.46023	-0.55711	0.577452	1
CCT3	7.30226	-0.253025	0.546477	-0.501952	0.615702	1
KHDRBS1	0.446304	-0.254091	1.18456	-0.214297	0.830316	1
PSMB2	2.9774	-0.254346	0.532403	-0.491301	0.623214	1
RPL3	11.7557	-0.254728	0.328873	-0.778459	0.436298	1
RC3H2	5.07907	-0.255186	0.758914	-0.453345	0.6503	1
RPL38	4.87131	-0.257647	0.424863	-0.618211	0.536436	1
DDX21	10.5431	-0.258459	0.362461	-0.719184	0.472027	1
SLC25A1	0.376594	-0.258512	1.18324	-0.134525	0.892988	1
POLR2B	6.55142	-0.258719	0.924186	-0.41299	0.679614	1
CD79B	1.16169	-0.265748	0.843065	-0.360835	0.718223	1
STIP1	9.24054	-0.265921	0.756274	-0.398313	0.6904	1
PSMD3	7.92634	-0.268981	0.456111	-0.61298	0.539889	1
PRKDC	20.185	-0.269748	0.693374	-0.445202	0.656174	1
PSMD11	5.15136	-0.270472	0.523729	-0.54999	0.582326	1
PSMB1	2.39754	-0.271241	0.720884	-0.43619	0.662699	1
RPL27	5.32208	-0.273962	0.410126	-0.670702	0.502411	1
PSMC4	5.04738	-0.279378	0.477672	-0.615469	0.538245	1
KIF11	1.0918	-0.280112	1.19207	-0.29964	0.764452	1
UBAP2L	0.614786	-0.280521	1.11067	-0.165395	0.868633	1
TIMM50	3.27151	-0.289794	0.544578	-0.565199	0.571938	1
UPF1	1.08007	-0.290982	0.908251	-0.3653	0.714887	1
H2BC11	1.40845	-0.291185	1.22178	-0.135972	0.891844	1
DPM3	0.369204	-0.291356	1.19685	-0.30962	0.75685	1
TMED9	0.417211	-0.295657	1.19817	-0.305831	0.759733	1
CAD	34.6507	-0.296059	0.391849	-0.760051	0.447224	1
TUBA1A	35.3124	-0.296816	1.1286	-0.262613	0.792849	1
DNAJA2	6.52751	-0.297876	0.483247	-0.637392	0.52387	1
HSPH1	13.1521	-0.299307	0.592138	-0.530947	0.595456	1
FAR1	3.94905	-0.304095	0.584833	-0.543073	0.58708	1
RAC2	3.24855	-0.304961	0.528901	-0.589421	0.555579	1
HAUS6	1.18704	-0.305542	1.21827	-0.302104	0.762573	1
SFXN1	0.708916	-0.307885	1.15436	-0.34641	0.729035	1
FAF2	0.396925	-0.310922	1.19585	-0.321177	0.748076	1
GLUD1	0.874896	-0.311325	1.0618	-0.254576	0.79905	1
TMEM33	0.434035	-0.31399	1.16763	-0.324256	0.745745	1
PHB	2.79386	-0.319944	0.84464	-0.459	0.646234	1
RPL32	3.74129	-0.323785	0.462477	-0.705586	0.480446	1
DDX5	1.6197	-0.324659	0.859611	-0.387056	0.698715	1
PTPRC	5.0012	-0.325831	0.941967	-0.391156	0.695682	1
RPL28	2.43924	-0.329601	0.688605	-0.449994	0.652714	1
RPS9	7.17614	-0.330457	0.358278	-0.932639	0.351006	1
DDX24	2.126	-0.334533	0.693656	-0.494479	0.620968	1
TPD52L2	0.449931	-0.335218	1.16057	-0.295992	0.767236	1
PSMA1	4.26701	-0.337668	0.533217	-0.670826	0.502332	1
PABPC4	8.53529	-0.338571	0.535506	-0.644393	0.519321	1
ATP1A1	9.08979	-0.338828	0.698925	-0.529039	0.596779	1
MTR	0.570006	-0.339433	1.20126	-0.280976	0.778729	1
RAB1B	2.00848	-0.339636	1.16793	-0.31868	0.749969	1
IKZF3	2.82942	-0.342673	0.748141	-0.505668	0.61309	1
LRRC59	2.15756	-0.344398	0.678312	-0.541704	0.588022	1
ATP5MF	0.474452	-0.348424	1.13168	-0.349423	0.726772	1
RPL37A	0.964085	-0.349679	0.902041	-0.432284	0.665535	1
IARS1	5.74128	-0.351849	0.576168	-0.64036	0.521938	1
PARP1	0.684032	-0.354367	1.08041	-0.342004	0.732348	1
ITGB2	0.813325	-0.358823	1.22117	-0.338176	0.735231	1
PSMD1	6.56176	-0.360422	0.616245	-0.62843	0.529722	1
ATP2A2	4.88391	-0.361301	0.560071	-0.659409	0.509633	1
RPL18A	6.73053	-0.361533	0.405648	-0.900663	0.367768	1
ATP5F1D	1.01368	-0.361923	0.828917	-0.46179	0.644232	1
StrHA-tag	25.8604	-0.363603	0.867508	-0.382788	0.701877	1
SLC25A3	5.38426	-0.364496	0.632767	-0.61061	0.541458	1
ATP5PD	2.20577	-0.368243	0.906303	-0.476706	0.633572	1
HNRNPCL2	0.722702	-0.375021	1.10903	-0.350723	0.725797	1
PSMA6	2.28922	-0.375091	0.623947	-0.632762	0.526889	1
RPS19	6.11266	-0.375947	0.379487	-0.998239	0.318164	1
SYAP1	0.28567	-0.37614	1.20366	-0.304278	0.760916	1
GNB2	0.385938	-0.377027	1.15599	-0.280627	0.778996	1
RAB1C	1.01839	-0.377933	1.17191	-0.370206	0.711229	1
SGPP1	0.767471	-0.385532	1.10824	-0.310428	0.756235	1
SRSF3	1.67009	-0.388349	0.633104	-0.632925	0.526783	1
SEC16A	19.089	-0.38846	0.656858	-0.636974	0.524142	1
PSMB10	0.354949	-0.396206	1.22169	-0.355771	0.722012	1
PHB2	3.56144	-0.397385	0.643153	-0.661376	0.508372	1
NUP88	0.289156	-0.397495	1.22112	-0.351601	0.725138	1
PSMA3	1.50894	-0.401404	0.835101	-0.549411	0.582724	1
HLA-E	0.490393	-0.402157	1.14654	-0.377924	0.705487	1
KRT6B	1.06018	-0.407857	1.07081	-0.345429	0.729772	1
SLC16A1	1.27099	-0.408011	0.816337	-0.573158	0.566538	1
H2AC1	0.274249	-0.413681	0.974435	-0.349202	0.726938	1
ATP5MG	1.02799	-0.414425	0.942006	-0.517892	0.604534	1
RPL10	6.06927	-0.414473	0.404694	-1.03559	0.300395	1
COPS3	4.10566	-0.41519	0.493675	-0.908022	0.363866	1
MYCBP	0.345002	-0.415596	1.2191	-0.359665	0.719098	1
MVP	7.43384	-0.417149	0.444958	-0.939777	0.347332	1
ATAD3A	1.90483	-0.417327	1.10368	-0.494289	0.621102	1
PDCD6	0.578138	-0.419498	1.06678	-0.37921	0.704532	1
RAB10	2.325	-0.42285	0.696797	-0.632029	0.527368	1
EPRS1	11.6984	-0.425384	0.406357	-1.0663	0.286288	1
DDX18	0.353031	-0.429539	1.17596	-0.336904	0.73619	1
PTGES3	0.858071	-0.431297	1.21202	-0.319535	0.74932	1
GEMIN4	0.729756	-0.432367	1.20178	-0.410123	0.681716	1
BZW2	0.432174	-0.442529	1.15328	-0.351679	0.725079	1
BZW1	1.73124	-0.442751	0.928008	-0.517726	0.604649	1
FDFT1	0.401687	-0.443474	1.2229	-0.399407	0.689593	1
TECR	0.686282	-0.443672	1.16254	-0.439848	0.660047	1
RPA2	3.21261	-0.450863	0.50799	-0.91071	0.362448	1
COPS4	8.56829	-0.452657	0.459509	-1.06483	0.286952	1
KRT2	17.5269	-0.453813	0.387089	-1.16318	0.244757	1
RPS13	4.13645	-0.457971	0.4583	-1.0021	0.316298	1
RHOC	0.398787	-0.459307	1.07918	-0.386608	0.699046	1
UQCRC2	0.823992	-0.461599	0.962014	-0.55265	0.580503	1
RAP1B	0.63641	-0.464393	1.21709	-0.451964	0.651295	1
NOP2	3.06193	-0.466989	0.656274	-0.71197	0.476483	1
PSMD7	3.83491	-0.468823	0.502444	-0.972374	0.330864	1
TMEM165	0.516958	-0.473	0.970682	-0.522572	0.601272	1
HPS6	0.288199	-0.475242	1.19732	-0.384987	0.700247	1
COX5A	1.19798	-0.476415	0.751906	-0.669116	0.503422	1
PTPRCAP	0.467648	-0.480067	1.20198	-0.399435	0.689572	1
HSPE1	2.04901	-0.486266	0.826179	-0.588108	0.556459	1
NUP93	1.18825	-0.491726	0.979261	-0.574924	0.565343	1
EIF6	0.359232	-0.492402	1.17483	-0.420097	0.674415	1
AIMP2	0.803052	-0.494112	0.979748	-0.561031	0.574777	1
PRPF40A	0.356831	-0.494312	1.19899	-0.454152	0.649719	1
YTHDF2	0.704429	-0.498983	1.2245	-0.448265	0.653962	1
RPS16	4.85665	-0.502155	0.419783	-1.21077	0.225985	1
RAB7A	4.13514	-0.502408	0.647651	-0.80031	0.423531	1
PLAA	0.393462	-0.5033	1.18232	-0.433525	0.664633	1
RPN1	3.79912	-0.507007	0.926908	-0.599012	0.549165	1
RPL31	3.68149	-0.509922	0.484244	-1.05008	0.293679	1
RPL22L1	1.83425	-0.510877	0.615705	-0.846076	0.39751	1
DLAT	1.54399	-0.512371	0.709243	-0.72493	0.468495	1
COX4I1	1.46994	-0.52159	0.786175	-0.694548	0.487338	1
C7orf50	0.568951	-0.527247	0.993702	-0.577595	0.563537	1
COPS5	6.53764	-0.527805	0.490611	-1.16411	0.244381	1
SDHA	1.21926	-0.536684	0.857496	-0.656374	0.511584	1
TMPO	4.84899	-0.538464	0.737004	-0.762099	0.446001	1
DDX39A	0.689871	-0.539539	1.15888	-0.336793	0.736273	1
HK2	0.384742	-0.541967	1.18615	-0.466028	0.641195	1
AKAP11	3.03374	-0.550566	1.21687	-0.507799	0.611594	1
RPA1	10.8354	-0.550823	0.514277	-1.09323	0.274294	1
RPS12	5.0017	-0.551106	0.403356	-1.36849	0.171157	1
METTL7A	1.37524	-0.553959	0.756649	-0.755766	0.44979	1
RPL19	3.20831	-0.558065	0.508861	-1.10758	0.268045	1
SCAMP3	0.505791	-0.562553	1.18199	-0.493752	0.621481	1
TMED10	1.11345	-0.564151	1.15936	-0.543978	0.586456	1
RPA3	3.6077	-0.564514	0.519916	-1.10459	0.269335	1
SNRNP200	0.371915	-0.567532	1.22367	-0.469829	0.638477	1
PSMD14	2.07218	-0.568883	0.605125	-0.970304	0.331895	1
RAB5C	1.1082	-0.57012	1.16874	-0.542671	0.587356	1
SSR1	0.317465	-0.57159	1.22283	-0.459775	0.645677	1
POLR2C	0.425144	-0.572065	1.17342	-0.523852	0.600382	1
H3-5	1.22256	-0.583258	0.801602	-0.761921	0.446107	1
CUL3	29.6237	-0.586472	0.304158	-1.99121	0.0464582	1
SEPTIN9	0.691653	-0.590753	1.2255	-0.471727	0.637122	1
COPS2	7.52613	-0.594334	0.499758	-1.27005	0.204068	1
RUVBL2	5.5883	-0.596309	0.637599	-0.963704	0.335194	1
POTEJ	0.430304	-0.59646	0.975824	-0.509902	0.61012	1
TTC1	1.81646	-0.598998	1.08797	-0.591401	0.554252	1
SNAP23	2.118	-0.608173	0.594256	-1.04027	0.298214	1
ILK	0.363099	-0.610555	1.2238	-0.506331	0.612625	1
TFRC	2.04614	-0.615217	1.0013	-0.644137	0.519486	1
RPL13A	4.32445	-0.617014	0.815708	-0.805485	0.42054	1
BAX	0.448781	-0.619294	1.06573	-0.581301	0.561038	1
RPL35A	1.37367	-0.626127	0.666903	-0.964473	0.334809	1
MRTO4	0.385845	-0.628127	1.14102	-0.576821	0.56406	1
CALU	1.51078	-0.63106	0.930589	-0.710407	0.477452	1
COX5B	0.290555	-0.634203	1.2187	-0.523257	0.600795	1
UBR4	18.1854	-0.636286	0.537399	-1.20704	0.227418	1
ST13	1.02368	-0.639365	1.19594	-0.504647	0.613807	1
DNAJA3	1.85914	-0.639474	0.739096	-0.931372	0.351661	1
KLHL7	5.12899	-0.639772	0.447314	-1.56211	0.118262	1
RSU1	0.339975	-0.643354	1.21828	-0.525108	0.599508	1
ARL8B	0.296186	-0.646517	1.06619	-0.520381	0.602798	1
PRAG1	0.473694	-0.64991	1.22029	-0.548737	0.583186	1
HADHB	1.6763	-0.651285	0.988288	-0.743426	0.457224	1
RPS11	5.36169	-0.651438	0.495672	-1.32868	0.183955	1
CALM1	1.8913	-0.656166	1.00808	-0.710516	0.477384	1
EFTUD2	0.752483	-0.66051	1.19444	-0.535524	0.592288	1
RPL17	4.39986	-0.660963	0.475575	-1.40263	0.160727	1
H4-16	1.86108	-0.665601	0.626371	-1.0774	0.281303	1
DDB1	1.05538	-0.669679	0.856605	-0.821962	0.411098	1
TIMM44	0.729643	-0.671994	1.07724	-0.635685	0.524981	1
TAP2	0.487747	-0.673463	1.21911	-0.555453	0.578585	1
NDUFA9	0.942718	-0.676158	1.07104	-0.68898	0.490836	1
RAB2A	1.09276	-0.682696	1.0546	-0.705666	0.480396	1
NEDD8	1.11345	-0.683618	0.719144	-1.02606	0.304866	1
DPM1	1.23472	-0.691759	0.767325	-0.929205	0.352783	1
SLC1A5	0.809739	-0.692236	1.0634	-0.701443	0.483027	1
PSMB8	1.83561	-0.696457	0.78066	-0.902254	0.366922	1
RPN2	0.691982	-0.699341	1.19018	-0.619216	0.535774	1
PSMD6	4.87273	-0.700585	0.49719	-1.43715	0.150676	1
UBR5	1.39009	-0.702743	0.814878	-0.910297	0.362666	1
NLRP2	0.628797	-0.715129	1.19587	-0.535142	0.592551	1
PSMA4	2.82792	-0.722977	0.641481	-1.15651	0.247471	1
COPS7B	3.91018	-0.726854	0.475231	-1.58481	0.113009	1
COPS6	4.89735	-0.727697	0.534108	-1.45565	0.14549	1
KRT5	5.10037	-0.728144	0.788494	-0.907833	0.363967	1
VAMP8	0.628262	-0.731661	1.01864	-0.745172	0.456168	1
PSMB7	0.684326	-0.731721	0.929316	-0.818837	0.412879	1
PGAM5	2.05697	-0.73297	0.642089	-1.17931	0.238273	1
EIF2S3	2.93212	-0.734107	0.884359	-0.85897	0.390357	1
YTHDF3	4.77482	-0.736491	0.410677	-1.80385	0.0712546	1
KLHL26	3.69435	-0.740854	0.458696	-1.71971	0.085485	1
MRPL50	0.539753	-0.747303	1.15192	-0.701231	0.483159	1
SEC61A1	0.843756	-0.749553	0.999345	-0.795592	0.426269	1
OCIAD1	0.288993	-0.758169	1.22529	-0.621715	0.534129	1
HIGD1A	0.46821	-0.765027	1.15193	-0.708077	0.478897	1
GPS1	5.38917	-0.767831	0.422126	-1.87296	0.0610741	1
PRKAR1A	2.93989	-0.772441	1.05346	-0.82613	0.40873	1
RAB8A	2.37822	-0.775945	0.85219	-0.924253	0.355355	1
MYBBP1A	1.70982	-0.784299	0.694678	-1.16489	0.244064	1
PSMC5	5.58453	-0.784394	0.477446	-1.66215	0.0964822	1
KRT14	4.43986	-0.785267	0.762622	-1.02778	0.304051	1
BSG	1.00337	-0.785776	0.875609	-0.926211	0.354336	1
RPS25	2.26042	-0.795178	0.596304	-1.33792	0.180922	1
NDUFA4	1.07927	-0.801944	0.857979	-0.944625	0.34485	1
ATP5ME	0.477363	-0.806142	1.08872	-0.799438	0.424036	1
RARS1	1.84061	-0.817168	0.748212	-1.15315	0.248847	1
BAG2	4.33899	-0.835974	0.513077	-1.66932	0.0950532	1
COPS7A	2.20914	-0.851223	0.954597	-1.00157	0.316553	1
UQCRC1	0.371509	-0.851868	1.21756	-0.706129	0.480108	1
IMMT	0.619431	-0.852372	1.16343	-0.755856	0.449736	1
ATP6V1A	0.633691	-0.883235	1.22622	-0.660681	0.508817	1
AIP	0.736985	-0.886488	1.13971	-0.740639	0.458912	1
FCRLA	0.575982	-0.918512	1.19839	-0.77448	0.438647	1
ATP5PO	2.7041	-0.926971	0.679423	-1.38764	0.165245	1
SYNGR2	0.59064	-0.935236	1.01639	-0.935104	0.349735	1
LARS1	3.24709	-0.938379	0.580524	-1.64638	0.0996864	1
ALMS1	0.701008	-0.945068	1.22262	-0.731179	0.46467	1
PSME3	0.315052	-0.966312	1.22381	-0.746212	0.45554	1
PTRH2	0.345857	-0.989299	1.22406	-0.767057	0.443048	1
POLD1	0.297658	-0.989908	1.15586	-0.755316	0.45006	1
OXA1L	0.397538	-1.03787	1.21592	-0.849843	0.395412	1
HUWE1	0.891167	-1.08499	0.919438	-1.20447	0.228408	1
PRPS1	0.645686	-1.09108	1.16663	-0.814748	0.415216	1
HAUS8	0.451923	-1.09665	1.21966	-0.880043	0.378836	1
AIMP1	1.28537	-1.14649	0.811745	-1.45873	0.144641	1
RPL34	0.803861	-1.16126	0.855166	-1.37113	0.170333	1
DYNLL2	0.566353	-1.16734	1.21399	-0.861101	0.389182	1
ATP5PF	0.917657	-1.17459	0.884636	-1.32456	0.185317	1
RFC2	0.423683	-1.24212	1.16263	-1.07235	0.283564	1
HSPBP1	1.58576	-1.33017	0.890933	-1.53623	0.124482	1
BAG5	0.965275	-1.3305	1.22619	-0.995787	0.319354	1
RBM33	1.51021	-1.38379	0.984846	-1.42586	0.15391	1
HSP90AB2P	0.388954	-1.89897	0.974987	-0.828866	0.40718	1
EEF1A2	0.46205	-1.94621	0.976189	-0.878488	0.379679	1
KLHL6-E568K (Bait)	19.8994	-9.29643	0.714984	-12.1649	4.77847e-34	4.89793e-31

## Sheet: Table_S3F
Table S3F. SAINT analysis of affinity purification mass spectrometry interactors of steptag-HA (strHA) tagged KLHL6, KLHL6-L65P, KLHL6-L90F and KLHL6-E568K in SuDHL5 cells.
Bait	Prey	Protein names	Gene names (primary )	Length	Entry name	Subcellular location [CC]	Gene ontology (cellular component)	Gene ontology (biological process)	Gene ontology (molecular function)	PreyProtein	Spec	SpecSum	AvgSpec	NumReplicates	ctrlCounts	AvgP	MaxP	TopoAvgP	TopoMaxP	SaintScore	FoldChange	BFDR	User Input	Num of Expt. (found/total)	Ave SC	Max SC
KLHL6-strHA	Q13618	Cullin-3 (CUL-3)	CUL3	768	CUL3_HUMAN	SUBCELLULAR LOCATION: Nucleus {ECO:0000269|PubMed:10500095, ECO:0000269|PubMed:22085717, ECO:0000269|PubMed:23213400}. Golgi apparatus {ECO:0000269|PubMed:10500095}. Cell projection, cilium, flagellum {ECO:0000269|PubMed:28395323}. Cytoplasm, cytoskeleton, spindle {ECO:0000269|PubMed:23213400}. Cytoplasm. Cytoplasm, cytoskeleton, microtubule organizing center, centrosome {ECO:0000269|PubMed:23213…	centrosome [GO:0005813]; Cul3-RING ubiquitin ligase complex [GO:0031463]; cullin-RING ubiquitin ligase complex [GO:0031461]; cytoplasm [GO:0005737]; cytosol [GO:0005829]; extracellular exosome [GO:0070062]; Golgi membrane [GO:0000139]; membrane [GO:0016020]; mitotic spindle [GO:0072686]; nucleoplasm [GO:0005654]; nucleus [GO:0005634]; polar microtubule [GO:0005827]; sperm flagellum [GO:0036126]; …	anaphase-promoting complex-dependent catabolic process [GO:0031145]; cell migration [GO:0016477]; cell projection organization [GO:0030030]; COPII vesicle coating [GO:0048208]; embryonic cleavage [GO:0040016]; endoplasmic reticulum to Golgi vesicle-mediated transport [GO:0006888]; fibroblast apoptotic process [GO:0044346]; G1/S transition of mitotic cell cycle [GO:0000082]; gastrulation [GO:00073…	cyclin binding [GO:0030332]; Notch binding [GO:0005112]; POZ domain binding [GO:0031208]; ubiquitin protein ligase activity [GO:0061630]; ubiquitin protein ligase binding [GO:0031625]	CUL3_HUMAN	62|41|40|32|73|62|79|67	456	57	8	0|0|0|0|0|1|0|0	1	1	1	1	1	456	0	Q13618	11	1.7	6
KLHL6-strHA	Q53HC5	Kelch-like protein 26	KLHL26	615	KLH26_HUMAN	0	0	0	0	KLH26_HUMAN	8|4|10|8|10|13|9|10	72	9	8	0|0|0|0|0|0|0|0	1	1	1	1	1	90	0	Q53HC5	0	0	0
KLHL6-strHA	Q7L5N1	COP9 signalosome complex subunit 6 (SGN6) (Signalosome subunit 6) (JAB1-containing signalosome subunit 6) (MOV34 homolog) (Vpr-interacting protein) (hVIP)	COPS6	327	CSN6_HUMAN	SUBCELLULAR LOCATION: Nucleus {ECO:0000269|PubMed:9535219}. Cytoplasm {ECO:0000269|PubMed:9535219}.; SUBCELLULAR LOCATION: Cytoplasm, perinuclear region {ECO:0000269|PubMed:9520381}. Note=(Microbial infection) The interaction with HIV-1 Vpr protein possibly leads its translocation to a perinuclear region. {ECO:0000269|PubMed:9520381}.	COP9 signalosome [GO:0008180]; cytosol [GO:0005829]; nucleoplasm [GO:0005654]; perinuclear region of cytoplasm [GO:0048471]	nucleotide-excision repair, DNA damage recognition [GO:0000715]; post-translational protein modification [GO:0043687]; protein deneddylation [GO:0000338]; transcription-coupled nucleotide-excision repair [GO:0006283]; viral process [GO:0016032]	isopeptidase activity [GO:0070122]	CSN6_HUMAN	8|9|6|4|16|13|12|11	79	9.88	8	0|0|0|0|0|0|0|0	1	1	1	1	1	98.75	0	Q7L5N1	15	1.5	3
KLHL6-strHA	Q8IVD9	NudC domain-containing protein 3	NUDCD3	361	NUDC3_HUMAN	0	cytoplasm [GO:0005737]; cytoplasmic dynein complex [GO:0005868]	cilium assembly [GO:0060271]; developmental process [GO:0032502]; protein folding [GO:0006457]; protein localization to pericentriolar material [GO:1905793]	unfolded protein binding [GO:0051082]	NUDC3_HUMAN	46|32|21|19|32|22|33|29	234	29.25	8	0|0|0|0|0|0|0|0	1	1	1	1	1	292.5	0	Q8IVD9	3	1.7	2
KLHL6-strHA	Q8IXQ5	Kelch-like protein 7	KLHL7	586	KLHL7_HUMAN	SUBCELLULAR LOCATION: Nucleus {ECO:0000269|PubMed:16918702}. Cytoplasm {ECO:0000269|PubMed:27392078}. Note=Colocalizes with CUL3 in punctate structures at the perinuclear region of the cytoplasm. {ECO:0000269|PubMed:27392078}.	Cul3-RING ubiquitin ligase complex [GO:0031463]; cytosol [GO:0005829]; nucleolus [GO:0005730]; nucleoplasm [GO:0005654]; perinuclear region of cytoplasm [GO:0048471]; plasma membrane [GO:0005886]	protein ubiquitination [GO:0016567]	identical protein binding [GO:0042802]; protein homodimerization activity [GO:0042803]	KLHL7_HUMAN	15|8|10|19|14|11|12|14	103	12.88	8	0|0|0|0|0|0|0|0	1	1	1	1	1	128.75	0	Q8IXQ5	1	4	4
KLHL6-strHA	Q8WZ60	Kelch-like protein 6	KLHL6	621	KLHL6_HUMAN	0	0	B cell receptor signaling pathway [GO:0050853]; germinal center formation [GO:0002467]; response to bacterium [GO:0009617]	0	KLHL6_HUMAN	237|297|146|158|221|186|254|191	1690	211.25	8	0|0|0|0|0|0|0|1	1	1	1	1	1	1690	0	Q8WZ60	0	0	0
KLHL6-strHA	Q99627	COP9 signalosome complex subunit 8 (SGN8) (Signalosome subunit 8) (COP9 homolog) (hCOP9) (JAB1-containing signalosome subunit 8)	COPS8	209	CSN8_HUMAN	SUBCELLULAR LOCATION: Cytoplasm {ECO:0000269|PubMed:9535219}. Nucleus {ECO:0000269|PubMed:9535219}.	COP9 signalosome [GO:0008180]; cytosol [GO:0005829]; extracellular exosome [GO:0070062]; nucleoplasm [GO:0005654]; nucleus [GO:0005634]; perinuclear region of cytoplasm [GO:0048471]	activation of NF-kappaB-inducing kinase activity [GO:0007250]; COP9 signalosome assembly [GO:0010387]; negative regulation of cell population proliferation [GO:0008285]; nucleotide-excision repair, DNA damage recognition [GO:0000715]; post-translational protein modification [GO:0043687]; protein deneddylation [GO:0000338]; protein phosphorylation [GO:0006468]; transcription-coupled nucleotide-exc…	0	CSN8_HUMAN	6|7|6|3|9|6|10|8	55	6.88	8	0|0|0|0|0|0|0|0	1	1	1	1	1	68.75	0	Q99627	28	1.4	4
KLHL6-strHA	Q9BT78	COP9 signalosome complex subunit 4 (SGN4) (Signalosome subunit 4) (JAB1-containing signalosome subunit 4)	COPS4	406	CSN4_HUMAN	SUBCELLULAR LOCATION: Cytoplasm {ECO:0000269|PubMed:9535219}. Nucleus {ECO:0000269|PubMed:9535219}. Cytoplasmic vesicle, secretory vesicle, synaptic vesicle {ECO:0000269|PubMed:21102408}.	cell junction [GO:0030054]; COP9 signalosome [GO:0008180]; cytosol [GO:0005829]; nuclear speck [GO:0016607]; nucleoplasm [GO:0005654]; nucleus [GO:0005634]; synaptic vesicle [GO:0008021]	nucleotide-excision repair, DNA damage recognition [GO:0000715]; post-translational protein modification [GO:0043687]; protein deneddylation [GO:0000338]; transcription-coupled nucleotide-excision repair [GO:0006283]	NEDD8-specific protease activity [GO:0019784]	CSN4_HUMAN	16|6|6|6|25|27|25|17	128	16	8	0|1|0|0|0|0|0|0	1	1	1	1	1	128	0	Q9BT78	48	2.3	8
KLHL6-strHA	P11912	B-cell antigen receptor complex-associated protein alpha chain (Ig-alpha) (MB-1 membrane glycoprotein) (Membrane-bound immunoglobulin-associated protein) (Surface IgM-associated protein) (CD antigen CD79a)	CD79A	226	CD79A_HUMAN	SUBCELLULAR LOCATION: Cell membrane; Single-pass type I membrane protein. Note=Following antigen binding, the BCR has been shown to translocate from detergent-soluble regions of the cell membrane to lipid rafts although signal transduction through the complex can also occur outside lipid rafts. {ECO:0000250}.	B cell receptor complex [GO:0019815]; external side of plasma membrane [GO:0009897]; integral component of membrane [GO:0016021]; membrane raft [GO:0045121]; multivesicular body [GO:0005771]; plasma membrane [GO:0005886]	adaptive immune response [GO:0002250]; B cell activation [GO:0042113]; B cell differentiation [GO:0030183]; B cell proliferation [GO:0042100]; B cell receptor signaling pathway [GO:0050853]	identical protein binding [GO:0042802]; transmembrane signaling receptor activity [GO:0004888]	CD79A_HUMAN	3|4|3|4|6|3|7|4	34	4.25	8	0|0|0|1|0|0|0|0	0.99	1	0.99	1	0.99	34	0	P11912	0	0	0
KLHL6-strHA	Q92905	COP9 signalosome complex subunit 5 (SGN5) (Signalosome subunit 5) (EC 3.4.-.-) (Jun activation domain-binding protein 1)	COPS5	334	CSN5_HUMAN	SUBCELLULAR LOCATION: Cytoplasm, cytosol {ECO:0000269|PubMed:17050680, ECO:0000269|PubMed:20978819, ECO:0000269|PubMed:22609399, ECO:0000269|PubMed:9535219}. Nucleus {ECO:0000269|PubMed:17050680, ECO:0000269|PubMed:20978819, ECO:0000269|PubMed:22609399}. Cytoplasm, perinuclear region {ECO:0000269|PubMed:9535219}. Cytoplasmic vesicle, secretory vesicle, synaptic vesicle {ECO:0000269|PubMed:2110240…	COP9 signalosome [GO:0008180]; cytoplasm [GO:0005737]; cytosol [GO:0005829]; eukaryotic translation initiation factor 3 complex [GO:0005852]; nucleoplasm [GO:0005654]; nucleus [GO:0005634]; perinuclear region of cytoplasm [GO:0048471]; synaptic vesicle [GO:0008021]	exosomal secretion [GO:1990182]; negative regulation of apoptotic process [GO:0043066]; nucleotide-excision repair, DNA damage recognition [GO:0000715]; positive regulation of DNA-binding transcription factor activity [GO:0051091]; positive regulation of transcription by RNA polymerase II [GO:0045944]; post-translational protein modification [GO:0043687]; protein deneddylation [GO:0000338]; prote…	enzyme binding [GO:0019899]; isopeptidase activity [GO:0070122]; macrophage migration inhibitory factor binding [GO:0035718]; metal ion binding [GO:0046872]; metalloendopeptidase activity [GO:0004222]; metallopeptidase activity [GO:0008237]; NEDD8-specific protease activity [GO:0019784]; thiol-dependent ubiquitin-specific protease activity [GO:0004843]; transcription coactivator activity [GO:0003…	CSN5_HUMAN	10|6|4|2|18|18|23|13	94	11.75	8	0|0|0|0|0|0|0|0	0.99	1	0.99	1	0.99	117.5	0	Q92905	26	1.4	4
KLHL6-strHA	P61201	COP9 signalosome complex subunit 2 (SGN2) (Signalosome subunit 2) (Alien homolog) (JAB1-containing signalosome subunit 2) (Thyroid receptor-interacting protein 15) (TR-interacting protein 15) (TRIP-15)	COPS2	443	CSN2_HUMAN	SUBCELLULAR LOCATION: Cytoplasm {ECO:0000269|PubMed:9535219}. Nucleus {ECO:0000269|PubMed:10207062}.	COP9 signalosome [GO:0008180]; cytoplasm [GO:0005737]; cytosol [GO:0005829]; nucleoplasm [GO:0005654]	inner cell mass cell proliferation [GO:0001833]; negative regulation of nucleic acid-templated transcription [GO:1903507]; negative regulation of transcription, DNA-templated [GO:0045892]; negative regulation of transcription by RNA polymerase II [GO:0000122]; neuron differentiation [GO:0030182]; nucleotide-excision repair, DNA damage recognition [GO:0000715]; post-translational protein modificat…	transcription corepressor activity [GO:0003714]	CSN2_HUMAN	21|9|5|2|16|26|19|13	111	13.88	8	2|2|0|0|0|0|0|0	0.93	1	0.93	1	0.93	27.75	0.01	P61201	14	1.8	8
KLHL6-strHA	Q13098	COP9 signalosome complex subunit 1 (SGN1) (Signalosome subunit 1) (G protein pathway suppressor 1) (GPS-1) (JAB1-containing signalosome subunit 1) (Protein MFH)	GPS1	491	CSN1_HUMAN	SUBCELLULAR LOCATION: Cytoplasm {ECO:0000269|PubMed:9535219}. Nucleus {ECO:0000269|PubMed:9535219}.	COP9 signalosome [GO:0008180]; cytosol [GO:0005829]; nucleoplasm [GO:0005654]	inactivation of MAPK activity [GO:0000188]; JNK cascade [GO:0007254]; nucleotide-excision repair, DNA damage recognition [GO:0000715]; post-translational protein modification [GO:0043687]; protein deneddylation [GO:0000338]; transcription-coupled nucleotide-excision repair [GO:0006283]	GTPase inhibitor activity [GO:0005095]	CSN1_HUMAN	14|5|2|3|14|12|14|9	73	9.12	8	2|1|0|0|0|0|0|0	0.93	1	0.93	1	0.93	24.33	0.01	Q13098	28	1.7	4
KLHL6-strHA	O00232	26S proteasome non-ATPase regulatory subunit 12 (26S proteasome regulatory subunit RPN5) (26S proteasome regulatory subunit p55)	PSMD12	456	PSD12_HUMAN	0	cytoplasm [GO:0005737]; cytosol [GO:0005829]; extracellular exosome [GO:0070062]; extracellular region [GO:0005576]; ficolin-1-rich granule lumen [GO:1904813]; membrane [GO:0016020]; nuclear proteasome complex [GO:0031595]; nucleoplasm [GO:0005654]; proteasome accessory complex [GO:0022624]; proteasome complex [GO:0000502]; proteasome regulatory particle [GO:0005838]; proteasome regulatory partic…	anaphase-promoting complex-dependent catabolic process [GO:0031145]; antigen processing and presentation of exogenous peptide antigen via MHC class I, TAP-dependent [GO:0002479]; Fc-epsilon receptor signaling pathway [GO:0038095]; interleukin-1-mediated signaling pathway [GO:0070498]; MAPK cascade [GO:0000165]; negative regulation of canonical Wnt signaling pathway [GO:0090090]; negative regulati…	0	PSD12_HUMAN	3|9|2|2|7|6|10|8	47	5.88	8	0|1|1|1|0|0|0|0	0.88	1	0.88	1	0.88	15.67	0.02	O00232	97	3.4	19
KLHL6-strHA	Q9H9Q2	COP9 signalosome complex subunit 7b (SGN7b) (Signalosome subunit 7b) (JAB1-containing signalosome subunit 7b)	COPS7B	264	CSN7B_HUMAN	SUBCELLULAR LOCATION: Cytoplasm. Nucleus.	COP9 signalosome [GO:0008180]; cytosol [GO:0005829]; nucleoplasm [GO:0005654]	COP9 signalosome assembly [GO:0010387]; nucleotide-excision repair, DNA damage recognition [GO:0000715]; post-translational protein modification [GO:0043687]; protein deneddylation [GO:0000338]; transcription-coupled nucleotide-excision repair [GO:0006283]; viral process [GO:0016032]	0	CSN7B_HUMAN	7|7|2|1|8|10|10|7	52	6.5	8	0|1|0|0|0|0|0|0	0.87	1	0.87	1	0.87	52	0.04	Q9H9Q2	10	1.4	2
KLHL6-strHA	Q9UNS2	COP9 signalosome complex subunit 3 (SGN3) (Signalosome subunit 3) (JAB1-containing signalosome subunit 3)	COPS3	423	CSN3_HUMAN	SUBCELLULAR LOCATION: Cytoplasm {ECO:0000269|PubMed:9535219}. Nucleus {ECO:0000269|PubMed:9535219}.	COP9 signalosome [GO:0008180]; cytoplasm [GO:0005737]; cytosol [GO:0005829]; nucleoplasm [GO:0005654]	in utero embryonic development [GO:0001701]; nucleotide-excision repair, DNA damage recognition [GO:0000715]; post-translational protein modification [GO:0043687]; protein deneddylation [GO:0000338]; response to light stimulus [GO:0009416]; signal transduction [GO:0007165]; transcription-coupled nucleotide-excision repair [GO:0006283]; ubiquitin-dependent protein catabolic process [GO:0006511]	0	CSN3_HUMAN	13|5|4|1|13|8|14|6	64	8	8	0|0|0|0|0|0|0|0	0.87	1	0.87	1	0.87	80	0.03	Q9UNS2	33	2	5
KLHL6-strHA	P43686	26S proteasome regulatory subunit 6B (26S proteasome AAA-ATPase subunit RPT3) (MB67-interacting protein) (MIP224) (Proteasome 26S subunit ATPase 4) (Tat-binding protein 7) (TBP-7)	PSMC4	418	PRS6B_HUMAN	SUBCELLULAR LOCATION: Cytoplasm. Nucleus.	cytosol [GO:0005829]; cytosolic proteasome complex [GO:0031597]; inclusion body [GO:0016234]; membrane [GO:0016020]; nucleoplasm [GO:0005654]; nucleus [GO:0005634]; proteasome accessory complex [GO:0022624]; proteasome complex [GO:0000502]; proteasome regulatory particle, base subcomplex [GO:0008540]; synapse [GO:0045202]	anaphase-promoting complex-dependent catabolic process [GO:0031145]; antigen processing and presentation of exogenous peptide antigen via MHC class I, TAP-dependent [GO:0002479]; blastocyst development [GO:0001824]; Fc-epsilon receptor signaling pathway [GO:0038095]; interleukin-1-mediated signaling pathway [GO:0070498]; MAPK cascade [GO:0000165]; negative regulation of canonical Wnt signaling pa…	ATPase activity [GO:0016887]; ATP binding [GO:0005524]; proteasome-activating ATPase activity [GO:0036402]	PRS6B_HUMAN	5|7|4|4|10|7|11|13	61	7.62	8	4|5|0|0|0|0|0|0	0.8	0.97	0.8	0.97	0.8	6.78	0.06	P43686	97	4.3	32
KLHL6-strHA	P62191	26S proteasome regulatory subunit 4 (P26s4) (26S proteasome AAA-ATPase subunit RPT2) (Proteasome 26S subunit ATPase 1)	PSMC1	440	PRS4_HUMAN	SUBCELLULAR LOCATION: Cytoplasm. Nucleus. Membrane {ECO:0000305}; Lipid-anchor {ECO:0000305}.	cytosol [GO:0005829]; membrane [GO:0016020]; nucleoplasm [GO:0005654]; nucleus [GO:0005634]; proteasome accessory complex [GO:0022624]; proteasome complex [GO:0000502]; proteasome regulatory particle, base subcomplex [GO:0008540]	anaphase-promoting complex-dependent catabolic process [GO:0031145]; antigen processing and presentation of exogenous peptide antigen via MHC class I, TAP-dependent [GO:0002479]; Fc-epsilon receptor signaling pathway [GO:0038095]; interleukin-1-mediated signaling pathway [GO:0070498]; MAPK cascade [GO:0000165]; negative regulation of canonical Wnt signaling pathway [GO:0090090]; negative regulati…	ATPase activity [GO:0016887]; ATP binding [GO:0005524]; proteasome-activating ATPase activity [GO:0036402]; RNA binding [GO:0003723]; TBP-class protein binding [GO:0017025]	PRS4_HUMAN	6|4|5|0|13|7|18|16	69	8.62	8	3|3|0|0|2|0|0|0	0.77	1	0.77	1	0.77	8.62	0.07	P62191	95	5.2	43
KLHL6-strHA	P62333	26S proteasome regulatory subunit 10B (26S proteasome AAA-ATPase subunit RPT4) (Proteasome 26S subunit ATPase 6) (Proteasome subunit p42)	PSMC6	389	PRS10_HUMAN	SUBCELLULAR LOCATION: Cytoplasm {ECO:0000250}. Nucleus {ECO:0000250}.	cytosol [GO:0005829]; cytosolic proteasome complex [GO:0031597]; extracellular exosome [GO:0070062]; membrane [GO:0016020]; nucleoplasm [GO:0005654]; nucleus [GO:0005634]; proteasome accessory complex [GO:0022624]; proteasome complex [GO:0000502]; proteasome regulatory particle, base subcomplex [GO:0008540]	anaphase-promoting complex-dependent catabolic process [GO:0031145]; antigen processing and presentation of exogenous peptide antigen via MHC class I, TAP-dependent [GO:0002479]; Fc-epsilon receptor signaling pathway [GO:0038095]; interleukin-1-mediated signaling pathway [GO:0070498]; MAPK cascade [GO:0000165]; negative regulation of canonical Wnt signaling pathway [GO:0090090]; negative regulati…	ATPase activity [GO:0016887]; ATP binding [GO:0005524]; identical protein binding [GO:0042802]; protein-macromolecule adaptor activity [GO:0030674]	PRS10_HUMAN	3|6|3|2|6|5|9|6	40	5	8	0|3|0|0|0|2|0|1	0.76	0.99	0.76	0.99	0.76	6.67	0.07	P62333	89	3.8	32
KLHL6-strHA	Q9Y2Z0	Protein SGT1 homolog (Protein 40-6-3) (Sgt1) (Suppressor of G2 allele of SKP1 homolog)	SUGT1	365	SGT1_HUMAN	SUBCELLULAR LOCATION: Cytoplasm {ECO:0000269|PubMed:21864708}. Nucleus {ECO:0000269|PubMed:21864708}. Note=Translocates to the nucleus upon heat shock, requiring S100A6.	cytosol [GO:0005829]; kinetochore [GO:0000776]; nucleus [GO:0005634]; protein-containing complex [GO:0032991]; ubiquitin ligase complex [GO:0000151]	mitotic cell cycle [GO:0000278]; positive regulation by host of symbiont catalytic activity [GO:0043947]; protein stabilization [GO:0050821]; regulation of protein stability [GO:0031647]	0	SGT1_HUMAN	21|14|1|0|32|27|36|28	159	19.88	8	0|1|0|0|0|0|0|0	0.75	1	0.75	1	0.75	159	0.07	Q9Y2Z0	39	2.4	6
KLHL6-strHA	P17980	26S proteasome regulatory subunit 6A (26S proteasome AAA-ATPase subunit RPT5) (Proteasome 26S subunit ATPase 3) (Proteasome subunit P50) (Tat-binding protein 1) (TBP-1)	PSMC3	439	PRS6A_HUMAN	SUBCELLULAR LOCATION: Cytoplasm {ECO:0000305}. Nucleus {ECO:0000305}. Note=Colocalizes with TRIM5 in the cytoplasmic bodies. {ECO:0000250|UniProtKB:O88685}.	cytosol [GO:0005829]; extracellular region [GO:0005576]; ficolin-1-rich granule lumen [GO:1904813]; membrane [GO:0016020]; nucleoplasm [GO:0005654]; nucleus [GO:0005634]; P-body [GO:0000932]; proteasome accessory complex [GO:0022624]; proteasome complex [GO:0000502]; proteasome regulatory particle, base subcomplex [GO:0008540]; secretory granule lumen [GO:0034774]	anaphase-promoting complex-dependent catabolic process [GO:0031145]; antigen processing and presentation of exogenous peptide antigen via MHC class I, TAP-dependent [GO:0002479]; blastocyst development [GO:0001824]; Fc-epsilon receptor signaling pathway [GO:0038095]; interleukin-1-mediated signaling pathway [GO:0070498]; MAPK cascade [GO:0000165]; modulation by host of viral transcription [GO:004…	ATPase activity [GO:0016887]; ATP binding [GO:0005524]; identical protein binding [GO:0042802]	PRS6A_HUMAN	4|8|4|2|14|9|12|17	70	8.75	8	3|4|1|0|1|1|0|0	0.74	1	0.74	1	0.74	7	0.1	P17980	113	4.4	31
KLHL6-strHA	O95816	BAG family molecular chaperone regulator 2 (BAG-2) (Bcl-2-associated athanogene 2)	BAG2	211	BAG2_HUMAN	0	axon [GO:0030424]; chaperone complex [GO:0101031]; cytosol [GO:0005829]; dendrite [GO:0030425]; dendritic microtubule [GO:1901588]	negative regulation of protein binding [GO:0032091]; negative regulation of protein ubiquitination [GO:0031397]; negative regulation of ubiquitin protein ligase activity [GO:1904667]; positive regulation of proteasomal protein catabolic process [GO:1901800]; positive regulation of protein processing [GO:0010954]; protein folding [GO:0006457]; protein metabolic process [GO:0019538]; protein stabil…	adenyl-nucleotide exchange factor activity [GO:0000774]; chaperone binding [GO:0051087]; heat shock protein binding [GO:0031072]; identical protein binding [GO:0042802]; ion channel binding [GO:0044325]; tau protein binding [GO:0048156]; ubiquitin protein ligase binding [GO:0031625]	BAG2_HUMAN	5|6|2|1|9|4|10|11	48	6	8	0|1|1|0|2|0|1|2	0.73	1	0.73	1	0.73	6.86	0.11	O95816	96	2.9	20
KLHL6-strHA	P53985	Monocarboxylate transporter 1 (MCT 1) (Solute carrier family 16 member 1)	SLC16A1	500	MOT1_HUMAN	SUBCELLULAR LOCATION: Cell membrane {ECO:0000269|PubMed:15505343, ECO:0000269|PubMed:17127621, ECO:0000269|PubMed:24390345, ECO:0000269|PubMed:25957687}; Multi-pass membrane protein {ECO:0000255}.	apical plasma membrane [GO:0016324]; basal plasma membrane [GO:0009925]; basolateral plasma membrane [GO:0016323]; cell junction [GO:0030054]; centrosome [GO:0005813]; extracellular exosome [GO:0070062]; integral component of membrane [GO:0016021]; integral component of plasma membrane [GO:0005887]; intracellular membrane-bounded organelle [GO:0043231]; lateral plasma membrane [GO:0016328]; membr…	behavioral response to nutrient [GO:0051780]; carboxylic acid transmembrane transport [GO:1905039]; cellular response to organic cyclic compound [GO:0071407]; centrosome cycle [GO:0007098]; glucose homeostasis [GO:0042593]; leukocyte migration [GO:0050900]; lipid metabolic process [GO:0006629]; mevalonate transport [GO:0015728]; monocarboxylic acid transport [GO:0015718]; plasma membrane lactate …	carboxylic acid transmembrane transporter activity [GO:0046943]; identical protein binding [GO:0042802]; lactate transmembrane transporter activity [GO:0015129]; mevalonate transmembrane transporter activity [GO:0015130]; monocarboxylic acid transmembrane transporter activity [GO:0008028]; organic cyclic compound binding [GO:0097159]; symporter activity [GO:0015293]	MOT1_HUMAN	2|2|0|0|5|4|3|4	20	2.5	8	0|1|0|0|0|0|0|0	0.73	1	0.73	1	0.73	20	0.11	P53985	47	2.4	7
KLHL6-strHA	Q9UKT9	Zinc finger protein Aiolos (Ikaros family zinc finger protein 3)	IKZF3	509	IKZF3_HUMAN	SUBCELLULAR LOCATION: Nucleus. Cytoplasm.	cytoplasm [GO:0005737]; cytosol [GO:0005829]; nucleoplasm [GO:0005654]; nucleus [GO:0005634]; plasma membrane [GO:0005886]	B cell activation [GO:0042113]; mesoderm development [GO:0007498]; positive regulation of transcription by RNA polymerase II [GO:0045944]; regulation of apoptotic process [GO:0042981]; regulation of B cell differentiation [GO:0045577]; regulation of B cell proliferation [GO:0030888]; regulation of lymphocyte differentiation [GO:0045619]; regulation of transcription by RNA polymerase II [GO:000635…	DNA-binding transcription activator activity, RNA polymerase II-specific [GO:0001228]; DNA-binding transcription factor activity [GO:0003700]; histone deacetylase binding [GO:0042826]; identical protein binding [GO:0042802]; metal ion binding [GO:0046872]; promoter-specific chromatin binding [GO:1990841]; protein homodimerization activity [GO:0042803]; RNA polymerase II transcription regulatory r…	IKZF3_HUMAN	2|1|2|0|7|5|5|5	27	3.38	8	1|0|0|0|0|0|0|0	0.73	1	0.73	1	0.73	27	0.11	Q9UKT9	1	1	1
KLHL6-strHA	O00231	26S proteasome non-ATPase regulatory subunit 11 (26S proteasome regulatory subunit RPN6) (26S proteasome regulatory subunit S9) (26S proteasome regulatory subunit p44.5)	PSMD11	422	PSD11_HUMAN	SUBCELLULAR LOCATION: Nucleus {ECO:0000250}. Cytoplasm, cytosol {ECO:0000250}.	cytosol [GO:0005829]; extracellular region [GO:0005576]; ficolin-1-rich granule lumen [GO:1904813]; membrane [GO:0016020]; nucleoplasm [GO:0005654]; nucleus [GO:0005634]; proteasome accessory complex [GO:0022624]; proteasome complex [GO:0000502]; proteasome regulatory particle, lid subcomplex [GO:0008541]; secretory granule lumen [GO:0034774]	anaphase-promoting complex-dependent catabolic process [GO:0031145]; antigen processing and presentation of exogenous peptide antigen via MHC class I, TAP-dependent [GO:0002479]; Fc-epsilon receptor signaling pathway [GO:0038095]; interleukin-1-mediated signaling pathway [GO:0070498]; MAPK cascade [GO:0000165]; negative regulation of canonical Wnt signaling pathway [GO:0090090]; negative regulati…	structural molecule activity [GO:0005198]	PSD11_HUMAN	5|8|3|2|13|10|11|11	63	7.88	8	4|4|0|0|2|0|0|0	0.72	0.99	0.72	0.99	0.72	6.3	0.12	O00231	97	5.2	36
KLHL6-strHA	Q93084	Sarcoplasmic/endoplasmic reticulum calcium ATPase 3 (SERCA3) (SR Ca(2+)-ATPase 3) (EC 7.2.2.10) (Calcium pump 3)	ATP2A3	1043	AT2A3_HUMAN	SUBCELLULAR LOCATION: Nucleus membrane {ECO:0000269|PubMed:15028735}; Multi-pass membrane protein {ECO:0000269|PubMed:15028735}. Endoplasmic reticulum membrane {ECO:0000269|PubMed:15028735}; Multi-pass membrane protein {ECO:0000269|PubMed:15028735}. Sarcoplasmic reticulum membrane {ECO:0000269|PubMed:15028735}; Multi-pass membrane protein {ECO:0000269|PubMed:15028735}.	endoplasmic reticulum [GO:0005783]; endoplasmic reticulum membrane [GO:0005789]; integral component of membrane [GO:0016021]; nuclear membrane [GO:0031965]; organelle membrane [GO:0031090]; platelet dense tubular network membrane [GO:0031095]; sarcoplasmic reticulum [GO:0016529]; sarcoplasmic reticulum membrane [GO:0033017]	activation of cysteine-type endopeptidase activity involved in apoptotic process [GO:0006919]; calcium ion transmembrane transport [GO:0070588]; calcium ion transport [GO:0006816]; calcium ion transport from cytosol to endoplasmic reticulum [GO:1903515]; cellular calcium ion homeostasis [GO:0006874]; intrinsic apoptotic signaling pathway in response to endoplasmic reticulum stress [GO:0070059]; i…	ATPase activity [GO:0016887]; ATP binding [GO:0005524]; calcium-dependent ATPase activity [GO:0030899]; calcium ion transmembrane transporter activity [GO:0015085]; calcium transmembrane transporter activity, phosphorylative mechanism [GO:0005388]; cysteine-type endopeptidase activator activity involved in apoptotic process [GO:0008656]; ion channel binding [GO:0044325]; metal ion binding [GO:004…	AT2A3_HUMAN	0|3|0|2|7|5|9|6	32	4	8	2|0|0|0|0|0|0|0	0.7	1	0.7	1	0.7	16	0.13	Q93084	35	2.7	20
KLHL6-strHA	P51665	26S proteasome non-ATPase regulatory subunit 7 (26S proteasome regulatory subunit RPN8) (26S proteasome regulatory subunit S12) (Mov34 protein homolog) (Proteasome subunit p40)	PSMD7	324	PSMD7_HUMAN	0	cytosol [GO:0005829]; extracellular exosome [GO:0070062]; extracellular region [GO:0005576]; ficolin-1-rich granule lumen [GO:1904813]; membrane [GO:0016020]; nucleoplasm [GO:0005654]; nucleus [GO:0005634]; proteasome complex [GO:0000502]; proteasome regulatory particle [GO:0005838]; secretory granule lumen [GO:0034774]	anaphase-promoting complex-dependent catabolic process [GO:0031145]; antigen processing and presentation of exogenous peptide antigen via MHC class I, TAP-dependent [GO:0002479]; Fc-epsilon receptor signaling pathway [GO:0038095]; interleukin-1-mediated signaling pathway [GO:0070498]; MAPK cascade [GO:0000165]; negative regulation of canonical Wnt signaling pathway [GO:0090090]; negative regulati…	isopeptidase activity [GO:0070122]; protein homodimerization activity [GO:0042803]	PSMD7_HUMAN	4|6|2|0|12|8|9|8	49	6.12	8	0|4|1|0|0|2|0|1	0.69	1	0.69	1	0.69	6.12	0.14	P51665	72	4	23
KLHL6-strHA	Q99460	26S proteasome non-ATPase regulatory subunit 1 (26S proteasome regulatory subunit RPN2) (26S proteasome regulatory subunit S1) (26S proteasome subunit p112)	PSMD1	953	PSMD1_HUMAN	0	azurophil granule lumen [GO:0035578]; cytosol [GO:0005829]; extracellular region [GO:0005576]; membrane [GO:0016020]; nucleoplasm [GO:0005654]; nucleus [GO:0005634]; proteasome accessory complex [GO:0022624]; proteasome complex [GO:0000502]; proteasome regulatory particle [GO:0005838]; proteasome regulatory particle, base subcomplex [GO:0008540]; proteasome storage granule [GO:0034515]	anaphase-promoting complex-dependent catabolic process [GO:0031145]; antigen processing and presentation of exogenous peptide antigen via MHC class I, TAP-dependent [GO:0002479]; Fc-epsilon receptor signaling pathway [GO:0038095]; interleukin-1-mediated signaling pathway [GO:0070498]; MAPK cascade [GO:0000165]; negative regulation of canonical Wnt signaling pathway [GO:0090090]; negative regulati…	enzyme regulator activity [GO:0030234]; ubiquitin protein ligase binding [GO:0031625]	PSMD1_HUMAN	3|10|2|2|16|9|16|15	73	9.12	8	3|4|0|0|0|0|0|2	0.69	1	0.69	1	0.69	8.11	0.14	Q99460	102	6.8	31
KLHL6-strHA	Q3ZCQ8	Mitochondrial import inner membrane translocase subunit TIM50	TIMM50	353	TIM50_HUMAN	SUBCELLULAR LOCATION: Mitochondrion inner membrane {ECO:0000269|PubMed:15044455}; Single-pass membrane protein {ECO:0000269|PubMed:15044455}.; SUBCELLULAR LOCATION: [Isoform 2]: Nucleus speckle {ECO:0000269|PubMed:16008839}. Note=Nuclear and enriched in speckles with snRNPs. {ECO:0000269|PubMed:16008839}.	integral component of membrane [GO:0016021]; mitochondrial inner membrane [GO:0005743]; mitochondrion [GO:0005739]; nuclear speck [GO:0016607]; nucleoplasm [GO:0005654]; TIM23 mitochondrial import inner membrane translocase complex [GO:0005744]	mitochondrial membrane organization [GO:0007006]; protein dephosphorylation [GO:0006470]; protein import into mitochondrial matrix [GO:0030150]; release of cytochrome c from mitochondria [GO:0001836]	interleukin-2 receptor binding [GO:0005134]; phosphoprotein phosphatase activity [GO:0004721]; protein serine/threonine phosphatase activity [GO:0004722]; protein tyrosine phosphatase activity [GO:0004725]; ribonucleoprotein complex binding [GO:0043021]; RNA binding [GO:0003723]	TIM50_HUMAN	1|2|1|3|7|6|8|6	34	4.25	8	1|1|1|0|0|0|0|0	0.68	1	0.68	1	0.68	11.33	0.14	Q3ZCQ8	124	4.1	45
KLHL6-strHA	Q13200	26S proteasome non-ATPase regulatory subunit 2 (26S proteasome regulatory subunit RPN1) (26S proteasome regulatory subunit S2) (26S proteasome subunit p97) (Protein 55.11) (Tumor necrosis factor type 1 receptor-associated protein 2)	PSMD2	908	PSMD2_HUMAN	0	cytosol [GO:0005829]; extracellular exosome [GO:0070062]; extracellular region [GO:0005576]; ficolin-1-rich granule lumen [GO:1904813]; membrane [GO:0016020]; nucleoplasm [GO:0005654]; nucleus [GO:0005634]; proteasome accessory complex [GO:0022624]; proteasome complex [GO:0000502]; proteasome regulatory particle [GO:0005838]; proteasome regulatory particle, base subcomplex [GO:0008540]; proteasom…	anaphase-promoting complex-dependent catabolic process [GO:0031145]; antigen processing and presentation of exogenous peptide antigen via MHC class I, TAP-dependent [GO:0002479]; Fc-epsilon receptor signaling pathway [GO:0038095]; interleukin-1-mediated signaling pathway [GO:0070498]; MAPK cascade [GO:0000165]; negative regulation of canonical Wnt signaling pathway [GO:0090090]; negative regulati…	enzyme regulator activity [GO:0030234]	PSMD2_HUMAN	12|23|6|6|29|22|27|36	161	20.12	8	9|14|2|2|0|0|1|0	0.67	0.99	0.67	0.99	0.67	5.75	0.15	Q13200	124	7.3	55
KLHL6-strHA	P05023	Sodium/potassium-transporting ATPase subunit alpha-1 (Na(+)/K(+) ATPase alpha-1 subunit) (EC 7.2.2.13) (Sodium pump subunit alpha-1)	ATP1A1	1023	AT1A1_HUMAN	SUBCELLULAR LOCATION: Cell membrane, sarcolemma {ECO:0000269|PubMed:7711835}; Multi-pass membrane protein {ECO:0000255}. Melanosome {ECO:0000269|PubMed:17081065}. Note=Identified by mass spectrometry in melanosome fractions from stage I to stage IV. {ECO:0000269|PubMed:17081065}.	apical plasma membrane [GO:0016324]; basolateral plasma membrane [GO:0016323]; caveola [GO:0005901]; endoplasmic reticulum [GO:0005783]; endosome [GO:0005768]; extracellular exosome [GO:0070062]; extracellular vesicle [GO:1903561]; Golgi apparatus [GO:0005794]; integral component of membrane [GO:0016021]; intercalated disc [GO:0014704]; lateral plasma membrane [GO:0016328]; melanosome [GO:0042470…	cardiac muscle cell action potential involved in contraction [GO:0086002]; cell communication by electrical coupling involved in cardiac conduction [GO:0086064]; cellular potassium ion homeostasis [GO:0030007]; cellular response to mechanical stimulus [GO:0071260]; cellular response to steroid hormone stimulus [GO:0071383]; cellular sodium ion homeostasis [GO:0006883]; ion transmembrane transport…	ADP binding [GO:0043531]; ankyrin binding [GO:0030506]; ATP binding [GO:0005524]; chaperone binding [GO:0051087]; phosphatase activity [GO:0016791]; phosphatidylinositol 3-kinase binding [GO:0043548]; potassium ion binding [GO:0030955]; protein domain specific binding [GO:0019904]; protein heterodimerization activity [GO:0046982]; protein kinase binding [GO:0019901]; sodium:potassium-exchanging A…	AT1A1_HUMAN	4|6|0|0|21|19|23|21	94	11.75	8	0|0|0|0|2|2|2|4	0.66	1	0.66	1	0.66	9.4	0.15	P05023	118	6.8	96
KLHL6-strHA	P62195	26S proteasome regulatory subunit 8 (26S proteasome AAA-ATPase subunit RPT6) (Proteasome 26S subunit ATPase 5) (Proteasome subunit p45) (Thyroid hormone receptor-interacting protein 1) (TRIP1) (p45/SUG)	PSMC5	406	PRS8_HUMAN	SUBCELLULAR LOCATION: Cytoplasm {ECO:0000305}. Nucleus {ECO:0000305}.	blood microparticle [GO:0072562]; cytoplasm [GO:0005737]; cytoplasmic vesicle [GO:0031410]; cytosol [GO:0005829]; cytosolic proteasome complex [GO:0031597]; extracellular exosome [GO:0070062]; inclusion body [GO:0016234]; membrane [GO:0016020]; nuclear proteasome complex [GO:0031595]; nucleoplasm [GO:0005654]; nucleus [GO:0005634]; postsynapse [GO:0098794]; proteasome accessory complex [GO:002262…	anaphase-promoting complex-dependent catabolic process [GO:0031145]; antigen processing and presentation of exogenous peptide antigen via MHC class I, TAP-dependent [GO:0002479]; Fc-epsilon receptor signaling pathway [GO:0038095]; interleukin-1-mediated signaling pathway [GO:0070498]; MAPK cascade [GO:0000165]; modulation of chemical synaptic transmission [GO:0050804]; negative regulation of cano…	ATPase activity [GO:0016887]; ATP binding [GO:0005524]; TBP-class protein binding [GO:0017025]; thyrotropin-releasing hormone receptor binding [GO:0031531]; transcription factor binding [GO:0008134]	PRS8_HUMAN	5|6|0|1|11|8|11|7	49	6.12	8	4|2|0|0|0|2|2|2	0.66	1	0.66	1	0.66	4.08	0.15	P62195	116	6.3	57
KLHL6-strHA	Q15008	26S proteasome non-ATPase regulatory subunit 6 (26S proteasome regulatory subunit RPN7) (26S proteasome regulatory subunit S10) (Breast cancer-associated protein SGA-113M) (Phosphonoformate immuno-associated protein 4) (Proteasome regulatory particle subunit p44S10) (p42A)	PSMD6	389	PSMD6_HUMAN	0	cytosol [GO:0005829]; extracellular region [GO:0005576]; ficolin-1-rich granule lumen [GO:1904813]; nucleoplasm [GO:0005654]; proteasome accessory complex [GO:0022624]; proteasome complex [GO:0000502]; proteasome regulatory particle [GO:0005838]; secretory granule lumen [GO:0034774]	anaphase-promoting complex-dependent catabolic process [GO:0031145]; antigen processing and presentation of exogenous peptide antigen via MHC class I, TAP-dependent [GO:0002479]; Fc-epsilon receptor signaling pathway [GO:0038095]; interleukin-1-mediated signaling pathway [GO:0070498]; MAPK cascade [GO:0000165]; negative regulation of canonical Wnt signaling pathway [GO:0090090]; negative regulati…	ATPase activity [GO:0016887]; enzyme regulator activity [GO:0030234]	PSMD6_HUMAN	5|7|4|1|13|7|9|12	58	7.25	8	4|4|1|0|1|2|1|1	0.66	1	0.66	1	0.66	4.14	0.15	Q15008	82	3.6	15
KLHL6-strHA	Q15393	Splicing factor 3B subunit 3 (Pre-mRNA-splicing factor SF3b 130 kDa subunit) (SF3b130) (STAF130) (Spliceosome-associated protein 130) (SAP 130)	SF3B3	1217	SF3B3_HUMAN	SUBCELLULAR LOCATION: Nucleus {ECO:0000269|PubMed:10490618, ECO:0000269|PubMed:11564863, ECO:0000269|PubMed:27720643, ECO:0000269|PubMed:28541300, ECO:0000269|PubMed:28781166}.	catalytic step 2 spliceosome [GO:0071013]; nucleolus [GO:0005730]; nucleoplasm [GO:0005654]; nucleus [GO:0005634]; U12-type spliceosomal complex [GO:0005689]; U2-type precatalytic spliceosome [GO:0071005]	mRNA splicing, via spliceosome [GO:0000398]; negative regulation of protein catabolic process [GO:0042177]; RNA splicing [GO:0008380]; RNA splicing, via transesterification reactions [GO:0000375]	nucleic acid binding [GO:0003676]; protein-containing complex binding [GO:0044877]	SF3B3_HUMAN	3|7|2|2|10|7|13|13	57	7.12	8	2|4|2|0|0|2|0|0	0.65	1	0.65	1	0.65	5.7	0.16	Q15393	173	12.9	224
KLHL6-strHA	P55036	26S proteasome non-ATPase regulatory subunit 4 (26S proteasome regulatory subunit RPN10) (26S proteasome regulatory subunit S5A) (Antisecretory factor 1) (AF) (ASF) (Multiubiquitin chain-binding protein)	PSMD4	377	PSMD4_HUMAN	0	cytosol [GO:0005829]; nucleoplasm [GO:0005654]; nucleus [GO:0005634]; proteasome accessory complex [GO:0022624]; proteasome complex [GO:0000502]; proteasome regulatory particle, base subcomplex [GO:0008540]	anaphase-promoting complex-dependent catabolic process [GO:0031145]; antigen processing and presentation of exogenous peptide antigen via MHC class I, TAP-dependent [GO:0002479]; Fc-epsilon receptor signaling pathway [GO:0038095]; interleukin-1-mediated signaling pathway [GO:0070498]; MAPK cascade [GO:0000165]; negative regulation of canonical Wnt signaling pathway [GO:0090090]; negative regulati…	identical protein binding [GO:0042802]; polyubiquitin modification-dependent protein binding [GO:0031593]; RNA binding [GO:0003723]	PSMD4_HUMAN	2|2|1|0|5|5|4|4	23	2.88	8	0|1|0|0|1|1|0|0	0.64	0.99	0.64	0.99	0.64	7.67	0.16	P55036	73	3.3	11
KLHL6-strHA	P28074	Proteasome subunit beta type-5 (EC 3.4.25.1) (Macropain epsilon chain) (Multicatalytic endopeptidase complex epsilon chain) (Proteasome chain 6) (Proteasome epsilon chain) (Proteasome subunit MB1) (Proteasome subunit X)	PSMB5	263	PSB5_HUMAN	SUBCELLULAR LOCATION: Cytoplasm {ECO:0000269|PubMed:12181345}. Nucleus {ECO:0000269|PubMed:12181345}.	centrosome [GO:0005813]; cytoplasm [GO:0005737]; cytosol [GO:0005829]; extracellular exosome [GO:0070062]; nucleoplasm [GO:0005654]; nucleus [GO:0005634]; proteasome complex [GO:0000502]; proteasome core complex [GO:0005839]; proteasome core complex, beta-subunit complex [GO:0019774]	anaphase-promoting complex-dependent catabolic process [GO:0031145]; antigen processing and presentation of exogenous peptide antigen via MHC class I, TAP-dependent [GO:0002479]; Fc-epsilon receptor signaling pathway [GO:0038095]; interleukin-1-mediated signaling pathway [GO:0070498]; MAPK cascade [GO:0000165]; negative regulation of canonical Wnt signaling pathway [GO:0090090]; negative regulati…	endopeptidase activity [GO:0004175]; peptidase activity [GO:0008233]; threonine-type endopeptidase activity [GO:0004298]	PSB5_HUMAN	2|1|3|0|2|2|3|3	16	2	8	1|0|1|0|0|0|0|0	0.63	0.94	0.63	0.94	0.63	8	0.16	P28074	92	4	29
KLHL6-strHA	O14980	Exportin-1 (Exp1) (Chromosome region maintenance 1 protein homolog)	XPO1	1071	XPO1_HUMAN	SUBCELLULAR LOCATION: Cytoplasm. Nucleus, nucleoplasm. Nucleus, Cajal body. Nucleus, nucleolus. Note=Located in the nucleoplasm, Cajal bodies and nucleoli. Shuttles between the nucleus/nucleolus and the cytoplasm.	annulate lamellae [GO:0005642]; Cajal body [GO:0015030]; cytoplasm [GO:0005737]; cytosol [GO:0005829]; host cell [GO:0043657]; intracellular membrane-bounded organelle [GO:0043231]; kinetochore [GO:0000776]; membrane [GO:0016020]; nuclear envelope [GO:0005635]; nuclear membrane [GO:0031965]; nucleolus [GO:0005730]; nucleoplasm [GO:0005654]; nucleus [GO:0005634]; protein-containing complex [GO:003…	intracellular transport of virus [GO:0075733]; mRNA transport [GO:0051028]; negative regulation of transcription by RNA polymerase II [GO:0000122]; nucleocytoplasmic transport [GO:0006913]; protein export from nucleus [GO:0006611]; protein localization to nucleus [GO:0034504]; regulation of centrosome duplication [GO:0010824]; regulation of mRNA stability [GO:0043488]; regulation of proteasomal u…	nuclear export signal receptor activity [GO:0005049]; protein domain specific binding [GO:0019904]; Ran GTPase binding [GO:0008536]; RNA binding [GO:0003723]	XPO1_HUMAN	0|10|0|0|14|11|4|8	47	5.88	8	0|1|0|0|0|0|0|0	0.62	1	0.62	1	0.62	47	0.16	O14980	95	4	51
KLHL6-strHA	O43242	26S proteasome non-ATPase regulatory subunit 3 (26S proteasome regulatory subunit RPN3) (26S proteasome regulatory subunit S3) (Proteasome subunit p58)	PSMD3	534	PSMD3_HUMAN	0	cytosol [GO:0005829]; extracellular exosome [GO:0070062]; extracellular region [GO:0005576]; ficolin-1-rich granule lumen [GO:1904813]; membrane [GO:0016020]; nucleoplasm [GO:0005654]; nucleus [GO:0005634]; proteasome accessory complex [GO:0022624]; proteasome complex [GO:0000502]; proteasome regulatory particle, lid subcomplex [GO:0008541]; secretory granule lumen [GO:0034774]	anaphase-promoting complex-dependent catabolic process [GO:0031145]; antigen processing and presentation of exogenous peptide antigen via MHC class I, TAP-dependent [GO:0002479]; Fc-epsilon receptor signaling pathway [GO:0038095]; interleukin-1-mediated signaling pathway [GO:0070498]; MAPK cascade [GO:0000165]; negative regulation of canonical Wnt signaling pathway [GO:0090090]; negative regulati…	enzyme regulator activity [GO:0030234]	PSMD3_HUMAN	6|13|4|3|15|13|15|20	89	11.12	8	8|4|1|1|2|3|1|3	0.62	1	0.62	1	0.62	3.87	0.18	O43242	111	6.2	34
KLHL6-strHA	P08754	Guanine nucleotide-binding protein G(i) subunit alpha (G(i) alpha-3)	GNAI3	354	GNAI3_HUMAN	SUBCELLULAR LOCATION: Cytoplasm {ECO:0000269|PubMed:17635935}. Cell membrane {ECO:0000269|PubMed:17635935, ECO:0000269|PubMed:27864364}; Lipid-anchor {ECO:0000305}. Cytoplasm, cytoskeleton, microtubule organizing center, centrosome {ECO:0000269|PubMed:17635935}. Note=Localizes in the centrosomes of interphase and mitotic cells. Detected at the cleavage furrow and/or the midbody. {ECO:0000269|PubM…	centrosome [GO:0005813]; cytoplasm [GO:0005737]; extracellular exosome [GO:0070062]; Golgi apparatus [GO:0005794]; heterotrimeric G-protein complex [GO:0005834]; lysosomal membrane [GO:0005765]; membrane [GO:0016020]; membrane raft [GO:0045121]; midbody [GO:0030496]; plasma membrane [GO:0005886]; zymogen granule [GO:0042588]	adenylate cyclase-inhibiting G protein-coupled receptor signaling pathway [GO:0007193]; adenylate cyclase-modulating G protein-coupled receptor signaling pathway [GO:0007188]; brain development [GO:0007420]; cell cycle [GO:0007049]; cell division [GO:0051301]; dopamine receptor signaling pathway [GO:0007212]; G protein-coupled receptor signaling pathway [GO:0007186]; GTP metabolic process [GO:004…	GDP binding [GO:0019003]; G-protein beta/gamma-subunit complex binding [GO:0031683]; G protein-coupled receptor binding [GO:0001664]; G protein-coupled serotonin receptor binding [GO:0031821]; GTPase activating protein binding [GO:0032794]; GTPase activity [GO:0003924]; GTP binding [GO:0005525]; metal ion binding [GO:0046872]; protein domain specific binding [GO:0019904]	GNAI3_HUMAN	0|3|2|0|5|5|0|3	18	2.25	8	0|0|0|0|0|0|0|0	0.62	1	0.62	1	0.62	22.5	0.18	P08754	53	4.1	40
KLHL6-strHA	P46379	Large proline-rich protein BAG6 (BAG family molecular chaperone regulator 6) (BCL2-associated athanogene 6) (BAG-6) (HLA-B-associated transcript 3) (Protein G3) (Protein Scythe)	BAG6	1132	BAG6_HUMAN	SUBCELLULAR LOCATION: Cytoplasm, cytosol {ECO:0000269|PubMed:17403783, ECO:0000269|PubMed:20676083, ECO:0000269|PubMed:21636303, ECO:0000269|PubMed:29042515}. Nucleus {ECO:0000269|PubMed:14960581, ECO:0000269|PubMed:17403783, ECO:0000269|PubMed:21636303, ECO:0000269|PubMed:29042515}. Secreted, extracellular exosome {ECO:0000269|PubMed:18055229, ECO:0000269|PubMed:18852879}. Note=Normally localize…	BAT3 complex [GO:0071818]; cytoplasm [GO:0005737]; cytosol [GO:0005829]; extracellular exosome [GO:0070062]; intracellular membrane-bounded organelle [GO:0043231]; membrane [GO:0016020]; nucleoplasm [GO:0005654]; nucleus [GO:0005634]	apoptotic process [GO:0006915]; brain development [GO:0007420]; cell differentiation [GO:0030154]; chromatin organization [GO:0006325]; endoplasmic reticulum stress-induced pre-emptive quality control [GO:0061857]; ER-associated misfolded protein catabolic process [GO:0071712]; immune response-activating cell surface receptor signaling pathway [GO:0002429]; internal peptidyl-lysine acetylation [G…	Hsp70 protein binding [GO:0030544]; identical protein binding [GO:0042802]; misfolded protein binding [GO:0051787]; polyubiquitin modification-dependent protein binding [GO:0031593]; proteasome binding [GO:0070628]; ribosome binding [GO:0043022]; signaling receptor binding [GO:0005102]; ubiquitin protein ligase binding [GO:0031625]; ubiquitin-specific protease binding [GO:1990381]	BAG6_HUMAN	0|2|0|0|4|5|7|11	29	3.62	8	0|0|0|0|0|0|0|1	0.62	1	0.62	1	0.62	29	0.18	P46379	44	2.6	10
KLHL6-strHA	P49368	T-complex protein 1 subunit gamma (TCP-1-gamma) (CCT-gamma) (hTRiC5)	CCT3	545	TCPG_HUMAN	SUBCELLULAR LOCATION: Cytoplasm {ECO:0000305}.	cell body [GO:0044297]; chaperonin-containing T-complex [GO:0005832]; cytoskeleton [GO:0005856]; cytosol [GO:0005829]; extracellular exosome [GO:0070062]; microtubule [GO:0005874]; plasma membrane [GO:0005886]; zona pellucida receptor complex [GO:0002199]	binding of sperm to zona pellucida [GO:0007339]; pore complex assembly [GO:0046931]; positive regulation of establishment of protein localization to telomere [GO:1904851]; positive regulation of protein localization to Cajal body [GO:1904871]; positive regulation of telomerase RNA localization to Cajal body [GO:1904874]; positive regulation of telomere maintenance via telomerase [GO:0032212]; pro…	ATP binding [GO:0005524]; RNA binding [GO:0003723]; unfolded protein binding [GO:0051082]	TCPG_HUMAN	7|16|3|1|17|16|18|19	97	12.12	8	8|9|1|1|0|1|0|1	0.62	0.95	0.62	0.95	0.62	4.62	0.18	P49368	165	15.1	114
KLHL6-strHA	P50402	Emerin	EMD	254	EMD_HUMAN	SUBCELLULAR LOCATION: Nucleus inner membrane {ECO:0000269|PubMed:19167377}; Single-pass membrane protein; Nucleoplasmic side {ECO:0000269|PubMed:19167377}. Nucleus outer membrane. Note=Colocalized with BANF1 at the central region of the assembling nuclear rim, near spindle-attachment sites. The accumulation of different intermediates of prelamin-A/C (non-farnesylated or carboxymethylated farnesyl…	cytoplasm [GO:0005737]; endoplasmic reticulum [GO:0005783]; integral component of membrane [GO:0016021]; membrane [GO:0016020]; microtubule [GO:0005874]; nuclear envelope [GO:0005635]; nuclear inner membrane [GO:0005637]; nuclear membrane [GO:0031965]; nuclear outer membrane [GO:0005640]; nucleoplasm [GO:0005654]; spindle [GO:0005819]	cellular response to growth factor stimulus [GO:0071363]; mitotic nuclear envelope reassembly [GO:0007084]; muscle contraction [GO:0006936]; muscle organ development [GO:0007517]; negative regulation of canonical Wnt signaling pathway [GO:0090090]; negative regulation of fibroblast proliferation [GO:0048147]; positive regulation of protein export from nucleus [GO:0046827]; regulation of canonical…	actin binding [GO:0003779]; beta-tubulin binding [GO:0048487]; cadherin binding [GO:0045296]	EMD_HUMAN	3|0|1|0|6|6|8|5	29	3.62	8	1|0|1|0|0|0|0|0	0.62	1	0.62	1	0.62	14.5	0.18	P50402	82	3.7	26
KLHL6-strHA	P78527	DNA-dependent protein kinase catalytic subunit (DNA-PK catalytic subunit) (DNA-PKcs) (EC 2.7.11.1) (DNPK1) (p460)	PRKDC	4128	PRKDC_HUMAN	SUBCELLULAR LOCATION: Nucleus {ECO:0000269|PubMed:12231622, ECO:0000269|PubMed:14734805, ECO:0000269|PubMed:22002106}. Nucleus, nucleolus {ECO:0000269|PubMed:22002106, ECO:0000269|PubMed:32103174}.	cytosol [GO:0005829]; DNA-dependent protein kinase-DNA ligase 4 complex [GO:0005958]; membrane [GO:0016020]; nonhomologous end joining complex [GO:0070419]; nuclear chromosome, telomeric region [GO:0000784]; nucleolus [GO:0005730]; nucleoplasm [GO:0005654]; nucleus [GO:0005634]; protein-containing complex [GO:0032991]; protein-DNA complex [GO:0032993]; small-subunit processome [GO:0032040]; trans…	activation of innate immune response [GO:0002218]; B cell lineage commitment [GO:0002326]; brain development [GO:0007420]; cellular protein modification process [GO:0006464]; cellular response to DNA damage stimulus [GO:0006974]; cellular response to insulin stimulus [GO:0032869]; double-strand break repair [GO:0006302]; double-strand break repair via alternative nonhomologous end joining [GO:009…	ATP binding [GO:0005524]; DNA-dependent protein kinase activity [GO:0004677]; double-stranded DNA binding [GO:0003690]; enzyme binding [GO:0019899]; protein domain specific binding [GO:0019904]; protein kinase activity [GO:0004672]; protein serine/threonine kinase activity [GO:0004674]; RNA binding [GO:0003723]; transcription factor binding [GO:0008134]; U3 snoRNA binding [GO:0034511]	PRKDC_HUMAN	4|25|2|2|53|41|49|55	231	28.88	8	6|6|1|4|8|10|6|14	0.62	1	0.62	1	0.62	4.2	0.17	P78527	175	22	175
KLHL6-strHA	Q5H9R7	Serine/threonine-protein phosphatase 6 regulatory subunit 3 (SAPS domain family member 3) (Sporulation-induced transcript 4-associated protein SAPL)	PPP6R3	873	PP6R3_HUMAN	SUBCELLULAR LOCATION: Cytoplasm. Nucleus.	cytosol [GO:0005829]; Golgi membrane [GO:0000139]; nucleoplasm [GO:0005654]; nucleus [GO:0005634]; plasma membrane [GO:0005886]	COPII vesicle coating [GO:0048208]; regulation of phosphoprotein phosphatase activity [GO:0043666]	protein phosphatase binding [GO:0019903]; protein phosphatase regulator activity [GO:0019888]	PP6R3_HUMAN	1|2|0|0|5|3|3|5	19	2.38	8	0|0|0|0|0|0|0|0	0.62	1	0.62	1	0.62	23.75	0.18	Q5H9R7	37	2	9
KLHL6-strHA	Q92616	eIF-2-alpha kinase activator GCN1 (GCN1 eIF-2-alpha kinase activator homolog) (GCN1-like protein 1) (General control of amino-acid synthesis 1-like protein 1) (Translational activator GCN1) (HsGCN1)	GCN1	2671	GCN1_HUMAN	SUBCELLULAR LOCATION: Cytoplasm {ECO:0000250|UniProtKB:E9PVA8}. Note=Associates with ribosomes in undifferentiated neuroblastoma cells and increases after neuronal differentiation. {ECO:0000250|UniProtKB:E9PVA8}.	cytoplasm [GO:0005737]; cytosol [GO:0005829]; membrane [GO:0016020]; polysome [GO:0005844]; ribosome [GO:0005840]	cellular response to amino acid starvation [GO:0034198]; cellular response to leucine starvation [GO:1990253]; positive regulation of kinase activity [GO:0033674]; positive regulation of transcription from RNA polymerase II promoter in response to stress [GO:0036003]	cadherin binding [GO:0045296]; protein kinase binding [GO:0019901]; protein kinase regulator activity [GO:0019887]; ribosome binding [GO:0043022]; RNA binding [GO:0003723]; translation factor activity, RNA binding [GO:0008135]	GCN1_HUMAN	1|12|0|0|27|20|14|14	88	11	8	2|5|0|0|0|0|0|0	0.62	1	0.62	1	0.62	12.57	0.17	Q92616	104	11.4	105
KLHL6-strHA	Q96EY1	DnaJ homolog subfamily A member 3, mitochondrial (DnaJ protein Tid-1) (hTid-1) (Hepatocellular carcinoma-associated antigen 57) (Tumorous imaginal discs protein Tid56 homolog)	DNAJA3	480	DNJA3_HUMAN	SUBCELLULAR LOCATION: Mitochondrion matrix. Cytoplasm, cytosol {ECO:0000250}. Cell junction, synapse, postsynaptic cell membrane {ECO:0000250}; Peripheral membrane protein {ECO:0000250}. Note=Recruited to the postsynaptic cell membrane of the neuromuscular junction through interaction with MUSK. {ECO:0000250}.	cytoplasm [GO:0005737]; cytosol [GO:0005829]; extrinsic component of plasma membrane [GO:0019897]; intracellular membrane-bounded organelle [GO:0043231]; mitochondrial matrix [GO:0005759]; mitochondrial nucleoid [GO:0042645]; mitochondrion [GO:0005739]; neuromuscular junction [GO:0031594]; nucleus [GO:0005634]; postsynaptic membrane [GO:0045211]	activation-induced cell death of T cells [GO:0006924]; activation of cysteine-type endopeptidase activity involved in apoptotic process [GO:0006919]; cell aging [GO:0007569]; mitochondrial DNA replication [GO:0006264]; mitochondrion organization [GO:0007005]; negative regulation of apoptotic process [GO:0043066]; negative regulation of cell population proliferation [GO:0008285]; negative regulati…	ATP binding [GO:0005524]; GTPase regulator activity [GO:0030695]; Hsp70 protein binding [GO:0030544]; IkappaB kinase complex binding [GO:0106137]; interferon-gamma receptor binding [GO:0005133]; metal ion binding [GO:0046872]; NF-kappaB binding [GO:0051059]; protein-containing complex binding [GO:0044877]; protein kinase binding [GO:0019901]; transcription factor binding [GO:0008134]; unfolded pr…	DNJA3_HUMAN	0|3|0|0|7|3|7|4	24	3	8	0|0|0|0|0|0|0|1	0.62	1	0.62	1	0.62	24	0.17	Q96EY1	33	1.8	4
KLHL6-strHA	Q9BZK7	F-box-like/WD repeat-containing protein TBL1XR1 (Nuclear receptor corepressor/HDAC3 complex subunit TBLR1) (TBL1-related protein 1) (Transducin beta-like 1X-related protein 1)	TBL1XR1	514	TBL1R_HUMAN	SUBCELLULAR LOCATION: Nucleus {ECO:0000305}.	histone deacetylase complex [GO:0000118]; mitotic spindle [GO:0072686]; nucleoplasm [GO:0005654]; nucleus [GO:0005634]; transcription repressor complex [GO:0017053]	blastocyst hatching [GO:0001835]; fat pad development [GO:0060613]; histone deacetylation [GO:0016575]; lipid catabolic process [GO:0016042]; multicellular organism growth [GO:0035264]; negative regulation of transcription by RNA polymerase II [GO:0000122]; positive regulation of canonical Wnt signaling pathway [GO:0090263]; positive regulation of transcription, DNA-templated [GO:0045893]; positi…	beta-catenin binding [GO:0008013]; histone binding [GO:0042393]; protein N-terminus binding [GO:0047485]; transcription corepressor activity [GO:0003714]; transcription regulatory region sequence-specific DNA binding [GO:0000976]	TBL1R_HUMAN	2|1|0|0|11|8|10|8	40	5	8	0|0|0|0|0|0|0|0	0.62	1	0.62	1	0.62	50	0.17	Q9BZK7	18	1.2	2
KLHL6-strHA	Q9HBD1	Roquin-2 (EC 2.3.2.27) (Membrane-associated nucleic acid-binding protein) (RING finger and CCCH-type zinc finger domain-containing protein 2) (RING finger protein 164) (RING-type E3 ubiquitin transferase Roquin-2)	RC3H2	1191	RC3H2_HUMAN	SUBCELLULAR LOCATION: Cytoplasm, P-body {ECO:0000250}. Note=During stress, such as that induced by arsenite, localizes to cytosolic stress granules. Localization to stress granules, but not to P-bodies, depends upon the RING-type zinc finger. {ECO:0000269|PubMed:20412057}.	cell surface [GO:0009986]; intracellular membrane-bounded organelle [GO:0043231]; membrane [GO:0016020]; P-body [GO:0000932]	B cell homeostasis [GO:0001782]; limb development [GO:0060173]; lung alveolus development [GO:0048286]; lymph node development [GO:0048535]; multicellular organism growth [GO:0035264]; negative regulation of T-helper 17 cell differentiation [GO:2000320]; positive regulation of NIK/NF-kappaB signaling [GO:1901224]; post-embryonic development [GO:0009791]; posttranscriptional regulation of gene exp…	DNA binding [GO:0003677]; double-stranded RNA binding [GO:0003725]; metal ion binding [GO:0046872]; mRNA binding [GO:0003729]; RNA binding [GO:0003723]; RNA stem-loop binding [GO:0035613]; ubiquitin protein ligase activity [GO:0061630]	RC3H2_HUMAN	2|1|0|1|24|15|24|12	79	9.88	8	0|1|0|0|0|0|0|0	0.62	1	0.62	1	0.62	79	0.18	Q9HBD1	10	2	4
KLHL6-strHA	Q9UBW8	COP9 signalosome complex subunit 7a (SGN7a) (Signalosome subunit 7a) (Dermal papilla-derived protein 10) (JAB1-containing signalosome subunit 7a)	COPS7A	275	CSN7A_HUMAN	SUBCELLULAR LOCATION: Cytoplasm {ECO:0000269|PubMed:9535219}. Nucleus {ECO:0000269|PubMed:9535219}.	COP9 signalosome [GO:0008180]; cytosol [GO:0005829]; nucleoplasm [GO:0005654]	COP9 signalosome assembly [GO:0010387]; nucleotide-excision repair, DNA damage recognition [GO:0000715]; post-translational protein modification [GO:0043687]; protein deneddylation [GO:0000338]; transcription-coupled nucleotide-excision repair [GO:0006283]; viral process [GO:0016032]	0	CSN7A_HUMAN	3|0|0|0|6|7|9|4	29	3.62	8	0|0|0|0|0|0|0|0	0.62	1	0.62	1	0.62	36.25	0.17	Q9UBW8	17	1.5	3
KLHL6-strHA	O60884	DnaJ homolog subfamily A member 2 (Cell cycle progression restoration gene 3 protein) (Dnj3) (Dj3) (HIRA-interacting protein 4) (Renal carcinoma antigen NY-REN-14)	DNAJA2	412	DNJA2_HUMAN	SUBCELLULAR LOCATION: Membrane {ECO:0000305}; Lipid-anchor {ECO:0000305}.	cytosol [GO:0005829]; extracellular exosome [GO:0070062]; membrane [GO:0016020]	positive regulation of cell population proliferation [GO:0008284]; protein refolding [GO:0042026]; response to heat [GO:0009408]	ATPase activator activity [GO:0001671]; ATP binding [GO:0005524]; chaperone binding [GO:0051087]; heat shock protein binding [GO:0031072]; metal ion binding [GO:0046872]; unfolded protein binding [GO:0051082]	DNJA2_HUMAN	6|11|3|2|13|12|14|12	73	9.12	8	3|3|0|0|5|2|0|6	0.61	0.97	0.61	0.97	0.61	3.84	0.19	O60884	90	3.1	9
KLHL6-strHA	P48556	26S proteasome non-ATPase regulatory subunit 8 (26S proteasome regulatory subunit RPN12) (26S proteasome regulatory subunit S14) (p31)	PSMD8	350	PSMD8_HUMAN	0	cytosol [GO:0005829]; nucleoplasm [GO:0005654]; nucleus [GO:0005634]; proteasome accessory complex [GO:0022624]; proteasome complex [GO:0000502]; proteasome regulatory particle [GO:0005838]; proteasome regulatory particle, lid subcomplex [GO:0008541]	anaphase-promoting complex-dependent catabolic process [GO:0031145]; antigen processing and presentation of exogenous peptide antigen via MHC class I, TAP-dependent [GO:0002479]; Fc-epsilon receptor signaling pathway [GO:0038095]; interleukin-1-mediated signaling pathway [GO:0070498]; MAPK cascade [GO:0000165]; negative regulation of canonical Wnt signaling pathway [GO:0090090]; negative regulati…	0	PSMD8_HUMAN	2|4|1|0|4|5|6|3	25	3.12	8	2|2|0|0|0|0|0|0	0.61	0.98	0.61	0.98	0.61	6.25	0.19	P48556	44	2.2	7
KLHL6-strHA	Q71RC2	La-related protein 4 (La ribonucleoprotein domain family member 4)	LARP4	724	LARP4_HUMAN	SUBCELLULAR LOCATION: Cytoplasm, Stress granule {ECO:0000269|PubMed:21098120}. Cytoplasm, cytosol {ECO:0000269|PubMed:21098120, ECO:0000269|PubMed:27615744}. Note=Localized throughout the cytosol. Partially localized in stress granules in response to arsenite treatment. {ECO:0000269|PubMed:21098120}.	cytoplasmic stress granule [GO:0010494]; cytosol [GO:0005829]; membrane [GO:0016020]	cytoskeleton organization [GO:0007010]; positive regulation of translation [GO:0045727]; regulation of cell morphogenesis [GO:0022604]; translation [GO:0006412]	poly(A) binding [GO:0008143]; RNA binding [GO:0003723]	LARP4_HUMAN	0|2|0|0|4|2|4|4	16	2	8	0|0|0|0|0|0|0|0	0.61	1	0.61	1	0.61	20	0.19	Q71RC2	34	2.4	13
KLHL6-strHA	P20618	Proteasome subunit beta type-1 (EC 3.4.25.1) (Macropain subunit C5) (Multicatalytic endopeptidase complex subunit C5) (Proteasome component C5) (Proteasome gamma chain)	PSMB1	241	PSB1_HUMAN	SUBCELLULAR LOCATION: Cytoplasm {ECO:0000269|PubMed:12181345}. Nucleus {ECO:0000269|PubMed:12181345}.	cytoplasm [GO:0005737]; cytosol [GO:0005829]; extracellular exosome [GO:0070062]; extracellular region [GO:0005576]; ficolin-1-rich granule lumen [GO:1904813]; nucleoplasm [GO:0005654]; nucleus [GO:0005634]; proteasome complex [GO:0000502]; proteasome core complex [GO:0005839]; proteasome core complex, beta-subunit complex [GO:0019774]; secretory granule lumen [GO:0034774]	anaphase-promoting complex-dependent catabolic process [GO:0031145]; antigen processing and presentation of exogenous peptide antigen via MHC class I, TAP-dependent [GO:0002479]; Fc-epsilon receptor signaling pathway [GO:0038095]; interleukin-1-mediated signaling pathway [GO:0070498]; MAPK cascade [GO:0000165]; negative regulation of canonical Wnt signaling pathway [GO:0090090]; negative regulati…	endopeptidase activity [GO:0004175]; threonine-type endopeptidase activity [GO:0004298]	PSB1_HUMAN	3|1|5|4|8|2|8|8	39	4.88	8	3|3|2|0|0|0|0|0	0.6	0.96	0.6	0.96	0.6	4.88	0.2	P20618	76	2.6	10
KLHL6-strHA	P35249	Replication factor C subunit 4 (Activator 1 37 kDa subunit) (A1 37 kDa subunit) (Activator 1 subunit 4) (Replication factor C 37 kDa subunit) (RF-C 37 kDa subunit) (RFC37)	RFC4	363	RFC4_HUMAN	SUBCELLULAR LOCATION: Nucleus {ECO:0000305}.	Ctf18 RFC-like complex [GO:0031390]; DNA replication factor C complex [GO:0005663]; Elg1 RFC-like complex [GO:0031391]; nucleoplasm [GO:0005654]; nucleus [GO:0005634]	DNA damage response, detection of DNA damage [GO:0042769]; DNA-dependent DNA replication [GO:0006261]; DNA duplex unwinding [GO:0032508]; DNA repair [GO:0006281]; DNA replication [GO:0006260]; DNA strand elongation involved in DNA replication [GO:0006271]; error-free translesion synthesis [GO:0070987]; error-prone translesion synthesis [GO:0042276]; nucleotide-excision repair, DNA gap filling [GO…	ATP binding [GO:0005524]; DNA binding [GO:0003677]; enzyme binding [GO:0019899]	RFC4_HUMAN	0|2|0|0|8|2|2|2	16	2	8	0|0|0|0|0|0|0|0	0.6	1	0.6	1	0.6	20	0.2	P35249	58	2.3	7
KLHL6-strHA	Q8N1F7	Nuclear pore complex protein Nup93 (93 kDa nucleoporin) (Nucleoporin Nup93)	NUP93	819	NUP93_HUMAN	SUBCELLULAR LOCATION: Nucleus membrane {ECO:0000250|UniProtKB:Q66HC5}; Peripheral membrane protein {ECO:0000250|UniProtKB:Q66HC5}. Nucleus, nuclear pore complex {ECO:0000269|PubMed:12802065, ECO:0000269|PubMed:15229283, ECO:0000269|PubMed:9348540}. Nucleus envelope {ECO:0000269|PubMed:26878725, ECO:0000269|PubMed:9348540}. Note=Localizes at the nuclear basket and at or near the nuclear entry to t…	host cell [GO:0043657]; membrane [GO:0016020]; nuclear envelope [GO:0005635]; nuclear membrane [GO:0031965]; nuclear periphery [GO:0034399]; nuclear pore [GO:0005643]	intracellular transport of virus [GO:0075733]; mRNA export from nucleus [GO:0006406]; nuclear envelope organization [GO:0006998]; nuclear pore complex assembly [GO:0051292]; poly(A)+ mRNA export from nucleus [GO:0016973]; positive regulation of SMAD protein signal transduction [GO:0060391]; protein import into nucleus [GO:0006606]; protein sumoylation [GO:0016925]; regulation of cellular response…	structural constituent of nuclear pore [GO:0017056]	NUP93_HUMAN	0|2|0|0|2|5|2|3	14	1.75	8	0|0|0|0|0|0|0|0	0.6	1	0.6	1	0.6	17.5	0.2	Q8N1F7	58	3.8	17
KLHL6-strHA	Q9UNM6	26S proteasome non-ATPase regulatory subunit 13 (26S proteasome regulatory subunit RPN9) (26S proteasome regulatory subunit S11) (26S proteasome regulatory subunit p40.5)	PSMD13	376	PSD13_HUMAN	0	cytosol [GO:0005829]; extracellular region [GO:0005576]; ficolin-1-rich granule lumen [GO:1904813]; membrane [GO:0016020]; nucleoplasm [GO:0005654]; nucleus [GO:0005634]; proteasome accessory complex [GO:0022624]; proteasome complex [GO:0000502]; proteasome regulatory particle [GO:0005838]; proteasome regulatory particle, lid subcomplex [GO:0008541]; secretory granule lumen [GO:0034774]	anaphase-promoting complex-dependent catabolic process [GO:0031145]; antigen processing and presentation of exogenous peptide antigen via MHC class I, TAP-dependent [GO:0002479]; Fc-epsilon receptor signaling pathway [GO:0038095]; interleukin-1-mediated signaling pathway [GO:0070498]; MAPK cascade [GO:0000165]; meiosis I [GO:0007127]; negative regulation of canonical Wnt signaling pathway [GO:009…	structural molecule activity [GO:0005198]	PSD13_HUMAN	2|12|0|0|12|6|10|10	52	6.5	8	4|4|0|1|0|0|0|0	0.6	0.98	0.6	0.98	0.6	5.78	0.2	Q9UNM6	79	3.4	15
KLHL6-strHA	Q9UPN7	Serine/threonine-protein phosphatase 6 regulatory subunit 1 (SAPS domain family member 1)	PPP6R1	881	PP6R1_HUMAN	SUBCELLULAR LOCATION: Cytoplasm {ECO:0000269|PubMed:16769727, ECO:0000269|PubMed:18186651}.	cytosol [GO:0005829]; Golgi membrane [GO:0000139]; nucleus [GO:0005634]	COPII vesicle coating [GO:0048208]; regulation of phosphoprotein phosphatase activity [GO:0043666]	protein phosphatase binding [GO:0019903]; protein phosphatase regulator activity [GO:0019888]; Rho GTPase binding [GO:0017048]	PP6R1_HUMAN	3|4|0|2|5|1|2|3	20	2.5	8	2|1|0|0|0|0|0|0	0.6	0.98	0.6	0.98	0.6	6.67	0.2	Q9UPN7	19	2.1	5
KLHL6-strHA	P40939	Trifunctional enzyme subunit alpha, mitochondrial (78 kDa gastrin-binding protein) (Monolysocardiolipin acyltransferase) (EC 2.3.1.-) (TP-alpha) [Includes: Long-chain enoyl-CoA hydratase (EC 4.2.1.17); Long chain 3-hydroxyacyl-CoA dehydrogenase (EC 1.1.1.211)]	HADHA	763	ECHA_HUMAN	SUBCELLULAR LOCATION: Mitochondrion {ECO:0000269|PubMed:29915090}. Mitochondrion inner membrane {ECO:0000269|PubMed:29915090}. Note=Protein stability and association with mitochondrion inner membrane do not require HADHB. {ECO:0000269|PubMed:29915090}.	mitochondrial fatty acid beta-oxidation multienzyme complex [GO:0016507]; mitochondrial inner membrane [GO:0005743]; mitochondrial nucleoid [GO:0042645]; mitochondrion [GO:0005739]	cardiolipin acyl-chain remodeling [GO:0035965]; fatty acid beta-oxidation [GO:0006635]; response to drug [GO:0042493]; response to insulin [GO:0032868]	3-hydroxyacyl-CoA dehydrogenase activity [GO:0003857]; acetyl-CoA C-acetyltransferase activity [GO:0003985]; enoyl-CoA hydratase activity [GO:0004300]; fatty-acyl-CoA binding [GO:0000062]; long-chain-3-hydroxyacyl-CoA dehydrogenase activity [GO:0016509]; long-chain-enoyl-CoA hydratase activity [GO:0016508]; NAD binding [GO:0051287]; protein-containing complex binding [GO:0044877]	ECHA_HUMAN	4|1|1|0|11|12|7|10	46	5.75	8	0|1|1|0|0|2|0|3	0.59	1	0.59	1	0.59	6.57	0.21	P40939	72	6.8	39
KLHL6-strHA	Q53GQ0	Very-long-chain 3-oxoacyl-CoA reductase (EC 1.1.1.330) (17-beta-hydroxysteroid dehydrogenase 12) (17-beta-HSD 12) (3-ketoacyl-CoA reductase) (KAR) (Estradiol 17-beta-dehydrogenase 12) (EC 1.1.1.62) (Short chain dehydrogenase/reductase family 12C member 1)	HSD17B12	312	DHB12_HUMAN	SUBCELLULAR LOCATION: Endoplasmic reticulum membrane {ECO:0000269|PubMed:12482854}; Multi-pass membrane protein {ECO:0000269|PubMed:12482854}.	endoplasmic reticulum membrane [GO:0005789]; extracellular matrix [GO:0031012]; integral component of membrane [GO:0016021]	estrogen biosynthetic process [GO:0006703]; extracellular matrix organization [GO:0030198]; fatty acid biosynthetic process [GO:0006633]; long-chain fatty-acyl-CoA biosynthetic process [GO:0035338]; positive regulation of cell-substrate adhesion [GO:0010811]	3-oxo-arachidoyl-CoA reductase activity [GO:0102339]; 3-oxo-behenoyl-CoA reductase activity [GO:0102340]; 3-oxo-cerotoyl-CoA reductase activity [GO:0102342]; 3-oxo-lignoceroyl-CoA reductase activity [GO:0102341]; collagen binding [GO:0005518]; estradiol 17-beta-dehydrogenase activity [GO:0004303]; fibronectin binding [GO:0001968]; heparin binding [GO:0008201]	DHB12_HUMAN	5|7|2|4|9|6|4|8	45	5.62	8	4|5|0|0|0|0|0|2	0.59	0.9	0.59	0.9	0.59	4.09	0.21	Q53GQ0	27	1.9	7
KLHL6-strHA	O75533	Splicing factor 3B subunit 1 (Pre-mRNA-splicing factor SF3b 155 kDa subunit) (SF3b155) (Spliceosome-associated protein 155) (SAP 155)	SF3B1	1304	SF3B1_HUMAN	SUBCELLULAR LOCATION: Nucleus {ECO:0000269|PubMed:27720643, ECO:0000269|PubMed:28541300}. Nucleus speckle. Note=During mitosis, transiently dispersed from the nuclear speckles to the cytoplasm.	catalytic step 2 spliceosome [GO:0071013]; nuclear speck [GO:0016607]; nucleoplasm [GO:0005654]; nucleus [GO:0005634]; spliceosomal complex [GO:0005681]; U11/U12 snRNP [GO:0034693]; U12-type spliceosomal complex [GO:0005689]; U2 snRNP [GO:0005686]; U2-type precatalytic spliceosome [GO:0071005]; U2-type prespliceosome [GO:0071004]	mRNA splicing, via spliceosome [GO:0000398]; positive regulation of gene expression, epigenetic [GO:0045815]; RNA splicing [GO:0008380]; RNA splicing, via transesterification reactions [GO:0000375]; spliceosomal complex assembly [GO:0000245]	mRNA binding [GO:0003729]; RNA binding [GO:0003723]; splicing factor binding [GO:1990935]	SF3B1_HUMAN	1|3|0|1|9|6|5|3	28	3.5	8	0|3|0|0|0|0|0|0	0.57	0.99	0.57	0.99	0.57	9.33	0.21	O75533	171	17.8	142
KLHL6-strHA	O75947	ATP synthase subunit d, mitochondrial (ATPase subunit d) (ATP synthase peripheral stalk subunit d)	ATP5PD	161	ATP5H_HUMAN	SUBCELLULAR LOCATION: Mitochondrion. Mitochondrion inner membrane.	mitochondrial inner membrane [GO:0005743]; mitochondrial proton-transporting ATP synthase, stator stalk [GO:0000274]; mitochondrial proton-transporting ATP synthase complex [GO:0005753]; mitochondrion [GO:0005739]	ATP biosynthetic process [GO:0006754]; ATP synthesis coupled proton transport [GO:0015986]; cristae formation [GO:0042407]; mitochondrial ATP synthesis coupled proton transport [GO:0042776]	proton transmembrane transporter activity [GO:0015078]	ATP5H_HUMAN	0|6|0|0|6|7|4|6	29	3.62	8	0|0|0|0|0|2|0|3	0.57	0.96	0.57	0.96	0.57	5.8	0.21	O75947	28	1.7	6
KLHL6-strHA	P28070	Proteasome subunit beta type-4 (EC 3.4.25.1) (26 kDa prosomal protein) (HsBPROS26) (PROS-26) (Macropain beta chain) (Multicatalytic endopeptidase complex beta chain) (Proteasome beta chain) (Proteasome chain 3) (HsN3)	PSMB4	264	PSB4_HUMAN	SUBCELLULAR LOCATION: Cytoplasm {ECO:0000269|PubMed:12181345}. Nucleus {ECO:0000269|PubMed:12181345}.	ciliary basal body [GO:0036064]; cytoplasm [GO:0005737]; cytosol [GO:0005829]; extracellular exosome [GO:0070062]; nucleoplasm [GO:0005654]; nucleus [GO:0005634]; proteasome complex [GO:0000502]; proteasome core complex [GO:0005839]; proteasome core complex, beta-subunit complex [GO:0019774]	anaphase-promoting complex-dependent catabolic process [GO:0031145]; antigen processing and presentation of exogenous peptide antigen via MHC class I, TAP-dependent [GO:0002479]; Fc-epsilon receptor signaling pathway [GO:0038095]; interleukin-1-mediated signaling pathway [GO:0070498]; MAPK cascade [GO:0000165]; negative regulation of canonical Wnt signaling pathway [GO:0090090]; negative regulati…	endopeptidase activity [GO:0004175]; lipopolysaccharide binding [GO:0001530]; threonine-type endopeptidase activity [GO:0004298]	PSB4_HUMAN	3|1|3|2|6|4|6|6	31	3.88	8	2|1|4|0|0|0|0|0	0.57	0.87	0.57	0.87	0.57	4.43	0.22	P28070	68	3.1	17
KLHL6-strHA	P35232	Prohibitin	PHB	272	PHB_HUMAN	SUBCELLULAR LOCATION: Mitochondrion inner membrane {ECO:0000269|PubMed:14500729, ECO:0000269|PubMed:20959514}. Nucleus {ECO:0000269|PubMed:14500729, ECO:0000269|PubMed:20959514, ECO:0000269|PubMed:31899195}. Cytoplasm {ECO:0000269|PubMed:14500729, ECO:0000269|PubMed:31899195}. Cell membrane {ECO:0000269|PubMed:22997079, ECO:0000269|PubMed:24003225}.	cell surface [GO:0009986]; cytoplasm [GO:0005737]; early endosome [GO:0005769]; extracellular exosome [GO:0070062]; extrinsic component of mitochondrial outer membrane [GO:0031315]; glutamatergic synapse [GO:0098978]; integral component of plasma membrane [GO:0005887]; membrane [GO:0016020]; mitochondrial crista [GO:0030061]; mitochondrial inner membrane [GO:0005743]; mitochondrial prohibitin com…	activation of phospholipase C activity [GO:0007202]; activation of protein kinase C activity [GO:1990051]; animal organ regeneration [GO:0031100]; antiviral innate immune response [GO:0140374]; B cell activation [GO:0042113]; CD40 signaling pathway [GO:0023035]; cellular response to interleukin-6 [GO:0071354]; DNA biosynthetic process [GO:0071897]; histone deacetylation [GO:0016575]; immunoglobul…	complement component C3a binding [GO:0001850]; complement component C3b binding [GO:0001851]; enzyme binding [GO:0019899]; histone deacetylase binding [GO:0042826]; proteinase activated receptor binding [GO:0031871]; protein C-terminus binding [GO:0008022]; protein heterodimerization activity [GO:0046982]; transcription corepressor activity [GO:0003714]	PHB_HUMAN	1|6|0|0|10|9|5|7	38	4.75	8	0|1|0|0|4|0|1|1	0.57	0.99	0.57	0.99	0.57	5.43	0.21	P35232	85	3.9	34
KLHL6-strHA	Q13435	Splicing factor 3B subunit 2 (Pre-mRNA-splicing factor SF3b 145 kDa subunit) (SF3b145) (Spliceosome-associated protein 145) (SAP 145)	SF3B2	895	SF3B2_HUMAN	SUBCELLULAR LOCATION: Nucleus {ECO:0000269|PubMed:27720643, ECO:0000269|PubMed:28541300}. Nucleus speckle {ECO:0000269|PubMed:16923959}.	catalytic step 2 spliceosome [GO:0071013]; nuclear speck [GO:0016607]; nucleoplasm [GO:0005654]; nucleus [GO:0005634]; precatalytic spliceosome [GO:0071011]; spliceosomal complex [GO:0005681]; U12-type spliceosomal complex [GO:0005689]; U2 snRNP [GO:0005686]; U2-type precatalytic spliceosome [GO:0071005]; U2-type spliceosomal complex [GO:0005684]	mRNA processing [GO:0006397]; mRNA splicing, via spliceosome [GO:0000398]; RNA splicing [GO:0008380]; viral process [GO:0016032]	RNA binding [GO:0003723]	SF3B2_HUMAN	2|2|0|0|7|4|5|5	25	3.12	8	2|2|0|0|1|0|0|0	0.56	1	0.56	1	0.56	5	0.22	Q13435	134	12.7	83
KLHL6-strHA	Q15843	NEDD8 (Neddylin) (Neural precursor cell expressed developmentally down-regulated protein 8) (NEDD-8) (Ubiquitin-like protein Nedd8)	NEDD8	81	NEDD8_HUMAN	SUBCELLULAR LOCATION: Nucleus {ECO:0000269|PubMed:9353319}. Note=Mainly nuclear.	cytoplasm [GO:0005737]; cytosol [GO:0005829]; extracellular exosome [GO:0070062]; nucleoplasm [GO:0005654]; nucleus [GO:0005634]	anatomical structure morphogenesis [GO:0009653]; cellular iron ion homeostasis [GO:0006879]; cellular protein modification process [GO:0006464]; modification-dependent protein catabolic process [GO:0019941]; post-translational protein modification [GO:0043687]; protein deubiquitination [GO:0016579]; protein localization [GO:0008104]; protein neddylation [GO:0045116]; protein ubiquitination [GO:00…	protein tag [GO:0031386]; ubiquitin protein ligase binding [GO:0031625]	NEDD8_HUMAN	6|2|2|0|5|1|5|1	22	2.75	8	1|1|0|0|0|0|0|0	0.56	1	0.56	1	0.56	11	0.22	Q15843	20	1.3	3
KLHL6-strHA	Q92930	Ras-related protein Rab-8B	RAB8B	207	RAB8B_HUMAN	SUBCELLULAR LOCATION: Cell membrane {ECO:0000305}; Lipid-anchor {ECO:0000305}; Cytoplasmic side {ECO:0000305}. Cytoplasmic vesicle, phagosome {ECO:0000269|PubMed:21255211}. Cytoplasmic vesicle, phagosome membrane {ECO:0000269|PubMed:21255211}; Lipid-anchor {ECO:0000269|PubMed:21255211}; Cytoplasmic side {ECO:0000269|PubMed:21255211}. Note=Recruited to phagosomes containing S.aureus or M.tuberculo…	cell tip [GO:0051286]; endosome [GO:0005768]; extracellular exosome [GO:0070062]; intracellular membrane-bounded organelle [GO:0043231]; nuclear body [GO:0016604]; nucleoplasm [GO:0005654]; perinuclear region of cytoplasm [GO:0048471]; peroxisomal membrane [GO:0005778]; phagocytic vesicle [GO:0045335]; phagocytic vesicle membrane [GO:0030670]; plasma membrane [GO:0005886]; recycling endosome memb…	antigen processing and presentation [GO:0019882]; cell-substrate junction organization [GO:0150115]; cellular response to insulin stimulus [GO:0032869]; Golgi vesicle fusion to target membrane [GO:0048210]; positive regulation of cell projection organization [GO:0031346]; positive regulation of corticotropin secretion [GO:0051461]; protein import into peroxisome membrane [GO:0045046]; protein loc…	GDP binding [GO:0019003]; GTPase activity [GO:0003924]; GTP binding [GO:0005525]; signaling receptor binding [GO:0005102]; TPR domain binding [GO:0030911]	RAB8B_HUMAN	3|3|0|0|7|5|0|6	24	3	8	3|0|0|0|0|0|0|0	0.56	0.98	0.56	0.98	0.56	8	0.22	Q92930	47	1.8	5
KLHL6-strHA	Q9NVI1	Fanconi anemia group I protein (Protein FACI)	FANCI	1328	FANCI_HUMAN	SUBCELLULAR LOCATION: Nucleus {ECO:0000269|PubMed:17412408, ECO:0000269|PubMed:17460694, ECO:0000269|PubMed:19465922}. Note=Observed in spots localized in pairs on the sister chromatids of mitotic chromosome arms and not centromeres, one on each chromatids. These foci coincide with common fragile sites. They are frequently interlinked through BLM-associated ultra-fine DNA bridges.	cytosol [GO:0005829]; membrane [GO:0016020]; nucleoplasm [GO:0005654]	cell cycle [GO:0007049]; interstrand cross-link repair [GO:0036297]; positive regulation of protein ubiquitination [GO:0031398]	DNA binding [GO:0003677]; DNA polymerase binding [GO:0070182]	FANCI_HUMAN	3|1|0|0|4|4|3|3	18	2.25	8	1|2|0|0|0|0|0|0	0.55	0.94	0.55	0.94	0.55	6	0.22	Q9NVI1	33	2.3	8
KLHL6-strHA	P31689	DnaJ homolog subfamily A member 1 (DnaJ protein homolog 2) (HSDJ) (Heat shock 40 kDa protein 4) (Heat shock protein J2) (HSJ-2) (Human DnaJ protein 2) (hDj-2)	DNAJA1	397	DNJA1_HUMAN	SUBCELLULAR LOCATION: Membrane {ECO:0000305|PubMed:10816573}; Lipid-anchor {ECO:0000305|PubMed:10816573}. Cytoplasm {ECO:0000269|PubMed:10816573}. Microsome {ECO:0000250}. Nucleus {ECO:0000269|PubMed:10816573}. Cytoplasm, perinuclear region {ECO:0000269|PubMed:10816573}. Mitochondrion {ECO:0000250}. Note=Primarily associated with microsomes. A minor proportion is associated with mitochondria (By …	cytoplasmic side of endoplasmic reticulum membrane [GO:0098554]; cytosol [GO:0005829]; extracellular exosome [GO:0070062]; membrane [GO:0016020]; microtubule cytoskeleton [GO:0015630]; mitochondrion [GO:0005739]; nucleus [GO:0005634]; perinuclear region of cytoplasm [GO:0048471]	androgen receptor signaling pathway [GO:0030521]; DNA damage response, detection of DNA damage [GO:0042769]; flagellated sperm motility [GO:0030317]; negative regulation of apoptotic process [GO:0043066]; negative regulation of establishment of protein localization to mitochondrion [GO:1903748]; negative regulation of JUN kinase activity [GO:0043508]; negative regulation of nitrosative stress-ind…	ATPase activator activity [GO:0001671]; ATP binding [GO:0005524]; C3HC4-type RING finger domain binding [GO:0055131]; chaperone binding [GO:0051087]; G protein-coupled receptor binding [GO:0001664]; Hsp70 protein binding [GO:0030544]; low-density lipoprotein particle receptor binding [GO:0050750]; metal ion binding [GO:0046872]; Tat protein binding [GO:0030957]; ubiquitin protein ligase binding […	DNJA1_HUMAN	14|17|7|10|18|17|19|22	124	15.5	8	10|9|2|3|4|5|5|8	0.54	1	0.54	1	0.54	2.7	0.22	P31689	115	3.6	15
KLHL6-strHA	P49720	Proteasome subunit beta type-3 (EC 3.4.25.1) (Proteasome chain 13) (Proteasome component C10-II) (Proteasome theta chain)	PSMB3	205	PSB3_HUMAN	SUBCELLULAR LOCATION: Cytoplasm {ECO:0000269|PubMed:12181345}. Nucleus {ECO:0000269|PubMed:12181345}.	cytoplasm [GO:0005737]; cytosol [GO:0005829]; extracellular exosome [GO:0070062]; nucleoplasm [GO:0005654]; nucleus [GO:0005634]; proteasome complex [GO:0000502]; proteasome core complex [GO:0005839]; proteasome core complex, beta-subunit complex [GO:0019774]	anaphase-promoting complex-dependent catabolic process [GO:0031145]; antigen processing and presentation of exogenous peptide antigen via MHC class I, TAP-dependent [GO:0002479]; Fc-epsilon receptor signaling pathway [GO:0038095]; interleukin-1-mediated signaling pathway [GO:0070498]; MAPK cascade [GO:0000165]; negative regulation of canonical Wnt signaling pathway [GO:0090090]; negative regulati…	endopeptidase activity [GO:0004175]; threonine-type endopeptidase activity [GO:0004298]	PSB3_HUMAN	3|2|3|1|3|3|3|4	22	2.75	8	3|1|1|0|0|0|0|0	0.54	0.8	0.54	0.8	0.54	4.4	0.22	P49720	68	3.1	16
KLHL6-strHA	P16615	Sarcoplasmic/endoplasmic reticulum calcium ATPase 2 (SERCA2) (SR Ca(2+)-ATPase 2) (EC 7.2.2.10) (Calcium pump 2) (Calcium-transporting ATPase sarcoplasmic reticulum type, slow twitch skeletal muscle isoform) (Endoplasmic reticulum class 1/2 Ca(2+) ATPase)	ATP2A2	1042	AT2A2_HUMAN	SUBCELLULAR LOCATION: Endoplasmic reticulum membrane {ECO:0000250|UniProtKB:O55143}; Multi-pass membrane protein {ECO:0000255}. Sarcoplasmic reticulum membrane {ECO:0000250|UniProtKB:O55143}; Multi-pass membrane protein {ECO:0000255}.	apical ectoplasmic specialization [GO:0061831]; calcium ion-transporting ATPase complex [GO:0090534]; endoplasmic reticulum [GO:0005783]; endoplasmic reticulum membrane [GO:0005789]; extrinsic component of cytoplasmic side of plasma membrane [GO:0031234]; integral component of plasma membrane [GO:0005887]; longitudinal sarcoplasmic reticulum [GO:0014801]; membrane [GO:0016020]; perinuclear region…	calcium ion import into sarcoplasmic reticulum [GO:1990036]; calcium ion transmembrane transport [GO:0070588]; calcium ion transport from cytosol to endoplasmic reticulum [GO:1903515]; cardiac muscle hypertrophy in response to stress [GO:0014898]; cell adhesion [GO:0007155]; cellular calcium ion homeostasis [GO:0006874]; cellular response to heat [GO:0034605]; cellular response to oxidative stres…	ATPase activity [GO:0016887]; ATP binding [GO:0005524]; calcium ion binding [GO:0005509]; calcium transmembrane transporter activity, phosphorylative mechanism [GO:0005388]; calcium-transporting ATPase activity involved in regulation of cardiac muscle cell membrane potential [GO:0086039]; enzyme binding [GO:0019899]; ion channel binding [GO:0044325]; lutropin-choriogonadotropic hormone receptor b…	AT2A2_HUMAN	1|3|1|0|8|7|11|7	38	4.75	8	0|5|0|0|0|0|1|1	0.53	0.98	0.53	0.98	0.53	5.43	0.23	P16615	92	4.3	35
KLHL6-strHA	P17987	T-complex protein 1 subunit alpha (TCP-1-alpha) (CCT-alpha)	TCP1	556	TCPA_HUMAN	SUBCELLULAR LOCATION: Cytoplasm, cytosol {ECO:0000269|PubMed:1630492}. Cytoplasm, cytoskeleton, microtubule organizing center, centrosome {ECO:0000269|PubMed:14654843, ECO:0000269|PubMed:20080638}.	acrosomal vesicle [GO:0001669]; cell body [GO:0044297]; centrosome [GO:0005813]; chaperonin-containing T-complex [GO:0005832]; cytosol [GO:0005829]; extracellular exosome [GO:0070062]; Golgi apparatus [GO:0005794]; microtubule [GO:0005874]; nuclear heterochromatin [GO:0005720]; pericentriolar material [GO:0000242]; zona pellucida receptor complex [GO:0002199]	binding of sperm to zona pellucida [GO:0007339]; interleukin-12-mediated signaling pathway [GO:0035722]; positive regulation of establishment of protein localization to telomere [GO:1904851]; positive regulation of protein localization to Cajal body [GO:1904871]; positive regulation of telomerase activity [GO:0051973]; positive regulation of telomerase RNA localization to Cajal body [GO:1904874];…	ATP binding [GO:0005524]; RNA binding [GO:0003723]; ubiquitin protein ligase binding [GO:0031625]; unfolded protein binding [GO:0051082]	TCPA_HUMAN	7|17|7|0|12|11|16|14	84	10.5	8	6|13|1|1|1|2|0|0	0.53	0.89	0.53	0.89	0.53	3.5	0.23	P17987	184	18.8	148
KLHL6-strHA	P31948	Stress-induced-phosphoprotein 1 (STI1) (Hsc70/Hsp90-organizing protein) (Hop) (Renal carcinoma antigen NY-REN-11) (Transformation-sensitive protein IEF SSP 3521)	STIP1	543	STIP1_HUMAN	SUBCELLULAR LOCATION: Cytoplasm {ECO:0000250|UniProtKB:Q60864}. Nucleus {ECO:0000250|UniProtKB:Q60864}.	chaperone complex [GO:0101031]; cytosol [GO:0005829]; Golgi apparatus [GO:0005794]; nucleus [GO:0005634]; protein-containing complex [GO:0032991]	cellular response to interleukin-7 [GO:0098761]	chaperone binding [GO:0051087]; Hsp70 protein binding [GO:0030544]; Hsp90 protein binding [GO:0051879]; protein C-terminus binding [GO:0008022]; RNA binding [GO:0003723]	STIP1_HUMAN	7|29|4|0|18|8|17|26	109	13.62	8	9|12|3|0|0|0|0|0	0.52	0.98	0.52	0.98	0.52	4.54	0.23	P31948	120	8.6	58
KLHL6-strHA	P25786	Proteasome subunit alpha type-1 (30 kDa prosomal protein) (PROS-30) (Macropain subunit C2) (Multicatalytic endopeptidase complex subunit C2) (Proteasome component C2) (Proteasome nu chain)	PSMA1	263	PSA1_HUMAN	SUBCELLULAR LOCATION: Cytoplasm {ECO:0000269|PubMed:12181345}. Nucleus {ECO:0000269|PubMed:12181345}.	centrosome [GO:0005813]; cytoplasm [GO:0005737]; cytosol [GO:0005829]; extracellular exosome [GO:0070062]; nucleoplasm [GO:0005654]; nucleus [GO:0005634]; polysome [GO:0005844]; proteasome complex [GO:0000502]; proteasome core complex [GO:0005839]; proteasome core complex, alpha-subunit complex [GO:0019773]	anaphase-promoting complex-dependent catabolic process [GO:0031145]; antigen processing and presentation of exogenous peptide antigen via MHC class I, TAP-dependent [GO:0002479]; Fc-epsilon receptor signaling pathway [GO:0038095]; interleukin-1-mediated signaling pathway [GO:0070498]; MAPK cascade [GO:0000165]; negative regulation of canonical Wnt signaling pathway [GO:0090090]; negative regulati…	endopeptidase activity [GO:0004175]; lipopolysaccharide binding [GO:0001530]; RNA binding [GO:0003723]; threonine-type endopeptidase activity [GO:0004298]	PSA1_HUMAN	5|5|5|4|9|8|11|10	57	7.12	8	8|5|2|1|0|0|0|0	0.51	0.85	0.51	0.85	0.51	3.56	0.24	P25786	86	3.7	16
KLHL6-strHA	P40227	T-complex protein 1 subunit zeta (TCP-1-zeta) (Acute morphine dependence-related protein 2) (CCT-zeta-1) (HTR3) (Tcp20)	CCT6A	531	TCPZ_HUMAN	SUBCELLULAR LOCATION: Cytoplasm {ECO:0000269|PubMed:8034610}.	chaperonin-containing T-complex [GO:0005832]; cytoplasm [GO:0005737]; cytosol [GO:0005829]; extracellular exosome [GO:0070062]; microtubule [GO:0005874]	positive regulation of establishment of protein localization to telomere [GO:1904851]; positive regulation of protein localization to Cajal body [GO:1904871]; positive regulation of telomerase RNA localization to Cajal body [GO:1904874]; positive regulation of telomere maintenance via telomerase [GO:0032212]; protein folding [GO:0006457]; protein stabilization [GO:0050821]	ATP binding [GO:0005524]; RNA binding [GO:0003723]; unfolded protein binding [GO:0051082]; WD40-repeat domain binding [GO:0071987]	TCPZ_HUMAN	8|18|7|0|17|10|15|11	86	10.75	8	9|10|1|1|1|2|0|1	0.51	0.92	0.51	0.92	0.51	3.44	0.24	P40227	177	15	153
KLHL6-strHA	P50991	T-complex protein 1 subunit delta (TCP-1-delta) (CCT-delta) (Stimulator of TAR RNA-binding)	CCT4	539	TCPD_HUMAN	SUBCELLULAR LOCATION: Cytoplasm {ECO:0000269|PubMed:17081065, ECO:0000269|PubMed:20080638}. Melanosome {ECO:0000269|PubMed:17081065}. Cytoplasm, cytoskeleton, microtubule organizing center, centrosome {ECO:0000269|PubMed:14654843, ECO:0000269|PubMed:20080638}. Cytoplasm, cytoskeleton, cilium basal body {ECO:0000250|UniProtKB:P80315}. Note=Identified by mass spectrometry in melanosome fractions fr…	cell body [GO:0044297]; cell projection [GO:0042995]; centrosome [GO:0005813]; chaperonin-containing T-complex [GO:0005832]; cytosol [GO:0005829]; extracellular exosome [GO:0070062]; melanosome [GO:0042470]; microtubule [GO:0005874]; nucleoplasm [GO:0005654]; zona pellucida receptor complex [GO:0002199]	binding of sperm to zona pellucida [GO:0007339]; positive regulation of establishment of protein localization to telomere [GO:1904851]; positive regulation of protein localization to Cajal body [GO:1904871]; positive regulation of telomerase activity [GO:0051973]; positive regulation of telomerase RNA localization to Cajal body [GO:1904874]; positive regulation of telomere maintenance via telomer…	ATP binding [GO:0005524]; RNA binding [GO:0003723]; unfolded protein binding [GO:0051082]	TCPD_HUMAN	10|25|5|0|18|12|16|16	102	12.75	8	10|15|2|0|0|1|1|1	0.51	0.94	0.51	0.94	0.51	3.4	0.24	P50991	186	14.1	91
KLHL6-strHA	O15027	Protein transport protein Sec16A (SEC16 homolog A) (p250)	SEC16A	2357	SC16A_HUMAN	SUBCELLULAR LOCATION: Endoplasmic reticulum membrane {ECO:0000269|PubMed:17005010, ECO:0000269|PubMed:29300766}; Peripheral membrane protein {ECO:0000269|PubMed:17005010}. Golgi apparatus membrane {ECO:0000305}; Peripheral membrane protein {ECO:0000305}. Cytoplasm, perinuclear region {ECO:0000250|UniProtKB:E9QAT4}. Cytoplasm, cytosol {ECO:0000269|PubMed:17428803, ECO:0000269|PubMed:21768384}. Mic…	cytosol [GO:0005829]; endoplasmic reticulum [GO:0005783]; endoplasmic reticulum exit site [GO:0070971]; endoplasmic reticulum membrane [GO:0005789]; ER to Golgi transport vesicle membrane [GO:0012507]; Golgi apparatus [GO:0005794]; Golgi membrane [GO:0000139]; organelle membrane [GO:0031090]; perinuclear region of cytoplasm [GO:0048471]	COPII vesicle coating [GO:0048208]; endoplasmic reticulum organization [GO:0007029]; endoplasmic reticulum to Golgi vesicle-mediated transport [GO:0006888]; Golgi organization [GO:0007030]; Golgi to plasma membrane CFTR protein transport [GO:0043000]; positive regulation of protein exit from endoplasmic reticulum [GO:0070863]; protein exit from endoplasmic reticulum [GO:0032527]; protein localiza…	0	SC16A_HUMAN	20|4|4|1|48|40|62|40	219	27.38	8	9|2|3|2|15|13|10|16	0.5	1	0.5	1	0.5	3.13	0.29	O15027	41	4.1	11
KLHL6-strHA	O75376	Nuclear receptor corepressor 1 (N-CoR) (N-CoR1)	NCOR1	2440	NCOR1_HUMAN	SUBCELLULAR LOCATION: Nucleus {ECO:0000255|PROSITE-ProRule:PRU00624}.	cytosol [GO:0005829]; histone deacetylase complex [GO:0000118]; membrane [GO:0016020]; mitotic spindle [GO:0072686]; nuclear chromatin [GO:0000790]; nucleoplasm [GO:0005654]; nucleus [GO:0005634]; transcription repressor complex [GO:0017053]	chromatin organization [GO:0006325]; circadian rhythm [GO:0007623]; locomotor rhythm [GO:0045475]; negative regulation of androgen receptor signaling pathway [GO:0060766]; negative regulation of fatty acid metabolic process [GO:0045922]; negative regulation of glycolytic process [GO:0045820]; negative regulation of JNK cascade [GO:0046329]; negative regulation of production of miRNAs involved in …	chromatin binding [GO:0003682]; histone deacetylase binding [GO:0042826]; nuclear hormone receptor binding [GO:0035257]; RNA polymerase II activating transcription factor binding [GO:0001102]; RNA polymerase II transcription regulatory region sequence-specific DNA binding [GO:0000977]; sequence-specific DNA binding [GO:0043565]; thyroid hormone receptor binding [GO:0046966]; transcription corepre…	NCOR1_HUMAN	0|0|0|0|11|8|19|9	47	5.88	8	0|0|0|0|0|0|0|0	0.5	1	0.5	1	0.5	58.75	0.25	O75376	23	5.3	15
KLHL6-strHA	O95453	Poly(A)-specific ribonuclease PARN (EC 3.1.13.4) (Deadenylating nuclease) (Deadenylation nuclease) (Polyadenylate-specific ribonuclease)	PARN	639	PARN_HUMAN	SUBCELLULAR LOCATION: Nucleus {ECO:0000269|PubMed:9736620}. Cytoplasm {ECO:0000269|PubMed:9736620}. Nucleus, nucleolus {ECO:0000269|PubMed:12429849, ECO:0000269|PubMed:22442037}. Note=Some nuclear fraction is nucleolar.	cytoplasm [GO:0005737]; cytosol [GO:0005829]; nuclear speck [GO:0016607]; nucleolus [GO:0005730]; nucleus [GO:0005634]	box H/ACA snoRNA 3'-end processing [GO:0000495]; female gamete generation [GO:0007292]; miRNA catabolic process [GO:0010587]; ncRNA deadenylation [GO:0110008]; nuclear-transcribed mRNA catabolic process, nonsense-mediated decay [GO:0000184]; nuclear-transcribed mRNA poly(A) tail shortening [GO:0000289]; polyadenylation-dependent snoRNA 3'-end processing [GO:0071051]; positive regulation of telome…	3'-5'-exoribonuclease activity [GO:0000175]; cation binding [GO:0043169]; metal ion binding [GO:0046872]; mRNA 3'-UTR binding [GO:0003730]; nuclease activity [GO:0004518]; poly(A)-specific ribonuclease activity [GO:0004535]; protein kinase binding [GO:0019901]; RNA binding [GO:0003723]; telomerase RNA binding [GO:0070034]	PARN_HUMAN	0|1|0|1|17|15|20|15	69	8.62	8	1|0|0|0|0|0|0|0	0.5	1	0.5	1	0.5	69	0.24	O95453	11	1.8	5
KLHL6-strHA	O95573	Long-chain-fatty-acid--CoA ligase 3 (EC 6.2.1.3) (Arachidonate--CoA ligase) (EC 6.2.1.15) (Long-chain acyl-CoA synthetase 3) (LACS 3)	ACSL3	720	ACSL3_HUMAN	SUBCELLULAR LOCATION: Mitochondrion outer membrane {ECO:0000250}; Single-pass type III membrane protein {ECO:0000250}. Peroxisome membrane {ECO:0000250}; Single-pass type III membrane protein {ECO:0000250}. Microsome membrane {ECO:0000250}; Single-pass type III membrane protein {ECO:0000250}. Endoplasmic reticulum membrane {ECO:0000250}; Single-pass type III membrane protein {ECO:0000250}.	endoplasmic reticulum [GO:0005783]; endoplasmic reticulum membrane [GO:0005789]; Golgi apparatus [GO:0005794]; integral component of membrane [GO:0016021]; lipid droplet [GO:0005811]; membrane [GO:0016020]; mitochondrial outer membrane [GO:0005741]; perinuclear region of cytoplasm [GO:0048471]; peroxisomal membrane [GO:0005778]; plasma membrane [GO:0005886]	brain development [GO:0007420]; fatty acid biosynthetic process [GO:0006633]; long-chain fatty acid import into cell [GO:0044539]; long-chain fatty acid metabolic process [GO:0001676]; long-chain fatty-acyl-CoA biosynthetic process [GO:0035338]; long-chain fatty-acyl-CoA metabolic process [GO:0035336]; neuron differentiation [GO:0030182]; positive regulation of Golgi to plasma membrane protein tr…	acyl-CoA ligase activity [GO:0003996]; arachidonate-CoA ligase activity [GO:0047676]; ATP binding [GO:0005524]; decanoate-CoA ligase activity [GO:0102391]; long-chain fatty acid-CoA ligase activity [GO:0004467]; protein domain specific binding [GO:0019904]; protein kinase binding [GO:0019901]	ACSL3_HUMAN	0|4|0|0|4|6|0|4	18	2.25	8	0|0|0|0|0|0|0|0	0.5	1	0.5	1	0.5	22.5	0.27	O95573	48	1.7	16
KLHL6-strHA	P12235	ADP/ATP translocase 1 (ADP,ATP carrier protein 1) (ADP,ATP carrier protein, heart/skeletal muscle isoform T1) (Adenine nucleotide translocator 1) (ANT 1) (Solute carrier family 25 member 4)	SLC25A4	298	ADT1_HUMAN	SUBCELLULAR LOCATION: Mitochondrion inner membrane; Multi-pass membrane protein.	integral component of mitochondrial membrane [GO:0032592]; integral component of plasma membrane [GO:0005887]; mitochondrial inner membrane [GO:0005743]; mitochondrion [GO:0005739]	ADP transport [GO:0015866]; apoptotic mitochondrial changes [GO:0008637]; generation of precursor metabolites and energy [GO:0006091]; mitochondrial genome maintenance [GO:0000002]; negative regulation of necroptotic process [GO:0060546]; regulation of insulin secretion [GO:0050796]; viral process [GO:0016032]	adenine transmembrane transporter activity [GO:0015207]; ATP transmembrane transporter activity [GO:0005347]	ADT1_HUMAN	0|0|0|0|17|11|13|11	52	6.5	8	0|0|0|0|0|0|0|0	0.5	1	0.5	1	0.5	65	0.25	P12235	195	5.1	40
KLHL6-strHA	P30876	DNA-directed RNA polymerase II subunit RPB2 (EC 2.7.7.6) (DNA-directed RNA polymerase II 140 kDa polypeptide) (DNA-directed RNA polymerase II subunit B) (RNA polymerase II subunit 2) (RNA polymerase II subunit B2)	POLR2B	1174	RPB2_HUMAN	SUBCELLULAR LOCATION: Nucleus {ECO:0000269|PubMed:9852112}.	membrane [GO:0016020]; nucleoplasm [GO:0005654]; nucleus [GO:0005634]; RNA polymerase II, core complex [GO:0005665]	7-methylguanosine mRNA capping [GO:0006370]; fibroblast growth factor receptor signaling pathway [GO:0008543]; mRNA splicing, via spliceosome [GO:0000398]; positive regulation of viral transcription [GO:0050434]; regulation of gene silencing by miRNA [GO:0060964]; RNA metabolic process [GO:0016070]; snRNA transcription by RNA polymerase II [GO:0042795]; somatic stem cell population maintenance [G…	chromatin binding [GO:0003682]; DNA binding [GO:0003677]; DNA-directed 5'-3' RNA polymerase activity [GO:0003899]; metal ion binding [GO:0046872]; ribonucleoside binding [GO:0032549]; RNA binding [GO:0003723]	RPB2_HUMAN	0|0|0|0|17|15|19|26	77	9.62	8	0|0|0|0|0|0|0|0	0.5	1	0.5	1	0.5	96.25	0.24	P30876	58	6.5	65
KLHL6-strHA	P50542	Peroxisomal targeting signal 1 receptor (PTS1 receptor) (PTS1R) (PTS1-BP) (Peroxin-5) (Peroxisomal C-terminal targeting signal import receptor) (Peroxisome receptor 1)	PEX5	639	PEX5_HUMAN	SUBCELLULAR LOCATION: Cytoplasm {ECO:0000269|PubMed:7719337}. Peroxisome membrane {ECO:0000269|PubMed:7706321, ECO:0000269|PubMed:7719337}; Peripheral membrane protein. Note=Its distribution appears to be dynamic. It is probably a cycling receptor found mainly in the cytoplasm and as well associated to the peroxisomal membrane through a docking factor (PEX13).	cytoplasm [GO:0005737]; cytosol [GO:0005829]; Golgi apparatus [GO:0005794]; membrane [GO:0016020]; peroxisomal matrix [GO:0005782]; peroxisomal membrane [GO:0005778]; peroxisome [GO:0005777]; protein-containing complex [GO:0032991]	negative regulation of protein-containing complex assembly [GO:0031333]; protein import into peroxisome matrix [GO:0016558]; protein import into peroxisome matrix, docking [GO:0016560]; protein import into peroxisome matrix, translocation [GO:0016561]; protein import into peroxisome membrane [GO:0045046]; protein targeting to peroxisome [GO:0006625]; protein tetramerization [GO:0051262]; protein …	enzyme binding [GO:0019899]; peroxisome matrix targeting signal-1 binding [GO:0005052]; peroxisome membrane targeting sequence binding [GO:0033328]; peroxisome targeting sequence binding [GO:0000268]; protein C-terminus binding [GO:0008022]; protein N-terminus binding [GO:0047485]; protein sequestering activity [GO:0140311]; small GTPase binding [GO:0031267]	PEX5_HUMAN	0|0|0|0|3|4|9|6	22	2.75	8	0|0|0|0|0|0|0|0	0.5	1	0.5	1	0.5	27.5	0.28	P50542	12	3	6
KLHL6-strHA	P54709	Sodium/potassium-transporting ATPase subunit beta-3 (Sodium/potassium-dependent ATPase subunit beta-3) (ATPB-3) (CD antigen CD298)	ATP1B3	279	AT1B3_HUMAN	SUBCELLULAR LOCATION: Cell membrane {ECO:0000269|PubMed:17081065}; Single-pass type II membrane protein {ECO:0000269|PubMed:17081065}. Melanosome {ECO:0000269|PubMed:17081065}. Note=Identified by mass spectrometry in melanosome fractions from stage I to stage IV.	caveola [GO:0005901]; extracellular exosome [GO:0070062]; melanosome [GO:0042470]; plasma membrane [GO:0005886]; sodium:potassium-exchanging ATPase complex [GO:0005890]; sperm flagellum [GO:0036126]	cellular potassium ion homeostasis [GO:0030007]; cellular sodium ion homeostasis [GO:0006883]; ion transmembrane transport [GO:0034220]; leukocyte migration [GO:0050900]; membrane repolarization [GO:0086009]; positive regulation of ATPase activity [GO:0032781]; positive regulation of potassium ion import across plasma membrane [GO:1903288]; positive regulation of potassium ion transmembrane trans…	ATPase activator activity [GO:0001671]; ATPase binding [GO:0051117]; sodium:potassium-exchanging ATPase activity [GO:0005391]	AT1B3_HUMAN	1|0|0|0|4|3|5|7	20	2.5	8	0|0|0|0|0|0|0|0	0.5	1	0.5	1	0.5	25	0.28	P54709	18	1.4	4
KLHL6-strHA	P55084	Trifunctional enzyme subunit beta, mitochondrial (TP-beta) [Includes: 3-ketoacyl-CoA thiolase (EC 2.3.1.155) (EC 2.3.1.16) (Acetyl-CoA acyltransferase) (Beta-ketothiolase)]	HADHB	474	ECHB_HUMAN	SUBCELLULAR LOCATION: Mitochondrion {ECO:0000269|PubMed:21527675}. Mitochondrion inner membrane {ECO:0000269|PubMed:21527675}. Mitochondrion outer membrane {ECO:0000269|PubMed:21527675}. Endoplasmic reticulum {ECO:0000269|PubMed:21527675}. Note=Protein stability and association with membranes require HADHA. {ECO:0000269|PubMed:29915090}.	endoplasmic reticulum [GO:0005783]; mitochondrial envelope [GO:0005740]; mitochondrial inner membrane [GO:0005743]; mitochondrial nucleoid [GO:0042645]; mitochondrial outer membrane [GO:0005741]; mitochondrion [GO:0005739]	cardiolipin acyl-chain remodeling [GO:0035965]; fatty acid beta-oxidation [GO:0006635]	3-hydroxyacyl-CoA dehydrogenase activity [GO:0003857]; acetyl-CoA C-acyltransferase activity [GO:0003988]; acetyl-CoA C-myristoyltransferase activity [GO:0050633]; enoyl-CoA hydratase activity [GO:0004300]; RNA binding [GO:0003723]	ECHB_HUMAN	0|0|0|0|6|4|3|4	17	2.12	8	0|0|0|0|0|0|0|0	0.5	1	0.5	1	0.5	21.25	0.29	P55084	47	3.8	22
KLHL6-strHA	P84095	Rho-related GTP-binding protein RhoG	RHOG	191	RHOG_HUMAN	SUBCELLULAR LOCATION: Cell membrane {ECO:0000305}; Lipid-anchor {ECO:0000305}; Cytoplasmic side {ECO:0000305}.	cell cortex [GO:0005938]; cell projection [GO:0042995]; cytoplasm [GO:0005737]; cytoplasmic vesicle [GO:0031410]; cytoskeleton [GO:0005856]; cytosol [GO:0005829]; endoplasmic reticulum membrane [GO:0005789]; extracellular exosome [GO:0070062]; focal adhesion [GO:0005925]; intracellular membrane-bounded organelle [GO:0043231]; plasma membrane [GO:0005886]; secretory granule membrane [GO:0030667]	actin cytoskeleton organization [GO:0030036]; actin filament organization [GO:0007015]; activation of GTPase activity [GO:0090630]; cell chemotaxis [GO:0060326]; cell projection assembly [GO:0030031]; cortical cytoskeleton organization [GO:0030865]; engulfment of apoptotic cell [GO:0043652]; motor neuron axon guidance [GO:0008045]; neutrophil degranulation [GO:0043312]; positive regulation of cel…	GTPase activity [GO:0003924]; GTP binding [GO:0005525]; protein kinase binding [GO:0019901]	RHOG_HUMAN	0|3|0|0|6|5|0|4	18	2.25	8	0|0|0|0|0|0|0|0	0.5	1	0.5	1	0.5	22.5	0.28	P84095	11	1.1	2
KLHL6-strHA	Q13422	DNA-binding protein Ikaros (Ikaros family zinc finger protein 1) (Lymphoid transcription factor LyF-1)	IKZF1	519	IKZF1_HUMAN	SUBCELLULAR LOCATION: Nucleus {ECO:0000269|PubMed:17135265, ECO:0000269|PubMed:21548011, ECO:0000269|PubMed:22106042, ECO:0000269|PubMed:23071339}. Note=In resting lymphocytes, distributed diffusely throughout the nucleus. Localizes to pericentromeric heterochromatin in proliferating cells. This localization requires DNA binding which is regulated by phosphorylation / dephosphorylation events. {E…	cytoplasm [GO:0005737]; nuclear pericentric heterochromatin [GO:0031618]; nucleoplasm [GO:0005654]; nucleus [GO:0005634]; protein-containing complex [GO:0032991]	cell cycle [GO:0007049]; chromatin organization [GO:0006325]; erythrocyte differentiation [GO:0030218]; lymphocyte differentiation [GO:0030098]; mesoderm development [GO:0007498]; negative regulation of transcription, DNA-templated [GO:0045892]; positive regulation of transcription by RNA polymerase II [GO:0045944]	DNA binding [GO:0003677]; DNA-binding transcription factor activity [GO:0003700]; identical protein binding [GO:0042802]; metal ion binding [GO:0046872]; protein domain specific binding [GO:0019904]; RNA polymerase II cis-regulatory region sequence-specific DNA binding [GO:0000978]; RNA polymerase II transcription regulatory region sequence-specific DNA binding [GO:0000977]; transcription regulat…	IKZF1_HUMAN	0|0|0|0|3|3|4|3	13	1.62	8	0|0|0|0|0|0|0|0	0.5	1	0.5	1	0.5	16.25	0.3	Q13422	2	2	3
KLHL6-strHA	Q14257	Reticulocalbin-2 (Calcium-binding protein ERC-55) (E6-binding protein) (E6BP)	RCN2	317	RCN2_HUMAN	SUBCELLULAR LOCATION: Endoplasmic reticulum lumen.	endoplasmic reticulum [GO:0005783]; endoplasmic reticulum lumen [GO:0005788]; nucleolus [GO:0005730]	0	calcium ion binding [GO:0005509]	RCN2_HUMAN	0|0|0|0|7|9|10|5	31	3.88	8	0|0|0|0|0|0|0|1	0.5	1	0.5	1	0.5	31	0.26	Q14257	126	4	26
KLHL6-strHA	Q15782	Chitinase-3-like protein 2 (Chondrocyte protein 39) (YKL-39)	CHI3L2	390	CH3L2_HUMAN	SUBCELLULAR LOCATION: Secreted {ECO:0000305}.	extracellular region [GO:0005576]; extracellular space [GO:0005615]	carbohydrate metabolic process [GO:0005975]; chitin catabolic process [GO:0006032]	carbohydrate binding [GO:0030246]; chitin binding [GO:0008061]; hydrolase activity [GO:0016787]	CH3L2_HUMAN	0|1|0|0|5|4|7|3	20	2.5	8	0|0|0|0|0|0|0|1	0.5	1	0.5	1	0.5	20	0.29	Q15782	0	0	0
[truncated: 7,442 more rows]

## Sheet: Table_S3G
Table S3G. Ubiquitinated KLHL6 peptides identified in eight KLHL6-strep pull-downs. Peptides with lysines (K) carrying diGly modifications indicative of ubiquitination. Number of peptide-spectrum matches (PSMs).
[truncated: 6 more rows]

[truncated: 2 more sheets: Table_S3H, Table_S3I]
