# Supplementary material for: Disruption of KLHL6 Fuels Oncogenic Antigen Receptor Signaling in B-Cell Lymphoma
Source: Blood Cancer Discov. 2024 Apr 17;5(5):331–52. doi: 10.1158/2643-3230.BCD-23-0182 (PMC11369598; doi:10.1158/2643-3230.BCD-23-0182)
Supplement: Table S4 — shows data from the analysis of protein-protein interactions of KLHL6 identified with proximity-ligation with C-terminal BioID2 constructs. [file bcd-23-0182_table_s4_suppst4.xlsx]

## Sheet: Table_S4
Supplemental Table S4. Analysis of protein-protein interactions of KLHL6 identified with proximity-ligation with C-terminal BioID2 constructs.
Table S4A	Peptide spectral counts of identified proteins (rows, gene/bait identifiers) accross biological replicates of different BioID2-tagged baits (Columns) from SuDHL5 discovery cell line.
Table S4B	DESeq2 model of differentially interacting proteins between KLHL6 and EmGFP control.
Table S4C	Saint analysis of wild-type and mutant KLHL6 interactors screened with BioID2.
Table S4D	Peptide spectral counts of purified biotinylated proteins identified from U2932 cell line transduced with different BioID2 constructs.

## Sheet: Table_S4A
Table S4A. Peptide spectral counts of identified prey proteins (rows, gene names, baits bolded) accross biological replicates of different BioID2-tagged baits (Columns) from SuDHL5 discovery cell line. Each condition with four biological replicates. PD#2 indicates mass spec run batch.
Prey proteins	EmGFP.BioID2_PD#2.1	EmGFP.BioID2_PD#2.2	EmGFP.BioID2_PD#2.3	EmGFP.BioID2_PD#2.4	KLHL6.BioID2_PD#2.1	KLHL6.BioID2_PD#2.2	KLHL6.BioID2_PD#2.3	KLHL6.BioID2_PD#2.4	KLHL6.L65P.BioID2_PD#2.1	KLHL6.L65P.BioID2_PD#2.2	KLHL6.L65P.BioID2_PD#2.3	KLHL6.L65P.BioID2_PD#2.4	KLHL6.E547K.BioID2_PD#2.1	KLHL6.E547K.BioID2_PD#2.2	KLHL6.E547K.BioID2_PD#2.3	KLHL6.E547K.BioID2_PD#2.4	KLHL6.E568K.BioID2_PD#2.1	KLHL6.E568K.BioID2_PD#2.2	KLHL6.E568K.BioID2_PD#2.3	KLHL6.E568K.BioID2_PD#2.4
EmGFP	21	19	14	18	0	0	0	0	0	0	0	0	0	0	0	0	0	0	0	0
KLHL6	0	0	0	0	88	69	64	76	0	0	0	0	0	0	0	0	0	0	0	0
KLHL6-L65P	0	0	0	0	0	0	0	0	64	67	72	66	0	0	0	0	0	0	0	0
KLHL6-E547K	0	0	0	0	0	0	0	0	0	0	0	0	129	91	75	86	0	0	0	0
KLHL6-E568K	0	0	0	0	0	0	0	0	0	0	0	0	0	0	0	0	102	93	70	79
BioID2	195	248	259	221	21	16	13	17	12	14	17	14	23	19	13	21	23	20	15	19
TTC26	1	1	2	0	0	0	0	0	0	0	0	0	0	0	0	0	0	0	0	0
UBA6	9	12	6	8	0	0	0	0	0	0	0	0	0	0	0	0	1	0	0	0
ESYT2	0	0	0	0	0	0	1	0	0	0	0	0	0	1	0	0	0	0	1	1
PIPSL	0	0	0	0	0	0	0	0	0	3	0	0	0	0	0	0	0	0	0	0
SBNO1	3	5	3	3	1	0	0	1	0	0	1	0	0	0	0	0	0	0	0	0
GRID2IP	0	0	0	0	0	0	0	1	0	0	0	0	0	0	0	0	0	0	0	0
TRAPPC13	1	0	1	1	0	0	0	0	0	0	0	0	0	0	0	0	0	0	0	0
CNOT1	9	15	13	10	12	7	8	9	26	35	41	31	14	12	6	8	13	19	6	12
DPPA5	0	0	0	0	0	0	0	0	1	0	0	0	0	0	0	0	0	0	0	0
PABPN1L	0	0	0	0	0	0	0	0	0	0	0	0	0	0	0	1	0	0	0	0
FAM186A	0	0	0	0	1	0	0	0	0	0	0	0	0	0	0	1	0	0	0	0
STRCP1	0	0	0	0	1	0	0	0	0	0	0	0	0	0	0	0	0	0	0	0
C5orf52	0	0	0	0	0	0	0	0	0	0	0	0	0	0	0	0	0	0	1	0
TUBAL3	5	8	5	5	3	2	3	4	4	3	2	3	4	5	2	3	0	3	0	3
SMCHD1	41	58	46	59	0	0	0	0	0	0	0	0	0	0	0	0	0	0	0	0
A6NIZ1	0	0	0	0	0	0	0	2	0	2	1	0	1	0	0	0	1	0	0	0
ANXA2P2	0	0	1	1	0	0	0	0	0	0	0	0	0	0	0	0	0	0	0	0
ZNF729	0	0	0	0	0	0	0	0	0	0	0	1	0	0	0	0	0	0	0	0
ZNF726	0	0	0	0	0	0	0	0	0	0	0	0	0	0	0	0	0	0	2	0
POM121C	0	0	0	0	0	1	1	0	0	0	0	1	1	1	2	1	0	0	0	1
PMS2P5	1	0	0	0	0	0	0	0	0	0	0	0	0	0	0	0	0	0	0	0
A8MUI8	0	1	0	0	0	0	0	0	0	0	0	0	0	0	0	0	0	0	0	0
NCF1C	2	2	1	1	0	0	0	0	0	0	0	0	0	0	0	0	0	0	0	0
PHF20L1	0	0	0	0	0	0	0	0	0	0	0	1	0	0	0	2	0	0	0	0
A8MX80	0	0	1	0	0	0	0	0	0	0	0	0	0	0	0	0	0	0	0	0
MYO1G	1	0	2	1	0	2	1	0	1	1	0	6	1	0	0	0	0	0	1	1
HMGB1P1	0	0	0	0	0	0	0	0	0	0	1	0	0	0	0	0	0	0	0	0
HNRNPCL2	0	0	0	1	2	0	0	3	2	0	0	2	3	0	0	0	0	0	3	0
WASH3P	7	7	10	6	0	0	0	0	0	0	0	5	0	0	0	0	0	0	3	0
MCRIP1	6	4	4	5	6	5	7	8	6	9	7	6	8	9	9	8	8	6	8	7
C11orf98	0	1	2	1	3	2	6	2	4	4	3	2	5	3	4	2	3	1	4	4
SUMO1P1	2	2	1	2	1	1	3	2	2	0	0	3	1	1	0	1	1	1	2	2
ASDURF	0	0	0	0	2	4	4	3	1	1	3	2	3	4	1	1	4	4	4	3
KIF2A	1	1	0	0	0	0	0	1	1	0	1	0	1	0	0	0	0	0	0	1
DDX39A	8	11	16	9	12	12	0	12	12	14	9	7	14	13	10	9	10	4	0	13
PDLIM1	6	4	3	1	0	0	0	0	0	0	1	0	0	0	0	0	0	1	0	0
MYO1C	0	0	0	0	3	0	0	0	0	0	0	0	0	0	0	0	0	0	0	0
SNAP23	3	3	2	4	7	9	5	9	5	11	9	7	8	8	8	12	6	10	9	10
HAX1	0	0	0	0	0	0	0	0	1	0	0	0	0	0	0	0	0	0	0	0
AIP	2	1	2	2	16	12	11	14	11	9	13	14	14	10	10	13	15	14	7	10
GTPBP1	0	0	0	1	0	0	0	0	0	0	0	0	0	0	0	0	0	0	0	0
SMAP	2	3	1	1	0	0	0	0	0	0	0	0	0	0	0	0	0	0	0	0
AP3B1	1	1	1	0	0	0	1	0	1	1	0	1	0	0	0	0	2	0	0	0
NFKBIE	16	15	13	11	1	1	1	4	2	2	4	5	1	1	0	1	1	0	0	0
PSMD11	7	15	12	13	11	10	9	6	18	16	22	18	12	8	8	7	12	5	7	9
PSMD12	12	10	10	14	10	9	12	8	14	16	13	15	11	9	8	10	12	6	7	9
PSMD9	0	1	0	0	0	0	0	0	0	0	0	0	1	0	0	1	0	0	0	0
MEN1	1	1	1	0	1	0	1	0	0	0	0	1	0	0	0	1	1	0	1	1
TAF4	2	3	1	4	0	0	0	0	0	0	0	0	0	0	0	0	0	0	0	0
RFXAP	3	2	3	2	0	0	0	0	0	0	0	0	0	0	0	0	0	0	0	0
CLIC1	0	0	1	0	0	2	0	0	0	0	0	0	2	0	0	1	0	1	0	0
EIF3F	15	13	13	17	3	4	5	5	3	5	4	4	4	3	2	4	4	6	0	3
SLC1A7	0	0	1	0	0	0	0	0	0	0	0	0	0	0	0	0	0	0	0	0
IPO5	1	0	1	2	1	0	0	0	0	0	0	0	0	0	0	0	0	0	0	0
POLRMT	0	0	0	0	0	0	0	0	0	0	0	1	1	0	0	0	0	0	0	0
SAP18	0	0	0	0	0	0	0	0	0	0	0	0	0	0	0	0	0	0	0	1
IGF2BP3	0	0	0	0	0	0	1	1	1	0	1	0	0	0	0	0	1	0	0	1
DNM1L	38	44	38	42	5	7	1	10	3	5	3	4	2	4	1	3	4	2	0	1
PIK3C2A	0	1	0	0	0	0	0	0	0	0	0	0	0	0	0	0	0	0	0	0
NDUFA4	0	0	0	0	2	0	2	2	1	3	2	2	2	3	3	3	2	1	1	2
PSMD14	3	4	3	3	3	2	3	4	6	9	9	8	2	4	2	2	2	1	3	3
KPNA3	5	6	3	6	1	0	1	0	0	1	0	0	1	0	0	1	1	0	0	2
USP9Y	0	0	0	0	1	1	0	2	2	2	0	1	2	0	0	0	2	0	1	1
PES1	0	0	2	1	2	3	4	2	4	1	3	1	2	2	0	5	5	1	2	3
NOP56	0	1	2	2	8	8	6	5	7	5	4	4	8	5	8	7	7	1	3	7
DDX3X	36	35	33	35	13	12	11	20	14	14	24	14	19	12	10	18	12	15	9	17
KPNA4	7	9	6	8	0	0	0	0	0	0	0	0	0	0	0	0	0	0	0	0
PPP6C	11	14	11	11	4	4	4	2	3	1	3	3	3	2	3	2	5	3	3	4
ACACB	14	14	11	10	97	101	111	97	102	93	76	100	116	102	98	99	104	110	103	95
SH2B2	0	0	0	0	0	1	0	1	1	0	0	0	0	1	0	0	0	0	0	0
NCKAP5	0	0	0	0	0	0	0	0	1	0	0	2	0	0	0	0	0	0	0	0
CDK2AP1	1	0	0	0	0	0	0	0	0	0	0	0	0	0	0	0	0	0	0	0
TXNDC9	1	2	1	2	2	1	1	1	1	3	5	1	1	0	1	0	1	1	0	1
TRAFD1	0	0	0	0	1	1	1	2	1	1	1	1	1	0	0	0	0	1	1	0
GAPDHS	0	0	0	0	0	0	0	0	0	0	0	0	0	0	0	0	0	0	1	0
UBFD1	3	4	4	0	0	0	0	0	0	0	0	0	0	0	0	0	0	0	0	0
COPE	0	1	0	0	0	0	0	0	0	0	0	0	0	0	0	1	0	0	0	0
RFXANK	1	0	0	0	0	0	0	0	0	0	0	0	0	0	0	0	0	0	0	0
AP3D1	1	1	0	0	0	0	0	0	1	0	1	0	0	0	0	0	0	0	0	0
ABLIM1	0	0	0	0	0	0	0	0	0	1	1	1	0	0	0	0	0	0	0	0
DVL2	7	12	11	6	22	18	29	22	23	23	24	27	22	27	22	27	23	23	24	16
RGPD8	0	0	0	0	0	0	0	0	0	24	0	27	0	0	0	0	0	0	0	0
APAF1	0	0	1	0	0	0	0	0	0	0	0	0	0	0	0	0	0	0	0	0
ACOT8	0	1	0	0	1	0	0	0	0	0	0	0	0	0	0	0	0	0	0	0
CDIPT	0	0	0	0	1	1	0	0	0	0	0	0	0	0	0	0	0	0	0	0
PDCD5	1	0	0	0	0	0	0	0	0	0	0	0	0	0	0	0	0	0	0	0
PRMT5	2	2	2	0	0	0	1	0	0	0	1	0	1	0	0	0	2	0	0	1
CHEK1	0	0	0	0	1	0	0	0	1	0	0	0	0	0	0	0	0	0	0	0
TPP1	0	0	0	0	0	0	0	0	0	0	0	0	1	0	0	0	0	0	0	0
TCERG1	8	5	8	5	0	0	0	1	2	0	0	1	0	0	0	0	1	1	0	1
NDC80	0	0	0	0	0	0	0	0	5	3	4	7	0	0	0	0	0	0	0	0
PSMA7	5	6	4	5	4	4	3	3	4	6	6	7	4	2	2	4	4	6	6	5
GEMIN2	1	0	1	1	0	0	1	0	1	0	1	0	0	0	0	0	0	0	0	0
HAT1	6	4	4	7	1	0	0	3	0	2	4	0	4	0	0	2	3	0	0	0
CASQ2	0	0	0	0	0	0	0	1	0	0	0	0	0	0	0	0	0	0	0	0
HGS	2	0	0	1	0	0	0	0	0	2	0	0	0	0	0	0	0	0	0	0
PPP1R12A	9	8	8	6	0	0	0	0	1	1	2	2	1	1	0	1	1	5	1	1
GAK	2	2	3	2	0	0	0	0	0	0	1	0	0	0	0	0	0	0	0	0
HNRNPDL	0	0	0	3	0	0	0	0	0	3	2	0	0	0	0	0	0	0	0	0
XPO1	0	0	0	0	0	0	0	1	0	1	2	0	0	0	0	0	0	0	0	1
BTAF1	0	0	0	0	0	0	1	0	0	0	0	0	1	0	0	0	0	0	0	0
ATP2A1	0	0	0	0	0	0	0	13	0	0	0	0	0	0	0	0	0	0	0	0
PDZD2	0	0	0	0	0	0	0	1	0	0	0	0	0	0	0	0	0	0	0	0
SEC16A	2	0	1	1	32	38	36	37	64	78	57	72	28	32	29	34	24	28	26	26
RIMBP2	0	1	0	1	0	0	0	0	0	0	0	0	0	0	0	0	0	0	0	0
U2SURP	29	25	30	31	2	3	0	0	11	11	9	9	0	0	0	5	0	0	0	0
SETD1A	0	1	0	1	0	0	0	0	0	0	0	0	0	0	0	0	0	0	0	0
TRANK1	0	0	1	0	0	0	0	0	0	0	0	0	0	0	0	0	0	0	0	0
SYNJ2	0	0	0	0	0	0	0	0	0	0	0	0	0	1	0	0	0	0	0	0
PFAS	3	4	5	6	0	0	0	0	0	1	0	0	0	1	0	0	0	0	0	0
ANKRD28	3	3	4	4	0	0	0	1	0	0	1	2	0	0	0	0	0	0	0	0
ARHGEF11	0	0	1	0	0	0	0	0	0	0	0	0	0	0	0	0	0	0	0	0
SCAMP1	0	1	1	1	0	0	1	1	0	1	0	0	0	0	0	0	0	0	0	1
ARPC1B	13	14	12	15	4	4	4	3	3	2	6	5	4	5	3	2	7	5	3	3
ARPC2	20	28	23	24	7	7	5	3	3	2	7	9	7	2	2	2	7	8	2	2
ARPC3	6	4	7	4	4	3	1	0	3	1	3	3	3	1	0	0	3	0	0	2
POLR1C	1	1	2	3	0	1	0	0	0	1	1	0	1	0	0	0	0	0	0	0
CETN3	0	0	0	0	0	0	0	0	1	0	0	0	0	0	0	0	0	0	0	0
VILL	0	0	0	1	0	0	0	0	0	0	0	0	0	0	0	0	0	0	0	0
PFDN6	4	5	3	5	4	3	3	3	2	3	2	3	2	2	2	3	5	2	3	2
NKRF	0	0	2	0	1	0	2	0	3	2	1	0	0	0	2	1	1	0	2	5
SURF4	0	0	0	0	0	0	0	0	0	0	1	0	1	0	0	1	1	0	0	0
OGT	18	13	6	15	1	2	2	3	6	6	7	8	3	3	0	0	6	0	0	2
PPM1G	8	7	7	7	0	0	0	0	0	0	0	0	0	0	0	0	0	0	0	0
INPPL1	2	2	0	3	0	0	0	0	0	0	0	0	0	0	0	1	0	0	0	0
EIF3D	11	13	14	16	2	0	2	4	2	6	4	3	4	0	2	2	3	4	2	2
EIF3H	11	13	12	17	0	0	0	0	0	1	0	0	2	0	0	0	0	0	0	1
HDAC3	5	6	5	6	2	2	2	0	6	5	9	5	0	0	0	0	0	0	0	0
NVL	0	4	0	0	0	0	3	0	1	0	0	1	0	0	2	0	1	0	0	0
ARPC5	3	3	3	3	1	0	1	1	1	1	1	1	1	1	1	1	1	0	0	1
MAFG	0	0	0	0	0	0	1	0	0	0	0	0	0	0	0	0	0	0	0	0
PER1	2	0	0	0	0	0	0	0	0	0	0	0	1	0	0	0	0	0	0	0
RNF113A	3	2	3	1	0	0	0	0	0	0	0	0	0	0	0	0	0	0	0	0
DHX15	24	19	23	23	5	8	8	7	8	8	8	4	7	6	6	8	7	2	2	8
TTI1	1	0	0	0	0	0	0	0	0	0	0	0	0	0	0	0	0	0	0	0
RRP8	0	1	0	1	2	1	1	2	3	1	0	1	2	1	1	1	1	0	1	1
PRPF4	10	8	10	11	0	0	0	0	0	0	0	0	0	0	0	0	0	0	0	0
PHGDH	11	7	5	6	5	4	6	7	5	9	10	2	9	3	3	6	7	5	3	5
DYNC1LI2	4	2	5	4	0	0	0	0	0	0	0	0	0	0	0	0	0	0	0	0
PSMD3	17	15	15	20	15	14	14	16	20	21	21	22	13	13	11	19	16	14	11	14
PAPSS1	0	1	1	1	0	0	0	0	0	0	0	0	0	0	0	0	0	0	0	0
SART1	7	8	5	5	0	0	0	0	0	0	1	0	0	0	0	0	0	0	0	0
DAPK3	0	0	0	0	0	0	0	0	0	1	0	1	0	0	0	0	0	0	0	0
CCP110	3	0	2	1	2	1	2	0	1	2	2	3	0	0	0	0	0	0	0	0
PPIP5K2	11	13	11	10	0	0	0	0	0	0	0	0	0	0	0	0	0	0	0	0
MAP3K7	1	2	1	3	0	0	0	0	7	5	7	10	0	0	0	0	0	0	0	0
EEF1E1	3	5	5	3	3	2	6	4	5	6	7	4	5	4	3	3	6	2	5	5
ZNF208	1	0	0	0	0	0	0	0	0	0	0	0	0	0	0	0	0	0	0	0
RIPK2	0	1	2	0	0	0	0	0	0	0	0	0	0	0	0	0	0	0	0	0
HNRNPR	8	9	9	10	8	8	8	8	8	11	10	6	6	5	9	9	8	0	0	12
PRPF3	6	8	6	6	0	0	0	0	0	0	0	0	0	0	0	0	0	0	0	0
TXNL1	4	3	2	3	3	3	3	2	3	4	2	2	3	2	0	2	2	1	0	1
TPD52L2	15	16	17	13	1	1	0	0	2	3	2	3	0	0	1	1	0	2	0	0
FIBP	1	0	0	0	0	0	0	0	0	0	0	0	0	0	0	0	0	0	0	0
EIF4G3	62	69	65	64	25	8	18	15	20	17	33	30	23	8	9	15	20	28	12	16
PPIH	4	3	4	4	0	0	0	0	0	0	1	0	0	0	0	0	0	0	0	0
LAMTOR5	1	0	0	0	0	0	0	0	0	0	0	2	0	0	0	0	0	0	0	0
WIPF1	10	8	5	6	1	0	0	0	0	0	1	1	0	0	0	0	0	1	1	0
DENR	0	1	0	0	0	0	0	0	0	0	0	0	0	0	0	0	0	0	0	0
XPOT	0	2	2	1	0	2	1	1	1	1	1	0	2	0	1	0	2	0	1	1
TIMM44	3	3	4	2	6	6	8	7	8	6	4	5	9	6	7	4	3	1	3	5
TRAPPC3	1	0	1	1	0	0	0	0	0	0	0	0	1	0	0	0	0	0	0	0
PLRG1	0	0	0	0	0	0	0	1	0	2	1	1	0	0	2	0	0	0	0	0
ZNF207	2	3	0	3	0	0	0	0	0	0	0	0	0	0	0	0	0	0	0	0
LDB2	0	0	1	0	0	0	0	0	0	0	0	0	0	0	0	0	0	0	0	0
BUB1	0	0	0	0	0	0	0	0	0	0	0	0	0	0	0	0	0	0	0	1
BUB3	6	6	4	9	1	0	1	1	0	1	2	0	2	0	1	0	1	0	0	0
ACTN4	0	0	0	0	0	0	0	0	0	0	0	0	0	0	0	0	0	0	2	0
HTATSF1	3	3	4	5	0	0	0	0	0	0	0	0	0	0	0	0	0	0	0	0
AP1G1	0	1	0	2	0	0	0	0	0	0	0	0	0	0	0	0	0	0	0	0
STX6	0	0	0	0	0	0	0	0	0	0	0	0	0	0	0	0	1	0	0	0
SYNGR2	1	0	0	0	2	2	1	2	1	2	3	1	1	1	1	1	2	0	1	2
SGTA	0	0	0	0	0	0	0	0	0	0	1	0	0	0	0	0	0	0	0	0
ENSA	4	4	5	6	2	2	0	0	0	0	0	0	0	0	0	0	1	1	0	0
NARS1	5	9	8	8	0	0	0	0	0	0	0	0	0	0	0	0	0	0	0	0
NUDT21	10	10	13	12	0	0	0	0	2	0	1	1	0	0	0	0	0	0	0	0
LANCL1	0	0	0	0	2	1	2	1	1	1	2	0	3	1	1	0	2	1	1	3
STRN	4	3	2	3	0	0	0	0	0	0	0	0	0	0	0	0	0	0	0	0
AKAP8	1	0	0	0	0	0	0	0	0	0	0	0	0	0	0	1	0	1	0	1
IDH3B	0	0	0	0	0	0	0	0	0	0	1	0	0	0	0	0	1	0	0	0
AHCYL1	0	1	0	0	0	0	0	0	0	0	0	0	0	0	0	0	0	0	0	0
NDUFS5	0	0	0	0	0	0	0	1	0	1	1	0	0	0	0	0	0	0	0	0
ORC4	0	0	0	1	0	0	0	0	0	0	0	0	0	0	0	0	0	0	0	0
RAD21	0	0	1	1	7	3	2	0	4	2	2	2	5	2	4	1	4	1	2	2
DHX16	4	3	2	6	0	0	0	0	0	0	0	0	0	0	0	0	0	0	0	0
ADGRB3	0	0	0	0	0	0	0	0	0	0	0	0	1	0	0	0	0	0	0	0
MED14	0	2	2	0	0	0	0	0	0	0	0	0	0	0	0	0	0	0	0	0
SMARCA5	19	11	19	17	12	10	10	12	12	14	14	7	9	2	7	6	9	12	13	14
SPAG9	7	9	8	6	0	0	0	0	0	0	0	0	0	0	0	0	0	0	0	0
ZNF292	0	0	0	0	0	0	0	0	0	0	0	0	0	0	0	0	0	0	0	1
AQR	3	0	2	2	0	0	0	0	0	0	0	0	0	0	0	0	0	0	0	0
KDM1A	5	7	6	7	0	0	2	0	0	0	0	0	0	0	0	0	0	0	0	0
TBC1D4	0	0	0	1	0	0	0	0	0	0	0	0	0	0	0	0	0	0	0	0
NME2P1	0	0	0	0	0	0	0	0	0	0	0	0	0	0	0	0	1	0	0	2
MPZL2	0	0	0	0	0	0	0	0	0	0	0	0	0	0	0	0	0	0	0	1
ACSL4	0	0	0	0	0	0	0	1	0	2	0	0	1	0	0	2	1	0	0	1
SNX3	1	0	0	1	0	0	0	0	0	0	0	0	0	0	0	0	0	0	0	0
OGA	5	10	4	6	0	0	0	0	0	0	0	0	0	0	0	0	0	0	0	0
SYNCRIP	8	5	4	7	5	4	6	4	5	8	7	4	3	2	5	5	5	0	2	7
TDRD6	0	0	0	0	0	0	0	0	0	1	0	0	0	0	0	0	0	0	0	0
CCNT1	2	1	2	2	0	0	0	0	0	0	0	1	0	0	0	1	0	0	0	0
EIF4E2	1	2	2	2	0	0	0	0	0	0	0	1	0	0	0	0	0	0	0	0
DIAPH1	9	8	8	10	3	3	3	6	3	4	3	3	3	2	1	1	5	3	3	6
KLHL41	0	0	0	0	0	0	0	0	0	1	0	0	0	0	0	0	0	0	0	0
PLIN3	11	13	12	12	0	0	0	0	0	0	0	0	0	0	0	0	0	0	0	0
SLC16A7	0	0	0	0	0	0	0	0	1	0	0	0	0	0	0	0	0	0	0	0
KPNA6	7	7	6	7	0	0	2	3	0	3	0	0	3	0	0	4	1	1	0	2
LPXN	17	17	20	20	7	8	8	5	6	9	8	8	6	5	4	6	8	8	5	6
SNX2	8	6	3	6	0	0	0	0	0	0	3	0	0	0	1	0	2	0	0	0
DPM1	3	2	1	2	6	5	4	1	5	5	7	4	6	4	2	5	4	1	2	5
USO1	1	2	2	1	1	0	1	0	0	1	2	0	0	0	0	0	0	0	0	0
MRPS14	0	0	0	0	0	0	2	1	1	0	1	1	1	0	1	1	1	1	1	2
H2BC12	11	12	11	9	8	9	5	8	11	11	6	8	11	14	14	14	9	11	13	12
PQBP1	0	0	1	0	0	0	0	0	0	0	0	0	0	0	0	0	0	0	0	0
DKC1	0	2	1	0	1	2	1	1	1	2	1	0	1	0	0	1	1	0	0	4
EIF5B	18	20	23	24	1	1	1	1	0	2	4	1	2	2	1	1	0	5	1	1
EDF1	1	4	4	3	1	3	1	1	1	1	2	2	3	2	0	0	4	2	2	1
DNAJA2	3	5	6	8	9	8	8	7	7	8	8	5	12	8	10	11	8	11	7	8
BRD4	1	0	0	1	0	0	0	0	0	0	0	0	0	0	0	0	0	0	0	0
TBL1X	8	0	0	7	0	0	0	0	6	8	0	0	0	0	0	0	0	0	0	0
PFDN1	1	2	1	0	3	3	1	2	0	1	1	0	2	1	1	1	3	4	2	1
NBN	2	4	4	3	0	0	0	0	0	0	0	0	1	0	0	0	0	0	0	0
SRGAP2	0	2	0	0	0	0	0	0	0	0	0	0	0	0	0	0	0	0	0	0
N4BP1	8	8	4	9	0	0	0	0	1	0	0	0	0	0	0	0	0	0	0	0
CLASP2	4	5	0	2	0	0	0	0	0	0	0	0	0	0	0	0	0	0	0	0
CPNE3	1	0	1	0	0	0	0	0	0	0	0	0	0	0	0	0	0	0	0	0
DEPDC5	0	0	0	0	0	0	0	0	0	0	0	0	0	0	0	0	0	0	0	1
ATG13	2	0	2	2	0	0	0	0	0	0	0	0	0	0	0	0	0	0	0	0
ZC3H11A	1	0	0	0	0	0	0	0	0	2	0	0	0	0	0	0	0	0	0	0
CLUH	7	8	6	10	0	0	0	0	0	0	0	0	1	0	0	0	0	0	0	0
DNAJC13	0	0	0	0	0	0	0	0	0	0	1	0	0	0	0	0	0	0	0	0
PPP6R2	1	4	2	1	0	0	0	0	0	0	1	0	0	0	0	0	0	0	0	0
CNOT3	3	3	4	3	1	1	2	1	6	8	5	8	2	1	0	2	0	1	0	1
DNAJB6	1	0	0	0	0	0	0	0	0	0	1	0	0	0	0	0	0	0	0	0
ZPR1	6	5	4	4	2	1	2	1	1	0	1	3	0	1	0	0	1	0	1	1
PDCD6	1	0	0	0	1	0	0	2	0	1	1	0	2	0	0	1	1	0	0	1
TBCA	0	0	0	0	0	1	0	0	0	0	0	0	0	0	0	0	0	0	0	0
ATP6V1G1	0	1	0	1	0	0	0	0	0	0	0	0	1	0	0	0	0	0	0	0
VPS4B	6	5	1	6	0	0	0	0	0	0	0	0	2	0	0	0	0	0	0	0
MPDU1	0	0	0	0	0	0	0	1	0	0	1	0	0	0	0	0	0	0	0	0
ZNF217	0	0	0	1	0	0	0	0	0	0	0	0	0	0	0	0	0	0	0	0
MACROH2A1	1	0	0	0	1	1	0	1	0	1	0	0	0	0	0	0	0	0	0	3
FLNB	0	0	13	13	0	0	0	0	0	0	0	0	0	0	0	0	0	0	0	0
NCOR1	15	10	7	15	8	2	4	7	40	44	47	49	1	0	0	1	2	2	2	1
PEX14	3	4	2	3	0	0	0	0	1	0	1	0	0	0	0	0	0	0	0	0
CS	0	0	0	0	0	1	0	0	0	0	0	0	1	0	0	0	0	0	0	0
SPAG7	2	2	2	2	0	0	0	0	0	0	0	0	0	0	0	0	0	0	0	0
SEC22B	0	1	1	1	2	1	1	2	1	0	2	1	1	0	0	3	1	0	0	1
PRPF40A	7	9	10	11	0	0	1	0	1	1	2	0	1	0	0	1	1	0	0	1
TACC1	1	0	0	0	0	0	0	0	0	0	0	0	0	0	0	0	0	0	0	0
CDC45	0	0	0	0	0	0	0	0	0	0	0	0	1	0	0	0	0	0	0	1
USH2A	0	0	0	0	0	0	0	0	0	1	0	0	0	0	0	0	0	0	0	0
PSIP1	1	2	2	1	0	0	0	0	0	0	0	0	0	0	0	0	0	0	0	0
SUPT3H	0	2	1	0	0	0	0	0	0	0	0	0	0	0	0	0	0	0	0	0
NDUFS3	0	0	0	0	1	0	0	0	0	2	0	0	1	0	0	0	1	0	0	1
TADA3	1	0	0	0	0	0	0	0	0	0	0	0	0	0	0	0	0	0	0	0
TAF5L	0	1	1	0	0	0	0	0	0	0	0	0	0	0	0	0	0	0	0	0
EED	0	0	0	0	2	0	0	0	0	0	0	0	0	0	1	0	0	0	0	1
SF3B1	37	43	40	38	1	0	0	2	4	4	7	6	4	4	4	2	2	0	0	3
CSDE1	2	1	0	0	0	0	0	0	0	0	1	0	0	0	0	0	0	0	0	0
WBP4	0	0	0	0	0	0	0	0	0	0	0	0	0	0	1	0	0	0	0	0
PRKRA	0	1	0	0	0	0	0	0	0	0	0	0	0	0	1	0	0	0	0	0
MYCBP2	0	0	0	0	0	0	0	0	0	0	0	0	0	0	0	1	0	0	0	0
FOXH1	1	0	0	0	0	0	0	0	0	0	0	0	0	0	0	0	0	0	0	0
NPM3	1	1	0	0	1	0	0	1	0	1	0	0	0	0	2	1	0	0	1	1
ERAL1	0	0	0	0	1	0	1	1	1	1	0	1	0	0	0	0	1	0	0	1
SNRNP200	47	48	54	48	4	4	2	5	4	7	6	1	8	0	0	0	7	0	0	5
TIPRL	1	3	2	3	1	0	0	1	0	1	0	0	1	0	0	0	1	0	0	0
OFD1	1	0	0	0	0	0	0	0	1	0	0	0	0	0	0	0	0	0	0	0
SURF6	0	0	0	0	1	1	1	1	1	0	1	0	0	0	0	2	1	0	0	1
NUP155	1	0	0	1	2	0	1	1	0	0	1	0	0	0	0	0	3	0	0	0
WDHD1	49	52	48	52	0	0	0	0	0	0	0	0	0	0	0	0	1	2	0	1
CDC123	4	3	2	4	4	2	0	3	2	5	0	0	4	2	0	3	4	3	0	3
UGT2B17	0	1	1	0	0	0	0	0	0	0	0	0	0	0	0	0	0	0	0	0
BCAR3	0	0	0	0	2	0	0	2	6	2	15	10	0	0	0	0	1	0	0	0
RPP40	1	1	1	1	0	0	0	0	0	0	0	0	0	0	0	0	0	0	0	0
EIF3G	13	9	9	10	3	5	4	5	3	4	4	4	3	3	3	5	4	4	3	5
EIF3J	2	3	4	3	0	0	0	0	0	0	0	1	0	0	0	0	0	0	0	0
PSMD10	0	3	1	3	0	1	1	0	1	1	1	3	0	0	1	1	0	0	0	0
STAM2	0	0	0	0	0	0	0	0	1	1	2	0	0	0	0	0	0	0	0	0
CCNK	2	3	3	0	0	0	0	0	0	0	0	0	0	0	0	0	0	0	0	0
PIAS1	0	0	1	0	0	0	0	0	0	0	0	0	0	0	0	0	0	0	0	0
PIAS2	1	1	0	0	0	0	0	0	0	0	0	0	0	0	0	0	0	0	0	0
BCAS2	2	2	1	1	0	0	1	0	0	0	0	1	0	0	1	1	0	0	0	0
DCTN3	1	0	0	1	0	0	0	0	0	0	0	0	0	0	0	0	0	0	0	0
DNAJC8	2	2	0	0	0	0	0	0	0	0	0	0	0	0	0	0	0	0	0	0
ATP5PD	1	0	0	2	0	0	0	1	0	1	3	0	2	0	0	1	2	0	0	0
ATP5MG	1	0	0	0	0	0	0	1	0	2	2	0	2	0	0	1	2	0	0	0
SASH3	9	5	4	9	0	0	0	0	0	0	0	0	0	0	0	0	0	0	0	0
GLRX3	1	1	2	1	0	0	0	0	0	0	0	0	0	0	0	0	0	0	0	0
RSL1D1	7	7	6	5	11	11	13	12	13	11	12	13	12	11	14	8	7	3	10	11
CLPX	0	0	0	0	0	0	0	0	0	1	0	0	0	0	0	0	0	0	0	1
SRP72	3	2	0	1	4	1	3	3	3	2	2	2	2	1	1	2	4	0	1	1
URI1	0	1	1	1	6	5	8	8	2	2	6	3	6	7	4	8	7	9	5	6
STK17B	0	0	0	0	1	0	0	0	0	0	0	0	0	0	0	0	0	0	0	0
MTA2	15	18	17	15	8	8	10	9	9	9	9	9	8	5	8	8	6	2	6	7
STK10	0	1	1	0	0	0	0	0	0	0	0	0	0	0	0	0	0	0	0	0
ACTL6B	0	0	0	1	0	0	0	1	0	0	0	0	0	0	0	0	0	0	0	0
TOX4	0	0	0	1	0	0	0	0	0	0	0	0	0	0	0	0	0	0	0	0
FCHSD2	1	0	0	0	0	0	0	0	0	0	0	0	0	0	0	0	0	0	0	0
UBXN7	0	0	2	0	0	0	0	0	0	0	0	0	0	0	0	0	0	0	0	0
PRPF6	4	6	5	8	0	0	0	0	1	1	1	0	0	0	0	0	1	0	0	0
PCF11	16	13	13	20	0	0	0	0	0	0	0	0	0	0	0	0	0	0	0	0
FRYL	0	0	1	0	0	0	0	0	0	0	0	0	0	0	0	0	0	0	0	0
CDK14	0	0	0	2	0	0	0	0	0	0	0	0	0	0	0	0	0	0	0	0
GLS	1	0	0	0	1	0	0	0	0	1	1	0	3	0	1	2	2	3	1	0
HAUS5	3	3	5	5	0	0	0	0	1	0	1	3	2	0	1	0	1	0	0	1
USP19	0	1	0	1	0	0	0	0	0	0	0	0	0	1	0	0	0	0	0	0
TRIM37	0	1	0	0	0	0	0	0	0	0	0	0	0	0	0	0	0	0	0	0
AP2A2	5	0	5	6	0	0	0	0	0	0	0	0	0	0	0	0	0	0	0	0
SEC31A	2	1	1	1	0	0	0	0	0	1	1	0	0	0	0	0	0	0	0	0
CEP152	0	0	0	0	1	0	0	0	1	1	2	1	0	0	0	0	0	0	0	0
HEXIM1	3	1	1	1	0	0	0	0	0	0	0	0	0	0	0	0	0	0	0	0
UBR5	8	5	8	5	3	1	0	0	1	1	3	0	1	0	0	0	0	0	0	0
SCAF4	2	2	1	1	0	0	0	0	0	0	0	0	0	0	0	0	0	0	0	0
SNUPN	0	2	0	0	0	0	0	0	0	0	0	0	0	0	0	0	0	0	0	0
ELP1	0	2	2	2	0	0	0	0	0	0	0	0	0	0	0	0	0	0	0	0
RTN3	1	1	0	1	0	0	0	0	0	0	0	0	0	0	0	0	0	0	0	0
LETM1	0	0	0	0	1	0	0	1	0	0	1	0	1	0	0	0	0	0	0	0
ZRANB2	1	1	2	2	0	0	0	0	0	0	0	0	0	0	0	0	0	0	0	0
SNX4	0	2	0	1	0	0	0	0	0	0	0	0	0	0	0	0	0	0	0	0
ZWINT	0	0	0	0	0	0	0	0	0	0	0	2	0	0	0	0	0	0	0	0
KIF4A	0	0	0	1	0	0	0	0	0	0	0	0	0	0	0	0	0	0	0	0
ATE1	6	6	5	5	0	0	0	0	0	0	0	0	0	1	0	0	0	0	0	0
VAPB	0	0	0	0	0	0	0	0	0	1	0	0	1	0	0	0	0	0	0	0
SNAPIN	6	4	5	5	0	0	0	0	0	0	1	1	0	0	0	0	0	0	0	0
SMC2	8	8	6	5	22	16	17	15	21	20	20	14	22	11	20	14	18	16	18	18
LYPLA2	2	4	4	4	0	0	0	0	0	0	0	0	0	0	0	0	0	0	0	0
IPO7	0	0	0	0	0	0	0	0	0	0	0	0	0	0	0	1	0	0	0	0
TNFAIP8	1	1	0	1	0	0	0	0	0	0	0	0	0	0	0	0	0	0	0	0
SLU7	0	0	0	1	0	0	0	0	0	0	0	0	0	0	0	0	0	0	0	0
CD2BP2	1	1	1	1	0	0	0	0	0	0	0	0	0	0	0	0	0	0	0	0
SVIL	0	0	0	0	0	0	0	0	0	0	0	1	0	0	0	0	0	0	0	0
AHSA1	4	8	6	5	9	5	7	7	5	9	7	5	9	7	8	9	7	8	7	8
PARN	3	0	0	0	0	0	0	0	3	2	4	2	0	0	0	0	0	0	0	0
PSMG1	0	1	0	0	0	1	0	0	0	0	0	0	0	0	0	0	0	0	0	1
NSA2	0	0	0	0	0	0	0	2	1	0	0	0	0	0	0	0	0	0	0	0
SEC24A	1	4	1	2	0	0	0	0	2	1	4	4	0	0	0	0	0	0	0	0
SEC24B	2	3	2	2	0	0	0	0	0	1	3	2	0	0	0	0	0	0	0	0
ACSL3	0	0	0	0	0	0	0	0	0	2	2	0	0	0	0	0	0	0	0	0
POLR1A	1	0	0	0	0	0	0	0	0	0	0	0	0	0	0	0	0	0	0	0
YEATS4	1	0	0	1	0	0	0	0	0	0	0	0	0	0	0	0	0	0	0	0
ZBTB11	0	0	0	0	0	0	0	0	1	4	5	3	0	0	0	0	0	0	0	0
STAMBP	0	0	0	1	0	0	0	0	0	0	0	0	0	0	0	0	0	0	0	0
NFATC1	0	1	0	1	0	0	0	0	0	0	0	1	0	0	0	0	0	0	0	0
ASMTL	1	1	1	1	2	1	1	1	1	3	5	2	1	1	1	1	2	1	1	4
KRT75	0	0	0	0	0	2	0	0	0	0	0	0	0	0	0	0	0	0	0	0
CEP43	0	2	2	1	0	0	0	0	2	2	1	0	0	0	0	1	0	0	0	0
SNAP29	1	0	0	0	0	0	0	0	0	0	2	0	0	0	0	0	0	0	0	0
OXSR1	2	2	2	2	0	0	0	0	0	0	0	0	0	0	0	0	0	0	0	0
LSM8	1	1	2	0	0	0	0	0	0	0	0	0	0	0	0	0	0	0	0	0
AP2A1	9	11	11	12	2	2	1	1	1	2	3	2	2	0	0	0	1	0	0	3
WIZ	1	0	0	0	0	0	0	0	0	0	0	0	0	0	0	0	0	0	0	0
STAU1	1	0	2	1	0	1	1	0	2	0	0	1	1	1	1	1	1	0	1	1
TTC4	0	0	0	0	2	2	2	1	0	0	0	0	1	1	0	1	3	2	0	0
BAG2	2	1	0	1	6	4	4	3	2	3	4	2	7	5	3	5	5	6	1	6
MAP4K4	14	9	9	13	1	1	1	0	1	4	3	2	1	0	0	0	2	0	1	0
MLYCD	0	0	0	0	0	0	0	0	0	0	0	0	0	0	0	0	0	3	0	0
CRYZL1	0	0	0	1	0	0	0	0	0	0	0	0	0	0	0	0	0	0	0	0
AIFM1	0	0	0	0	1	0	0	0	0	1	1	1	0	0	0	0	1	0	0	1
BPNT1	1	1	0	1	0	0	0	0	0	0	0	0	0	0	0	0	0	0	0	0
OLFM2	0	0	0	1	0	0	0	0	0	0	0	0	0	0	0	0	0	0	0	0
ECD	2	2	0	1	0	0	0	0	0	0	0	0	0	0	0	0	0	0	0	0
TGM6	0	0	0	0	1	0	0	0	0	0	0	0	0	0	0	0	0	0	0	0
MBD3	2	2	3	1	0	0	0	1	0	0	0	0	0	0	0	0	0	0	0	0
ZBED1	0	0	0	0	0	0	0	0	0	0	1	0	0	0	0	0	0	0	0	0
MOCS2	1	2	1	1	0	0	0	0	0	0	0	0	0	0	0	0	0	0	0	0
ACTL6A	0	3	2	0	0	1	0	0	1	0	1	3	0	0	1	0	0	0	2	0
LDHA	2	0	1	3	1	1	0	4	0	1	2	0	0	3	0	0	0	2	0	0
GLUD1	0	0	0	0	0	1	0	0	0	0	0	0	0	0	0	0	0	0	0	0
CYB5R3	0	0	0	0	0	0	0	0	0	0	1	0	0	0	0	0	0	0	0	0
MT-CO2	0	0	0	0	0	0	0	0	0	0	0	0	0	1	1	1	0	0	0	0
PNP	1	1	1	0	0	1	0	0	0	0	0	0	0	0	0	0	0	0	0	0
PGK1	1	0	1	2	0	14	0	5	0	0	0	0	4	2	0	6	0	4	0	0
P00761	10	10	13	10	13	15	15	14	15	16	11	14	13	13	17	17	14	14	16	16
MT-ATP6	1	0	0	0	0	0	0	1	1	2	2	0	1	0	1	1	2	0	0	1
EGF	0	0	0	0	1	0	0	0	0	0	0	0	0	0	0	0	0	0	0	0
JCHAIN	0	0	0	0	0	0	0	0	0	0	0	0	1	0	0	0	1	1	0	0
IGHM	3	1	3	4	7	5	4	5	3	7	7	5	8	4	2	2	6	6	3	5
COL2A1	1	0	0	1	0	0	0	0	0	0	0	0	0	0	0	0	0	0	0	0
KRT14	0	0	0	0	13	0	0	0	0	0	0	0	0	2	2	0	0	4	0	0
KRT6A	0	0	0	0	26	0	0	0	0	0	0	0	0	0	0	0	0	0	0	0
LMNA	0	0	0	1	0	0	0	0	0	0	0	0	0	0	0	0	0	0	0	0
TNNC2	0	0	0	0	0	0	0	2	0	0	0	0	0	0	0	0	0	0	0	0
ALB	0	0	0	0	0	13	0	1	0	1	2	1	5	0	0	5	1	3	0	0
TFRC	0	0	0	0	0	0	0	1	0	0	2	0	1	0	0	1	1	0	0	1
MT2A	0	0	0	0	0	1	0	0	0	0	0	0	1	0	0	0	0	0	0	0
VTN	0	0	0	0	1	1	0	1	0	1	1	0	1	1	0	1	1	0	0	0
HMGCR	0	0	0	0	1	0	0	0	0	0	0	0	0	0	0	0	0	0	0	0
ALDOA	2	2	2	3	3	12	1	7	2	2	4	2	7	4	2	7	1	6	3	0
NR3C1	1	6	4	3	2	2	2	0	3	2	3	2	1	1	0	1	1	2	2	1
OAT	0	0	0	0	0	1	0	0	0	0	0	0	0	0	0	0	0	0	0	0
TK1	1	1	1	1	0	0	0	0	0	0	0	0	0	0	0	0	0	0	0	0
CD74	0	0	0	0	2	0	0	6	2	6	9	0	8	0	1	6	7	0	0	2
KRT1	12	3	0	7	37	13	13	20	24	13	37	25	26	22	19	40	18	31	14	17
TUBB4A	0	0	0	0	0	0	57	0	0	0	0	0	0	0	0	0	0	0	0	0
GAPDH	4	5	6	6	7	29	8	18	2	10	6	6	26	15	10	22	4	11	2	3
TYMS	1	0	0	0	0	0	0	0	0	0	0	0	0	0	0	0	0	1	0	0
RPN1	0	0	0	0	0	0	1	3	1	5	5	0	8	1	1	4	4	0	0	2
RPN2	2	0	0	1	2	0	0	0	0	1	2	0	3	0	0	0	0	0	0	1
GNAI2	0	0	0	0	3	0	0	0	0	0	3	0	2	0	0	3	0	0	2	0
ATP1A1	0	3	0	0	5	4	6	6	9	8	8	3	8	11	13	8	4	0	0	8
S100A8	0	0	0	0	5	0	0	0	0	0	0	0	0	0	0	0	0	0	0	0
SLC25A5	15	15	14	16	20	17	19	18	16	21	17	18	20	21	18	17	20	16	15	21
EIF2S1	18	14	19	19	15	15	16	17	15	19	16	11	18	13	15	17	13	13	17	13
RPLP1	8	8	7	7	5	5	6	5	8	5	7	3	10	7	11	9	8	2	4	6
RPLP2	10	15	14	12	15	13	18	16	16	20	15	14	19	15	23	16	17	9	13	15
RPLP0	20	24	22	22	24	25	25	25	30	30	23	19	32	24	25	21	26	15	22	26
SSB	18	25	25	28	12	16	14	13	22	13	12	10	15	10	16	10	13	3	10	13
MYL1	0	0	0	0	0	0	0	9	0	0	0	0	0	0	0	0	0	0	0	0
LCK	2	2	0	0	0	0	0	0	0	0	0	0	0	0	0	0	0	0	0	0
GSN	3	1	2	3	3	2	1	1	0	1	1	3	3	0	2	2	1	8	6	1
RB1	0	1	1	0	2	1	2	2	2	2	1	1	0	0	3	0	4	0	0	4
PTMA	0	1	0	0	0	4	0	0	0	0	0	0	3	0	0	4	0	2	0	0
CDK1	5	0	0	2	2	3	3	4	2	3	3	1	3	3	3	2	3	3	2	0
ATP5F1B	17	7	9	14	16	15	11	19	13	28	27	11	29	9	9	16	19	12	5	18
S100A9	0	0	0	0	6	0	0	0	0	0	0	0	0	0	0	0	0	0	0	0
EIF4E	6	8	8	9	3	3	5	4	5	5	5	4	4	4	4	3	3	2	3	4
ENO1	3	3	2	2	6	15	4	5	0	4	6	2	13	6	5	13	0	11	2	0
NPM1	16	12	15	17	10	12	11	14	12	15	14	6	14	9	16	12	20	6	8	16
TPM3	1	0	0	1	1	0	1	13	0	1	1	1	2	1	0	0	1	0	1	1
H2BC11	12	11	10	9	6	7	0	7	8	10	5	0	0	11	12	13	7	0	10	9
LDHB	1	1	1	0	0	3	0	2	0	0	2	1	3	3	0	2	0	3	0	0
P4HB	0	0	0	0	0	2	0	0	0	0	0	0	0	0	0	0	0	0	0	0
ANXA2	4	3	0	0	0	0	0	0	0	0	0	0	0	0	0	0	0	0	0	0
CAPN1	0	2	0	1	0	0	0	0	0	0	0	0	0	0	0	0	0	0	0	0
TUBB	79	88	90	86	67	72	76	75	95	90	77	68	86	74	75	72	82	63	63	81
PRSS1	0	0	0	0	0	0	0	0	0	0	0	1	0	0	0	0	0	0	0	0
PFN1	0	0	0	0	0	5	1	0	0	1	1	0	6	2	3	5	0	1	1	0
EPRS1	26	36	36	28	39	31	44	28	52	41	44	36	55	41	51	39	43	33	48	38
HSP90AA1	63	72	67	69	76	74	73	70	78	74	76	65	104	76	79	73	92	70	68	79
HNRNPC	2	2	2	0	0	3	4	0	0	4	4	0	0	3	3	4	3	0	0	4
UQCRH	0	0	0	0	0	1	0	0	0	0	0	0	0	0	0	0	0	0	0	0
LYN	0	0	0	0	2	0	0	0	0	0	0	0	0	0	0	0	0	0	2	0
ERCC1	1	1	1	1	0	0	0	0	0	0	0	0	0	0	0	0	0	0	0	0
SP1	0	0	0	0	0	0	0	0	1	0	0	0	0	0	0	0	0	0	0	0
ANXA6	0	0	0	1	0	0	0	0	0	0	0	0	0	0	0	0	0	0	0	0
RHOC	0	0	0	0	0	1	0	3	0	0	0	0	1	0	0	2	1	0	0	1
SLC3A2	1	1	1	1	1	0	1	2	1	1	3	0	1	0	0	2	2	0	0	3
PFKM	0	0	0	0	0	0	0	4	0	0	0	0	0	0	0	0	1	0	0	0
HSP90AB1	69	70	69	74	79	71	75	87	80	81	78	74	101	71	76	85	99	84	74	80
SRPRA	3	4	3	1	3	4	2	3	3	1	3	3	3	1	1	2	3	4	2	3
ASNS	5	7	7	8	2	4	2	0	0	1	0	1	2	0	1	0	0	2	0	1
PLEK	1	1	0	2	0	0	0	0	0	0	0	0	0	0	0	0	0	0	0	0
CYC1	0	0	0	0	0	0	0	1	0	1	1	0	0	0	0	0	0	0	0	0
PTPRC	0	0	0	0	0	0	0	1	0	1	2	0	0	0	0	0	1	0	0	1
SNRPB2	3	5	5	3	1	0	1	1	1	1	1	1	1	0	0	0	0	0	0	0
SNRNP70	3	1	3	2	0	0	0	0	0	0	1	0	0	0	0	0	0	0	0	0
VIM	0	0	0	0	0	0	0	1	0	0	0	0	0	0	0	0	0	0	0	0
RPS17	14	13	12	14	13	9	10	11	12	10	10	9	10	15	9	16	13	8	8	10
GNAI3	0	0	0	0	3	0	0	4	0	2	3	0	3	0	0	3	3	0	3	0
KRT16	0	0	0	0	19	0	1	0	0	0	0	0	0	0	0	4	0	0	0	0
RPSA	12	6	8	6	8	6	7	8	2	7	9	2	4	0	1	3	6	0	6	2
SNRPA	0	0	0	0	0	0	0	0	0	0	0	0	0	0	1	0	0	0	0	0
GSTP1	0	0	0	0	0	6	0	1	0	0	0	0	5	0	0	3	0	1	0	0
SNRPC	1	1	1	1	0	0	0	0	0	0	0	0	0	0	0	0	0	0	0	0
HMGB1	5	6	9	7	0	8	0	0	0	0	0	0	5	0	0	5	0	2	0	0
TPM1	0	0	0	0	0	0	0	12	0	0	0	0	0	0	0	0	0	0	0	0
CLTA	0	0	0	0	5	2	3	4	2	6	6	5	4	0	0	3	5	4	2	5
CNP	0	0	0	0	3	3	4	1	0	2	4	1	1	0	0	0	3	0	0	3
DLD	0	0	0	0	1	1	1	0	0	0	2	0	1	1	3	2	2	11	3	1
HNRNPA1	14	9	6	11	7	9	7	11	4	16	14	4	13	4	4	11	11	0	4	10
SNRPA1	13	12	13	12	0	1	1	1	2	2	4	2	2	0	1	0	0	0	0	1
LCT	1	0	1	1	0	0	0	0	1	0	0	0	0	1	0	0	1	0	0	0
PARP1	1	0	2	1	0	0	0	0	0	1	0	0	1	0	1	0	0	2	1	1
POLA1	6	7	7	11	0	0	0	0	0	0	0	0	0	0	0	0	0	0	0	0
ALDOC	0	0	0	0	0	4	0	0	0	2	0	0	0	0	0	0	0	0	0	0
H2AZ1	8	7	9	8	6	7	6	8	5	7	6	5	5	4	6	7	7	3	6	4
LINGO3	0	0	0	0	0	0	0	0	0	0	1	0	0	0	0	0	0	0	0	0
DCAF8L2	0	0	0	0	0	0	1	0	0	0	1	0	0	0	0	0	0	0	0	1
UBTFL1	0	1	1	0	0	0	0	0	0	0	0	0	0	0	0	0	0	0	0	0
POTEJ	8	0	9	9	0	0	0	0	0	0	0	11	0	0	0	0	0	0	12	0
TRAPPC2	0	1	1	1	0	0	0	0	0	0	0	0	0	0	0	0	0	0	0	0
RGPD1	0	0	0	0	0	0	0	0	0	0	0	0	0	0	0	0	0	6	0	0
HSPA1A	33	35	42	31	31	31	35	24	34	28	26	29	38	36	34	29	33	32	28	30
U2AF1L5	5	4	7	4	0	0	0	0	0	0	0	0	0	0	0	0	0	2	0	0
CALM1	2	4	5	4	2	3	2	3	2	3	3	2	4	2	2	2	1	3	4	2
GLI2	0	0	0	0	0	0	0	0	0	0	0	0	0	0	0	1	0	0	0	0
RO60	3	1	0	1	0	0	0	0	0	0	0	1	0	1	0	0	0	0	0	0
ARAF	0	0	0	0	1	0	0	0	0	0	0	0	0	0	0	0	0	0	0	0
DLAT	2	0	0	0	1	0	1	2	0	2	1	0	2	0	0	0	2	0	0	3
TXN	1	1	2	1	0	0	0	0	0	0	0	0	1	1	1	0	1	0	0	0
COX5B	0	0	0	0	0	0	0	0	0	1	0	0	1	0	0	1	1	1	0	0
PRKAR1A	0	0	3	2	7	4	5	4	7	6	8	9	10	4	4	4	8	4	4	7
KIT	0	0	0	0	0	0	0	0	0	0	0	1	0	0	0	0	0	0	0	0
HSPD1	34	16	12	29	24	17	23	34	23	33	38	13	38	12	11	26	29	17	12	17
HSPA5	46	46	38	51	31	31	26	23	31	40	38	37	42	35	29	32	40	37	22	25
MYH3	0	0	0	0	0	0	0	63	0	0	0	0	0	0	0	0	0	0	0	0
MAP2	1	1	1	1	0	0	0	0	0	0	0	0	0	0	0	0	0	0	0	0
HSPA8	94	103	101	108	75	69	76	72	85	83	78	79	90	90	79	79	94	87	86	84
SLC2A1	0	0	0	1	0	0	1	0	2	1	1	0	1	1	1	1	2	0	2	0
EPB41	5	5	5	3	0	0	0	0	0	0	0	0	0	0	0	0	0	0	0	0
PDHB	0	0	0	0	0	0	0	1	0	0	0	0	0	0	0	0	0	0	0	0
DBT	3	0	0	0	13	7	9	6	9	7	10	8	8	4	7	2	8	60	14	4
PYGM	0	0	0	0	0	0	0	12	0	0	0	0	0	0	0	0	0	0	0	0
ACADM	0	0	0	0	0	1	0	0	0	0	0	0	0	0	0	0	0	0	0	0
TOP1	5	3	6	4	10	12	18	8	13	14	11	7	9	7	9	7	11	5	8	10
TOP2A	2	0	0	1	0	0	0	0	0	0	0	0	0	0	0	0	0	8	1	0
G6PD	8	7	5	4	0	0	0	0	0	0	0	0	0	0	0	0	0	0	0	0
GNAT1	0	0	0	0	0	1	1	0	0	0	0	1	0	1	0	0	0	0	0	1
DMD	0	0	0	0	1	2	0	0	0	0	0	0	0	0	1	0	2	0	0	0
MTHFD1	5	3	4	2	7	6	4	6	2	4	5	1	6	4	3	5	5	18	9	5
CDK4	0	0	0	0	3	0	0	0	0	0	0	0	0	0	0	0	0	0	0	0
MS4A1	1	0	0	1	1	0	1	2	1	2	4	1	3	2	1	3	2	1	2	1
CD79A	0	0	0	0	1	0	1	2	0	1	2	0	1	0	0	0	2	0	0	0
PABPC1	29	23	28	29	26	24	28	28	28	28	22	28	30	31	29	27	27	15	23	30
PCNA	3	3	4	2	2	4	3	5	4	3	5	4	3	6	5	5	2	7	2	3
COL6A1	0	0	0	1	0	0	0	0	0	0	0	0	0	0	0	0	0	0	0	0
SLC25A4	0	0	0	0	16	15	0	14	0	0	13	0	17	16	17	18	15	14	0	15
SLC25A6	16	15	15	16	19	17	17	17	18	18	17	16	20	19	20	19	19	17	14	19
IMPDH2	0	0	0	0	1	1	0	0	0	0	1	0	1	0	0	0	0	0	0	0
TPR	11	10	6	9	0	0	1	0	1	2	0	2	0	1	2	1	0	1	2	2
CKB	0	0	0	0	0	0	0	2	0	0	0	0	0	0	0	0	0	0	0	0
BCKDHA	0	0	0	0	0	0	0	0	0	0	0	0	0	0	0	0	0	2	0	0
ACTN1	0	0	1	0	1	0	0	0	0	0	0	0	0	0	0	0	0	0	0	0
MYH1	0	0	0	0	0	0	0	100	0	0	0	0	0	0	0	0	0	0	0	0
XRCC6	10	8	14	10	18	11	19	15	16	21	15	15	18	10	14	16	17	20	12	14
XRCC5	12	13	14	14	13	11	12	15	10	16	16	7	14	6	13	11	9	19	8	13
COX4I1	0	0	0	0	0	0	0	0	0	1	2	0	2	0	0	0	0	0	0	0
RNH1	1	0	0	0	0	0	0	0	0	0	0	0	0	0	0	0	0	0	0	0
CYBA	1	1	0	0	2	0	0	0	0	0	1	0	0	0	0	0	1	0	0	1
MYH6	0	0	0	0	0	0	0	55	0	0	0	0	0	0	0	0	0	0	0	0
MYH8	0	0	0	0	0	0	0	85	0	0	0	0	0	0	0	0	0	0	0	0
ATP1A3	2	0	2	2	0	0	0	0	0	0	0	0	0	0	0	0	0	0	1	0
EEF2	65	70	66	76	20	30	22	16	18	18	22	21	31	15	15	25	25	26	16	18
KRT10	14	1	0	6	38	6	10	14	13	6	28	13	15	13	12	20	11	20	12	18
KRT5	0	0	0	0	17	0	0	0	3	0	6	0	3	5	3	8	0	7	3	0
PDIA4	0	0	0	0	0	1	0	0	0	0	0	0	0	0	0	0	0	0	0	0
HLA-E	1	0	0	0	0	0	0	0	0	0	0	0	0	0	0	0	0	0	0	0
LCP1	52	62	58	58	16	19	15	10	14	12	10	18	21	15	11	16	17	21	14	14
PRKAR2A	2	0	0	0	0	0	0	0	0	0	1	0	0	0	0	0	0	0	0	0
ENO3	0	0	0	0	0	0	0	5	0	0	0	0	0	0	0	0	0	0	0	0
GTF2F2	1	1	1	2	0	0	0	0	0	0	0	0	0	0	0	0	0	0	0	0
MTHFD2	0	0	0	0	0	0	0	0	0	0	0	0	1	0	0	0	0	0	0	0
MIF	0	0	0	0	0	1	0	0	0	0	0	0	0	0	0	0	0	0	0	0
PRKCSH	0	0	0	0	0	0	0	0	0	0	0	0	1	0	0	0	0	0	0	0
HCLS1	45	40	39	39	15	11	14	13	17	16	18	20	12	10	10	10	12	13	12	11
PKM	37	44	34	35	6	19	8	20	10	10	10	11	14	7	5	9	6	10	5	4
HSP90B1	0	0	0	0	2	2	0	2	0	0	4	0	3	0	2	3	2	3	0	2
CCNB1	1	0	0	0	0	0	0	0	0	0	0	0	0	0	0	0	0	0	0	0
SNRPB	3	3	2	3	0	0	0	0	0	1	3	0	2	0	1	0	0	0	0	0
HNRNPL	3	0	2	2	4	3	3	5	3	6	4	0	6	0	4	6	3	1	3	4
DARS1	13	17	14	14	28	22	26	25	26	21	23	21	21	19	22	16	25	21	24	29
JUP	0	0	0	0	2	0	0	0	0	0	0	0	0	0	0	0	0	0	0	0
RAC2	2	2	2	3	3	2	1	6	1	7	5	2	3	2	3	3	3	0	2	5
GSPT1	0	4	5	6	0	0	0	1	0	0	1	0	0	0	0	0	1	1	0	0
PGAM2	0	0	0	0	0	0	0	0	0	0	0	0	0	1	1	3	0	0	0	0
EZR	13	12	11	11	3	7	3	0	0	2	0	4	5	0	2	3	3	0	3	0
VAV1	7	4	1	2	0	0	0	1	0	0	1	1	0	0	0	0	1	0	1	0
NME1	13	10	14	10	0	6	4	2	2	2	2	2	6	3	4	0	0	4	3	0
ZNF250	1	2	4	4	0	0	0	0	0	0	0	0	0	0	0	0	0	0	0	0
RPS2	16	21	24	23	23	22	22	20	24	23	18	23	32	24	24	22	20	16	20	28
ST6GAL1	0	0	0	0	0	0	0	0	0	0	0	0	1	0	0	0	0	0	0	0
DSP	0	0	0	0	5	0	0	0	0	0	0	0	0	0	0	0	0	0	0	0
RPA2	2	2	2	2	0	1	1	0	1	0	0	1	0	0	0	0	0	0	0	0
H2AX	7	0	0	0	0	0	0	0	0	0	0	0	0	0	0	0	0	0	0	0
SPN	0	0	0	0	0	0	0	0	0	0	0	0	0	0	0	0	0	1	0	0
NCK1	2	2	0	2	0	0	0	0	0	0	0	0	0	0	0	0	0	0	0	0
GCFC2	2	1	2	3	0	0	0	0	0	0	0	0	0	0	0	0	0	0	0	0
H1-5	10	14	9	13	9	11	11	10	13	15	12	10	13	11	14	10	11	4	9	13
H1-2	10	14	12	13	9	15	12	13	15	14	11	9	10	13	14	13	12	5	10	11
GNB3	1	1	0	0	0	0	0	0	0	0	0	0	1	0	0	0	0	0	1	0
ATP2A2	1	4	3	2	11	14	14	20	11	10	9	12	12	14	16	12	10	7	5	13
PLCG2	15	25	23	21	1	1	3	2	4	6	3	4	4	3	3	2	5	7	1	4
STMN1	30	32	30	32	7	6	12	7	7	7	6	11	10	12	8	9	13	10	7	10
YBX3	8	10	6	0	10	9	12	9	13	10	12	9	10	8	14	10	13	0	10	9
ZNF708	0	0	0	0	0	0	0	0	1	0	0	0	0	0	0	0	0	0	0	0
ZNF22	0	0	0	0	0	0	0	1	0	1	0	1	1	0	1	0	1	0	1	0
ZNF24	0	0	0	0	2	1	1	1	0	0	2	0	0	1	0	0	0	0	1	0
ZNF3	0	0	0	0	0	0	0	0	0	1	0	1	0	0	0	0	2	0	0	0
HSPA6	0	0	0	0	0	0	0	0	0	14	0	0	0	0	0	0	0	0	0	0
PRKACA	0	0	0	0	1	0	0	1	0	0	0	0	0	0	0	0	0	0	0	0
PTPN2	2	2	2	0	0	0	0	0	0	0	0	0	0	0	0	0	0	0	0	0
CTPS1	12	12	12	14	3	1	1	2	1	2	1	1	2	2	2	1	2	3	1	2
DDX5	14	11	7	9	17	19	13	19	14	19	19	12	18	10	11	16	16	19	13	20
PSMC3	10	9	9	12	10	11	11	8	16	15	17	11	12	12	11	10	11	5	5	10
TCP1	60	67	77	70	36	40	37	37	56	49	57	49	37	28	28	26	31	35	31	33
ERCC2	1	0	0	0	0	0	0	0	0	0	0	0	0	0	0	0	0	0	0	0
RPL35A	2	2	2	3	5	2	4	6	5	4	5	4	5	4	4	6	5	3	6	7
ARF4	3	0	0	0	4	2	3	5	5	6	6	2	6	2	3	4	4	1	0	5
RPL7	20	24	27	26	27	28	32	33	35	34	33	23	30	29	37	27	34	17	27	31
SON	0	0	0	0	0	0	0	0	0	0	0	0	0	0	0	1	0	0	0	0
NELFE	2	3	3	2	0	0	0	0	0	0	0	0	0	0	0	0	0	0	0	0
RPL17	15	15	14	16	20	18	19	19	24	23	17	18	18	20	24	14	22	9	12	20
PGAM1	15	14	14	12	0	9	0	5	0	2	1	3	2	0	0	0	0	4	0	2
ATF6	0	0	1	0	0	0	0	0	0	0	0	0	0	0	0	0	0	0	0	0
LIG1	9	5	6	7	0	0	1	1	0	0	2	1	1	0	0	1	0	0	0	0
MYL12A	18	21	21	27	9	8	8	7	11	9	10	8	9	11	8	8	11	10	7	10
NCL	37	33	36	42	44	41	38	45	43	43	42	36	45	40	45	46	40	29	31	45
POLR2C	2	2	1	2	1	1	2	0	1	1	1	1	1	0	0	0	2	1	0	0
POLR2E	1	2	2	0	5	6	5	5	7	8	6	4	8	5	5	5	6	5	3	7
NDUFV2	0	0	0	0	0	0	0	0	0	0	0	0	0	0	0	0	0	0	0	1
ERCC3	1	2	0	0	0	0	0	0	0	0	0	0	0	0	0	0	0	0	0	0
EIF2AK2	0	0	0	0	1	1	0	1	0	1	1	0	1	0	0	0	0	0	0	1
CSNK2A2	0	0	1	1	0	0	0	0	0	0	0	0	0	0	0	0	0	0	0	0
NFKB1	5	4	6	6	0	0	0	0	0	0	0	1	0	0	0	0	0	0	0	0
EIF2S2	9	10	9	7	8	9	8	11	7	9	9	10	10	12	10	13	11	8	11	11
CD33	1	0	0	0	0	0	0	0	0	0	0	0	0	0	0	0	0	0	0	0
CD22	0	4	2	1	3	3	6	1	13	11	10	13	3	3	3	2	5	4	4	3
BTF3	4	5	3	5	3	3	1	2	2	3	6	3	6	2	1	1	4	1	0	2
RAB5A	0	0	0	0	0	0	0	0	0	1	0	0	0	0	0	1	1	0	0	0
MSH3	0	0	0	0	2	1	1	0	1	1	1	0	1	0	1	0	1	0	0	1
PSMB1	3	2	1	3	4	2	3	0	4	7	8	7	2	2	2	3	4	3	6	4
COX5A	0	0	0	0	1	0	0	2	0	0	4	0	4	0	0	1	1	0	0	1
LMNB1	1	0	0	1	4	3	1	3	1	1	1	2	1	3	5	1	1	0	5	0
PZP	0	0	0	0	0	0	0	0	0	0	0	0	0	0	0	0	1	0	0	0
CAST	12	11	10	12	0	0	0	0	0	0	0	1	0	0	0	0	0	0	0	0
COL9A1	0	0	0	0	0	0	1	0	0	0	0	0	0	0	0	0	0	1	0	0
NEB	0	0	0	0	0	0	0	2	0	0	0	0	0	0	0	0	0	0	0	0
ATP6V1B2	3	1	5	5	0	0	0	0	0	0	0	0	1	0	0	0	0	0	0	0
ATP6V1C1	0	1	0	1	0	0	0	0	0	0	0	0	0	0	0	0	0	0	0	0
CSRP1	2	1	2	4	0	0	0	0	0	0	0	0	0	0	0	0	0	0	0	0
FLNA	122	164	147	148	63	69	72	59	71	62	54	77	57	57	57	58	63	65	63	62
TAF1	0	0	0	3	0	0	0	0	0	0	0	0	0	0	0	0	0	0	0	0
VDAC1	0	0	0	0	0	0	1	1	0	0	0	0	0	0	1	1	2	0	0	1
SDHB	0	0	0	0	0	0	0	0	0	1	0	0	1	0	0	0	0	0	0	0
BCKDHB	0	0	0	0	0	0	0	0	0	0	0	0	0	0	0	0	0	1	0	0
OSBP	3	4	2	1	0	0	0	0	0	0	0	0	0	0	0	0	0	0	0	0
FBL	1	1	1	0	5	4	4	5	6	7	5	2	5	3	3	3	5	5	5	9
GART	45	51	42	43	6	5	6	4	4	8	9	6	10	7	5	8	6	8	4	5
CDH3	0	0	0	1	0	0	0	0	0	0	0	0	0	0	0	0	0	0	0	0
PAICS	55	57	63	56	13	15	12	11	18	16	14	14	17	14	8	11	17	12	13	12
UBA1	9	8	13	7	1	2	0	1	0	0	0	0	4	0	0	2	0	0	0	0
NME2	13	10	14	11	3	6	4	0	0	0	0	0	6	0	4	3	0	3	3	0
HNRNPA2B1	11	7	7	12	4	4	5	9	4	12	10	2	9	0	3	9	7	1	1	7
PRKACB	0	0	0	0	0	1	1	0	1	0	1	0	0	0	0	0	1	0	0	0
UQCRC2	0	0	0	0	0	0	0	0	0	0	0	0	2	0	0	0	0	5	0	0
SLC2A5	0	0	0	0	1	1	2	1	0	3	2	2	1	0	0	1	1	0	0	1
TCEA1	2	2	0	3	0	0	0	0	0	0	0	0	0	0	0	0	0	0	0	0
SFPQ	25	28	30	31	2	0	0	2	3	4	2	2	3	0	0	2	0	0	0	0
TUBG1	1	0	0	0	2	1	1	2	3	1	3	2	3	1	2	2	2	1	1	2
WARS1	17	11	15	10	4	4	4	1	2	1	5	3	3	2	2	0	4	2	2	2
RPS3	24	20	29	22	24	20	20	23	25	27	21	19	26	24	25	23	26	7	14	21
RPS6KB1	2	0	0	0	0	0	0	0	0	0	0	0	0	0	0	0	0	0	0	0
AHCY	1	2	0	2	0	3	0	0	0	0	0	0	3	0	0	0	0	0	0	0
CFL1	14	13	10	10	7	11	8	8	11	11	12	10	11	9	9	10	8	11	4	8
EIF4B	20	20	18	20	1	5	5	1	7	3	3	4	5	3	4	3	2	4	4	3
RRM1	2	1	0	0	0	0	0	0	0	0	0	0	0	0	0	0	0	0	0	0
EEF1B2	10	16	16	14	5	4	6	4	6	5	5	5	6	5	5	5	5	5	5	5
ATP5PB	1	0	0	1	2	0	0	2	0	2	3	0	1	0	0	3	2	0	0	0
CYP2F1	0	0	1	0	0	0	0	0	0	0	0	0	0	0	0	0	0	0	0	0
POLR2A	2	1	1	0	2	1	1	0	2	1	2	0	4	0	0	1	3	0	0	1
GRK2	9	7	6	4	0	0	0	0	0	0	0	0	0	0	0	0	0	0	2	0
MCM3	10	8	5	8	3	2	0	7	0	5	1	0	4	1	0	6	4	2	2	3
RPS12	13	13	16	12	14	12	13	14	15	15	11	12	13	11	12	10	15	7	13	11
DNAJB1	8	10	12	8	10	7	8	9	11	8	8	6	7	8	8	13	10	11	11	8
DNAJB2	0	0	0	0	0	0	0	0	0	0	1	0	0	0	0	0	0	0	0	0
ATP5F1A	17	10	8	15	15	13	8	15	11	17	20	11	20	5	9	14	16	11	6	13
PSMA1	6	3	4	3	4	5	5	4	5	6	7	7	4	3	2	4	6	1	4	5
PSMA2	5	3	2	3	8	3	3	4	9	7	8	8	6	3	4	4	8	6	7	5
PSMA3	0	2	2	1	3	1	0	2	3	4	4	5	0	0	0	1	3	3	4	1
PSMA4	3	4	3	3	0	3	2	3	5	4	4	6	4	1	3	1	3	5	2	4
MSN	10	9	10	8	3	11	4	2	1	0	4	3	8	2	0	4	0	3	4	2
DDX6	29	30	39	42	27	32	43	34	40	48	49	24	36	22	29	29	33	8	23	38
DNMT1	17	16	16	19	0	0	0	0	0	0	0	0	1	0	0	0	0	0	0	0
U2AF2	8	10	9	13	0	0	0	0	0	0	0	0	0	0	0	0	0	0	0	0
RPL13	12	12	13	14	18	17	18	16	22	18	16	14	16	14	19	14	19	7	13	15
HMGB2	1	1	0	0	0	0	0	0	0	0	0	0	0	0	0	0	0	0	0	0
PTBP1	5	3	4	5	1	1	2	1	0	2	3	0	4	0	0	1	0	0	0	1
TARS1	4	2	5	5	0	0	0	0	0	0	0	0	0	0	0	0	0	0	0	0
VARS1	33	30	31	26	0	2	1	0	1	1	1	1	1	0	0	0	2	2	0	0
EEF1G	43	37	46	34	7	6	10	6	11	9	10	8	10	7	6	6	11	7	6	10
YWHAQ	10	10	12	10	6	7	4	8	9	11	9	7	9	3	6	10	6	6	3	7
MARK3	0	0	0	0	0	0	1	0	0	0	0	0	1	0	0	0	0	0	0	0
ARNT	1	0	0	1	0	0	0	0	0	0	0	0	0	0	0	0	0	0	0	0
RPL10	24	27	25	20	21	25	24	19	30	29	23	19	27	22	26	16	25	12	23	22
RPA1	7	6	7	5	4	4	3	4	4	4	4	6	3	9	4	3	7	7	3	0
DCK	2	3	2	2	0	0	0	0	0	0	0	0	0	0	0	0	0	0	0	0
CAD	27	26	22	26	43	31	27	35	42	38	42	28	37	27	34	20	37	31	23	35
CALR	0	0	0	0	0	3	0	0	0	0	0	0	2	0	0	2	0	0	0	0
MAP4	65	64	55	59	13	16	16	14	21	24	26	25	13	12	9	12	12	19	9	8
CANX	3	0	1	0	5	1	4	7	1	7	8	1	8	1	2	5	6	1	0	3
ITPKB	1	0	0	1	0	0	0	0	0	0	0	0	0	0	0	0	0	0	0	0
PSMB8	0	0	0	0	2	1	0	0	2	1	3	3	0	0	0	0	2	2	2	3
PSMB9	0	0	0	1	1	0	0	0	1	0	0	1	0	0	0	0	0	0	2	0
PSMA5	2	1	2	1	2	2	1	1	2	1	3	3	2	1	0	0	2	2	2	2
PSMB4	0	0	2	0	0	0	2	0	3	3	5	6	1	2	1	2	4	4	4	3
PSMB6	0	0	0	0	1	0	1	2	0	0	1	0	2	0	0	1	1	2	2	0
PSMB5	0	0	0	0	0	0	0	0	0	1	1	2	0	0	0	0	0	0	0	0
ABCD3	3	3	4	3	1	4	4	2	4	1	3	2	2	2	2	1	4	0	4	2
NDUFS1	0	0	0	0	0	0	0	0	0	0	1	0	1	0	0	0	0	0	0	0
ADH6	0	0	0	1	0	0	0	0	0	0	0	0	0	0	0	0	0	0	0	0
POLD1	20	15	26	21	0	0	0	1	0	1	4	0	1	0	0	0	0	0	0	0
ERCC5	2	2	1	3	0	0	0	0	0	0	0	0	0	0	0	0	0	0	0	0
RBL1	0	1	0	0	0	0	0	0	0	0	0	0	0	0	0	0	0	0	0	0
GTF2E1	0	0	0	1	0	0	0	0	0	0	0	0	0	0	0	0	0	0	0	0
TPP2	0	0	0	0	1	0	0	0	0	1	1	0	0	0	0	0	0	0	0	0
PTPN6	19	16	12	16	6	8	6	6	6	5	4	7	9	7	4	5	9	13	3	4
TKT	3	0	0	2	0	0	0	0	0	0	0	0	0	0	0	0	0	5	0	0
LMOD1	0	0	0	0	0	0	0	0	0	0	0	0	0	0	0	0	0	1	0	0
EEF1D	13	17	18	14	4	4	6	4	6	4	7	4	5	6	4	3	5	6	4	4
PBLD	1	1	0	1	0	0	0	0	0	0	0	0	0	0	0	0	0	0	0	0
PRDX6	15	17	14	13	0	1	0	0	1	0	2	0	3	0	0	0	0	0	0	0
PRDX3	0	0	0	1	0	1	0	0	0	0	0	0	0	0	0	0	0	0	0	0
ATP5F1D	0	0	0	0	1	1	1	0	0	0	2	0	2	1	1	0	1	1	1	0
RPL12	15	14	16	13	12	15	17	17	18	17	15	15	16	16	17	15	15	10	16	13
PEBP1	1	0	0	0	0	0	0	0	0	0	0	0	0	0	0	0	0	0	0	0
PDIA3	0	0	0	0	0	7	1	1	0	0	1	0	8	1	0	3	0	0	1	0
PPP2R1A	4	3	4	4	2	0	1	0	0	2	5	0	4	0	0	4	3	0	0	1
CDC27	3	5	1	2	0	0	0	0	0	0	0	0	0	0	0	0	0	0	0	0
WEE1	5	3	3	3	0	0	0	0	0	0	0	0	0	0	0	0	0	0	0	0
NMT1	0	2	0	2	0	0	0	0	0	0	0	0	0	0	0	0	0	0	0	0
ADSS2	1	1	0	1	0	0	0	0	0	0	0	0	0	0	0	0	0	0	0	0
AXL	0	0	0	0	0	0	0	0	0	0	1	0	0	0	0	0	0	1	0	0
ADSL	3	1	1	0	0	0	0	0	0	0	0	0	0	0	0	0	0	0	0	0
SLC7A1	0	0	0	0	0	0	0	0	0	0	0	0	1	0	0	0	0	0	0	0
POLR2B	0	2	1	0	6	1	3	2	4	5	4	3	7	3	2	4	3	3	2	5
SDHA	0	0	0	0	0	0	0	2	0	1	2	0	0	0	0	1	0	0	0	0
CORO1A	39	29	26	33	11	13	9	6	10	7	13	11	8	7	7	9	6	14	10	10
S100A7	0	0	0	0	5	0	0	0	0	0	0	0	0	0	0	0	0	0	0	0
MAT2A	0	0	0	0	1	2	0	0	0	1	1	0	3	0	0	1	3	0	0	2
RRM2	3	2	4	2	0	0	0	0	0	2	0	0	0	0	0	1	0	0	0	0
HIVEP2	0	0	0	0	0	0	1	0	1	1	0	2	0	0	0	0	0	0	0	0
DNAJA1	10	9	8	9	13	9	13	14	14	17	17	9	17	10	12	16	14	15	10	14
AKT2	0	0	0	0	2	0	1	0	2	3	0	1	1	1	2	0	2	1	1	1
UQCRC1	0	0	0	0	0	1	0	1	0	1	1	0	1	0	0	0	1	0	0	0
ATIC	0	0	0	0	0	1	0	0	0	0	0	0	0	0	0	0	0	0	0	0
HNRNPH3	3	0	0	3	4	6	7	8	8	10	7	3	6	4	5	8	5	3	5	7
HNRNPH1	12	10	8	10	6	7	7	11	9	9	9	4	10	5	6	8	7	6	7	8
CASP14	0	0	0	0	1	0	0	0	0	0	0	0	0	0	0	0	0	0	0	0
YWHAB	13	10	11	16	7	6	6	5	9	11	6	8	7	5	7	9	7	6	5	7
SFN	0	0	0	0	5	0	0	0	0	0	0	0	0	0	0	0	0	0	0	0
STIP1	11	7	8	9	18	20	17	17	10	13	19	22	24	16	17	11	20	29	13	18
INPP5B	1	2	0	1	0	0	0	0	0	0	0	0	0	0	0	0	0	0	0	0
PRDX2	14	11	10	11	2	3	3	2	2	2	5	3	3	2	2	3	3	4	2	2
ELF1	1	1	1	1	0	0	0	0	0	0	0	0	0	0	0	0	0	0	0	0
GTF2H1	1	2	1	0	0	0	0	0	0	0	0	0	0	0	0	0	0	0	0	0
RPL9	16	13	16	15	15	15	18	17	20	15	19	14	22	18	19	19	18	5	17	20
RPL9P7	16	13	16	15	15	15	18	17	20	15	19	14	22	18	19	19	18	5	17	20
RPL9P8	16	13	16	15	15	15	18	17	20	15	19	14	22	18	19	19	18	5	17	20
RPL9P9	16	13	16	15	15	15	18	17	20	15	19	14	22	18	19	19	18	5	17	20
KIF5B	23	19	19	20	3	4	1	2	2	1	2	4	3	2	0	2	1	0	2	2
CSTF2	2	4	2	3	0	0	0	0	0	0	0	0	0	0	0	0	0	0	0	0
LSP1	26	25	21	24	8	4	5	3	5	4	7	7	5	5	4	3	5	5	6	3
DUT	5	6	5	5	1	4	1	0	1	0	0	0	3	0	1	3	1	3	3	0
MCM4	13	16	9	16	6	7	3	8	5	6	6	3	6	5	4	10	7	16	2	6
MCM5	3	5	4	6	8	8	5	9	5	12	5	4	7	5	5	7	7	4	5	8
MCM7	17	15	13	13	9	14	5	15	6	16	11	6	17	8	7	17	10	23	4	15
SHMT1	0	1	0	0	0	0	0	0	0	0	0	0	0	0	0	0	0	0	0	0
SHMT2	0	0	0	0	0	2	0	0	0	0	0	0	1	0	0	0	0	0	0	0
HSPA1L	0	0	0	20	0	0	0	0	0	0	0	0	0	0	0	0	0	0	0	0
HSPA4	14	9	16	17	8	7	7	4	5	9	14	3	17	4	6	7	10	7	4	6
NOS2	0	0	0	0	1	0	0	0	0	0	0	0	0	0	0	0	1	0	0	0
PHB	1	0	0	0	4	1	2	6	2	5	9	0	11	0	3	7	7	0	0	5
PTPN7	1	2	1	1	0	0	0	0	0	0	0	0	0	0	0	0	0	0	0	0
RCVRN	0	0	0	0	0	0	1	0	0	0	0	0	0	0	0	0	0	0	0	0
RPA3	3	1	2	2	1	1	0	1	1	2	3	2	1	1	1	1	1	2	0	1
RFC4	3	1	2	3	0	0	0	0	0	0	1	0	0	0	0	0	0	0	0	1
RFC2	1	2	1	1	0	0	0	0	0	0	1	0	0	0	0	0	0	0	0	0
RFC1	0	0	0	0	0	0	1	0	0	0	0	0	0	0	0	0	0	1	0	0
RPL22	3	5	3	4	2	3	1	3	6	5	3	1	3	3	4	3	3	2	1	5
GTF2F1	3	3	4	3	0	0	0	0	0	0	0	0	0	0	0	0	0	0	0	0
SPR	1	0	0	0	0	0	0	0	0	0	0	0	0	0	0	0	0	0	0	0
SPRR2B	0	0	0	0	5	0	0	0	0	0	0	0	0	0	0	0	0	0	0	0
KRT9	6	0	0	4	13	8	9	9	11	5	28	21	25	14	12	20	8	17	14	8
IRS1	0	0	0	0	0	0	0	0	3	2	1	4	0	0	0	0	0	0	0	0
AGL	0	0	0	0	0	0	0	1	0	0	0	0	0	0	0	0	0	0	0	0
MYH9	189	220	208	246	105	95	102	96	96	100	102	97	119	87	96	105	105	108	89	89
COPB2	7	5	8	6	2	0	3	2	3	2	5	0	8	0	0	1	6	0	0	1
ACTN2	0	0	0	0	0	0	0	28	0	0	0	0	0	0	0	0	0	0	0	0
ADD1	9	8	7	8	0	0	0	0	1	2	2	1	0	0	0	0	0	0	0	0
BSG	0	0	0	0	1	0	1	1	0	2	3	0	2	0	1	1	1	0	0	1
GRK3	0	0	0	0	0	0	0	0	1	1	0	0	0	0	0	0	0	0	0	0
FUS	1	1	2	1	0	0	0	0	0	0	0	0	0	0	0	0	0	0	0	0
NUP214	42	48	41	40	15	10	13	8	20	18	21	23	12	7	8	9	12	18	6	12
DEK	0	0	0	0	0	0	0	0	0	1	1	0	0	0	0	0	0	0	0	0
MYH11	0	0	0	0	0	0	0	0	0	0	0	0	0	0	0	16	0	0	0	0
PPM1A	19	17	7	18	9	8	6	7	5	6	10	9	11	5	4	8	10	6	7	3
KRT2	6	0	0	6	37	6	8	13	14	8	21	11	14	13	12	22	13	25	8	18
PSMC2	23	33	27	25	17	15	15	11	27	21	26	20	13	10	7	14	14	11	12	16
ARL2	0	0	1	0	0	0	0	0	0	0	0	0	0	0	0	0	0	0	0	0
ARL3	1	1	1	1	0	0	0	0	0	0	0	0	0	0	0	0	0	0	0	0
MAP2K2	0	0	0	0	0	0	0	0	0	0	1	0	0	0	0	0	0	0	0	0
ATP5F1C	1	0	1	0	1	1	0	2	2	4	4	0	6	2	1	5	4	2	1	3
ATP6V1E1	1	0	1	1	0	0	0	0	0	0	0	0	0	0	0	0	0	0	0	0
RPL4	27	30	29	27	34	35	37	29	39	40	37	32	39	37	38	30	39	19	34	34
NUDT1	0	0	0	0	1	1	1	1	1	1	1	1	1	0	1	1	1	0	1	1
LONP1	1	0	1	1	0	3	1	1	0	4	4	0	5	0	1	3	1	8	1	2
PPP1CC	20	24	21	23	11	9	9	8	10	10	10	9	12	4	6	7	12	4	4	8
POLR2I	0	0	0	0	1	0	0	0	0	0	0	0	0	0	0	0	0	0	0	0
DLST	2	0	2	1	7	3	5	6	4	3	6	4	6	4	4	3	4	7	6	6
SRP14	0	2	1	2	2	1	2	2	1	4	2	0	4	1	2	3	3	1	0	3
NUP62	12	11	11	13	3	0	3	2	4	3	7	5	4	0	1	1	3	2	0	2
HPCAL1	0	0	0	0	0	0	0	0	0	0	1	0	0	0	0	0	0	0	0	0
TAGLN2	10	7	6	6	4	2	3	2	3	1	2	1	2	1	1	1	2	5	2	1
TALDO1	3	2	3	4	0	2	0	0	0	0	0	0	0	0	0	0	0	0	0	0
RBMX	0	0	3	0	0	0	2	3	2	5	3	0	4	1	2	5	0	0	0	5
BRCA1	0	1	1	0	0	0	1	0	4	4	6	8	0	0	0	0	0	0	0	0
ATP6V1A	8	8	10	6	0	0	0	0	0	0	0	0	2	0	0	0	0	0	0	0
HSPA9	11	9	11	11	17	14	10	13	15	13	18	13	18	16	16	16	15	11	9	13
EIF4A3	0	0	0	0	0	1	0	0	0	2	0	0	5	0	0	4	0	2	0	4
RPS19	8	10	10	9	8	7	9	10	6	8	9	8	6	3	7	6	8	0	7	9
RPL3	24	24	27	27	35	36	36	36	38	37	34	32	35	31	39	29	39	22	33	35
DDOST	0	0	0	0	0	0	0	0	0	0	0	0	0	0	0	1	0	0	0	0
ANP32A	1	2	3	1	0	1	0	0	0	0	0	0	1	0	0	0	0	0	0	0
FEN1	3	4	3	2	0	0	0	0	0	0	0	0	0	0	0	0	0	0	0	0
CUX1	22	15	18	25	0	0	0	0	0	0	0	0	0	0	0	0	0	0	0	0
TXLNA	5	8	10	12	0	0	0	0	0	0	0	0	0	0	0	0	0	0	0	0
CCT6A	53	59	60	58	28	32	29	30	43	39	43	40	33	23	24	20	30	34	23	25
CD79B	0	0	0	0	0	1	0	0	1	0	1	0	1	0	0	0	0	0	0	0
PSMB10	1	1	0	1	1	1	1	0	0	1	0	1	1	0	0	0	1	0	0	1
RPL13A	8	13	11	9	13	12	17	13	20	13	14	10	16	14	16	14	15	8	15	17
ARL1	0	1	0	0	0	0	0	0	1	0	1	0	1	0	0	0	1	0	0	1
MLH1	6	7	7	6	0	0	0	0	0	0	0	0	0	1	1	1	0	1	0	0
STAT3	28	27	23	22	0	0	0	3	0	2	3	1	5	0	0	1	2	0	0	0
USP8	6	6	4	4	0	0	0	0	0	0	0	0	0	0	0	0	0	0	0	0
PEX19	2	1	1	2	0	0	0	0	0	0	0	0	0	0	0	0	0	0	0	0
MDH2	0	1	0	0	0	5	0	0	0	0	0	1	3	0	0	0	0	1	0	0
RFC5	0	0	1	0	0	0	0	0	0	0	0	0	0	0	0	0	0	0	0	0
RFC3	0	0	0	0	0	0	0	0	0	0	0	0	1	0	0	0	1	0	0	0
HADHA	1	1	0	2	1	1	2	0	2	2	0	0	0	1	1	1	0	2	0	1
EIF2S3	22	18	20	18	23	20	22	21	18	22	27	21	25	21	22	22	23	15	22	20
BCL6	0	1	0	0	1	0	0	0	0	0	1	0	0	1	0	0	0	1	0	1
EIF2D	0	0	0	0	0	0	0	0	0	0	1	0	0	0	0	0	0	0	0	1
NAA10	0	0	0	0	0	0	0	0	0	0	0	0	0	0	0	0	0	4	0	0
PPP1R2	1	2	1	2	0	0	0	0	0	0	0	0	0	0	0	0	0	0	0	0
CSK	5	5	6	7	3	2	0	1	2	3	2	3	1	2	1	1	2	5	1	2
GARS1	4	7	5	3	1	4	0	1	2	2	2	1	2	0	0	1	0	0	0	2
IARS1	17	18	23	15	25	15	24	18	30	26	27	18	25	20	30	19	23	18	19	24
ACTR1B	0	0	0	0	0	0	2	0	0	0	0	0	0	0	0	0	0	0	0	0
TMPO	15	19	20	16	0	0	0	0	0	0	9	0	0	0	0	0	7	0	0	0
STAT1	11	7	10	8	0	0	0	1	0	1	0	0	1	0	0	0	1	0	1	0
STAT6	2	2	0	1	0	0	0	0	0	0	0	0	0	0	0	0	0	0	0	0
GRIA2	0	0	0	0	0	0	0	0	1	0	0	0	0	0	0	0	0	0	0	0
MTREX	10	12	15	15	2	2	3	0	3	2	2	1	4	0	2	0	1	0	0	2
ARHGAP25	2	1	0	1	0	0	0	0	0	0	0	0	0	0	0	0	0	0	0	0
PI4KA	0	0	0	0	1	0	0	0	0	0	0	0	0	0	0	0	0	0	0	0
HAL	0	0	0	0	0	0	0	0	0	0	0	0	1	0	0	0	0	0	0	0
EPS15	59	58	55	59	17	14	15	10	22	23	25	18	23	11	10	24	20	14	15	12
CASP3	3	7	5	7	0	0	0	0	0	0	1	0	0	0	0	0	0	0	1	0
RPS27	4	5	3	4	6	6	6	6	5	6	6	5	6	6	6	7	7	5	7	6
ABL2	0	1	1	0	0	0	0	0	0	0	0	0	0	0	0	0	0	0	0	0
HELZ	0	0	0	0	0	0	0	0	0	1	0	0	0	0	0	0	0	0	0	0
NCAPD3	0	1	1	1	0	0	0	0	0	0	0	0	0	0	0	0	0	0	0	0
RBM34	0	1	1	1	5	4	5	3	4	3	2	3	1	2	4	3	2	1	3	3
LRPPRC	4	0	0	0	4	0	3	3	3	2	5	2	7	0	0	3	2	0	0	1
RPL35	6	10	10	9	10	11	11	10	11	9	12	9	11	9	8	6	11	7	6	10
WAS	11	10	10	10	1	1	1	1	1	0	2	1	1	1	0	0	1	1	1	1
SLC1A4	0	0	0	0	0	0	0	0	0	0	0	0	1	0	0	0	0	0	0	0
PAFAH1B1	1	0	0	1	1	1	0	0	1	0	2	0	1	0	0	0	2	0	0	1
MATR3	5	4	5	4	4	0	1	5	1	7	5	2	4	1	1	4	5	1	1	3
MSH2	23	23	21	26	0	3	1	2	2	5	4	0	2	0	3	3	0	3	1	4
SSR1	0	0	0	0	0	0	0	0	0	0	1	0	2	0	0	0	0	0	0	0
SYK	2	1	0	1	1	0	1	0	1	1	1	1	0	0	0	0	1	0	0	1
RANBP1	7	3	2	4	3	3	4	3	3	4	4	4	2	3	2	3	3	3	2	2
NAMPT	0	0	0	0	0	0	0	1	0	1	1	1	0	0	0	0	0	5	1	1
PSMC4	18	21	22	20	12	8	12	10	18	19	18	18	18	10	13	13	14	15	13	14
TNNT3	0	0	0	0	0	0	0	3	0	0	0	0	0	0	0	0	0	0	0	0
VDAC2	0	0	0	0	0	1	0	0	0	0	0	0	0	0	0	0	0	0	0	0
USP5	2	4	4	3	0	0	0	0	0	0	1	0	0	0	0	0	0	0	0	0
MKI67	11	12	9	8	0	1	1	2	0	0	0	0	1	0	3	0	0	1	3	3
RANGAP1	19	17	21	16	6	6	4	7	16	19	17	22	8	6	6	5	6	5	4	3
RECQL	3	7	6	6	0	0	0	0	0	0	0	0	0	0	0	0	0	0	0	0
NOP2	7	6	6	4	15	18	19	16	11	13	14	16	12	12	22	13	17	10	15	15
CRKL	0	0	0	1	0	0	0	0	0	0	0	0	0	0	0	0	0	0	0	0
NSF	0	2	0	1	0	2	1	0	2	3	2	1	2	0	0	0	2	0	0	1
MAP2K3	0	0	0	1	0	0	0	0	0	0	0	0	0	0	0	0	0	0	0	0
BRCC3	2	2	0	3	0	0	0	0	0	0	0	0	0	0	0	0	0	0	0	0
RPL27A	8	8	9	7	9	7	8	9	9	10	10	7	7	7	9	7	9	5	9	8
RPL5	23	30	32	23	28	30	31	30	38	33	29	27	30	28	38	33	28	23	30	29
RPL21	10	7	9	8	11	10	9	10	13	9	7	10	10	8	12	8	6	7	11	9
RPL28	2	4	4	4	15	16	19	12	14	16	11	14	12	12	18	16	17	9	15	13
RPS9	9	12	12	10	14	13	15	13	18	18	15	14	16	16	15	18	17	8	13	15
RPS5	11	12	11	12	9	5	6	8	6	9	11	6	11	5	5	7	6	3	6	6
RPS10	19	10	15	7	13	10	11	13	9	13	13	8	13	8	10	9	13	5	11	9
MAP1B	0	0	0	0	0	0	0	0	0	0	0	0	0	0	0	0	0	0	1	0
IQGAP1	2	0	1	0	3	0	6	3	2	4	5	0	4	1	2	7	3	2	2	3
STT3A	0	0	0	0	1	0	0	0	0	0	0	0	3	0	0	0	0	0	0	2
CAPZA2	11	8	10	13	0	0	2	3	2	2	2	3	2	0	0	2	3	2	0	0
CAPZB	17	19	21	20	3	2	4	1	2	6	8	2	5	2	2	4	3	2	2	2
QARS1	11	12	13	10	26	21	29	14	20	19	20	18	21	19	20	12	23	15	20	23
RPL29	3	4	5	5	5	6	7	6	7	7	6	5	6	6	6	6	6	3	6	6
LGALS7	0	0	0	0	3	0	0	0	0	0	0	0	0	0	0	0	0	0	0	0
LGALS7B	0	0	0	0	3	0	0	0	0	0	0	0	0	0	0	0	0	0	0	0
ATP5PO	3	0	1	1	2	1	2	2	1	2	6	0	4	0	0	1	4	0	0	1
RFX5	5	8	9	5	0	0	0	0	0	0	0	0	0	0	0	0	0	0	0	0
PIP4K2A	0	1	0	0	0	0	0	0	0	0	0	0	0	0	0	0	0	0	0	0
ARCN1	5	13	13	11	11	10	14	10	12	11	10	8	12	10	11	15	14	9	13	11
TRAPPC10	3	1	0	0	0	0	0	0	0	0	0	0	0	0	0	0	0	0	0	0
PSMD8	6	8	9	7	4	4	2	4	5	6	6	5	5	2	3	3	4	1	4	4
PRRC2A	6	4	3	3	0	0	0	0	0	0	0	0	0	0	0	0	0	0	0	0
CCT5	60	73	69	68	42	44	46	39	63	58	60	56	37	35	35	36	44	42	29	38
CSNK1A1	0	0	0	0	0	0	0	0	1	4	5	3	0	0	0	0	0	0	0	0
TNNI2	0	0	0	0	0	0	0	1	0	0	0	0	0	0	0	0	0	0	0	0
POLD2	10	8	6	10	0	0	0	0	0	1	0	0	0	0	0	0	0	0	0	0
MARCKSL1	1	0	0	1	0	2	1	3	0	4	4	1	6	1	2	2	3	0	0	2
MAPKAPK2	1	1	0	1	0	0	0	0	2	0	0	0	1	0	1	2	2	0	1	1
RPL34	2	1	3	1	3	3	3	2	4	3	3	3	4	6	8	7	4	4	4	3
NASP	19	21	18	18	0	1	1	1	0	1	1	0	1	0	0	0	0	0	0	0
FASN	65	71	68	70	16	15	11	19	13	20	18	10	26	10	10	12	21	24	11	16
DHPS	2	2	2	1	0	0	1	0	0	0	1	0	0	0	0	0	0	0	0	0
CCT3	54	60	70	61	44	41	45	38	56	53	49	60	39	27	34	26	38	45	35	34
TUFM	0	0	0	1	1	6	1	4	1	1	2	0	1	1	0	2	3	26	0	3
SRP9	0	0	0	0	1	0	0	1	0	2	0	0	1	0	2	1	0	0	0	0
AARS1	17	18	14	19	0	0	0	0	0	1	1	1	1	0	0	0	0	1	0	0
CARS1	5	6	4	2	0	1	0	0	0	0	0	1	0	0	0	1	1	0	0	0
SARS1	14	16	12	9	1	2	1	0	0	0	0	0	2	0	0	1	1	2	1	0
PRIM1	4	5	6	9	0	0	0	0	0	0	0	0	0	0	0	0	0	0	0	0
PRIM2	4	9	5	7	0	0	0	0	0	0	0	0	0	0	0	0	0	0	0	0
CTCF	0	0	0	0	2	5	3	4	3	4	2	2	3	0	0	1	3	0	2	3
PSMB3	0	1	1	1	5	4	3	0	3	4	4	5	3	1	1	0	2	3	1	1
PSMB2	1	2	1	1	3	2	3	3	3	1	5	5	1	1	3	0	2	2	2	1
MCM2	8	9	15	12	1	6	1	5	0	5	2	0	2	0	0	3	3	17	0	7
THBS3	0	1	0	0	0	0	0	0	0	0	0	0	0	0	0	0	0	0	0	0
YLPM1	1	1	2	3	0	0	0	0	0	0	0	0	0	0	0	0	0	0	0	0
TMED10	0	0	0	0	0	0	0	2	0	0	3	0	1	0	0	0	2	0	0	0
RBM25	15	20	20	28	0	0	0	1	1	1	2	0	0	0	0	1	1	0	0	0
EIF2B2	0	0	0	0	0	0	0	0	0	1	0	0	0	0	0	0	0	0	0	0
HINT1	0	0	0	0	0	1	0	0	0	0	0	0	0	0	0	0	0	0	0	0
NUP153	18	28	21	16	0	0	0	0	0	1	0	0	1	0	0	0	0	1	0	0
RANBP2	40	53	52	41	34	30	34	34	94	93	75	99	32	28	30	33	38	24	27	33
TAF6	6	11	11	7	0	0	0	0	0	0	0	0	0	0	0	0	0	0	0	0
NT5C2	9	7	7	7	0	0	0	0	0	0	0	0	0	0	0	0	0	0	0	0
GMPS	1	0	2	0	0	0	0	0	0	0	0	0	0	0	0	0	0	0	0	0
MRE11	16	15	16	17	5	2	1	3	1	2	4	1	3	1	5	1	1	3	0	3
GDI2	1	2	1	2	0	0	0	0	0	0	0	0	1	0	0	2	0	0	0	0
EMD	0	1	1	0	2	2	1	1	1	2	3	2	2	1	1	1	3	3	1	2
SERPINB8	0	0	0	1	0	0	0	0	0	0	0	0	0	0	0	0	0	0	0	0
SERPINB9	2	0	0	0	0	4	0	1	0	0	1	0	1	0	0	1	0	0	0	1
ST13	7	10	9	10	11	11	9	10	9	9	12	11	11	10	8	10	10	10	8	10
PEX5	5	6	5	7	0	0	0	0	1	0	0	0	3	0	0	0	1	0	0	0
VASP	4	4	4	3	0	0	0	0	0	0	0	0	0	0	0	0	1	0	0	0
DNM2	11	8	5	7	0	0	0	0	0	0	0	0	0	0	0	0	0	0	0	0
METAP2	3	4	3	2	0	1	0	1	0	1	1	3	1	0	0	0	0	1	0	1
CDK7	0	2	2	1	0	0	0	0	0	0	0	0	0	0	0	0	0	0	0	0
HLCS	0	0	0	0	1	2	1	1	0	0	1	4	2	2	2	1	0	5	3	0
KNTC1	0	1	1	1	0	0	0	0	0	0	1	0	1	1	0	2	0	0	0	1
RASSF2	0	0	0	1	0	0	0	0	0	0	0	0	0	0	0	0	0	0	0	0
CDK9	7	10	7	10	0	0	0	0	0	0	0	0	0	0	0	2	0	0	0	0
LRBA	3	7	1	7	2	1	0	0	0	0	0	2	1	0	0	0	0	0	0	0
RPL14	6	9	9	8	11	14	11	12	12	14	12	11	15	11	13	12	13	7	10	13
CCT8	50	75	76	71	42	45	46	44	62	58	56	56	45	41	39	46	48	52	40	39
CCT4	55	61	58	48	36	39	39	27	54	47	42	45	45	34	37	33	36	34	35	32
PAPOLA	5	5	3	4	0	0	0	0	0	0	0	0	0	0	0	0	0	0	0	0
FXR1	1	0	2	2	0	0	0	0	0	0	0	0	0	0	0	0	0	0	0	0
RAB5C	0	0	0	0	0	0	0	0	0	0	3	0	2	0	0	0	0	0	0	0
RAB7A	0	0	0	1	1	1	0	5	0	8	5	0	6	0	0	2	3	0	0	1
RAB13	0	0	0	0	0	0	0	0	0	0	2	0	0	0	0	0	0	0	0	0
DAP	1	0	0	0	0	0	0	0	0	0	0	0	0	0	0	0	0	0	0	0
DAP3	1	1	1	1	1	1	0	1	1	1	3	3	3	1	0	2	4	0	0	3
SMARCA2	0	0	1	0	1	0	1	0	0	1	0	0	0	0	0	0	1	0	0	0
SMARCA4	2	2	0	2	0	2	0	0	0	0	0	0	2	0	2	0	0	0	0	0
SSR4	0	1	0	1	0	1	1	1	1	0	2	1	1	0	0	0	1	1	0	1
BRCA2	0	0	0	0	0	2	0	0	1	1	3	2	1	0	0	0	0	0	0	0
HCFC1	39	41	43	43	10	6	9	7	8	11	10	6	10	7	6	7	6	13	7	4
IRAK1	0	1	0	0	0	0	0	0	0	0	0	0	0	0	0	0	0	0	0	0
PSMD7	13	13	16	20	7	6	8	9	14	15	13	11	13	6	7	9	6	6	6	10
USP11	0	0	0	0	0	0	0	0	0	0	1	0	0	0	0	0	0	3	0	0
AFF3	0	0	0	0	0	0	0	0	0	0	0	1	0	0	0	0	0	0	0	0
HDGF	1	2	1	2	0	0	0	0	0	0	0	0	0	0	0	0	0	0	0	0
CCNH	1	0	2	3	0	0	0	0	0	0	0	0	0	0	0	0	0	0	0	0
MNAT1	4	3	3	2	0	0	0	0	0	0	0	0	0	0	0	0	0	0	0	0
UBE2E1	0	0	0	1	0	0	0	0	0	0	0	0	0	0	0	0	0	0	0	0
HNRNPA3	11	3	3	10	6	4	3	7	2	12	9	0	9	0	1	6	7	0	0	6
MYOM1	0	0	0	0	0	0	0	1	0	0	0	0	0	0	0	0	0	0	0	0
PGD	4	9	11	7	0	1	0	0	1	0	0	1	0	1	0	0	0	0	0	0
HNRNPM	19	20	23	21	28	21	33	27	33	27	28	17	26	23	31	23	25	16	28	22
KPNA2	8	14	9	7	4	1	1	2	2	2	6	1	5	1	2	2	5	4	1	3
KPNA1	6	5	8	7	3	3	3	3	3	3	3	3	3	2	2	3	2	1	1	3
POLR2H	0	0	0	0	1	1	1	1	0	1	1	1	2	1	1	1	1	0	1	1
ARHGDIA	4	4	3	2	0	1	1	0	1	1	1	1	1	1	0	1	1	2	1	0
ARHGDIB	21	28	26	29	9	6	5	6	7	4	6	8	6	3	4	4	6	4	2	4
AGFG1	4	3	2	3	0	0	0	0	0	0	0	0	0	0	0	0	0	0	0	0
HNRNPF	14	13	13	15	14	11	13	12	13	14	20	5	14	10	11	9	11	7	7	11
STAT2	4	4	4	7	1	0	0	0	0	0	1	0	0	0	0	0	0	0	0	1
GTF2A2	1	0	0	0	0	0	0	0	0	0	0	0	0	0	0	0	0	0	0	0
MSH6	25	17	19	16	0	0	0	1	0	4	1	0	0	0	0	0	2	3	0	1
KIF11	18	14	14	13	10	5	6	9	11	13	17	14	12	7	3	5	10	12	4	7
RBM5	1	0	0	1	0	0	0	0	0	0	0	0	0	0	0	0	0	0	0	0
HK2	0	0	0	0	9	4	4	5	4	4	5	2	8	2	2	5	6	5	3	10
MRPL12	0	0	0	0	0	2	1	1	1	2	2	0	1	0	1	1	1	0	0	1
CAPZA1	24	25	25	29	4	4	7	4	7	5	6	5	8	4	5	4	5	6	5	4
NUP98	6	5	4	4	0	0	0	0	0	0	1	0	0	0	0	1	1	0	0	0
SLC25A1	0	0	0	0	3	1	1	3	1	4	1	1	3	1	0	3	2	2	1	4
PPP5C	0	0	0	0	0	0	0	0	0	0	0	0	0	1	0	0	0	1	0	0
PLK1	0	0	0	0	0	0	0	0	0	0	0	0	0	0	0	0	1	0	0	0
ARFIP2	1	1	1	1	0	0	0	0	0	0	1	0	0	0	0	0	0	0	0	0
NUBP1	0	0	1	1	0	0	0	0	0	0	0	0	0	0	0	0	0	0	0	0
ACLY	72	86	85	82	22	22	19	16	16	19	20	22	22	16	13	12	20	18	15	16
COPB1	14	15	18	8	14	14	15	12	13	9	15	21	19	11	14	12	15	12	13	18
COPA	7	12	11	13	8	5	3	11	4	9	11	2	11	4	5	5	16	1	0	11
AP2S1	0	0	0	0	0	0	0	0	0	0	0	0	0	0	0	0	0	1	0	0
POLR2K	0	0	0	0	0	0	0	0	0	0	0	0	0	0	0	0	0	1	0	0
SLC16A1	1	2	2	2	3	4	3	2	1	4	5	1	5	2	1	3	3	0	4	3
IST1	10	9	8	10	1	1	0	1	2	0	2	3	2	0	0	2	1	2	0	0
SUB1	1	1	1	0	0	0	0	0	0	0	0	0	0	0	0	0	0	0	0	0
BLM	1	0	0	1	2	0	0	0	2	0	0	0	0	0	1	1	0	0	0	1
RARS1	7	5	8	7	14	11	12	12	12	6	14	11	16	8	9	8	12	6	13	16
ATXN3	1	2	0	0	3	2	1	1	3	5	8	7	2	0	0	0	1	2	0	0
PMS1	1	3	1	1	0	0	0	0	0	0	0	0	0	0	0	0	0	0	0	0
PMS2	3	4	4	1	0	0	0	0	0	0	0	1	0	0	0	0	1	0	0	0
MYOM2	0	0	0	0	0	0	0	2	0	0	0	0	0	0	0	0	0	0	0	0
YARS1	5	4	5	4	1	1	1	1	0	2	0	0	2	1	1	2	0	2	2	1
PRKAG1	2	1	2	2	0	0	0	0	0	0	0	0	0	0	0	0	0	0	0	0
ATP1B3	0	0	0	0	1	1	1	0	3	2	1	1	1	1	2	1	3	0	0	2
AK2	0	0	0	0	0	0	0	0	0	0	0	0	0	0	0	1	0	0	0	0
ALDH18A1	0	0	0	0	1	1	0	1	1	1	0	0	1	0	1	2	1	4	1	0
NAPA	0	0	0	0	0	0	0	1	0	0	1	0	1	0	0	0	0	0	0	0
EIF5	16	11	9	17	0	2	1	3	0	2	3	0	4	0	0	0	1	0	0	0
PSMD4	5	8	7	9	11	6	5	6	9	11	10	11	6	6	5	7	6	5	4	4
DRG2	1	0	0	0	0	0	0	0	0	0	0	0	0	0	0	0	0	0	0	0
CSE1L	3	2	3	4	0	0	0	2	0	0	3	0	0	0	0	2	0	0	0	0
VCP	73	70	70	69	113	117	119	108	114	105	96	112	114	115	105	100	119	110	106	107
HADHB	0	1	0	0	0	1	1	0	0	0	0	1	0	0	0	0	0	0	1	0
NCKAP1L	21	19	17	20	4	3	3	2	2	2	3	5	3	3	1	1	3	4	2	0
AFDN	9	9	7	7	0	0	0	0	0	0	0	0	0	0	0	0	0	0	0	0
NAP1L1	15	15	14	14	10	4	5	6	6	11	9	5	5	7	5	9	10	6	6	9
CASP7	1	2	0	1	0	0	0	0	0	0	0	0	0	0	0	0	0	0	0	0
CASP9	0	0	0	2	0	0	0	0	0	0	0	0	0	0	0	0	0	0	0	0
ADAR	6	6	7	10	5	9	8	5	10	10	9	6	8	7	10	3	9	3	3	4
CDH4	0	0	0	0	0	0	0	0	0	1	0	0	0	0	0	0	0	0	0	0
TPD52	15	16	12	15	2	2	2	5	2	3	4	3	1	1	1	2	2	1	2	1
SEC13	2	3	4	5	6	6	6	5	8	9	4	7	8	5	7	6	5	3	5	6
SNU13	2	2	2	2	1	1	0	0	0	0	0	0	0	0	0	0	0	0	0	2
NPEPPS	0	0	0	0	0	0	0	1	0	1	0	0	0	0	0	0	0	0	0	1
EIF3B	21	26	22	22	5	3	2	8	3	3	7	3	6	3	4	4	5	3	2	7
ATP5MF	0	0	0	0	0	0	0	0	0	2	2	0	1	0	0	0	1	0	0	1
RRP1	0	0	0	0	0	0	1	1	1	0	0	0	0	0	0	0	0	0	0	2
MARS1	9	9	9	10	16	11	19	15	16	16	15	19	23	14	17	14	18	10	19	20
TCL1A	2	3	3	3	0	1	0	0	0	0	0	2	0	0	0	0	0	3	0	0
ATP5ME	0	0	0	0	0	0	0	0	0	1	1	0	2	0	0	0	0	0	0	0
BCAR1	0	0	0	0	0	0	0	0	2	1	0	2	0	0	0	0	0	0	0	0
TMEM33	0	0	0	0	1	1	4	2	1	2	1	2	3	1	3	0	4	1	0	4
GEMIN4	2	2	0	0	2	0	0	1	1	0	3	1	1	0	0	0	0	0	0	0
NUP107	3	3	4	7	1	0	0	0	0	0	0	0	0	0	0	0	0	0	0	0
ZNF121	0	0	0	0	0	2	0	0	0	0	0	0	0	0	2	0	0	0	4	0
ARPC4	10	9	10	10	2	1	2	2	2	1	2	2	3	0	1	1	2	2	3	3
TPI1	0	0	0	0	0	11	1	2	0	1	0	0	4	0	0	4	0	2	1	0
EIF3E	12	12	14	14	1	1	0	2	1	5	4	0	3	1	0	2	1	1	0	1
PPP4C	4	2	1	2	0	0	0	0	0	0	0	0	0	0	0	0	0	0	0	0
GABARAPL2	0	0	0	0	0	0	0	0	0	0	0	0	1	0	0	0	0	0	0	0
MYL6	18	18	19	22	9	9	9	15	8	9	10	9	13	14	9	11	12	9	11	9
ACTB	34	27	28	30	41	34	27	39	21	27	35	40	32	27	23	29	27	30	52	24
EIF4A1	7	4	5	5	14	10	10	14	7	13	13	7	16	6	8	12	13	9	4	14
RPS20	9	7	9	10	8	9	8	6	8	10	6	8	9	6	10	9	8	4	10	9
PSMA6	4	1	1	3	4	1	0	2	3	6	8	7	4	3	3	3	4	6	4	6
CDC42	3	0	2	1	0	1	0	4	0	3	4	0	5	0	0	5	2	0	1	2
RAB8A	0	0	0	0	0	0	0	3	0	0	0	0	0	0	0	3	0	0	0	0
SPCS3	0	0	0	0	0	0	0	1	0	1	1	0	1	0	0	0	1	0	0	1
RAB2A	0	0	0	0	0	0	0	0	0	1	0	0	1	0	0	1	1	0	0	0
RAB5B	0	0	0	0	0	0	0	0	0	0	2	0	0	0	0	0	0	0	0	0
RAB10	2	0	0	2	0	2	1	0	1	0	3	0	0	1	2	0	2	0	0	2
CXCR4	0	2	2	2	2	3	3	3	3	4	3	2	3	1	3	2	3	1	2	3
UBE2D3	0	1	1	0	1	0	0	1	0	0	2	0	0	0	0	0	0	2	0	0
UBE2M	7	8	11	6	4	5	2	6	4	3	3	3	5	4	1	2	3	3	3	2
UBE2N	1	0	1	1	4	3	3	2	3	4	5	4	5	1	3	3	2	0	0	3
RAB14	0	0	0	0	0	0	0	2	0	0	2	0	0	0	0	2	0	0	0	0
ACTR3	28	23	24	24	8	8	3	1	3	4	2	7	6	8	2	2	6	7	4	4
ACTR2	10	10	12	12	10	7	3	3	6	4	6	8	6	3	1	4	5	9	5	5
ACTR1A	12	9	12	11	4	3	0	3	3	2	0	3	4	3	0	3	2	5	1	0
COPS2	3	4	4	4	26	30	27	25	24	19	22	22	30	19	22	14	25	18	22	19
ARF3	4	4	2	4	4	4	4	6	4	8	6	3	6	3	3	5	8	2	2	6
ABCE1	14	16	14	16	3	2	1	1	4	2	1	4	6	3	3	4	1	3	4	5
RAP2B	0	1	0	0	0	0	0	0	0	0	0	0	0	0	0	0	0	0	0	0
RPS3A	17	21	17	20	24	26	21	21	25	23	22	18	29	26	26	21	26	12	22	25
RPL26	9	12	11	12	19	17	22	18	19	17	15	14	20	19	22	16	16	13	19	19
PSME3	8	7	6	12	0	0	0	0	0	0	3	0	0	0	0	1	0	0	0	0
RPL15	18	18	20	19	17	21	17	18	19	17	15	15	18	18	24	19	21	13	16	15
MAGOH	2	2	0	3	0	0	0	0	0	0	0	0	0	0	0	1	0	0	0	0
RPL27	10	13	10	11	9	10	12	10	11	15	12	11	13	11	12	9	13	7	10	12
RPL37A	0	2	4	2	5	6	6	6	6	6	3	4	6	5	7	5	8	1	2	6
RHOA	0	0	0	0	0	0	0	0	0	2	4	0	0	0	0	0	0	0	0	0
HSPE1	3	7	4	4	1	4	1	0	3	2	1	3	4	2	0	5	1	3	1	0
SEC61A1	0	0	1	0	3	1	1	1	2	1	2	1	1	4	3	3	3	0	2	1
VBP1	5	5	5	3	3	1	2	1	1	1	2	3	1	2	1	0	1	4	2	0
B2M	0	0	0	0	0	0	0	0	0	0	1	0	0	0	0	0	0	0	0	0
COPZ1	1	0	0	0	0	0	0	0	0	0	0	0	0	0	0	1	1	0	0	0
RPL37	0	0	0	0	1	0	0	2	1	0	0	0	1	0	1	1	1	0	1	0
SUMO2	0	0	0	0	1	1	1	0	1	1	1	1	2	0	0	1	0	1	0	0
DCAF7	0	0	0	0	0	0	0	0	0	0	0	2	0	0	0	0	0	0	0	1
WDR5	2	3	1	2	1	1	1	0	1	1	1	0	0	0	0	0	1	0	0	0
HNRNPK	18	18	17	17	8	11	7	7	8	14	11	3	12	2	5	13	9	7	5	8
YWHAG	9	7	8	10	4	4	4	5	8	8	5	6	9	4	8	10	5	5	4	6
RPS7	15	17	16	12	17	13	14	14	13	17	14	13	20	11	13	15	15	4	8	13
PPP1CA	20	20	21	22	10	7	6	7	0	0	9	7	0	0	0	0	9	0	0	0
PPP1CB	16	18	15	22	0	0	0	0	0	0	0	0	0	0	0	0	0	0	0	0
PSMC1	20	16	20	21	10	8	8	8	20	19	21	17	13	12	8	9	12	11	6	9
PSMC5	17	14	20	17	13	11	15	11	16	15	17	17	10	10	10	14	14	14	11	11
RPS8	17	19	22	20	22	22	23	25	27	25	21	19	25	21	29	21	22	15	22	25
RPS15A	7	6	6	8	6	4	7	8	5	8	8	2	5	4	6	7	7	1	3	6
RPS16	10	9	11	10	8	10	11	7	8	12	10	8	9	7	9	6	11	6	7	9
YWHAE	11	11	14	12	6	8	7	7	12	9	6	6	9	4	6	8	7	7	5	7
RPS14	7	7	10	9	11	11	11	11	13	14	12	11	13	11	14	9	13	2	7	11
RPS23	8	8	9	7	13	11	9	7	12	11	8	11	15	13	11	11	10	13	9	10
RPS18	9	9	9	8	13	14	13	11	16	12	12	13	11	13	16	12	14	7	11	13
RPS29	2	1	1	1	0	0	0	0	0	0	0	0	0	0	0	0	0	0	0	0
RPS13	15	15	15	14	11	11	11	10	15	11	13	10	13	9	10	10	13	6	8	9
RPS11	14	13	14	10	19	19	21	22	19	20	18	19	16	21	15	12	20	11	15	22
SNRPE	2	2	3	3	1	0	0	0	0	0	1	0	2	0	0	0	1	0	0	1
SNRPF	1	1	2	3	1	0	1	1	1	1	1	1	2	0	0	1	0	0	0	1
LSM3	0	0	0	0	0	1	1	0	0	0	1	1	0	0	0	0	0	0	0	0
LSM6	3	3	3	4	0	0	0	0	0	0	0	0	0	0	0	0	0	0	0	0
SNRPD1	4	6	4	5	0	0	0	0	1	0	1	0	2	0	0	0	1	0	0	0
SNRPD2	2	2	1	3	1	2	1	2	0	2	1	1	2	1	0	1	1	0	1	1
SNRPD3	2	3	3	4	2	1	2	1	1	3	1	0	3	1	0	1	1	1	0	2
TMSB4X	6	3	2	2	0	3	0	0	0	0	0	0	0	0	0	0	0	0	0	0
ARF6	0	0	0	0	0	0	0	2	0	3	0	0	2	0	0	0	0	0	0	0
PSMC6	9	7	6	5	6	5	8	5	13	12	12	13	10	8	4	6	9	6	6	6
TBPL1	1	2	2	3	0	0	0	0	0	0	0	0	0	0	0	0	0	0	0	0
RPL7A	26	31	25	28	39	32	38	39	43	38	34	29	34	32	48	28	39	22	39	38
RAB11A	0	0	0	0	0	0	0	0	0	0	1	0	1	0	0	2	0	0	0	0
ETF1	4	2	1	4	5	2	4	5	3	9	5	3	8	4	3	5	5	2	1	8
CNBP	4	1	2	4	6	3	1	2	3	5	3	2	3	2	1	3	1	8	2	0
RPS4X	31	28	36	31	32	30	33	32	36	35	35	25	32	35	33	30	32	15	23	33
PPP2CB	1	0	2	2	1	1	0	0	0	0	0	1	0	0	0	0	0	0	0	0
RPL23A	10	12	14	9	12	9	14	10	15	16	16	15	15	17	18	13	14	7	11	12
RPS6	8	12	12	10	13	10	14	14	17	18	13	13	18	15	16	17	15	9	12	14
H4-16	11	15	14	14	11	14	11	14	12	15	11	8	12	10	14	14	11	7	11	15
H4C1	11	15	14	14	11	14	11	14	12	15	11	8	12	10	14	14	11	7	11	15
H4C11	11	15	14	14	11	14	11	14	12	15	11	8	12	10	14	14	11	7	11	15
H4C12	11	15	14	14	11	14	11	14	12	15	11	8	12	10	14	14	11	7	11	15
H4C13	11	15	14	14	11	14	11	14	12	15	11	8	12	10	14	14	11	7	11	15
H4C14	11	15	14	14	11	14	11	14	12	15	11	8	12	10	14	14	11	7	11	15
H4C15	11	15	14	14	11	14	11	14	12	15	11	8	12	10	14	14	11	7	11	15
H4C2	11	15	14	14	11	14	11	14	12	15	11	8	12	10	14	14	11	7	11	15
H4C3	11	15	14	14	11	14	11	14	12	15	11	8	12	10	14	14	11	7	11	15
H4C4	11	15	14	14	11	14	11	14	12	15	11	8	12	10	14	14	11	7	11	15
H4C5	11	15	14	14	11	14	11	14	12	15	11	8	12	10	14	14	11	7	11	15
H4C6	11	15	14	14	11	14	11	14	12	15	11	8	12	10	14	14	11	7	11	15
H4C8	11	15	14	14	11	14	11	14	12	15	11	8	12	10	14	14	11	7	11	15
H4C9	11	15	14	14	11	14	11	14	12	15	11	8	12	10	14	14	11	7	11	15
RAN	6	8	9	6	7	10	7	16	13	14	11	14	8	7	10	12	10	3	8	12
RPL23	5	5	11	8	12	11	13	12	16	17	12	13	13	10	14	15	13	12	13	14
RPS15	14	12	17	12	8	7	6	9	10	7	9	2	10	5	6	6	6	0	4	3
RPS24	8	10	9	14	9	10	11	8	11	10	9	9	12	8	8	6	13	5	8	9
RPS25	4	5	6	5	5	5	5	5	5	4	4	5	5	4	4	6	4	2	4	4
RPS26	11	12	13	11	10	11	11	10	13	11	11	7	11	10	13	8	9	4	7	10
RPS28	3	3	4	3	1	1	1	1	1	1	2	1	1	0	2	2	3	2	1	1
FAU	2	2	3	1	2	2	3	4	4	2	3	4	3	2	3	2	4	2	2	4
GNB1	0	0	0	0	0	0	0	1	0	2	3	0	0	0	0	0	0	0	0	0
POLR2L	2	1	0	0	0	1	1	1	1	1	1	1	1	1	0	0	2	0	1	1
RBX1	0	0	1	0	2	1	1	1	0	1	1	1	1	1	2	1	1	1	1	1
GNB2	1	0	0	0	3	0	0	0	0	0	3	0	0	0	0	0	0	0	0	0
RPL30	11	12	12	12	15	12	15	13	17	16	11	12	14	14	16	10	15	9	14	16
RPL39	1	1	1	1	1	1	1	1	1	2	1	1	1	2	3	2	1	1	2	1
RPL31	6	5	6	6	11	10	10	7	12	11	7	9	9	10	9	11	8	7	8	10
RPL10A	15	14	14	12	16	17	17	15	19	19	21	18	15	19	20	13	21	9	17	22
RPL32	7	11	11	10	11	11	15	11	15	12	9	10	11	12	13	10	9	7	12	9
RPL11	3	4	5	3	5	7	7	5	6	4	5	7	6	9	7	5	6	3	7	7
RPL8	11	17	13	14	22	20	20	22	23	26	19	17	20	19	26	17	19	13	19	20
PPIA	1	0	0	1	0	6	1	2	2	1	0	0	8	0	1	4	0	1	1	0
RPS27A	7	5	6	6	8	9	6	9	9	3	7	10	12	9	9	8	9	13	11	9
TRA2B	0	0	0	0	0	1	0	1	1	1	1	0	0	0	2	0	1	0	0	2
RAC1	0	0	0	0	0	0	0	4	0	0	3	0	2	0	0	0	0	0	0	0
AP2B1	14	13	11	10	2	2	0	0	0	0	0	2	0	0	0	1	0	0	0	0
GNAS	0	0	0	0	0	0	0	0	0	0	2	0	0	0	0	0	0	0	0	0
GNAI1	2	0	2	0	0	0	0	0	0	0	0	0	0	0	0	0	0	0	0	0
YWHAZ	12	11	10	13	10	10	7	9	14	13	8	9	11	5	6	12	7	9	7	9
SUMO1	0	0	0	0	0	0	0	0	0	4	4	0	0	0	3	0	0	0	0	0
DYNLL1	5	5	6	5	3	3	3	0	6	3	3	3	3	5	4	3	0	4	2	0
DYNLT1	0	0	1	0	0	0	0	0	0	0	0	0	0	0	0	0	0	0	0	0
RPL38	6	4	4	6	7	8	8	7	8	8	8	8	8	5	6	6	8	4	6	7
SKP1	5	4	4	4	4	6	4	5	2	2	3	3	4	3	3	2	4	4	2	4
GNG5	0	0	0	0	0	0	0	0	0	0	0	0	0	0	0	1	0	0	0	0
RPS21	2	0	1	0	0	0	1	1	0	0	0	0	0	0	0	1	0	0	2	0
EIF5A	11	10	9	10	4	7	5	4	6	6	6	7	7	5	5	5	6	3	4	4
RACK1	0	0	0	1	4	6	0	3	0	6	5	0	7	1	2	5	3	2	0	6
UBE2I	3	2	5	3	1	1	2	1	5	5	6	5	2	0	0	1	2	1	0	2
TNNC1	0	0	0	0	0	0	0	1	0	0	0	0	0	0	0	0	0	0	0	0
PPP2CA	0	3	0	0	0	0	0	0	0	0	0	0	0	0	0	0	0	0	0	0
YBX1	21	21	16	21	19	22	18	20	23	23	26	16	21	19	25	21	25	11	20	20
CSNK2B	3	2	1	1	0	0	0	0	0	0	0	0	1	0	0	0	0	0	0	0
TPM4	0	0	0	0	0	1	0	0	0	0	0	0	0	0	0	0	0	1	0	0
ACTC1	17	15	16	13	25	22	18	0	16	17	22	25	19	17	0	19	19	18	34	16
EEF1A1	57	57	59	55	28	28	28	28	36	40	33	32	38	28	31	33	31	28	21	31
ACTA1	0	0	0	0	0	0	0	54	0	0	0	0	0	0	0	0	0	0	0	0
TUBA1B	0	0	0	0	49	0	0	0	0	63	0	0	0	0	56	0	0	0	0	0
TUBA4A	47	49	49	48	42	47	46	48	55	54	42	44	58	46	47	46	52	39	39	45
TUBB4B	64	80	82	70	58	66	69	65	85	81	70	59	72	64	68	61	75	56	54	71
CSNK2A1	7	8	5	8	0	0	0	0	3	2	1	0	1	0	0	0	0	0	0	0
PAFAH1B2	0	0	0	0	0	1	0	0	0	0	0	0	0	0	0	0	0	0	0	0
H3C1	9	9	11	11	6	0	0	0	10	9	9	5	11	5	6	6	0	0	0	6
H3C10	9	9	11	11	6	0	0	0	10	9	9	5	11	5	6	6	0	0	0	6
H3C11	9	9	11	11	6	0	0	0	10	9	9	5	11	5	6	6	0	0	0	6
H3C12	9	9	11	11	6	0	0	0	10	9	9	5	11	5	6	6	0	0	0	6
H3C2	9	9	11	11	6	0	0	0	10	9	9	5	11	5	6	6	0	0	0	6
H3C3	9	9	11	11	6	0	0	0	10	9	9	5	11	5	6	6	0	0	0	6
H3C4	9	9	11	11	6	0	0	0	10	9	9	5	11	5	6	6	0	0	0	6
H3C6	9	9	11	11	6	0	0	0	10	9	9	5	11	5	6	6	0	0	0	6
H3C7	9	9	11	11	6	0	0	0	10	9	9	5	11	5	6	6	0	0	0	6
H3C8	9	9	11	11	6	0	0	0	10	9	9	5	11	5	6	6	0	0	0	6
HBA1	0	0	0	0	0	0	0	0	0	0	2	0	1	0	0	0	0	0	0	0
HBA2	0	0	0	0	0	0	0	0	0	0	2	0	1	0	0	0	0	0	0	0
IGBP1	0	2	2	3	0	0	0	0	0	0	0	0	0	0	0	0	0	0	0	0
RBM6	2	0	0	0	0	0	0	0	0	0	0	0	0	0	0	0	0	0	0	0
EIF4G2	20	24	23	21	3	4	5	3	5	6	6	3	8	3	2	6	4	2	2	4
RPP38	1	1	0	0	0	0	0	0	0	0	0	0	0	0	0	0	0	0	0	0
RPP30	2	3	0	3	0	0	0	0	0	0	0	0	0	0	0	0	0	0	0	0
GTF2I	11	10	10	13	0	1	2	2	0	3	4	0	1	0	1	1	2	0	1	3
CNTNAP1	0	0	0	0	0	0	0	0	0	0	0	0	0	0	0	0	0	0	1	0
CCT2	82	82	82	87	48	46	43	38	62	54	57	50	41	36	42	33	44	45	28	38
RAE1	1	1	1	0	1	0	1	0	1	0	1	1	2	1	3	1	0	0	0	0
PRKDC	33	35	41	34	93	72	98	88	96	101	101	93	96	77	84	75	104	37	65	100
IFI35	0	2	1	1	0	0	0	0	0	0	0	0	0	0	0	0	0	0	0	0
BASP1	2	1	0	3	1	3	0	6	0	7	7	0	8	1	0	7	2	0	0	0
DCD	0	0	0	0	1	1	1	1	1	0	1	1	0	1	0	1	1	1	1	1
TMF1	0	0	0	0	1	0	0	0	0	0	0	0	0	0	0	0	0	0	0	0
MRPS22	4	2	1	1	1	1	1	1	0	0	4	1	1	1	1	2	1	0	0	1
MRPS25	0	0	0	0	0	0	0	0	0	1	1	0	0	0	0	0	0	0	0	0
MRPS10	0	0	0	0	0	0	0	0	0	1	0	0	0	0	0	0	0	0	0	0
MRPS35	0	0	0	0	1	1	2	0	0	0	1	0	1	0	0	1	1	0	0	1
MRPS5	0	0	0	0	0	2	1	0	1	2	1	0	1	0	1	0	1	0	0	1
MRPS36	0	0	0	0	0	0	1	0	0	0	0	0	0	0	0	0	0	0	0	0
MRPS11	1	0	0	0	0	0	0	1	0	0	0	0	1	0	0	0	1	0	0	0
MRPS15	0	0	0	0	0	2	1	2	1	1	2	0	1	2	1	1	0	0	1	1
MRPS21	0	0	0	0	0	0	0	0	0	1	0	0	0	0	0	0	0	0	0	0
MRPS34	4	2	1	3	1	1	1	1	0	2	2	1	1	1	2	0	1	0	0	2
MRPS6	0	0	0	0	2	1	2	0	2	1	1	0	2	0	0	0	2	0	0	2
MRPS9	0	1	0	0	1	1	0	2	0	1	0	0	0	0	0	1	1	0	0	1
SARNP	1	2	2	2	0	0	0	0	0	1	1	0	1	0	0	0	0	0	0	0
RPL24	7	8	9	6	8	7	9	8	9	9	6	8	11	9	10	7	10	5	7	8
RPL36A	1	1	1	1	3	3	3	3	5	4	2	3	6	0	6	0	3	0	6	4
CBX1	0	0	1	0	0	0	0	0	0	0	0	0	0	0	0	0	0	0	0	0
SMAD3	0	0	0	0	0	0	0	1	0	1	1	0	0	0	0	0	0	1	0	1
ARF5	0	0	0	0	0	0	0	0	0	5	4	0	0	0	0	4	0	0	0	0
ERH	3	5	5	4	2	2	2	2	4	5	3	1	4	3	4	4	3	1	2	2
RPL19	8	11	12	9	11	12	12	13	16	15	15	11	14	11	15	13	14	11	13	14
SRSF3	2	0	0	2	3	4	2	7	3	6	5	2	7	1	4	4	3	0	1	7
H3-3A	0	6	7	9	0	0	0	0	0	0	0	0	9	0	0	0	0	0	0	0
H3-3B	0	6	7	9	0	0	0	0	0	0	0	0	9	0	0	0	0	0	0	0
FOXK1	0	0	1	0	0	0	0	0	0	0	0	0	0	0	0	0	0	0	0	0
CCZ1B	0	0	0	0	0	0	0	0	0	0	0	0	1	0	0	0	0	0	0	0
PKD1	0	0	0	0	0	0	1	0	1	0	0	0	0	0	0	0	0	0	0	0
XIAP	1	0	0	1	0	0	0	0	0	0	0	0	0	0	0	0	0	0	0	0
ARHGAP4	3	0	3	2	0	0	0	0	0	0	0	0	0	0	0	0	0	0	0	0
RBM10	1	2	2	1	0	0	0	0	0	0	0	0	0	0	0	0	0	0	0	0
PPP2R2B	2	0	0	1	0	0	0	0	0	0	0	0	0	0	0	0	0	0	0	0
TFAM	0	1	0	1	1	0	2	0	0	1	4	0	2	1	0	1	2	0	2	1
SLC25A3	9	8	11	8	13	10	14	11	14	14	13	11	15	15	11	9	15	11	10	13
HDLBP	20	30	24	32	4	5	6	6	3	4	7	5	6	7	2	5	12	6	5	9
GTF2B	1	0	0	1	0	0	0	0	0	0	0	0	0	0	0	0	0	0	0	0
CDK16	0	0	0	0	0	0	0	0	0	0	0	0	0	0	0	0	0	0	0	2
CLTC	9	1	1	7	17	7	14	25	15	30	38	18	38	2	12	14	20	25	12	21
NFKB2	2	2	3	3	0	0	0	0	2	4	0	2	3	0	0	0	0	0	0	0
FKBP3	1	0	0	1	0	0	0	0	0	0	0	0	0	0	0	0	0	0	0	0
HNRNPU	19	20	24	24	21	23	25	21	24	31	26	18	20	13	21	28	18	11	20	27
SET	4	5	7	4	0	2	0	1	1	0	0	0	1	0	0	1	0	1	0	0
SRSF2	0	0	0	0	0	0	0	0	0	0	0	0	1	0	0	0	0	0	0	0
RUNX1	0	0	0	0	0	0	0	0	0	0	0	0	0	0	0	0	0	0	0	1
RELB	1	1	1	0	0	0	0	0	0	0	0	0	0	0	0	0	0	0	0	0
AMPD2	1	4	1	2	0	0	0	0	1	0	0	2	3	2	0	0	4	3	1	2
FABP5	4	7	4	4	0	0	0	0	0	0	0	0	0	0	1	2	0	1	0	0
ANK2	0	0	0	0	1	1	1	1	1	0	2	0	2	0	1	0	2	0	0	1
CAP1	23	20	21	16	7	7	7	3	3	3	4	5	6	6	2	3	6	5	4	3
HMGCS1	7	12	7	9	0	0	0	0	0	0	0	0	0	0	0	0	0	0	0	0
SLC7A5	2	2	2	2	2	2	4	1	4	3	4	2	3	1	3	3	4	3	2	3
DR1	1	0	0	0	0	0	0	0	0	0	0	0	0	0	0	0	0	0	0	0
EXOSC10	0	1	0	0	3	1	3	1	4	4	3	1	3	3	3	1	4	1	1	4
OTUD4	1	0	0	0	0	0	0	0	0	0	0	0	0	0	0	0	0	0	0	0
CDR2	0	0	0	1	0	0	0	0	0	0	0	0	0	0	0	0	0	0	0	0
COL4A3	0	0	0	0	0	0	0	0	1	0	0	0	0	0	0	0	0	0	0	0
OCRL	0	0	0	1	0	0	0	0	0	0	0	0	0	0	0	0	0	0	0	0
MEF2B	0	0	0	0	0	1	0	0	0	0	1	0	1	0	0	1	1	0	0	0
OGDH	0	0	0	0	0	0	0	0	0	0	4	0	1	0	0	0	0	0	0	0
KIF23	2	2	0	1	0	0	0	0	0	0	0	0	0	0	0	0	0	0	0	0
RPL18A	14	16	16	15	21	17	24	23	26	22	20	19	22	20	27	12	23	8	17	19
FKBP4	0	0	0	0	2	5	4	2	1	2	2	3	3	3	2	2	5	5	3	1
RPL6	25	23	25	25	32	34	33	27	33	36	30	32	31	30	32	30	33	22	31	36
SLC25A11	0	0	0	0	3	1	0	0	0	1	1	1	2	0	2	1	2	0	1	2
KMT2A	2	3	2	2	1	2	0	1	0	0	1	2	1	0	0	0	0	0	0	0
PPARD	0	1	0	0	0	0	0	0	0	0	0	0	0	0	0	0	0	0	0	0
CENPC	0	0	0	0	0	0	0	0	0	0	0	0	0	0	0	0	0	0	0	1
LMNB2	0	0	0	0	1	0	1	0	0	0	0	0	1	0	0	0	0	0	0	0
TAP2	0	0	0	0	1	1	0	0	0	0	0	0	0	0	0	0	0	1	0	0
CEBPZ	0	0	0	0	0	2	1	0	0	0	0	1	1	0	1	0	2	0	0	0
ZNF92	0	0	0	0	0	0	0	0	0	0	0	0	0	3	4	0	0	0	0	0
RELA	17	21	17	19	4	5	3	5	8	8	13	8	6	2	1	8	7	6	1	1
UBXN1	0	1	0	0	1	2	2	2	1	1	4	2	1	2	1	0	1	1	0	1
EIF4G1	41	47	51	45	16	8	14	10	12	14	18	16	16	11	8	16	13	10	10	12
OCA2	0	0	1	0	0	0	0	0	0	0	0	0	0	0	0	0	0	0	0	0
KRT17	0	0	0	0	7	0	0	0	1	0	5	3	0	0	0	0	0	0	0	2
TLE3	0	1	0	0	0	0	0	0	0	0	0	0	0	0	0	0	0	0	0	0
GLO1	12	10	9	14	0	3	2	2	4	4	4	3	3	0	1	0	0	0	1	2
REL	17	18	14	15	5	7	7	5	8	9	14	9	6	4	0	3	4	4	1	4
YWHAH	0	0	0	4	4	4	4	4	7	7	4	0	5	0	6	0	4	4	3	5
UBE3A	0	0	0	0	0	0	0	1	0	0	2	1	0	0	0	0	0	0	0	0
DNM1	0	0	0	0	0	0	0	0	0	0	1	0	0	0	0	0	0	0	0	0
CLC	0	1	0	0	0	0	0	0	0	0	0	0	0	0	0	0	0	0	0	0
SRSF11	3	3	3	4	0	0	0	0	0	0	0	0	0	0	0	0	0	0	0	0
EEF1A2	25	22	0	0	0	0	0	0	0	0	0	0	0	0	0	0	13	0	0	0
PTPN11	0	0	2	0	0	0	0	0	0	0	0	0	0	0	0	0	0	0	0	0
BTK	0	0	0	1	1	0	0	0	0	0	1	0	0	0	0	0	1	1	0	1
PPP2R3A	0	0	0	0	0	0	0	0	0	0	0	0	0	0	1	0	0	0	0	0
PPAT	9	2	4	5	0	3	0	1	4	2	5	2	0	0	0	0	0	3	0	1
GFPT1	2	1	2	0	0	0	0	0	0	0	0	0	0	0	0	0	0	0	0	0
EXOSC9	5	4	4	6	1	2	1	2	4	3	2	3	2	2	1	1	1	2	0	2
PSME1	13	12	9	9	1	1	1	2	0	2	2	0	1	0	0	3	1	0	0	1
RING1	1	2	0	1	0	0	0	0	0	0	0	0	0	0	0	0	0	0	0	0
RAD51	0	0	0	0	0	0	0	0	0	0	1	0	0	0	0	0	0	0	0	0
PRDX1	21	25	22	24	9	10	11	6	9	9	9	9	11	7	9	7	9	11	8	8
RPL18	11	16	16	13	18	21	20	20	24	22	18	20	20	20	22	16	19	9	20	21
C1QBP	11	10	11	13	8	10	7	11	8	12	7	7	7	10	10	9	7	10	3	11
SPAG1	2	0	0	0	0	0	0	1	0	0	0	0	1	0	0	0	1	0	0	0
KHDRBS1	0	0	0	0	0	0	0	0	0	0	0	0	2	0	0	0	0	0	0	0
BAX	0	0	0	0	0	0	0	0	0	1	0	0	0	0	0	0	1	0	0	0
MCL1	0	1	0	0	0	0	0	0	0	0	1	0	2	0	0	0	1	0	0	0
POLE	0	0	0	0	0	0	1	0	0	0	0	1	0	0	0	0	1	0	0	0
KLC1	9	8	8	6	0	0	0	0	0	0	1	0	0	0	0	0	0	0	0	0
SRSF1	1	0	0	0	0	1	1	2	0	3	2	0	1	0	0	2	1	0	0	2
ARHGAP1	2	5	4	6	0	0	0	0	0	0	1	0	0	0	0	0	0	1	0	0
DHX9	29	25	33	33	26	29	31	41	29	42	29	19	32	15	26	37	27	39	20	35
GOLGA3	0	0	1	1	1	1	2	1	1	2	2	1	0	0	0	0	2	0	0	1
EHHADH	0	0	0	0	0	0	0	0	0	0	0	0	0	0	0	0	0	1	0	0
PPID	0	0	0	0	2	0	0	1	0	0	0	0	1	0	0	0	5	0	0	1
SSRP1	0	0	0	0	0	0	0	0	0	0	0	0	0	0	0	0	0	0	0	1
NSUN2	6	6	7	6	12	7	6	9	12	11	9	4	14	11	11	14	12	3	7	13
RBBP4	13	11	15	17	11	8	6	11	7	13	11	8	13	6	5	7	9	5	6	7
NCBP1	3	4	5	1	0	0	0	0	0	0	0	0	0	0	0	0	0	0	0	1
AHNAK	0	1	0	0	0	0	0	0	0	0	0	0	0	0	0	1	0	0	0	0
ZNF763	0	0	0	1	0	0	0	0	0	0	0	0	0	0	0	0	0	0	0	0
TBC1D8B	0	0	0	0	0	0	0	0	0	0	0	0	0	0	1	0	0	0	0	0
ELP6	2	1	3	3	0	0	0	0	0	0	0	0	0	0	0	0	0	0	0	0
AP1B1	8	8	12	9	0	0	0	0	0	0	0	0	0	0	0	0	0	0	0	0
CPSF1	6	6	4	7	0	0	0	0	0	0	0	0	0	0	0	0	0	0	0	0
BST2	0	0	0	0	0	0	0	0	0	0	0	1	0	0	0	0	0	0	0	0
WASHC5	38	46	44	47	6	6	7	7	9	9	16	9	6	4	5	5	8	20	3	5
NUP160	1	7	3	2	1	0	1	0	1	0	1	0	1	0	0	1	1	0	0	2
TBL3	0	0	0	0	0	0	0	0	0	0	0	0	0	0	0	0	0	1	0	0
GTF3C1	0	1	0	0	0	1	0	0	1	1	2	0	3	0	0	0	2	0	0	1
TWF1	2	0	0	0	0	0	0	0	0	0	0	0	0	0	0	0	0	0	0	0
AKAP13	0	0	0	1	0	0	0	0	0	0	0	0	0	0	0	0	0	0	0	0
SMARCB1	1	1	1	1	1	0	0	0	1	1	0	1	0	1	0	0	1	0	1	1
BPTF	1	1	0	1	0	0	0	0	0	0	0	0	0	0	0	0	0	0	0	0
CDC20	1	0	0	0	0	0	0	0	0	0	0	0	0	0	0	0	0	0	0	0
GRSF1	1	0	1	0	0	0	0	0	0	0	0	0	0	0	1	0	0	0	0	0
MAP4K2	7	14	10	8	0	0	0	0	1	0	1	1	1	0	0	0	0	1	0	0
SFSWAP	0	0	1	0	0	0	0	0	0	1	0	0	0	0	0	0	0	0	0	0
CHD3	0	10	0	13	6	7	6	5	4	10	0	4	0	0	3	0	4	4	0	8
SF3A3	20	16	17	20	0	1	0	1	0	2	0	1	0	0	0	1	0	0	0	0
TP53BP1	2	2	1	2	0	0	0	0	0	0	0	0	0	0	0	0	0	0	0	0
AIMP1	3	3	5	5	7	6	8	5	7	6	9	5	6	4	9	6	8	6	4	7
ILF2	6	6	7	9	9	7	8	9	6	10	10	5	10	4	4	5	10	2	5	12
ILF3	7	9	8	9	15	10	14	15	13	13	14	10	11	8	13	12	13	0	9	14
IRAG2	28	46	41	32	27	24	32	29	38	36	43	36	28	31	22	28	27	22	21	19
TRAP1	3	0	0	0	11	9	9	9	9	13	13	4	10	10	8	9	8	12	6	10
TAF10	3	4	3	3	0	0	0	0	0	0	0	0	0	0	0	0	0	0	0	0
MYO1E	0	0	0	0	0	0	0	0	0	2	0	0	0	0	0	0	1	1	1	1
ABR	1	1	1	0	0	0	0	0	0	0	0	0	0	0	0	0	0	0	0	0
NPRL3	0	1	0	0	0	0	0	0	0	0	0	0	0	0	0	0	0	0	0	0
BNIP2	0	0	0	0	0	0	0	0	0	0	0	0	0	0	0	0	1	0	0	0
NFX1	0	0	0	2	0	0	0	0	0	0	0	0	0	0	0	0	0	0	0	0
CSTF3	2	1	2	1	0	0	0	0	0	0	0	0	0	0	0	0	0	0	0	0
TIAM1	0	0	0	0	0	0	0	0	1	0	0	0	0	0	0	0	0	0	0	0
ECH1	0	0	0	0	0	1	0	0	0	0	0	1	1	0	0	0	0	0	0	0
STRN3	0	2	0	0	0	0	0	0	0	0	0	0	0	0	0	0	0	0	0	0
CDC16	3	3	1	4	0	0	0	0	1	0	0	0	1	0	0	0	0	0	0	0
STK4	18	17	18	14	1	1	1	2	3	2	3	3	11	7	2	7	2	0	0	0
FLII	2	0	1	2	0	0	0	0	0	0	0	0	0	0	0	0	0	1	0	0
MRPL28	1	0	0	0	3	0	1	1	1	0	1	0	1	0	1	0	2	0	0	1
ACACA	80	122	99	80	285	298	304	273	289	265	245	268	316	312	284	257	278	246	265	251
GPS1	5	9	6	10	18	14	17	15	12	13	13	13	15	13	11	13	14	13	15	12
MTAP	13	11	13	14	2	2	3	0	3	1	5	2	2	1	1	1	4	6	2	0
PRKAA1	0	1	0	0	0	0	0	0	0	0	0	0	0	0	0	0	0	0	0	0
PPFIA1	0	0	0	0	0	2	0	0	0	0	0	0	0	0	0	0	0	0	0	0
EIF2B5	0	0	0	0	0	0	0	0	0	0	0	0	0	0	0	0	0	0	0	1
TARDBP	0	1	1	2	0	0	0	1	0	0	0	0	0	0	0	1	1	0	0	0
HNRNPA0	6	0	2	5	2	0	0	3	0	5	6	0	3	0	0	4	0	2	0	4
AIMP2	3	4	7	4	11	4	6	3	6	2	5	3	6	5	8	8	7	4	9	6
PAK2	11	13	11	14	1	0	1	0	0	0	0	0	1	1	0	0	1	0	0	0
CBX3	4	5	4	7	2	2	0	2	0	1	2	0	1	0	1	0	1	1	1	5
STK3	0	0	0	0	0	0	0	0	0	0	0	0	0	0	0	2	0	0	0	0
CBLB	2	0	0	2	0	0	0	0	0	0	0	0	0	0	0	0	0	0	0	0
PSMD2	51	62	49	57	30	27	30	26	40	52	53	45	36	20	20	25	29	27	25	21
GPS2	0	0	0	1	0	1	0	0	2	3	2	3	0	0	0	0	0	0	0	0
SRSF5	0	0	0	2	0	0	0	0	1	1	1	0	0	0	0	1	0	0	0	0
SRSF6	0	0	0	0	1	0	0	1	0	1	0	0	1	0	0	0	0	0	0	2
MAD2L1	1	0	0	0	0	0	0	1	2	2	0	1	2	0	3	2	3	2	0	4
TRIM28	23	31	25	26	5	1	6	7	4	7	10	2	10	1	2	6	8	7	4	4
G3BP1	61	55	44	58	6	9	7	4	7	7	7	8	5	4	1	4	8	3	1	3
PABPC4	18	14	19	22	17	12	16	18	19	18	12	17	17	17	22	18	18	7	12	20
SGCG	0	0	0	1	0	0	0	0	0	0	0	0	0	0	0	0	0	0	0	0
MTA1	5	3	3	5	0	0	0	0	4	3	1	0	0	0	0	0	2	0	0	3
EIF3I	15	13	13	16	3	4	6	7	4	6	8	4	6	3	4	7	6	4	3	3
PPIL2	1	1	1	0	0	0	0	0	0	0	0	0	0	0	0	0	0	0	0	0
PPP2R5C	1	0	4	1	0	0	0	0	0	0	0	0	0	0	0	0	0	0	0	0
PDCL	2	2	1	1	0	0	0	0	0	0	1	0	0	0	0	0	0	0	0	0
MYO7A	0	0	1	0	0	0	0	0	0	0	0	0	0	0	0	0	0	0	0	0
MRPL49	0	0	0	0	0	1	0	0	0	0	1	0	0	0	0	0	0	0	0	0
DYNC1I2	6	7	7	9	1	1	2	1	1	1	1	1	1	0	0	0	1	0	1	0
ORC2	1	0	0	0	0	0	0	0	0	0	0	0	0	0	0	0	0	0	0	0
IKZF1	9	10	6	10	3	5	3	4	8	10	8	6	4	0	2	5	5	6	2	2
NNT	0	0	0	0	0	0	0	1	0	0	0	0	0	0	0	0	0	0	0	0
XRCC4	2	2	0	0	0	0	0	0	0	0	0	0	0	0	0	0	0	0	0	0
TCOF1	25	26	32	28	0	0	0	1	0	2	2	0	0	0	0	0	1	0	0	0
SF3B2	12	9	12	10	2	0	2	1	4	3	4	3	4	1	4	3	2	3	0	3
PDAP1	0	1	2	2	0	2	1	1	0	0	0	2	1	1	0	0	0	0	0	0
FKBP5	0	0	0	0	0	0	0	1	0	0	0	0	0	0	0	0	0	0	0	0
MYO9B	0	0	2	0	0	0	0	0	0	0	0	0	0	0	0	0	0	0	0	0
NFATC2	4	0	2	2	0	0	0	0	0	0	1	0	0	0	0	0	0	0	0	0
PICALM	5	7	6	6	0	0	0	1	1	2	5	0	1	0	0	0	0	0	0	0
MTM1	4	0	0	0	0	0	0	0	0	0	0	0	0	0	0	0	0	0	0	0
SQSTM1	8	5	6	6	14	20	19	17	22	25	25	25	17	12	13	18	13	16	15	14
HDAC1	17	20	19	22	8	10	9	5	12	13	13	11	10	7	8	10	9	11	9	11
CAMK2G	8	13	9	10	0	0	0	0	0	0	0	0	0	0	0	0	0	0	0	0
CAMK2D	21	37	29	28	7	7	8	9	5	3	11	8	5	8	6	3	7	5	2	5
DCTN2	6	5	6	4	3	1	3	1	0	1	2	3	1	0	1	1	1	0	1	0
NAE1	9	7	7	5	0	0	0	0	0	0	0	0	0	0	0	1	0	0	0	0
SNW1	4	3	3	3	0	0	0	0	0	0	0	0	0	0	0	0	0	0	0	0
DGKZ	0	1	1	0	0	0	0	0	0	0	0	0	0	0	0	0	0	0	0	0
IQGAP2	0	0	0	0	0	0	0	0	0	0	0	0	0	0	0	0	0	0	1	0
STIM1	9	13	11	10	0	0	0	0	3	4	3	8	0	0	0	0	0	0	0	0
SNX1	16	15	15	13	2	3	2	3	3	4	5	0	3	0	0	4	3	0	2	3
KRR1	0	0	0	0	1	0	1	1	0	2	1	0	0	0	0	0	1	0	0	0
PWP1	0	0	0	0	4	4	2	3	3	5	5	2	1	0	5	2	3	1	3	4
MTMR2	1	0	0	0	0	0	0	0	0	0	0	0	0	0	0	0	0	0	0	0
CUL1	0	0	0	0	6	4	4	3	0	0	0	0	0	1	0	1	0	1	1	1
CUL2	0	0	0	0	5	5	6	5	0	0	0	0	3	1	0	2	2	3	1	3
CUL3	1	1	0	2	54	52	51	53	5	7	5	4	47	46	37	33	42	44	39	36
CUL4A	0	3	2	1	5	2	5	0	0	0	0	6	5	0	4	1	0	2	2	4
CUL4B	2	0	0	0	6	3	6	6	3	1	4	6	5	1	4	1	5	2	2	5
MOGS	0	0	0	0	0	0	1	0	1	1	0	1	0	1	0	0	0	0	0	0
NACA	6	9	9	8	4	6	7	6	7	8	6	9	6	5	6	7	4	3	4	4
THOC5	0	1	0	1	0	0	0	0	0	0	0	0	0	0	0	0	0	0	0	0
ITGA9	1	0	0	0	0	0	0	0	0	0	0	0	0	0	0	0	0	0	0	0
GNL2	1	1	1	1	5	3	0	2	0	4	1	0	2	0	3	2	2	0	1	2
DDX39B	8	10	15	10	11	12	10	11	13	14	9	7	11	13	0	7	10	0	8	13
EXOSC2	4	3	3	2	0	2	3	1	2	3	3	1	3	0	1	1	3	1	1	2
GTF2H2	3	1	1	2	0	0	0	0	0	0	0	0	0	0	0	0	0	0	0	0
GTF2H3	1	1	0	0	0	0	0	0	0	0	0	0	0	0	0	0	0	0	0	0
BYSL	1	0	0	0	0	0	0	0	0	2	1	0	2	0	0	0	0	0	0	1
IDI1	0	0	0	1	0	0	0	0	0	1	0	0	0	0	0	0	0	0	0	0
CDK13	0	0	2	4	0	0	0	0	0	0	0	0	0	0	0	0	0	0	0	0
CKAP5	23	30	29	19	8	3	7	9	5	5	12	4	10	3	4	9	5	1	1	5
COTL1	1	0	0	0	0	2	0	1	0	0	0	0	0	0	0	0	0	0	0	0
HNRNPD	2	3	3	3	0	0	0	2	0	0	3	0	3	0	0	3	2	0	0	0
DAG1	0	0	0	0	0	0	0	0	0	0	1	0	0	0	0	0	0	0	0	1
BOP1	0	0	0	0	3	3	4	2	5	2	1	4	4	1	1	2	3	1	2	4
SEPTIN6	20	18	15	18	7	4	6	2	6	3	7	4	8	0	3	0	6	4	0	3
URB2	0	0	1	0	0	0	0	0	1	1	0	0	0	0	0	0	0	0	0	0
EIF3A	36	40	40	39	5	3	9	11	6	14	10	6	9	3	4	9	8	2	4	8
DELE1	1	0	0	1	0	0	1	0	1	0	1	0	0	0	0	0	0	0	0	0
ARHGEF7	9	6	6	8	0	0	1	0	7	7	7	13	0	0	0	0	0	0	0	0
UBAP2L	32	31	35	36	2	2	1	3	13	9	18	13	1	0	2	0	2	0	0	0
SCRIB	0	1	0	0	0	0	0	0	0	0	0	0	0	0	0	0	0	0	0	0
GIT2	12	12	10	10	2	0	1	0	2	1	7	7	0	0	0	2	0	1	0	0
POLA2	6	6	7	7	0	0	0	0	0	0	0	0	0	0	0	0	0	0	0	0
TFDP1	0	0	1	0	0	0	0	0	0	0	0	0	0	0	0	0	0	0	0	0
WRN	0	0	1	0	0	0	0	0	0	0	0	0	0	0	0	0	0	0	0	0
ZMYM3	0	0	1	0	0	0	0	0	0	1	0	0	0	0	0	0	0	0	0	0
DCTN1	12	9	6	10	0	3	2	4	2	3	2	4	4	2	2	2	2	3	2	4
DYNC1H1	21	23	24	17	62	38	66	44	59	54	61	42	54	42	51	36	61	6	36	58
EIF2B1	0	1	0	0	1	0	0	0	0	0	0	0	2	0	0	0	0	0	0	0
EIF4A2	5	0	0	5	0	0	0	0	0	0	0	0	0	0	0	0	0	0	0	0
CTTN	3	6	5	5	0	2	1	0	4	1	0	3	0	0	1	0	1	0	0	0
RCN2	0	0	0	0	1	0	1	0	1	2	0	0	0	2	0	2	0	0	0	0
TRIM25	41	42	38	39	3	2	4	2	8	5	4	7	8	2	1	2	6	2	2	4
PTK2B	5	7	2	3	1	2	1	2	8	3	7	8	4	1	1	2	3	2	0	1
FKBP8	0	0	0	0	0	0	0	0	0	0	0	0	0	0	0	1	0	0	0	0
FAM50A	6	7	4	8	0	0	0	0	0	0	0	0	0	0	0	0	0	0	0	0
MYBPC2	0	0	0	0	0	0	0	2	0	0	0	0	1	0	0	0	1	0	0	0
FRG1	0	0	0	0	1	0	0	0	1	1	0	0	1	0	0	1	1	0	0	2
CAPRIN1	2	3	4	5	0	0	0	0	1	0	1	0	1	0	0	0	0	0	0	0
BECN1	0	0	1	0	0	0	0	0	0	0	0	0	0	0	0	0	0	0	0	0
RBM39	4	4	2	4	2	2	2	3	2	4	2	2	3	2	2	3	2	0	2	2
NEDD9	1	0	0	1	6	5	6	4	9	9	12	15	2	0	0	0	4	2	0	1
HLTF	1	0	1	1	2	0	1	2	1	1	0	1	2	2	0	3	2	1	1	1
MCM6	19	17	14	16	3	9	2	9	2	8	5	1	7	2	2	10	7	16	2	11
ITPR2	1	0	1	0	8	5	12	4	5	3	5	5	4	6	4	1	4	2	5	7
ZNF460	1	0	0	0	0	0	0	0	0	0	0	0	0	0	0	0	0	0	0	0
PLS1	0	4	7	5	0	0	0	0	0	0	0	0	0	0	0	0	0	0	0	0
IRF3	0	0	2	1	1	0	0	0	0	1	1	0	0	0	0	0	0	0	0	1
TRIP12	5	10	12	7	5	9	7	6	2	5	3	3	9	3	7	4	6	2	8	8
CLINT1	6	6	6	6	0	1	0	1	1	2	4	2	1	0	0	0	0	0	0	0
KANK1	0	0	0	0	0	0	0	0	1	0	0	1	0	0	0	0	0	0	0	0
SMC1A	3	3	9	3	19	16	21	11	20	18	13	14	17	14	17	12	16	6	10	19
RRP1B	3	3	2	2	9	8	13	5	13	10	8	8	7	5	8	5	6	2	6	11
PDCD11	0	1	0	0	1	2	0	0	3	3	2	0	1	0	2	0	0	0	0	1
GINS1	0	1	1	1	0	0	0	0	0	0	0	0	0	0	0	0	0	0	0	0
BMS1	0	0	0	0	0	1	0	0	1	0	0	0	0	0	0	0	0	0	0	0
USP10	3	4	3	6	0	0	0	0	0	0	0	0	0	0	0	0	0	0	0	0
GANAB	1	0	0	0	0	0	0	0	0	0	1	0	2	0	0	0	1	0	0	0
RFTN1	4	3	3	2	7	5	3	3	3	6	7	5	5	4	3	7	5	6	5	3
LBR	0	2	1	3	7	9	4	9	10	12	8	3	7	6	8	9	8	3	6	10
PTPRCAP	0	0	0	0	0	0	0	0	0	1	0	0	0	0	0	0	0	0	0	0
MVP	4	2	1	3	16	7	7	6	8	9	8	11	11	5	9	8	14	12	9	13
CASP8	1	0	0	0	0	0	0	0	0	0	0	0	0	0	0	0	0	0	0	0
NAA30	1	0	0	0	0	0	0	0	0	0	0	0	0	0	0	0	0	0	0	0
KIF22	1	0	0	0	0	1	0	0	0	0	1	0	0	1	0	1	0	0	1	2
MEF2D	2	4	3	5	0	0	0	0	0	0	0	0	0	0	0	0	0	0	0	0
CHD4	37	36	36	41	11	9	5	11	7	17	12	13	14	3	12	11	8	11	8	14
LASP1	3	6	5	2	3	2	2	2	2	2	3	2	3	5	3	4	2	10	4	3
MYBPC3	0	0	0	0	0	0	0	1	0	0	0	0	0	0	0	0	0	0	0	0
ZNF638	0	0	1	2	0	0	0	0	0	0	0	0	0	0	0	0	0	0	0	0
KPNB1	32	30	37	33	8	5	8	10	18	24	17	16	10	4	7	10	5	3	3	5
NOLC1	2	3	1	3	0	0	0	2	0	2	1	0	0	0	0	1	0	3	0	1
NUMA1	6	1	2	2	26	20	10	15	12	18	12	15	13	6	11	12	15	14	22	24
NR1D2	0	0	0	0	0	0	0	0	0	1	0	0	0	0	0	0	0	0	0	0
PSME4	0	0	0	0	0	0	0	0	0	0	1	0	0	0	0	0	0	0	0	0
SLMAP	0	0	0	0	0	0	0	0	0	0	0	0	0	0	1	0	0	0	0	0
GAPVD1	2	3	0	2	0	0	0	0	0	0	0	0	1	0	0	0	0	0	0	0
UBXN2B	0	0	0	0	0	0	0	0	0	0	0	1	0	0	0	0	0	0	0	0
NCAPH	5	8	7	6	6	7	7	7	7	7	9	7	10	8	10	7	8	4	6	11
PSMD6	12	10	10	14	13	10	10	8	15	16	22	16	13	9	8	10	10	6	7	9
ABRAXAS2	1	2	1	0	0	0	0	1	0	0	0	2	0	0	1	0	0	1	0	0
SEPTIN2	14	13	11	12	7	8	4	4	6	5	4	9	9	6	6	7	8	6	4	8
SART3	24	25	23	31	0	0	0	0	0	0	0	1	0	0	0	0	0	0	0	0
NCAPD2	1	1	1	1	0	0	0	0	0	0	1	0	0	0	0	0	0	0	0	0
SUZ12	0	0	0	0	1	1	0	0	1	0	0	0	0	0	0	0	0	0	1	1
EXOSC7	3	4	3	4	0	0	1	0	0	4	0	1	1	1	2	0	1	1	0	2
EFTUD2	25	31	29	35	1	2	2	0	1	5	7	3	3	1	0	1	2	1	2	2
R3HDM1	1	2	0	0	0	0	0	0	0	0	0	0	0	0	0	0	0	0	0	0
RAB3GAP1	21	21	25	19	4	3	4	2	3	4	7	4	7	3	5	3	3	3	2	1
KARS1	14	10	18	10	20	16	22	14	21	16	20	18	18	19	26	16	15	4	17	20
SETDB1	0	1	0	0	0	0	0	0	0	0	0	0	0	0	0	0	0	0	0	0
MLC1	0	0	0	0	0	0	0	0	0	0	0	0	0	0	1	0	0	0	0	0
RRS1	0	0	0	0	0	0	0	0	0	0	0	0	1	0	0	0	0	0	0	1
ARHGEF6	14	16	10	13	6	2	2	1	10	6	13	10	1	1	0	0	3	1	0	0
POLD3	4	4	3	4	0	0	0	0	0	0	0	0	0	0	0	0	0	0	0	0
EIF4H	3	4	5	5	0	1	0	0	2	0	0	1	1	1	0	0	1	4	0	1
ACAP2	2	2	3	1	0	0	0	0	0	0	0	0	0	0	0	0	0	0	0	0
ZNF146	0	0	0	0	0	0	0	0	1	0	0	0	0	0	0	0	0	0	0	0
EEA1	0	0	0	0	0	0	0	0	0	1	0	0	0	0	0	0	0	0	0	0
PDK1	0	0	0	0	0	0	0	0	0	0	0	0	0	0	0	0	1	0	0	0
PEA15	1	1	0	2	0	0	0	0	0	0	1	0	0	0	0	0	0	1	0	0
EBP	0	0	0	0	0	0	0	0	0	0	0	0	0	1	1	0	0	0	0	0
PLEC	1	0	0	0	0	0	0	0	0	0	0	0	0	0	0	0	0	0	0	0
PCM1	0	0	0	0	0	0	0	0	0	3	2	1	0	0	0	0	0	1	1	2
PPP2R5A	0	1	0	0	0	0	0	0	0	0	0	0	0	0	0	0	0	0	0	0
PPA1	1	1	0	0	0	0	0	0	0	0	1	0	0	0	0	0	0	0	0	0
PTGES3	0	0	0	0	0	0	0	0	0	0	0	0	0	0	0	0	0	0	1	0
NONO	30	40	30	35	0	1	0	0	3	3	2	2	0	0	0	1	0	1	1	1
RABEP1	0	2	0	0	0	0	0	0	0	0	0	0	0	0	0	0	0	0	0	0
RAB35	0	0	0	0	0	0	0	0	0	0	0	0	3	0	0	0	0	0	0	0
RNPS1	1	1	0	1	0	0	0	0	0	0	0	0	0	0	0	0	0	0	0	0
RBBP5	1	1	2	1	0	0	0	0	0	0	0	0	0	0	0	0	0	0	0	0
RALBP1	1	0	1	2	0	0	0	0	0	0	0	0	0	0	0	0	0	0	0	0
PCBP1	29	31	28	26	12	9	11	14	14	13	15	12	10	10	9	12	10	11	11	11
PCBP2	15	16	20	14	9	8	8	13	10	11	12	8	9	7	9	10	10	8	8	11
ELOC	1	1	1	0	2	2	2	1	0	1	0	0	1	0	0	0	2	2	0	2
ELOB	1	2	1	2	0	0	0	0	0	1	0	0	1	1	0	1	0	2	1	0
SF3B3	24	26	19	22	2	4	4	5	10	7	9	8	7	2	4	2	3	3	2	3
PUM3	1	0	2	2	1	3	3	0	1	1	0	0	1	0	1	1	1	1	0	1
RSU1	1	0	0	0	0	0	0	0	0	0	0	0	0	0	0	0	0	0	0	0
SF3B4	4	3	4	2	0	0	0	0	0	0	2	0	0	0	0	0	0	0	0	0
SF3A2	4	2	3	3	0	0	0	0	0	0	0	0	0	0	0	0	0	0	0	0
PPP1R7	4	1	2	2	0	0	0	0	0	0	0	0	0	0	0	0	0	2	0	1
SEC23B	2	0	1	1	0	0	0	0	3	6	9	4	0	0	0	1	0	0	0	0
SF3A1	15	15	18	17	1	1	1	1	1	5	4	2	0	0	1	0	3	1	0	1
SKIV2L	0	1	1	1	0	0	0	0	0	0	0	0	0	0	0	0	0	0	0	0
SS18	0	0	0	0	0	0	0	0	0	0	0	0	0	0	0	0	0	0	0	1
TAF5	10	10	8	8	0	0	0	0	0	0	0	0	0	0	0	0	0	0	0	0
TAF7	1	1	0	0	0	0	0	0	0	0	0	0	0	0	0	0	0	0	0	0
TERF2	0	0	0	1	0	0	0	0	0	0	0	0	0	0	0	0	0	0	0	0
MAPRE2	2	1	2	1	5	4	3	6	4	3	6	5	5	3	5	4	3	2	3	4
NCOA2	0	2	1	0	0	0	0	0	0	0	0	0	0	0	0	0	0	0	0	0
TRAM1	0	0	0	0	0	0	0	0	2	0	1	0	1	2	1	0	0	0	1	0
SF1	3	3	3	4	1	1	0	0	2	1	0	0	2	0	0	0	0	0	0	0
TRIP11	0	1	1	1	0	0	0	0	0	0	0	0	0	0	0	0	0	0	0	0
MED1	3	7	4	3	0	0	0	1	0	1	0	0	0	0	0	0	0	0	0	0
JMJD1C	0	0	0	1	0	0	0	0	0	0	0	0	0	0	0	0	0	0	0	0
NFKBIB	2	1	2	1	0	0	0	0	0	0	0	0	0	0	0	0	0	0	0	0
MAPRE1	9	13	12	14	1	2	2	1	2	1	1	1	1	2	0	3	3	3	2	1
TSC22D1	1	0	1	1	0	0	0	0	0	0	0	0	0	0	0	0	0	0	0	0
ELAVL1	5	4	3	5	4	5	3	7	3	5	4	3	4	7	4	7	5	2	2	5
NAB2	0	0	1	0	0	0	0	0	0	0	0	0	0	0	0	0	0	0	0	0
MYLK	0	0	0	0	0	0	0	0	0	0	1	0	0	0	0	0	0	0	0	0
TAB1	3	2	1	1	1	0	0	1	10	7	11	9	1	0	0	0	0	0	0	0
HERC1	0	0	0	1	0	0	0	0	0	0	0	0	0	0	0	0	0	0	0	0
SLC1A5	0	0	0	0	2	0	1	3	0	2	2	0	3	0	0	2	3	2	2	1
RAB30	0	0	0	0	0	0	0	0	0	0	0	0	0	0	0	0	2	0	0	0
MLF2	0	0	0	1	1	1	1	0	0	1	0	1	1	1	1	0	1	1	1	1
SMAD2	1	0	0	0	0	0	0	0	0	0	0	0	0	0	0	0	0	0	0	0
NEDD8	2	2	3	2	3	3	4	3	0	0	1	0	3	1	3	2	1	4	0	3
RAB11B	0	0	0	0	0	0	0	2	0	2	0	0	0	0	0	0	0	0	0	0
EZH2	0	0	0	0	0	0	0	0	0	0	0	0	0	0	2	0	0	0	0	2
SEPTIN7	18	18	15	19	7	6	6	4	6	7	10	6	4	4	4	3	6	5	5	7
ADRM1	2	3	0	3	3	1	1	2	2	3	3	0	1	1	1	2	2	1	1	2
CCDC6	0	1	0	1	0	0	0	0	0	0	0	0	0	0	0	0	0	0	0	0
E2F4	1	1	1	1	0	0	0	0	0	0	0	0	0	0	0	0	0	0	0	0
PSMD5	11	14	15	10	1	0	2	0	3	4	3	2	1	0	1	1	1	0	0	0
TNXA	0	0	0	1	1	0	0	0	0	0	0	2	0	0	0	0	1	0	1	0
DDB1	1	2	0	0	1	1	2	0	2	0	5	3	2	0	1	1	1	3	0	1
MRPL23	0	0	0	0	1	0	0	2	0	0	1	0	0	0	0	1	1	0	0	0
CDC37	4	3	5	4	2	2	2	1	1	2	2	2	6	4	2	3	2	5	3	2
DPYSL2	17	16	14	18	3	2	0	1	2	0	3	1	4	0	1	1	1	3	0	0
RBBP7	17	12	13	13	7	8	5	7	5	8	6	5	9	6	4	6	5	5	6	5
TAF9	0	3	0	0	0	0	0	0	0	0	0	0	0	0	0	0	0	0	0	0
SRSF7	0	0	0	0	2	1	0	0	0	0	2	0	4	0	0	0	2	0	0	4
CPSF6	6	5	7	7	0	0	0	0	0	0	0	0	0	0	0	0	0	0	0	0
SMN1	0	0	0	0	1	0	1	0	1	1	0	0	1	0	0	0	1	0	0	1
SMN2	0	0	0	0	1	0	1	0	1	1	0	0	1	0	0	0	1	0	0	1
TBR1	1	1	1	1	2	1	2	1	2	1	0	1	2	1	2	2	2	2	0	2
NRF1	1	0	0	0	0	0	0	0	0	0	0	0	0	0	0	0	0	0	0	0
IFI16	10	11	9	9	0	0	0	0	0	0	0	0	0	0	0	0	0	0	0	0
DECR1	0	0	0	0	0	0	0	0	0	0	1	0	0	0	0	0	0	0	0	0
NDUFA5	0	0	0	0	0	0	0	0	0	0	1	0	0	0	0	0	0	0	0	0
HAGH	0	0	0	0	1	0	0	1	0	2	1	0	0	0	0	0	1	2	0	1
H2AC20	13	9	14	14	0	0	0	9	0	11	0	0	0	0	0	0	0	0	0	0
NDUFA9	0	0	0	0	0	0	0	2	0	2	1	0	2	0	0	0	0	0	0	1
HADH	0	0	0	0	0	0	0	0	0	0	0	0	1	0	0	0	0	0	0	0
UGP2	3	3	2	2	0	0	0	0	0	0	0	0	0	0	0	0	0	0	0	0
IMMT	0	0	1	0	9	5	6	6	8	5	11	2	11	4	6	5	7	0	3	7
EXOC3L4	0	0	0	0	0	0	1	0	1	1	1	0	1	1	1	1	0	0	1	1
KNOP1	1	1	2	0	1	1	2	1	1	1	1	1	1	1	3	1	1	0	1	2
HNRNPUL2	3	2	1	2	5	2	1	4	1	6	8	1	3	0	2	4	4	0	1	5
Q1RN00	0	0	0	0	0	0	0	0	0	0	0	0	0	0	1	0	0	1	0	0
PDS5A	3	3	3	2	0	0	0	0	0	0	0	0	0	0	0	0	1	0	0	0
CLEC16A	0	3	0	1	0	0	0	0	1	1	0	1	0	0	0	0	1	0	0	0
WASHC4	34	34	36	35	2	6	3	4	4	4	7	7	6	3	2	4	0	0	2	3
ERCC6L	2	3	2	3	2	2	0	0	1	2	1	3	2	2	1	1	3	1	1	2
DPY19L1	0	0	0	0	0	0	0	0	0	1	0	0	0	0	0	0	0	0	0	0
LRRFIP1	0	3	4	2	0	1	0	0	0	0	0	1	0	0	0	0	1	0	0	0
HNRNPA1L2	0	0	0	0	0	0	0	0	0	0	0	0	0	0	0	0	0	1	0	0
EDRF1	0	0	0	0	0	0	0	0	1	0	0	0	0	0	0	0	0	0	0	0
MAP7D1	0	0	2	0	1	0	0	1	1	0	1	0	0	0	0	0	2	0	0	1
LSM12	5	4	3	6	4	3	6	6	7	6	6	5	8	10	10	10	4	7	7	3
ALDH1L2	0	0	0	0	0	0	0	0	0	0	0	0	0	0	0	0	0	0	0	1
POM121L1P	0	1	0	0	0	0	0	0	0	0	0	0	0	0	0	0	0	0	0	0
RABL6	6	6	4	5	0	0	0	0	0	0	0	0	0	0	0	0	0	0	0	0
TUBB8	0	0	0	0	0	0	0	0	0	0	0	0	0	0	0	34	0	0	0	0
TIMM50	3	3	2	2	8	3	5	5	4	6	5	3	8	3	6	5	7	2	3	5
PARP14	0	0	1	0	2	0	0	0	0	0	0	0	1	0	0	0	0	0	0	0
GLYR1	1	3	3	1	4	2	2	1	5	4	2	2	0	4	3	2	2	1	5	4
LARP7	4	4	4	7	1	1	1	1	0	1	2	3	1	0	1	0	2	0	0	1
HYDIN	0	0	1	0	0	0	0	0	0	0	0	0	0	0	0	0	0	0	0	0
CBWD6	0	0	0	0	0	0	0	0	0	0	0	0	0	0	1	1	0	0	0	0
ZNF658B	0	0	0	0	2	0	0	0	0	0	2	0	0	2	0	0	0	0	0	2
ATP13A4	1	0	0	0	0	0	1	0	1	0	0	0	0	0	0	0	0	0	0	0
PAN2	2	2	2	0	0	0	0	0	2	2	0	0	0	0	0	0	0	0	0	0
FAM98B	1	3	2	2	0	0	0	0	0	0	0	0	0	0	0	0	0	1	0	0
CEP55	0	0	0	1	0	0	0	0	0	0	0	1	0	0	0	0	0	0	0	0
PARP10	2	3	1	3	0	0	0	0	0	0	0	0	1	0	0	0	0	0	0	0
HSD17B12	1	1	1	1	5	2	2	5	4	4	5	2	4	2	2	5	4	2	2	3
USP39	5	4	3	4	0	0	0	0	0	0	0	0	0	0	0	0	0	0	0	1
PYCR3	0	0	0	0	0	0	0	0	0	0	0	0	0	0	0	0	0	1	0	0
KLHL26	0	0	0	0	0	0	1	0	4	4	4	7	0	0	0	0	1	0	0	0
CDCA8	0	0	0	0	1	0	1	0	0	1	2	1	0	0	1	0	0	0	2	1
ARHGAP15	2	1	1	1	0	0	0	0	0	0	0	0	0	0	0	0	0	0	0	0
COBLL1	12	10	7	9	0	0	0	0	1	1	2	1	0	0	0	0	0	1	0	0
ACTBL2	0	0	0	0	12	10	0	13	0	7	0	12	0	0	0	0	9	10	15	0
ESCO2	0	0	0	1	1	0	0	0	0	0	0	0	0	1	0	0	0	0	0	0
PAN3	1	1	1	1	0	0	0	1	0	0	1	0	0	0	0	0	0	0	0	0
TMEM41B	0	0	0	0	0	0	0	0	0	1	0	0	1	0	0	0	1	0	0	0
NOM1	0	0	0	0	6	2	8	3	3	3	1	1	3	3	4	1	4	2	2	6
FSIP2	1	0	0	0	0	0	0	0	0	0	0	0	0	0	0	1	0	0	0	1
ZC3H12A	0	0	0	1	0	0	0	0	0	0	0	0	0	0	0	0	0	0	0	0
FLG2	0	0	0	0	0	0	0	0	0	0	1	0	0	0	0	0	0	0	0	0
PPP6R3	8	11	9	8	2	3	3	2	0	3	3	2	2	0	0	2	3	0	0	2
ZC3H12B	0	0	0	0	0	0	1	0	0	0	0	0	0	0	0	0	0	0	0	0
PABPC1L2A	0	0	0	0	0	0	0	5	5	0	0	0	0	0	0	0	5	0	0	0
PABPC1L2B	0	0	0	0	0	0	0	5	5	0	0	0	0	0	0	0	5	0	0	0
WDR44	3	3	0	1	0	0	0	0	0	0	0	0	0	0	0	0	0	0	0	0
RRP12	3	4	4	4	10	10	11	6	14	8	10	10	8	5	7	6	9	2	4	12
COA6	0	0	0	0	0	0	0	0	0	0	0	0	0	0	0	0	0	0	1	0
TOR1AIP1	0	0	0	0	1	1	0	1	1	1	1	1	1	1	0	1	1	0	0	1
PCID2	0	0	0	0	0	0	0	0	0	0	0	0	1	0	0	0	0	0	0	0
ZNF506	0	0	0	0	0	2	1	0	0	0	1	0	3	0	0	0	0	0	0	0
UBE2NL	0	1	0	0	0	0	0	0	0	0	0	0	0	0	0	0	0	0	0	0
PPP4R3B	2	0	0	0	0	0	0	0	0	0	0	0	0	0	0	0	0	0	0	0
RABGAP1L	3	1	3	1	1	0	0	0	0	0	1	0	0	1	0	0	0	0	0	0
EXOSC6	3	4	3	4	5	2	1	1	3	1	3	2	3	1	4	3	2	2	0	1
NUP188	1	1	1	2	2	0	3	0	3	1	3	0	3	0	2	1	2	0	0	1
TTC39A	0	0	0	1	0	0	0	0	0	0	0	0	0	0	0	0	0	0	0	0
HP1BP3	6	8	8	7	12	15	15	12	16	14	14	15	13	10	12	11	16	6	8	15
TMEM240	0	0	0	0	0	0	0	0	0	0	0	0	0	0	0	0	0	1	0	0
CEP170	8	6	3	6	3	2	4	1	3	3	6	9	3	2	1	1	3	0	2	1
NOL9	2	1	2	0	0	0	0	0	0	0	1	0	1	0	0	1	0	0	0	0
CHCHD2P9	1	0	0	0	1	0	1	0	0	1	1	1	1	0	0	0	0	0	0	1
FKBP15	15	17	11	16	1	0	0	0	0	0	0	2	0	0	0	0	0	1	0	0
SPOUT1	0	0	0	0	0	0	0	1	1	1	0	0	0	0	0	0	0	0	0	2
ATAD3C	0	0	0	0	0	0	0	1	0	0	0	0	0	0	0	0	0	0	0	0
TMEM63B	0	0	0	0	0	0	0	0	0	0	0	1	0	0	0	0	0	0	0	0
GPATCH4	1	0	0	1	3	2	3	2	2	2	2	5	2	2	4	2	3	0	2	3
UBR4	1	0	0	0	8	2	8	10	4	4	7	0	9	2	5	5	9	2	1	8
CAMSAP1	3	1	1	2	0	0	0	0	0	1	0	0	0	0	0	0	0	0	0	0
UBAP2	15	18	18	19	5	4	4	2	12	13	13	14	1	0	0	1	2	3	1	1
KPRP	0	0	0	0	0	0	0	0	0	0	0	0	1	0	0	0	0	0	0	0
XP32	0	0	0	0	1	0	0	0	0	0	0	0	0	0	0	0	0	0	0	0
RBM26	5	4	6	5	0	0	0	0	0	0	0	0	0	0	0	0	0	0	0	0
ATAD3B	0	0	0	0	0	3	4	0	5	0	0	0	0	0	0	0	0	1	0	0
INTS11	1	0	0	0	1	1	1	1	0	1	1	0	1	0	0	1	1	0	1	1
CEP162	0	0	1	0	0	0	0	0	0	0	0	0	0	0	0	0	0	0	0	0
RNASEH2B	0	1	1	0	0	0	0	0	0	0	0	0	0	0	0	0	0	0	0	0
THEMIS2	1	0	1	0	0	0	0	0	0	0	0	0	0	0	0	0	0	0	0	0
PRR14L	0	0	0	0	0	0	0	0	0	1	0	0	0	0	0	0	0	0	0	0
LIN9	1	0	1	0	0	0	0	0	0	0	0	0	0	0	0	0	0	0	0	0
ZNF658	0	0	0	0	0	0	1	0	0	0	0	0	0	0	0	0	0	0	0	0
RIF1	1	1	2	1	2	0	0	2	1	0	1	0	0	0	0	0	1	0	0	1
CEP350	0	0	0	0	0	0	0	0	0	0	0	1	0	0	1	0	0	0	0	0
FAM78B	0	0	0	1	0	0	0	0	0	0	0	0	0	0	0	0	0	0	0	0
RPRD2	2	0	1	1	0	0	0	0	0	0	0	0	0	0	0	0	0	0	0	0
RNF20	1	0	0	1	0	0	0	0	0	0	0	0	0	0	0	0	0	0	0	0
FOXD4L5	0	0	0	0	1	0	0	0	0	0	0	0	0	0	0	0	0	0	0	0
MYSM1	0	0	1	0	0	0	0	0	0	0	0	0	0	0	0	0	0	0	0	0
FOCAD	2	1	0	0	0	0	0	0	0	0	0	0	0	0	0	0	0	0	0	0
RSBN1	0	0	0	0	0	0	0	0	0	0	0	0	1	0	0	0	0	0	0	0
SAMD13	0	0	0	0	0	0	0	0	0	1	0	0	0	0	0	0	0	0	0	0
ECPAS	2	1	1	0	0	0	0	0	0	1	0	0	0	0	0	0	0	0	0	0
TUT7	0	0	0	0	0	1	0	0	2	1	0	0	1	0	0	0	1	0	0	1
KIAA1614	0	0	0	1	0	0	0	0	0	0	0	0	0	0	0	0	0	0	0	0
DENND4C	2	1	1	0	0	0	0	0	0	0	1	0	0	0	0	0	0	0	0	0
OBI1	12	8	9	8	45	44	45	43	53	53	48	57	54	50	54	52	49	48	45	43
ANO1	1	0	0	0	0	0	0	0	0	0	0	0	0	0	0	0	0	0	0	0
RNF213	0	0	0	0	1	0	2	0	0	0	0	0	1	0	1	0	1	0	0	1
WASHC2A	45	37	43	48	0	7	0	9	0	11	15	12	13	8	0	8	0	0	0	0
FAM90A2P	0	0	0	0	0	0	0	0	0	0	0	0	0	0	1	0	0	0	0	0
FAM91A1	15	10	13	13	0	0	0	0	2	0	1	3	0	0	0	0	0	0	0	0
MAP1S	1	0	0	0	0	0	0	0	0	0	0	0	0	0	0	0	0	0	0	0
NUGGC	0	0	0	0	2	0	0	0	0	1	0	0	0	1	1	0	0	0	0	2
HGSNAT	0	0	0	1	0	0	0	0	0	1	0	1	0	0	0	0	0	0	0	0
ARID2	0	1	0	0	0	0	0	0	0	0	0	1	0	0	0	0	0	0	0	0
TNS3	4	4	7	4	2	2	1	0	2	3	5	4	2	2	2	0	2	2	1	0
HAUS3	1	4	1	4	0	0	1	0	1	1	1	1	0	0	0	0	1	0	0	0
SPTY2D1	0	0	0	0	0	0	0	0	1	2	0	0	0	0	0	0	0	0	0	0
ZFYVE26	0	0	0	0	0	0	0	0	1	0	0	0	0	0	0	0	0	0	0	0
INTS3	1	0	0	0	0	0	0	0	0	0	0	0	0	0	0	0	0	0	0	0
ARHGAP17	1	1	0	0	0	0	0	0	0	0	0	0	0	0	0	0	0	0	0	0
CDCA2	1	1	0	0	2	0	1	0	0	1	2	0	1	1	1	1	1	1	1	1
CWF19L1	2	1	2	2	0	0	0	0	0	0	0	0	0	0	0	0	0	0	0	0
VIRMA	1	1	0	0	0	0	0	0	0	0	0	0	0	0	0	0	0	0	0	0
SPECC1L	0	1	0	0	0	0	0	0	0	0	0	0	0	0	0	0	0	0	0	0
ANKRD40	1	1	1	0	0	0	0	0	0	0	0	0	0	0	0	0	0	0	0	0
UHRF1BP1	1	0	0	2	0	0	0	0	0	0	0	0	0	0	0	0	0	0	0	0
RPL7L1	0	0	0	0	0	0	1	0	0	0	0	0	0	0	0	0	1	0	0	1
CARMIL2	0	0	0	0	0	0	0	0	0	0	0	0	1	0	0	0	0	0	0	0
CIAPIN1	13	11	10	12	0	1	0	0	1	1	1	2	1	1	0	1	3	3	0	0
ELP2	1	1	2	3	0	0	0	0	0	0	0	0	0	0	0	0	0	0	0	0
TWF2	8	5	7	5	0	0	0	0	0	0	0	0	1	0	0	0	0	0	0	0
PPP4R3A	9	8	5	6	0	0	0	0	0	0	0	0	0	0	0	0	0	0	0	0
RCSD1	2	0	0	0	0	0	0	0	0	1	0	0	0	0	0	0	0	0	0	0
LIN54	3	5	4	3	0	0	0	0	0	0	0	0	0	0	0	0	1	0	0	0
CAPN13	0	1	0	0	0	0	0	0	0	0	0	0	0	0	0	0	0	0	0	0
REEP3	0	0	0	0	0	0	0	0	0	1	0	0	0	0	0	0	0	0	0	0
NEPRO	0	0	0	0	1	0	2	0	0	0	0	0	1	1	1	0	1	0	0	0
PRPF40B	0	0	1	1	0	0	0	0	0	0	0	0	0	0	0	0	0	0	0	0
H3-5	0	0	0	0	0	7	7	0	0	0	0	0	0	0	0	0	6	3	3	0
PPP1R18	4	3	3	4	0	0	0	0	0	0	0	0	0	0	0	1	0	0	0	0
STEAP1B	0	0	0	0	0	0	0	0	0	0	1	0	0	0	0	0	0	0	0	0
ZCCHC8	8	10	10	13	0	0	0	0	0	0	0	0	0	0	0	0	0	0	0	0
DHX57	2	0	0	0	0	0	0	0	0	0	0	0	0	0	0	0	0	0	0	0
CDC73	5	3	2	5	0	0	0	0	0	0	0	0	0	0	0	0	0	0	0	0
PMF1	0	0	0	0	0	0	0	0	1	1	1	1	0	0	0	0	0	0	0	0
CC2D1A	14	17	8	11	0	0	1	1	0	1	2	1	1	1	0	1	3	1	0	0
TAF2	3	3	2	2	0	0	0	0	0	0	0	0	0	0	0	0	0	0	0	0
EDC4	11	14	11	15	5	5	5	2	8	6	13	7	4	2	1	1	0	3	0	2
CEP85	2	2	1	1	0	0	1	0	2	5	7	3	0	0	0	0	0	0	0	0
PRPF8	47	48	53	48	4	1	2	0	3	7	3	1	2	1	0	2	4	0	0	3
TTC41P	0	0	1	0	0	0	0	0	0	0	0	0	0	0	0	0	0	0	0	0
TTC27	1	0	0	0	1	1	2	2	1	1	1	0	0	0	0	0	2	0	0	0
SFXN4	0	0	0	0	0	0	0	0	0	1	0	0	0	0	0	0	0	0	0	0
NFRKB	0	0	1	0	1	0	0	0	0	0	0	0	0	0	0	0	0	0	0	0
RPL22L1	3	3	3	3	3	2	3	2	3	4	3	2	2	4	4	4	3	3	3	2
PKN3	0	0	0	0	0	0	0	1	0	0	0	0	0	0	0	0	0	0	0	0
PDXDC1	0	0	0	0	0	0	0	0	0	0	0	0	0	0	0	0	1	0	0	0
RSBN1L	1	0	0	0	0	0	0	0	0	0	0	0	0	0	0	0	0	0	0	0
CTR9	0	0	0	0	0	0	0	0	0	0	0	1	0	0	0	0	0	0	1	0
PPIP5K1	0	4	0	0	0	0	0	0	0	0	0	0	0	0	0	0	0	0	0	0
BORA	0	0	0	0	0	0	0	0	0	0	1	0	0	0	0	0	0	0	0	0
FBXO38	0	0	0	1	0	0	0	0	0	0	0	0	0	0	0	0	0	0	0	0
KCNIP4	1	0	0	0	0	0	0	0	0	0	0	0	0	0	0	0	0	0	0	0
ARMH1	0	0	0	0	0	0	0	0	0	0	0	0	0	1	0	0	0	0	0	0
MIDEAS	0	0	0	1	0	0	0	0	0	0	0	0	0	0	0	0	0	0	0	0
ZC3H14	1	0	0	0	0	0	0	0	0	0	0	0	0	0	0	0	0	0	0	0
CNST	1	1	0	0	0	0	0	0	0	0	0	0	0	0	0	0	0	0	0	0
CCDC137	0	1	1	1	0	0	1	0	0	0	0	0	0	0	0	1	0	0	0	0
LARP1	8	11	10	12	5	3	8	6	12	9	7	5	11	6	5	7	10	0	5	9
BLOC1S2	0	1	0	0	0	0	0	0	0	0	0	0	0	0	0	0	0	0	0	0
ZBED9	0	0	0	1	0	0	0	0	0	0	0	0	0	0	0	0	0	0	0	0
RICTOR	1	0	1	0	0	0	0	0	0	0	0	0	0	0	0	0	0	0	0	0
KLHL24	0	0	0	0	1	1	1	1	1	0	1	0	0	1	1	1	1	0	0	0
AFTPH	10	12	14	10	1	1	1	2	4	5	4	3	3	0	0	0	1	0	0	1
FIP1L1	4	5	4	4	2	0	0	1	0	1	1	0	0	0	0	0	0	0	0	2
SBSN	0	0	0	0	5	0	0	0	0	0	1	0	0	0	0	0	0	0	0	0
CWC27	6	5	1	2	0	0	0	0	0	0	0	0	0	0	0	0	0	0	0	0
WDR82	6	2	3	6	0	0	0	0	0	0	0	1	0	0	0	0	0	1	0	0
ATF7IP	0	1	0	0	0	0	0	0	0	0	0	0	0	0	0	0	0	0	0	0
PACS1	1	1	1	2	0	0	0	0	0	0	0	0	0	0	0	0	0	0	0	0
RAB11FIP1	0	0	1	0	0	0	0	0	0	0	0	0	0	0	0	0	0	0	0	0
DNMBP	12	12	13	15	1	0	1	1	3	6	3	6	4	1	1	3	3	0	1	1
GIGYF2	4	2	4	4	0	0	0	0	0	1	0	0	0	0	0	0	0	0	0	0
C3P1	0	0	0	1	2	1	2	1	1	1	2	1	0	0	1	0	2	0	1	2
ZNF782	0	0	0	1	0	0	0	0	0	0	0	0	0	0	0	0	0	0	0	0
ZFP2	0	0	0	0	0	0	0	0	1	0	0	0	1	0	0	0	0	0	0	0
CCDC81	1	0	0	0	0	0	0	0	0	0	0	0	0	0	0	0	0	0	0	0
ZNF836	0	0	0	0	0	0	0	0	0	1	0	0	0	0	0	0	0	0	0	0
WDR87	0	0	0	0	0	0	0	0	0	0	0	0	1	0	0	0	0	0	0	0
DNAH12	0	0	0	0	0	0	0	0	0	0	0	0	1	0	0	0	0	0	0	0
Q6ZRN7	1	0	0	0	0	0	0	0	0	0	0	0	0	0	0	0	0	0	0	0
SRCAP	1	0	0	0	0	0	0	0	0	0	0	0	0	0	0	0	0	0	0	1
RINL	0	1	0	0	0	0	0	0	0	0	0	0	0	0	0	0	0	0	0	0
NBEAL1	1	0	1	0	0	0	0	0	0	0	0	0	0	0	0	0	0	0	0	0
WDFY4	0	0	0	0	0	0	0	0	0	0	0	0	1	0	0	0	0	0	0	0
ARHGEF18	0	0	0	0	0	0	1	0	0	0	0	1	0	1	0	0	0	0	0	0
ANKRD13D	1	0	0	0	0	0	0	0	0	0	0	0	0	0	0	0	0	0	0	0
RASSF6	4	6	4	6	0	0	0	0	0	0	0	0	3	2	1	3	1	0	0	1
CFAP47	0	0	2	0	0	0	0	0	0	0	0	0	0	0	0	0	0	0	0	0
PIK3AP1	8	11	9	8	4	4	1	4	9	4	7	5	9	5	2	3	5	4	3	5
ARHGAP27	0	1	1	0	0	0	0	0	0	0	0	0	0	0	0	0	0	0	0	0
FRMD7	0	0	0	1	0	0	0	0	0	0	0	0	0	0	0	0	0	0	0	0
FGD6	6	10	6	10	7	2	5	9	26	25	29	32	4	4	0	2	4	10	4	3
NCCRP1	0	0	0	0	1	0	0	0	0	0	0	0	0	0	0	0	0	0	0	0
GTF2H5	0	1	1	0	0	0	0	0	0	0	0	0	0	0	0	0	0	0	0	0
XIRP1	0	0	0	0	0	0	0	0	0	0	0	0	0	0	1	0	0	0	0	0
VPS13C	24	25	22	22	2	1	0	0	1	2	3	0	0	1	0	0	0	2	1	2
USP34	1	0	1	0	0	0	0	0	0	0	0	0	0	0	0	0	0	0	0	0
RAPH1	0	0	0	3	0	0	0	0	0	0	0	0	0	0	0	0	0	0	0	0
USP53	0	0	0	0	0	0	0	0	0	0	0	0	0	0	0	1	0	0	0	0
USP45	0	0	0	1	0	0	0	0	0	0	0	0	0	0	0	0	0	0	0	0
H3C13	6	6	10	10	0	0	0	7	0	0	9	0	0	0	0	0	0	0	0	0
H3C14	6	6	10	10	0	0	0	7	0	0	9	0	0	0	0	0	0	0	0	0
H3C15	6	6	10	10	0	0	0	7	0	0	9	0	0	0	0	0	0	0	0	0
LARP4	1	0	0	1	2	0	1	0	1	0	2	1	2	0	0	0	3	0	0	0
TUBA1A	46	53	51	47	0	54	53	52	62	0	44	50	62	53	0	52	62	43	49	50
RPS27L	2	0	0	0	5	5	6	6	6	6	5	5	6	6	6	6	7	0	6	6
SSH2	1	0	0	0	0	0	0	0	0	0	0	0	0	0	0	0	0	0	0	0
ASXL2	1	0	0	0	0	0	0	0	0	0	0	0	0	0	0	0	0	0	0	0
SUPT6H	0	0	1	0	0	0	0	0	0	0	0	1	0	0	0	0	0	0	0	0
SND1	2	2	3	1	0	0	0	0	0	0	0	0	0	0	0	0	0	0	0	0
DDX46	19	17	19	20	0	0	0	0	0	0	0	0	0	0	0	0	0	0	0	0
RUFY3	0	0	0	0	0	0	0	0	0	1	0	0	0	0	0	0	0	0	0	0
TRMT10C	0	0	0	0	2	1	0	1	0	2	0	0	0	0	0	0	1	0	1	2
BZW1	11	8	9	9	0	0	1	2	1	0	4	0	0	0	0	0	1	2	0	0
DHX30	4	2	4	2	13	11	7	14	9	13	11	4	12	9	9	7	10	8	5	16
EIF3M	11	13	10	10	1	0	0	1	2	2	3	0	0	0	0	0	2	0	0	1
MEPCE	5	5	3	6	0	0	0	0	0	1	0	0	0	0	0	0	0	0	0	0
CENPQ	1	0	0	0	0	0	0	0	0	0	0	0	0	0	0	0	0	0	0	0
RSRC2	1	1	1	2	0	0	0	0	0	0	0	0	0	0	0	0	0	0	0	0
FCRLA	0	0	0	0	1	0	0	0	0	0	0	0	0	0	0	0	0	0	0	0
RRAGA	0	0	1	0	0	0	0	0	0	0	0	0	0	0	0	0	0	0	0	0
DOK3	4	2	3	5	1	2	1	0	3	4	2	3	1	1	1	1	1	1	0	0
COPS6	7	6	6	5	15	16	15	16	12	12	11	13	12	14	15	12	13	15	17	14
RAB11FIP2	0	1	0	1	0	0	0	0	0	0	0	0	0	0	0	0	0	0	0	0
FASTKD5	0	0	0	0	0	0	0	1	0	0	1	0	0	0	0	0	0	0	0	0
MOB1B	0	0	0	0	0	1	0	1	0	1	1	0	1	0	0	0	1	0	0	0
KDM3B	9	12	11	6	0	0	0	0	0	0	0	0	0	0	0	0	0	0	0	0
RRM2B	0	0	0	0	2	0	0	0	0	0	0	1	0	2	1	0	1	0	1	1
MICAL3	1	0	0	1	0	0	0	0	0	0	0	0	0	0	0	0	0	0	0	0
PHF5A	4	4	5	4	0	0	0	0	0	1	1	2	0	0	0	0	0	2	0	1
OVCH1	0	0	0	0	0	2	0	0	0	0	0	0	0	0	0	0	0	0	0	0
TRMT1L	0	1	2	1	0	0	2	0	3	0	0	1	0	0	3	0	0	0	0	0
ZC3HAV1	2	5	8	4	4	3	5	5	7	6	6	6	3	2	6	2	5	3	3	6
MRPL21	1	0	0	0	1	0	0	0	0	0	0	0	1	0	0	0	0	0	0	0
EFL1	4	7	8	2	0	0	0	0	1	0	0	0	0	0	0	0	1	0	0	0
TRAPPC11	0	1	0	1	0	0	0	0	0	0	0	0	0	0	0	0	0	0	0	0
KANSL1	0	1	1	1	0	0	0	0	0	0	0	0	0	0	0	0	0	0	0	0
NUP54	3	6	3	2	1	0	0	0	0	0	0	0	1	0	0	0	1	0	0	0
CCDC186	0	0	0	1	0	0	0	0	0	0	0	0	0	0	0	0	0	1	0	0
POGZ	1	0	0	0	1	2	2	2	0	2	2	0	0	0	4	1	1	2	0	4
DENND4A	1	0	0	0	0	0	0	0	0	0	0	0	0	0	0	0	0	0	0	0
MYH14	10	15	13	13	10	0	10	0	10	10	11	0	11	0	11	12	9	10	0	9
TMPRSS9	0	1	0	0	0	0	0	0	0	0	0	0	0	0	0	0	0	0	0	0
NUFIP2	14	7	11	12	13	14	17	16	12	21	15	10	13	12	17	20	16	8	7	20
SZRD1	0	1	0	0	0	0	0	0	0	0	0	0	0	0	0	0	0	0	0	0
DHX29	26	37	34	21	1	0	0	1	3	2	4	1	3	2	1	1	1	0	0	1
HAUS6	17	16	12	15	5	5	2	3	9	7	12	10	5	6	3	4	3	5	1	2
HEATR3	0	0	0	0	0	0	0	0	0	0	0	0	0	0	0	1	1	0	0	1
HDGFL2	1	2	2	1	0	0	0	0	0	0	0	0	0	0	0	0	0	0	0	0
BRAP	0	0	0	1	0	0	0	0	0	0	0	0	0	0	0	0	0	0	0	0
WAPL	13	11	12	9	2	0	1	1	0	0	0	0	1	0	0	0	0	0	0	1
R3HCC1L	0	1	1	0	0	0	0	0	0	0	0	0	0	0	0	0	0	0	0	0
IRF2BP2	1	0	0	1	0	0	0	0	0	0	0	0	0	0	0	0	0	0	0	0
APBB1IP	4	5	1	4	0	0	0	0	0	0	0	0	0	0	0	0	0	0	0	0
CAMKMT	0	0	0	0	0	0	0	0	1	0	0	0	0	0	0	0	0	0	0	0
RBBP6	2	1	0	2	0	0	0	0	0	0	0	0	0	0	0	0	0	0	0	0
ARHGAP30	0	0	0	0	0	0	0	0	0	0	2	2	0	0	0	0	0	0	0	0
HUWE1	3	2	2	2	7	1	5	5	2	6	7	3	7	5	9	5	5	2	4	12
PLEKHH3	0	0	0	0	0	0	0	1	0	0	0	0	0	0	0	0	0	0	0	0
YTHDF3	0	0	0	0	4	4	3	4	4	7	5	2	8	4	5	10	5	7	6	4
KRT77	0	0	1	0	0	0	0	0	0	0	0	0	0	0	0	0	0	0	0	0
CNTRL	0	0	1	0	0	0	0	0	0	0	0	0	0	1	0	0	0	0	0	0
TAF8	2	1	1	2	0	0	0	0	0	0	0	0	0	0	0	0	0	0	0	0
SLFN11	0	0	0	0	0	0	0	0	0	0	0	0	0	0	0	0	0	0	0	2
ZSCAN2	0	0	0	0	0	1	0	0	0	0	0	0	0	0	0	0	0	0	0	0
TRAPPC6B	0	0	0	1	0	0	0	0	0	0	0	0	0	0	0	0	0	0	0	0
MYPN	0	1	0	0	0	0	0	0	0	0	0	0	0	0	0	0	0	0	0	0
TBC1D1	0	0	0	0	0	0	1	0	0	0	0	0	0	0	0	0	0	0	0	0
TADA2B	2	1	1	2	0	0	0	0	0	0	0	0	0	0	0	0	0	0	0	0
PRUNE1	1	0	0	1	0	0	0	0	0	0	0	0	0	0	0	0	0	0	0	0
TTC6	0	0	0	0	0	0	0	0	0	1	0	0	0	0	0	0	0	0	0	0
PABPN1	0	0	0	0	0	0	0	0	0	0	0	0	1	0	0	0	0	0	0	0
PBRM1	0	1	1	1	3	1	6	2	2	0	0	0	2	1	6	0	1	0	3	0
MTDH	0	0	0	0	0	0	0	1	0	1	2	0	2	0	0	0	1	0	0	2
TLK2	3	4	3	0	0	0	0	0	0	0	0	0	0	0	0	0	0	0	0	0
ABCA12	0	0	1	0	0	0	0	0	0	0	0	0	0	0	0	0	0	0	0	0
KTN1	0	0	0	0	0	0	0	0	1	1	0	0	1	0	0	0	1	0	0	1
ABCA13	0	2	2	2	0	0	0	0	1	0	0	0	0	0	0	0	0	0	0	0
N4BP2	0	0	0	0	5	6	5	4	14	9	10	14	2	2	1	2	4	2	1	1
FERMT3	3	3	2	1	1	1	1	0	0	0	1	0	0	0	0	0	0	1	0	0
LUZP1	0	1	1	2	9	8	6	9	13	13	13	19	1	2	1	3	2	0	2	1
ALYREF	2	2	2	2	2	2	2	2	2	2	3	0	2	0	2	1	2	0	1	2
SLC25A42	0	0	0	0	1	0	0	0	0	0	0	0	0	0	0	0	0	0	0	0
ZC3H18	5	5	6	6	2	1	1	4	2	2	2	2	2	0	1	1	1	0	2	2
CAND1	1	0	1	2	2	1	4	3	0	3	3	0	4	0	0	3	2	0	0	3
FJX1	1	0	1	0	0	0	0	0	0	0	0	0	0	0	0	0	0	0	0	0
P2RY8	0	0	0	0	0	0	1	0	2	0	0	1	0	0	0	0	0	0	0	0
THOC6	3	2	3	5	1	0	0	0	0	0	0	0	0	0	0	0	0	0	0	0
PARG	2	2	1	1	0	0	0	0	0	0	0	0	0	0	0	0	0	0	0	0
LONP2	0	0	0	0	0	0	0	0	0	0	0	0	0	0	0	0	1	0	0	0
CCDC25	1	2	2	4	0	0	0	0	0	0	0	0	0	0	0	0	0	0	0	0
TTC30A	0	0	0	1	0	0	0	0	0	0	0	0	0	0	0	0	0	0	0	0
RPS19BP1	0	0	0	0	0	1	0	0	1	0	1	0	0	0	1	0	0	0	0	0
RALGAPB	1	0	0	1	0	0	0	0	0	0	0	0	0	0	0	0	0	0	0	0
PROSER1	0	0	0	1	0	0	0	0	0	0	0	0	0	0	0	0	0	0	0	0
DDX42	11	14	9	15	0	0	0	0	0	4	0	0	1	0	0	0	0	0	0	0
VRK2	0	0	0	0	0	0	0	0	0	0	1	0	0	0	0	0	0	0	0	0
DZIP3	0	0	0	0	1	0	0	1	0	0	0	0	0	0	0	0	1	0	0	0
KIF18B	0	0	0	0	0	0	0	0	0	0	0	0	0	0	0	0	0	0	0	1
ZGRF1	0	0	0	0	0	0	0	0	5	5	5	7	0	0	0	0	0	0	0	0
PTOV1	0	0	0	1	0	0	0	0	0	0	0	0	0	0	0	0	0	0	0	0
ZNF573	0	0	0	0	0	0	0	0	0	0	0	0	0	1	0	0	0	0	0	0
DZIP1	0	0	0	0	0	0	0	1	0	0	0	0	0	0	0	0	0	0	0	0
GATAD2A	3	3	3	4	2	2	2	2	0	3	2	3	0	0	0	0	2	0	2	2
C2CD5	0	0	2	0	0	0	0	0	0	0	0	0	0	0	0	0	0	0	0	0
PRAG1	0	0	1	1	0	0	2	1	2	4	6	3	0	0	0	0	0	0	0	0
HRNR	0	0	0	0	2	1	1	1	1	1	1	2	1	1	1	0	1	1	1	1
ERC1	3	0	0	0	0	0	0	0	0	0	0	0	0	0	0	0	0	0	0	0
H2AC21	0	0	0	0	5	0	0	7	0	6	5	0	0	0	5	0	4	0	3	5
SNX29P2	0	1	0	0	1	0	0	0	0	0	0	0	0	0	0	0	0	0	0	0
CRLF3	1	0	1	0	0	0	0	0	0	0	0	0	0	0	0	0	0	0	0	0
TRAPPC5	3	4	3	3	0	0	0	1	0	0	1	1	0	0	0	0	0	0	0	0
ARMC8	0	1	2	2	0	0	0	0	0	0	0	0	0	0	0	0	0	0	0	0
ERI1	0	0	0	0	1	0	2	1	2	2	0	0	0	1	0	2	1	0	0	2
NUDCD3	0	0	0	0	5	8	11	7	33	37	33	32	13	7	3	8	6	7	5	5
CEP97	1	4	5	2	1	0	0	1	2	0	3	0	0	0	0	0	0	1	1	0
WDR75	0	1	0	1	0	0	0	0	0	0	0	0	0	0	0	0	0	0	0	0
CCDC60	0	0	0	0	0	0	0	0	1	0	0	0	0	0	0	0	0	0	0	0
MAP7D3	0	0	0	0	0	0	1	0	2	1	1	0	0	0	0	0	0	0	0	0
DENND6A	1	0	0	0	0	0	0	0	0	0	0	0	0	0	0	0	0	0	0	0
MGA	1	0	0	1	0	0	1	0	0	0	0	0	0	0	0	0	0	0	0	0
PHF6	0	0	0	0	1	2	1	1	0	1	0	0	0	0	0	0	0	6	0	1
UBR1	1	1	0	2	0	0	0	0	0	0	0	0	0	0	0	0	0	0	0	0
CHERP	24	19	16	22	0	0	2	0	5	6	6	3	0	0	0	0	0	0	0	0
ZSCAN29	0	0	0	0	0	0	1	0	0	0	0	0	0	0	0	0	0	0	0	0
ANKHD1	7	7	8	10	2	0	0	0	0	2	2	1	3	0	0	0	0	3	0	0
BBS7	0	0	0	0	0	0	0	0	0	0	0	0	0	0	1	0	0	0	0	0
SUGP1	3	1	2	3	0	0	0	0	0	0	0	0	0	0	0	0	0	0	0	0
SUGP2	4	4	3	1	1	2	3	1	1	3	0	1	2	0	0	0	0	1	1	1
WWC1	0	0	0	1	0	0	0	0	0	0	0	0	0	0	0	0	0	0	0	0
CCAR1	6	9	4	7	0	0	0	0	0	0	0	0	0	0	0	1	0	0	0	0
SKA3	12	10	14	14	4	4	4	5	8	9	11	11	2	1	2	3	2	4	2	3
RHOT2	0	0	0	1	0	0	0	3	2	0	2	0	0	0	2	0	3	0	0	2
ASXL1	0	0	0	0	0	0	1	0	0	0	0	0	0	0	0	0	0	0	0	0
MRPL41	0	0	0	0	1	0	1	0	0	0	0	0	1	0	0	0	1	0	0	0
C9orf40	0	0	0	0	0	0	0	0	0	0	0	0	0	0	0	0	0	0	0	1
GPALPP1	0	1	1	0	0	0	0	0	0	0	0	0	0	0	0	0	0	0	0	0
PARP9	2	2	1	1	0	0	0	0	0	0	0	1	0	0	0	0	0	0	0	0
RBM12B	1	0	0	0	0	0	0	0	0	0	0	0	0	0	0	0	0	0	0	0
DDX60	0	0	0	0	2	0	0	0	0	0	0	0	0	0	0	0	0	0	0	0
IFT20	1	0	1	0	0	0	0	0	0	0	0	0	0	0	0	0	0	0	0	0
DHX37	0	0	0	0	1	0	0	0	0	1	0	0	0	3	1	2	1	0	0	0
RAVER1	0	0	1	0	0	0	0	0	0	1	2	0	0	0	0	0	0	0	0	0
FTSJ3	0	0	0	0	1	5	2	0	2	3	3	1	5	4	2	2	6	0	0	6
SRRM1	3	6	4	7	0	0	0	1	0	0	1	0	0	0	0	0	0	0	0	0
SMAP1	3	2	1	1	0	0	0	0	0	0	0	0	0	0	0	0	0	0	0	0
GSPT2	4	0	0	0	0	0	0	0	0	0	0	0	0	0	0	0	0	0	0	0
TRIM22	3	1	1	1	0	0	0	0	0	0	0	0	0	0	0	0	0	0	0	0
SMYD4	0	0	0	0	0	1	0	0	0	0	0	0	0	0	0	0	0	0	0	0
KATNAL2	0	0	2	0	0	0	0	0	0	0	0	0	0	0	0	0	0	0	0	3
PHACTR4	1	0	1	1	0	0	0	0	0	0	0	0	0	0	0	0	0	0	0	0
CHPF	0	0	0	2	0	0	0	0	0	0	0	0	0	0	0	0	0	0	0	0
ALDH16A1	0	0	0	1	0	0	0	0	0	0	0	0	0	0	0	0	0	0	0	0
DCP1B	2	2	2	3	1	0	0	0	1	1	0	1	0	0	0	0	0	0	0	0
XRN1	12	9	7	9	4	0	1	0	4	5	8	8	0	0	0	0	1	0	0	0
ABI1	4	4	2	5	0	2	2	0	2	1	2	3	1	0	0	1	2	0	1	0
ASPM	0	0	0	0	1	0	0	0	1	0	0	0	0	0	0	0	0	0	0	0
TAF1L	1	1	1	0	0	0	0	0	0	1	0	0	0	0	0	0	0	0	0	0
C1orf87	0	0	0	0	0	0	0	0	0	0	0	0	0	1	0	0	1	0	0	0
CLYBL	0	0	1	2	0	1	0	0	0	0	2	1	0	0	0	0	0	0	0	0
SPICE1	0	0	0	0	0	0	0	0	0	1	1	1	0	0	0	0	0	0	0	0
CEND1	0	0	0	1	0	0	0	0	0	0	0	0	0	0	0	0	0	0	0	0
CCAR2	11	13	9	15	8	3	9	6	4	3	6	4	6	4	3	4	7	2	4	7
VPS52	0	0	0	0	0	0	0	0	0	1	0	0	1	0	0	0	0	0	0	0
NUP93	6	6	7	5	13	8	12	8	6	12	11	6	11	6	4	10	9	6	10	10
CMTR1	5	4	1	4	0	0	0	0	0	0	0	0	0	0	0	0	0	0	0	0
LRRC47	0	0	0	0	0	0	1	0	1	2	0	0	2	0	0	0	1	0	0	1
CYP4Z2P	0	0	0	0	0	1	1	0	0	1	0	1	0	0	0	1	1	0	0	0
CRYBG2	0	0	0	1	0	0	0	0	0	0	0	0	0	0	0	0	0	0	0	0
INTS1	6	7	5	5	0	0	0	0	0	0	0	0	0	0	0	0	0	0	0	0
ANKRD35	0	0	0	0	0	1	0	0	0	0	0	0	0	0	0	0	0	0	0	0
ASCC3	2	2	0	1	0	0	0	0	0	0	0	0	0	0	0	0	0	0	0	0
FNBP4	5	5	4	5	0	0	0	0	0	0	0	0	0	0	0	0	0	0	0	0
D2HGDH	1	0	0	0	0	0	0	0	0	0	0	0	0	0	0	0	0	0	0	0
PNKD	0	0	0	0	0	0	0	0	0	0	0	0	0	0	0	0	1	0	0	0
PDCL2	0	1	1	0	1	0	1	0	1	0	0	1	0	0	0	0	0	0	0	0
TMEM151A	0	0	0	0	0	0	0	0	0	1	0	0	0	0	0	0	0	0	0	0
SPEM1	0	1	0	0	0	0	0	0	0	0	1	0	0	0	0	0	0	0	0	0
CHCHD4	0	1	0	1	0	0	0	0	0	0	0	0	0	0	0	0	0	0	0	0
OGFOD1	2	2	2	3	0	0	0	0	0	0	0	0	0	0	0	0	0	0	0	0
TAB3	1	0	0	0	0	0	0	0	1	2	4	3	0	0	0	0	0	0	0	0
RPP25L	0	0	1	0	0	0	0	0	0	0	0	0	0	0	0	0	0	0	0	0
CPSF7	2	3	3	1	0	0	0	0	0	0	0	0	0	0	0	0	0	0	0	0
ARFGAP2	9	8	5	7	2	1	1	0	3	2	5	3	0	0	1	1	2	2	0	1
C1orf52	3	3	5	3	0	0	0	0	0	0	0	0	0	0	0	0	0	0	0	0
ARFGAP1	0	0	1	2	1	0	1	0	1	0	1	1	1	0	0	0	0	0	1	0
ZNF283	0	0	0	0	0	0	0	0	0	0	0	0	0	0	0	3	0	4	0	0
ANKRD44	3	3	2	2	1	1	1	1	1	1	0	2	1	0	0	0	2	0	1	1
DDX51	2	2	3	3	2	3	2	0	2	1	2	2	1	1	2	0	2	0	2	1
CEP120	0	1	1	0	0	0	0	0	0	0	0	0	0	0	0	0	0	0	0	0
ABTB2	0	0	0	0	0	0	0	0	1	0	0	0	0	0	0	0	0	0	0	0
C1orf127	1	0	0	0	0	0	0	0	0	0	0	0	0	0	0	0	0	0	0	0
KRI1	0	0	0	0	2	2	2	3	1	5	3	1	1	0	2	0	3	0	1	3
MLKL	0	1	1	0	0	0	0	0	0	0	0	0	0	0	0	0	0	0	0	0
[truncated: 1,037 more rows]

## Sheet: Table_S4B
Table S4B. DESeq2 model of differentially interacting proteins between KLHL6 wildtype (positive fold-change) versus EmGFP control identified with BioID2-fusion baits. Crapome column indicates frequent flyers (criteria).
Prey	baseMean	log2FoldChange	lfcSE	stat	P value	FDR	Crapome
KLHL6 (bait)	14.9371	8.03447	0.80089	8.43236	3.38762e-17	1.46394e-14	No
CUL3	28.78	5.26984	0.55135	7.93212	2.15428e-15	6.5167e-13	No
SEC16A	31.9812	4.66897	0.547915	7.15168	8.57202e-13	1.12741e-10	Yes
USP25	6.79037	4.55127	0.75884	5.35459	8.57499e-08	3.60269e-06	No
NUDCD3	10.6037	4.03654	0.805819	5.17417	2.28922e-07	8.05218e-06	No
ALMS1	8.78062	3.88665	0.782608	4.62318	3.77908e-06	9.14538e-05	No
CUL2	1.83058	3.84884	0.929497	3.96685	7.28293e-05	0.00119733	No
HK2	3.86743	3.73324	0.861259	4.4297	9.43622e-06	0.000206845	No
N4BP2	3.98983	3.68317	0.857166	4.35097	1.35535e-05	0.000278908	No
H2AC12	5.06835	3.60328	0.887553	4.25492	2.09124e-05	0.000415878	No
NOM1	2.60061	3.59431	0.895694	4.04386	5.2578e-05	0.000919355	No
NUSAP1	3.77195	3.44983	0.825937	4.00295	6.25566e-05	0.0010513	No
UBR4	4.13678	3.44955	0.851283	3.91255	9.13278e-05	0.00143889	No
IMMT	4.65593	3.39682	0.816226	4.00897	6.0984e-05	0.0010306	No
CUL1	1.13342	3.39368	1.03346	3.0849	0.0020362	0.0189206	No
ATAD3A	2.61341	3.29401	0.961777	3.51173	0.000445208	0.00538701	Yes
GRPEL1	4.06152	3.22489	0.861079	3.96883	7.22254e-05	0.00119733	No
CTCF	1.79559	3.21803	0.939937	3.45252	0.000555366	0.0064544	No
YTHDF3	4.14043	3.21524	0.865722	3.9407	8.12434e-05	0.00129348	Yes
ITPR2	4.12006	3.1907	0.768435	3.5756	0.00034942	0.0044599	No
TRAP1	7.67105	3.18932	0.662656	4.23617	2.27369e-05	0.000443736	Yes
CLTA	2.75275	3.17183	0.904543	3.64038	0.000272238	0.00359531	Yes
ACACB	83.5001	3.15318	0.237676	13.1374	2.01138e-39	2.02814e-36	Yes
ASDURF	2.26248	3.13441	0.907724	3.5477	0.000388616	0.00481789	No
FKBP4	2.31353	3.11613	0.911567	3.52537	0.000422888	0.00515821	Yes
PWP1	2.32367	3.09124	0.918395	3.48379	0.000494366	0.0058189	No
SLC25A4	8.62864	3.08413	1.07378	3.31648	0.000911602	0.00973054	Yes
BOP1	2.07417	3.01116	0.922409	3.37474	0.000738861	0.00815713	No
BANK1	1.91568	2.99255	0.944271	3.25767	0.00112331	0.0112488	No
ATP2A3	5.74711	2.94736	0.673293	4.03377	5.48896e-05	0.000948806	No
C7orf50	2.98071	2.93892	0.846465	3.43604	0.000590277	0.00676359	No
SENP3	1.69121	2.90716	0.946848	3.15278	0.00161724	0.015422	No
COPS2	18.9536	2.87429	0.393246	7.1056	1.19803e-12	1.51002e-10	No
DBT	9.65299	2.8627	0.790568	3.41049	0.000648456	0.00731932	Yes
NEDD9	3.71795	2.83753	0.802972	3.10673	0.00189166	0.017771	No
RPS27L	4.42493	2.81235	0.757014	3.26184	0.0011069	0.0111986	Yes
AIP	10.0335	2.80891	0.531543	5.00916	5.46676e-07	1.65575e-05	No
LUZP1	5.14402	2.787	0.673819	3.80865	0.000139727	0.00208477	No
URI1	4.84567	2.77933	0.705496	3.56013	0.00037067	0.00464602	No
DDX27	2.54395	2.77783	0.913932	3.04582	0.00232046	0.0211569	No
CUL4B	3.08343	2.75749	0.812268	3.0328	0.00242292	0.0218372	Yes
RPL26L1	12.0545	2.75499	0.584823	4.5767	4.72375e-06	0.000109079	Yes
PHB2	4.00477	2.73095	0.818873	3.02332	0.00250021	0.0223762	Yes
RBM28	3.24765	2.70393	0.810813	2.98375	0.00284741	0.0248943	Yes
UXT	1.43773	2.69048	0.956294	2.89614	0.00377778	0.0323733	No
CNP	1.20034	2.67244	1.05902	2.51235	0.011993	0.0817091	No
NUMA1	12.887	2.6618	0.477655	5.40911	6.33404e-08	2.77688e-06	Yes
REPIN1	1.76836	2.65826	0.995405	2.78378	0.005373	0.0434581	No
WDR76	1.52629	2.65667	0.963475	2.85696	0.0042772	0.0358408	No
KRI1	1.3943	2.61385	0.991888	2.71056	0.00671694	0.0526393	No
COPS5	14.4911	2.59672	0.416109	6.08381	1.17357e-09	6.96089e-08	No
DDX50	2.42267	2.55855	1.03707	2.61669	0.00887877	0.0644083	Yes
ATP2A2	9.99367	2.54465	0.48613	5.06602	4.0623e-07	1.32134e-05	Yes
DDX54	1.73642	2.49465	0.962738	2.73062	0.0063216	0.0499291	Yes
SLC25A1	1.52796	2.47311	0.980672	2.64187	0.0082449	0.0612797	Yes
ACTBL2	4.61844	2.46951	1.12301	2.47089	0.0134777	0.0903668	Yes
TPI1	1.32316	2.44386	1.11977	2.08601	0.0369774	0.201181	Yes
TMEM33	1.47178	2.4339	0.999945	2.54456	0.0109417	0.0755676	Yes
ATP1A1	5.11119	2.39002	0.748945	2.98523	0.00283368	0.0248461	Yes
KNL1	4.51147	2.36826	0.918043	2.79342	0.00521542	0.0422966	Yes
ALB	1.61257	2.36374	1.11874	2.10315	0.0354525	0.194635	Yes
OBI1	41.1923	2.36022	0.272233	8.59767	8.13489e-18	4.10134e-15	No
FTSJ3	2.03826	2.35322	1.00751	2.50062	0.0123977	0.0835259	Yes
RACK1	2.46673	2.33711	0.991709	2.44828	0.014354	0.0948055	Yes
NOC3L	7.59439	2.31335	0.605929	3.67464	0.000238187	0.00321659	No
KRT2	12.8901	2.30028	0.607314	3.74852	0.000177879	0.00250271	Yes
PGAM5	4.21114	2.29979	0.732153	2.92895	0.00340106	0.0293949	Yes
NOP56	4.82884	2.28144	0.644349	3.37494	0.000738317	0.00815713	Yes
KRT5	2.85394	2.2685	1.11251	2.27586	0.0228546	0.139386	Yes
TUFM	2.92947	2.24082	1.01907	2.2704	0.0231833	0.140822	Yes
FBL	3.92443	2.23952	0.732029	2.85773	0.00426688	0.0358408	Yes
PHB	2.97665	2.22813	0.996762	2.38441	0.0171067	0.109868	Yes
INCENP	1.09191	2.206	0.990645	2.20809	0.0272379	0.158716	No
RBM34	2.54944	2.20227	0.778584	2.6443	0.00818604	0.060992	No
RPL28	12.1562	2.18673	0.432148	4.96772	6.77452e-07	1.97047e-05	Yes
NDUFA4	1.55183	2.17546	0.970651	2.39075	0.016814	0.108218	No
BRIX1	2.81571	2.1673	0.762527	2.70815	0.00676591	0.052886	Yes
TECR	1.09406	2.16383	1.00746	2.23896	0.0251588	0.150406	Yes
LBR	6.14841	2.16032	0.610574	3.4156	0.000636406	0.00721022	Yes
LANCL1	1.08079	2.14988	1.01424	2.20744	0.0272834	0.158716	No
MRPS7	1.0953	2.14825	1.01456	2.20752	0.0272779	0.158716	No
NOP16	2.74348	2.14732	0.811086	2.50738	0.0121629	0.0824949	No
TPM3	1.2803	2.13513	1.04146	1.89568	0.0580026	0.279837	Yes
WDR92	5.90875	2.0982	0.570984	3.57427	0.000351213	0.00446394	No
PDIA3	1.12605	2.08674	1.11957	1.81352	0.0697514	0.325158	Yes
SLC39A7	0.79461	2.08264	1.05884	2.00084	0.04541	0.234583	No
STT3B	1.26908	2.0801	1.02711	2.13582	0.0326944	0.182473	No
TTC4	0.766033	2.05816	1.10392	1.83474	0.0665439	0.313544	No
RAD21	2.21515	2.03415	0.882345	2.17919	0.0293172	0.167917	No
NUP210	1.77507	2.01341	1.04834	2.02834	0.0425256	0.224503	No
CHTOP	4.2709	2.00255	0.661254	2.9198	0.00350261	0.0301863	No
SLC1A5	1.13849	2.00141	1.06062	1.96774	0.0490982	0.247125	Yes
PFN1	1.31025	1.99803	1.0724	1.92321	0.0544532	0.267404	Yes
EXOSC10	1.99962	1.98703	0.930701	2.25785	0.0239551	0.144928	Yes
H2AC21	1.9547	1.98405	1.12075	1.91634	0.055322	0.269918	No
H3-5	1.34956	1.98222	1.09808	1.60203	0.109149	0.447998	No
HRNR	0.859937	1.97116	1.02599	1.98962	0.0466329	0.239092	Yes
SMC1A	12.8727	1.96438	0.410439	4.73232	2.21965e-06	5.73883e-05	Yes
RBM14	5.69974	1.9626	0.670449	2.84496	0.00444172	0.0369126	Yes
NUP205	7.08933	1.96161	0.578559	3.33146	0.000863931	0.00930032	Yes
HNRNPH3	5.02468	1.95911	0.627733	3.03248	0.00242556	0.0218372	Yes
EBNA1BP2	2.56887	1.94991	0.840729	2.1931	0.0283002	0.163686	No
POLR2E	4.68778	1.93746	0.649431	2.88394	0.00392739	0.0332783	No
DLST	4.19879	1.93572	0.666797	2.80699	0.00500074	0.0409952	No
DHX30	8.39406	1.93254	0.489778	3.88366	0.000102897	0.00159591	Yes
CD74	2.28295	1.92526	1.09714	1.92357	0.0544085	0.267404	No
KRT1	19.6885	1.91396	0.501857	3.80281	0.000143067	0.00210984	Yes
TTN	0.951653	1.89705	1.08113	1.34675	0.17806	0.633683	No
SYNGR2	1.17464	1.89636	0.979989	1.98745	0.0468731	0.239917	No
COPS7B	7.17577	1.8943	0.519661	3.5787	0.000345308	0.00442609	No
HSP90B1	1.25042	1.88998	1.08565	1.82318	0.0682757	0.320208	Yes
BAG2	3.50711	1.88727	0.723228	2.51636	0.0118574	0.0809675	Yes
KRT9	11.7113	1.88105	0.5929	3.15132	0.00162535	0.015422	Yes
LMNB1	1.76175	1.879	0.947712	1.90389	0.0569241	0.275512	Yes
UBXN1	1.13757	1.87778	0.99773	1.92175	0.0546372	0.267623	No
MRPS15	0.80135	1.87642	1.06439	1.81209	0.0699727	0.325642	No
ARF4	2.94048	1.87246	0.802927	2.24887	0.0245209	0.147174	Yes
MRPS23	1.66158	1.87037	0.94251	2.09754	0.0359457	0.196985	No
FAM120A	1.56117	1.86887	0.95743	2.04897	0.0404655	0.216269	Yes
PRKAR1A	4.91302	1.86172	0.660104	2.74117	0.00612217	0.0487357	No
MVP	8.17102	1.84752	0.519121	3.50211	0.000461588	0.00554088	No
SLC2A5	0.764909	1.84264	1.07659	1.74801	0.0804631	0.364373	No
TRAFD1	0.602317	1.83291	1.08875	1.68873	0.0912715	0.399157	No
GPATCH4	2.04618	1.83248	0.873972	2.00395	0.0450753	0.233881	No
RRP1B	6.58423	1.81627	0.535647	3.33532	0.000852016	0.0092378	Yes
CLTC	15.9645	1.77285	0.571178	3.10082	0.00192986	0.018018	Yes
SRSF3	3.03698	1.75775	0.792123	2.16791	0.0301652	0.17162	Yes
ACACA	241.117	1.75543	0.132004	13.2947	2.48302e-40	3.75557e-37	Yes
HLCS	1.35577	1.75256	1.07503	1.73075	0.0834963	0.374197	Yes
CANX	3.0538	1.74505	0.857092	2.0072	0.0447284	0.23248	Yes
UBE2N	2.31309	1.73033	0.814053	2.04685	0.0406731	0.216995	No
PSMB3	2.11658	1.72279	0.849966	1.95336	0.0507775	0.252892	No
SMC3	10.791	1.71266	0.428054	3.96268	7.4114e-05	0.00120885	Yes
POLR2B	2.94241	1.70753	0.792693	2.08947	0.0366652	0.199842	No
YWHAH	3.17489	1.70493	0.854481	1.96869	0.0489889	0.246986	Yes
POGZ	1.20787	1.7021	1.05362	1.67638	0.0936632	0.404759	No
POLR2H	0.745058	1.701	1.05001	1.67919	0.0931156	0.403546	Yes
NUDT1	0.69	1.69838	1.05423	1.66402	0.0961087	0.411215	No
MYH1	4.98538	1.69818	0.885795	4.50121	NA	NA	No
MYH4	4.78597	1.69617	0.885588	4.49299	NA	NA	No
C3P1	0.878811	1.69282	1.0308	1.65365	0.0981983	0.417205	No
MYH2	4.43699	1.69224	0.885183	4.48485	NA	NA	No
MYH8	4.23757	1.68973	0.884923	4.4538	NA	NA	No
GNAI3	1.17138	1.68795	1.12211	1.53885	0.12384	0.489693	Yes
TUBG1	1.47817	1.68693	0.963526	1.8635	0.0623924	0.298163	No
MYH3	3.14079	1.67087	0.882947	4.32734	NA	NA	No
DCD	0.668427	1.66976	1.06749	1.60729	0.10799	0.44445	Yes
SEC61A1	1.51195	1.66414	0.980612	1.80168	0.0715961	0.331375	No
TUBB4A	2.84597	1.66362	0.882175	1.3715	NA	NA	Yes
MYH6	2.74196	1.66073	0.881867	1.35998	NA	NA	No
ACTA1	2.69211	1.65928	0.881711	1.3543	NA	NA	Yes
NOP2	13.0746	1.65806	0.377329	4.36512	1.27056e-05	0.000265065	Yes
HSD17B12	2.79188	1.64414	0.747627	2.14039	0.0323229	0.180733	No
COPS4	18.4755	1.64388	0.310431	5.27032	1.36185e-07	5.35012e-06	No
KRT10	13.5923	1.64265	0.609103	2.69546	0.00702913	0.0541046	Yes
IQGAP1	2.4535	1.64162	0.865554	1.86092	0.062756	0.298907	Yes
MYH13	2.09386	1.63726	0.879313	1.27649	NA	NA	No
GAPDH	9.97608	1.62623	0.523982	3.08449	0.00203904	0.0189206	Yes
MRPS6	0.707122	1.61187	1.11652	1.45835	0.144744	0.55349	No
PBRM1	1.51358	1.6012	0.992976	1.54816	0.121583	0.483932	No
PES1	2.11264	1.59462	0.856908	1.81346	0.0697612	0.325158	Yes
MCCC1	45.7715	1.59304	0.224863	7.07266	1.51987e-12	1.83904e-10	Yes
ACTN2	1.39591	1.59248	0.874255	1.15085	0.249795	0.79373	Yes
SQSTM1	15.3879	1.58582	0.355444	4.43772	9.09147e-06	0.000200887	No
KRT6A	1.29923	1.58324	0.873375	1.12859	0.259072	0.81157	Yes
MRPL12	0.667418	1.57648	1.09231	1.48106	0.13859	0.534737	Yes
SLC25A11	0.836724	1.55463	1.08916	1.4841	0.137781	0.533659	Yes
PGK1	1.99661	1.54898	1.10124	1.30707	0.191189	0.662138	Yes
C11orf98	2.76054	1.54602	0.760412	1.9898	0.046613	0.239092	No
MAPRE2	3.5198	1.53653	0.661338	2.28135	0.0225279	0.137949	No
PPIA	1.41662	1.53274	1.045	1.43568	0.151094	0.572756	Yes
PIH1D1	10.0723	1.5285	0.400464	3.79001	0.000150642	0.00220141	No
RPL37A	4.40388	1.52598	0.610938	2.46329	0.0137668	0.0913256	Yes
RRBP1	0.787637	1.52424	1.0944	1.37869	0.16799	0.617459	Yes
UTP18	0.617958	1.5197	1.1231	1.33301	0.182529	0.644961	No
BCAR3	1.80526	1.51036	1.09915	1.42347	0.154599	0.580225	No
CCDC86	0.60537	1.50842	1.12318	1.31292	0.18921	0.658642	No
RBX1	0.910652	1.50629	1.01616	1.52678	0.126815	0.49885	No
ENO1	5.169	1.503	0.762109	1.95853	0.0501673	0.251252	Yes
DDX52	2.60914	1.50118	0.833548	1.77532	0.0758458	0.3471	No
TOP1	8.69839	1.50088	0.431773	3.45094	0.000558634	0.0064544	Yes
MAGT1	0.61657	1.49955	1.12314	1.30903	0.190524	0.660934	No
KLHL24	0.499132	1.49649	1.11359	1.34477	0.178698	0.635204	No
USP9Y	0.718102	1.49479	1.10583	1.38863	0.164946	0.609233	No
TEX10	0.545462	1.4945	1.11209	1.35376	0.175813	0.629388	No
RPN1	1.63149	1.49108	1.08297	1.48274	0.138143	0.533696	Yes
COPS3	9.27087	1.48978	0.416353	3.55354	0.000380087	0.00473154	No
MSH3	0.526775	1.48969	1.11287	1.34747	0.177829	0.633683	No
ANK2	0.618458	1.48259	1.1104	1.35996	0.173841	0.626782	No
SMC2	15.3407	1.48056	0.348622	4.2292	2.34529e-05	0.000454776	Yes
NMD3	1.40881	1.47956	0.918775	1.55427	0.120121	0.480008	No
COPS6	12.4097	1.4724	0.371194	3.94636	7.93495e-05	0.00127001	No
ATP2A1	0.648099	1.4716	0.868563	0.91269	0.361406	0.99477	Yes
TTC27	0.575146	1.46192	1.11553	1.24419	0.213429	0.709477	No
DNAJA3	0.940558	1.45995	1.03487	1.45773	0.144914	0.55349	No
TPM1	0.598246	1.45607	0.867846	0.88781	0.374643	1	Yes
PYGM	0.598246	1.45607	0.867846	0.88781	0.374643	1	No
DVL2	20.4696	1.45514	0.317876	4.5651	4.99264e-06	0.000114415	Yes
AICDA	0.633125	1.44209	1.07338	1.33373	0.182292	0.644949	No
PRKDC	74.9608	1.43708	0.184433	7.78731	6.84484e-15	1.38038e-12	Yes
ABHD14B	0.865073	1.43241	1.11231	1.3295	0.183684	0.646851	No
PLAA	5.07021	1.42674	0.584282	2.41861	0.0155801	0.102234	No
DYNC1H1	41.812	1.42272	0.322661	4.40676	1.0493e-05	0.000225115	Yes
PSMB6	0.672221	1.40949	1.11868	1.27637	0.201825	0.685894	Yes
KLHL42	0.492524	1.40875	1.0739	1.13729	0.255415	0.808191	No
GNL3	9.86554	1.40833	0.469583	2.98695	0.00281779	0.0247819	Yes
RAB7A	1.51519	1.39944	1.10576	1.37269	0.169848	0.620521	No
MRTO4	4.20366	1.39212	0.631141	2.18366	0.0289873	0.167022	No
RPL36A	2.70533	1.3866	0.831628	1.65668	0.0975852	0.415418	Yes
SURF6	0.489024	1.3818	1.12267	1.22213	0.221658	0.728029	No
NIP7	1.06649	1.38016	1.10472	1.29568	0.195087	0.66909	No
LRRC59	0.835979	1.37985	1.1114	1.23082	0.21839	0.719639	Yes
RRP12	7.17184	1.3789	0.480334	2.85174	0.00434802	0.0363336	Yes
SNAP23	7.29438	1.37399	0.509518	2.68062	0.00734861	0.0557132	No
ERI1	0.679159	1.36597	1.12071	1.24252	0.214046	0.709715	No
ATP1B3	0.965267	1.36522	1.06164	1.34899	0.17734	0.633358	No
KRT16	1.20457	1.3595	0.915628	1.12797	0.259334	0.81157	Yes
PSMB8	1.05909	1.35391	1.07269	1.31448	0.188684	0.657867	No
COPS7A	4.5402	1.34681	0.566074	2.35549	0.0184982	0.117311	No
PEAK1	0.530906	1.34639	1.11384	1.06534	0.28672	0.864976	No
ALDOA	3.63164	1.33984	0.721047	1.83855	0.0659819	0.311381	Yes
RB1	1.25256	1.33494	1.01155	1.30079	0.193331	0.664577	No
PHF6	0.716316	1.32905	1.11321	1.15437	0.248347	0.791624	Yes
DLD	1.60563	1.3267	1.06899	1.31105	0.189841	0.659321	Yes
TOR1AIP1	0.583802	1.32666	1.09185	1.24758	0.212185	0.706771	No
MRPS14	0.706324	1.32491	1.08638	1.26028	0.207569	0.697339	No
AKT2	0.89156	1.32264	1.07919	1.27935	0.200774	0.683172	No
ZNF24	0.457409	1.31084	1.1049	1.10261	0.270195	0.830311	No
GTPBP4	5.00595	1.30987	0.607142	2.1439	0.0320406	0.17982	Yes
MRPL28	0.627048	1.3039	1.10834	1.15905	0.246437	0.786364	No
H1-10	4.60091	1.30295	0.55336	2.3329	0.0196533	0.123087	No
METTL7A	0.804504	1.29805	1.1034	1.1845	0.236217	0.761146	No
NOB1	1.43689	1.29647	1.00594	1.30006	0.193581	0.66468	No
EIF4A1	9.36183	1.28804	0.42119	3.04562	0.00232201	0.0211569	Yes
COPS8	5.61742	1.2867	0.517919	2.46632	0.0136509	0.0907562	No
IPO11	0.478172	1.27778	1.10355	1.08995	0.275735	0.841168	No
PDRG1	3.01915	1.27565	0.678988	1.85481	0.0636236	0.302137	No
LARS1	14.6815	1.27299	0.348917	3.63932	0.000273363	0.00359531	No
ALDH18A1	0.792806	1.26345	1.10198	1.18514	0.235964	0.761146	Yes
MRPS35	0.436162	1.25822	1.12013	1.09078	0.275372	0.841168	No
CEP192	2.61971	1.25476	0.989927	1.36591	0.171966	0.623737	No
RRP8	1.02457	1.24483	0.982329	1.23764	0.215848	0.714377	No
NUDCD2	1.59252	1.24362	0.861504	1.41836	0.156085	0.582931	No
EMD	1.49191	1.24202	0.928427	1.33046	0.183366	0.646482	Yes
TIMM44	4.90127	1.23865	0.53559	2.29455	0.0217592	0.133512	No
SUMO2	0.538292	1.22379	1.11499	1.11622	0.264329	0.819259	Yes
EIF2B4	0.870868	1.22151	1.01283	1.17511	0.239951	0.771364	No
GPS1	12.5125	1.21455	0.346862	3.49108	0.000481077	0.00570689	No
ATP5F1D	0.606573	1.20924	1.1152	1.10873	0.267546	0.826414	No
DDX24	11.7243	1.20858	0.392561	3.07047	0.00213724	0.0197711	No
BSG	0.657711	1.20536	1.1135	1.11216	0.266071	0.822971	No
OSTC	0.495895	1.20511	1.11788	1.0927	0.274525	0.840524	No
DIMT1	3.54138	1.19797	0.653328	1.82065	0.0686593	0.321508	No
INTS11	0.587418	1.1946	1.08314	1.10736	0.268138	0.826414	No
CNOT2	2.90403	1.18777	0.837478	1.42757	0.153415	0.577445	No
GSTP1	0.79397	1.17876	1.03564	1.02521	0.305264	0.9009	Yes
MCCC2	58.6368	1.17868	0.181118	6.50482	7.77889e-11	6.1924e-09	Yes
KRT14	1.11793	1.16928	0.976587	1.10704	0.268277	0.826414	Yes
RPAP3	28.8171	1.16807	0.25394	4.59531	4.32098e-06	0.000102117	No
GNL2	1.50161	1.15619	0.928178	1.22294	0.221354	0.727822	Yes
STIP1	16.0473	1.15551	0.361246	3.19463	0.0014001	0.0136623	Yes
MARCKSL1	1.56458	1.14357	0.989412	1.18436	0.23627	0.761146	Yes
KRT17	0.875761	1.13891	1.0368	1.01596	0.30965	0.910293	Yes
LYAR	8.49426	1.13481	0.441493	2.56306	0.0103755	0.0726522	No
MRPS5	0.52125	1.12809	1.12322	1.01693	0.309187	0.909816	No
VTN	0.436927	1.12306	1.12366	1.00106	0.316798	0.918806	No
TIMM50	4.29651	1.12094	0.583772	1.90984	0.0561535	0.272219	Yes
TRMT10C	0.490028	1.1116	1.10335	0.971159	0.331469	0.942381	No
FANCD2	0.581403	1.11108	1.1076	0.985573	0.324342	0.932639	No
LLPH	0.451827	1.1051	1.10007	0.95789	0.338118	0.955895	No
PURB	0.752963	1.10194	1.12272	1.01	0.312497	0.914112	No
CAND1	1.51343	1.1005	0.972848	1.11481	0.264932	0.820285	Yes
QARS1	18.1593	1.10015	0.296719	3.70233	0.000213628	0.0029333	No
SMC4	18.2304	1.09484	0.312822	3.49578	0.000472677	0.00562932	Yes
EIF2B3	0.526731	1.09383	1.11325	0.97011	0.331992	0.942981	No
PSMB2	2.08938	1.09248	0.792589	1.36303	0.172872	0.626167	Yes
PFDN1	1.52526	1.09063	0.867045	1.23206	0.217926	0.718895	No
CGN	0.816184	1.08758	1.12363	0.981638	0.326278	0.937314	No
HNRNPL	3.0088	1.07704	0.733002	1.46326	0.143397	0.54978	Yes
CD79A	0.468059	1.07406	1.09799	0.943093	0.345633	0.968254	No
SRSF1	0.758776	1.06095	1.1094	0.97942	0.327373	0.939566	Yes
ELOC	0.889644	1.04835	1.00565	0.992874	0.320772	0.926775	No
CACYBP	9.14496	1.04282	0.418597	2.48577	0.012927	0.086898	Yes
ATXN3	1.82633	1.03919	0.931661	1.10713	0.268238	0.826414	No
ARHGEF2	8.82889	1.03188	0.429085	2.40064	0.0163665	0.105563	No
DPM1	3.6035	1.02744	0.651008	1.57352	0.115599	0.466871	No
RSL1D1	9.7344	1.02624	0.39392	2.59953	0.00933512	0.0669165	Yes
MAT2A	0.658888	1.02486	1.12195	0.931562	0.351563	0.97836	Yes
HUWE1	4.63819	1.02457	0.636007	1.61131	0.107112	0.44162	Yes
HP1BP3	11.4312	1.02064	0.361779	2.81617	0.00486005	0.0399501	Yes
GOLGA3	0.753896	1.01854	1.05157	0.932591	0.351031	0.97778	No
RPL37	0.449073	1.00749	1.11869	0.89446	0.371076	1	No
ERAL1	0.385378	1.00314	1.11694	0.883707	0.376855	1	No
MYL1	0.448684	1.00092	0.867899	0.79834	0.424673	1	No
LRPPRC	1.84883	0.99941	1.00212	0.99857	0.318003	0.921412	Yes
SUGT1	10.1215	0.998606	0.413177	2.41502	0.0157342	0.102578	Yes
IGHM	4.42766	0.998444	0.581293	1.71188	0.0869184	0.386659	No
DVL3	10.309	0.996391	0.440773	2.25992	0.0238265	0.144439	No
RARS1	10.223	0.978278	0.389323	2.50855	0.0121229	0.0824088	No
DDX19A	2.75573	0.974222	0.772269	1.25991	0.207703	0.697339	No
RPL35A	4.17429	0.968789	0.605926	1.59647	0.110383	0.450454	Yes
MYBBP1A	18.8748	0.967112	0.339283	2.84901	0.00438549	0.0365458	Yes
NOP53	2.35127	0.962311	0.783856	1.22604	0.220184	0.724761	No
CDC5L	4.63535	0.96227	0.58752	1.63234	0.102608	0.429306	Yes
CEPT1	0.604727	0.951164	1.10064	0.865862	0.386566	1	No
HELLS	1.06881	0.949418	1.09521	0.86347	0.387879	1	No
DARS1	21.2065	0.939493	0.263413	3.56363	0.000365765	0.00461017	No
MRPS9	0.434065	0.931434	1.11996	0.785699	0.432044	1	No
RPL26	16.3582	0.923751	0.301661	3.05929	0.0022186	0.0204612	Yes
MRPS17	0.572262	0.922729	1.10584	0.787789	0.43082	1	No
CD22	4.5849	0.919398	0.662004	1.39407	0.163298	0.605362	No
CNOT11	0.837058	0.915658	1.06927	0.887565	0.374775	1	No
NIFK	2.58716	0.915598	0.73397	1.24209	0.214204	0.709715	No
MLF2	0.661382	0.915272	1.07842	0.871506	0.383478	1	No
CXCR4	2.2828	0.897423	0.737558	1.21115	0.225839	0.73696	No
RHOC	0.442182	0.89709	1.04554	0.798908	0.424344	1	No
HNRNPCL2	0.799721	0.89424	1.10775	0.821727	0.411232	1	Yes
SPATA5	0.662314	0.891153	1.01439	0.825224	0.409244	1	No
NUP93	8.16166	0.890652	0.416897	2.13229	0.032983	0.183071	Yes
HEATR1	0.998798	0.876513	0.975752	0.881135	0.378245	1	No
EIF2AK2	0.331887	0.865964	1.08744	0.76647	0.443397	1	No
SRP72	1.83963	0.865819	0.797625	1.07484	0.282446	0.856113	Yes
GTF3C3	0.580063	0.863165	1.10348	0.7948	0.42673	1	No
ATAD3B	0.643536	0.861884	0.914827	0.789525	0.429805	1	Yes
SEC22B	0.913866	0.860882	1.00263	0.838317	0.401853	1	No
DDX5	14.6647	0.860483	0.32277	2.66386	0.00772498	0.0576989	Yes
TOMM22	0.372823	0.858732	1.08788	0.765987	0.443684	1	No
RPL23	11.8487	0.853965	0.366307	2.33033	0.0197889	0.123615	Yes
MARS1	14.8074	0.851504	0.331345	2.56895	0.0102008	0.0717615	No
CUL4A	2.10497	0.850826	1.00404	0.843425	0.398991	1	Yes
MCM5	5.9701	0.848787	0.479163	1.76732	0.0771752	0.352651	Yes
COX5A	0.650975	0.848232	1.09814	0.783035	0.433607	1	No
VCP	101.755	0.845633	0.137516	6.14885	7.80475e-10	4.91862e-08	Yes
RPL31	8.53438	0.843696	0.412396	2.04363	0.0409897	0.218299	Yes
YBX3	8.92437	0.840057	0.476903	1.76087	0.0782607	0.3559	Yes
NXF1	0.809077	0.839584	1.02417	0.791921	0.428407	1	No
ILF3	10.5675	0.838609	0.374911	2.23382	0.0254951	0.151816	Yes
SEC13	5.40503	0.816934	0.518573	1.57392	0.115507	0.466871	Yes
SLC16A1	2.47544	0.814266	0.738918	1.099	0.271766	0.833765	Yes
AIMP1	5.86913	0.807219	0.493925	1.63245	0.102584	0.429306	Yes
RPS11	16.7961	0.80506	0.2914	2.76075	0.00576686	0.0461501	Yes
NAT10	12.7351	0.804933	0.394401	2.03928	0.0414226	0.21983	Yes
S100A9	0.299823	0.802883	0.865057	0.672833	0.501054	1	No
RAB1B	0.299123	0.801912	0.865045	0.672128	0.501502	1	Yes
MTHFD1	5.36989	0.796504	0.587569	1.35407	0.175714	0.629388	Yes
DDX21	31.4592	0.792202	0.218089	3.63136	0.00028193	0.00367603	Yes
PDCD11	0.751767	0.788133	1.1183	0.723056	0.469646	1	No
RPL11	5.54583	0.782737	0.513802	1.52206	0.127994	0.502182	Yes
CDK1	2.35174	0.777858	0.769797	1.00742	0.313735	0.914112	Yes
VAPA	1.0706	0.775773	1.00016	0.790802	0.42906	1	No
FAR1	1.69147	0.772252	0.84493	0.915546	0.359905	0.993352	No
ARFGAP3	0.544082	0.763603	1.12278	0.68	0.496504	1	No
SGPP1	0.691125	0.7593	1.06087	0.710694	0.477274	1	No
MS4A1	1.43049	0.757344	0.967975	0.818274	0.4132	1	No
RPL8	18.6143	0.752512	0.280441	2.68221	0.00731385	0.055589	Yes
SRSF7	0.703744	0.749551	1.06921	0.710174	0.477596	1	Yes
PDCD6	0.520198	0.746765	1.12343	0.666475	0.505108	1	No
POM121C	0.461747	0.740134	1.12089	0.661693	0.508168	1	No
DDX20	0.707907	0.738467	1.06961	0.689405	0.490568	1	No
ATP5F1C	1.93626	0.737535	0.956271	0.821977	0.41109	1	No
CDCA8	0.506636	0.721838	1.11873	0.64508	0.518875	1	No
XRCC6	14.4971	0.720487	0.324656	2.21856	0.0265166	0.15636	Yes
RPL14	10.9748	0.719388	0.357109	2.01351	0.0440605	0.230593	Yes
NUDC	24.193	0.718414	0.248409	2.89103	0.00383987	0.0328116	Yes
SMARCE1	0.48445	0.716122	1.11311	0.600451	0.548205	1	Yes
TRA2B	0.485285	0.715021	1.11777	0.640665	0.52174	1	Yes
CEBPZ	0.394652	0.711459	1.03662	0.66058	0.508882	1	No
HECTD1	0.64551	0.711138	1.09394	0.643297	0.520031	1	No
RPL38	6.48602	0.704204	0.45021	1.56254	0.118162	0.473429	Yes
NEPRO	0.349729	0.704123	1.03383	0.647893	0.517054	1	No
RNF213	0.341849	0.701282	1.03265	0.645956	0.518308	1	No
RAP2C	0.308889	0.700572	1.03236	0.649621	0.515937	1	No
RPL34	3.59378	0.700196	0.682802	1.03201	0.302068	0.894085	Yes
CCDC59	0.34347	0.700059	1.03214	0.649376	0.516096	1	No
USP36	0.340714	0.698461	1.03147	0.65218	0.514285	1	No
KRR1	0.326406	0.698436	1.03146	0.643821	0.519692	1	No
RPS27	5.57374	0.696979	0.494811	1.40776	0.159202	0.593819	Yes
S100A8	0.249853	0.679494	0.86492	0.616056	0.537858	1	No
ENO3	0.249269	0.679494	0.86492	0.615355	0.53832	1	Yes
DSP	0.249853	0.679494	0.86492	0.616056	0.537858	1	Yes
S100A7	0.249853	0.679494	0.86492	0.616056	0.537858	1	No
SFN	0.249853	0.679494	0.86492	0.616056	0.537858	1	Yes
SPRR2B	0.249853	0.679494	0.86492	0.616056	0.537858	1	No
SBSN	0.294866	0.679494	0.86492	0.616054	0.537859	1	No
RPS18	11.677	0.677856	0.3497	1.93771	0.052658	0.260705	Yes
RFTN1	4.43741	0.677022	0.578952	1.17012	0.241953	0.774506	No
DNAJA2	7.81423	0.667163	0.432904	1.54091	0.123338	0.488413	Yes
MDH2	0.547652	0.666283	0.980262	0.587993	0.556537	1	Yes
SERPINB9	0.542921	0.655485	1.10066	0.532409	0.594443	1	No
VCPIP1	51.9021	0.655185	0.174575	3.75251	0.00017507	0.00248632	Yes
HLTF	1.14469	0.650406	0.962149	0.678423	0.497504	1	No
RPL18	18.0481	0.640248	0.284955	2.24637	0.0246806	0.147839	Yes
DKC1	0.897229	0.637016	1.03557	0.608132	0.5431	1	Yes
RPL3	32.0281	0.635046	0.211102	3.00779	0.00263155	0.0233444	Yes
ATXN2L	57.0204	0.632759	0.17095	3.70153	0.0002143	0.0029333	Yes
FANCI	2.2275	0.629503	0.785567	0.797668	0.425063	1	No
DNAJC9	4.20741	0.626522	0.558776	1.1195	0.262928	0.816588	No
HAGH	0.449227	0.622084	1.09627	0.566969	0.570735	1	No
RPL18A	18.7008	0.621007	0.284823	2.17978	0.0292735	0.167917	Yes
ETF1	4.01007	0.619769	0.629965	0.985675	0.324293	0.932639	Yes
RPL29	5.4662	0.617802	0.491276	1.25688	0.208797	0.698683	Yes
RRM2B	0.473576	0.616234	1.09438	0.562993	0.57344	1	No
HNRNPUL2	2.61605	0.614714	0.796031	0.772984	0.439532	1	No
NEDD8	1.99681	0.614518	0.742269	0.817225	0.4138	1	No
BASP1	2.25208	0.608431	1.03158	0.591536	0.554161	1	No
KARS1	16.4696	0.607068	0.325912	1.86246	0.0625382	0.298388	No
RBM22	0.386887	0.598912	1.093	0.51879	0.603907	1	No
DDX18	5.19213	0.596864	0.50861	1.1721	0.241158	0.774419	Yes
RAN	9.34682	0.596749	0.403536	1.47857	0.139255	0.53662	Yes
SMN1	0.326736	0.594813	1.08689	0.547015	0.584368	1	No
SMN2	0.326736	0.594813	1.08689	0.547015	0.584368	1	No
ZNF512	1.25963	0.590945	0.885347	0.665575	0.505683	1	No
LONP1	1.86845	0.588291	1.00187	0.61466	0.538779	1	Yes
TBR1	1.33614	0.584956	0.890646	0.656844	0.511281	1	No
NUFIP2	13.4822	0.582206	0.34063	1.70891	0.0874675	0.388231	Yes
GNAI2	0.645359	0.580189	0.993912	0.585131	0.558459	1	Yes
DNAJA1	12.3255	0.580144	0.347925	1.66773	0.09537	0.409793	Yes
RPL13	15.0486	0.578617	0.299863	1.92899	0.0537322	0.265155	Yes
RHOT2	0.717103	0.576139	1.10649	0.539688	0.589412	1	No
ATP5PB	0.803254	0.575919	1.12045	0.533479	0.593702	1	No
RPL7A	33.6924	0.575162	0.220088	2.61312	0.00897194	0.0649285	Yes
CAD	31.0195	0.575009	0.224479	2.56132	0.0104274	0.0728472	Yes
PPID	0.471724	0.573033	0.972668	0.562841	0.573543	1	No
MCRIP1	6.77158	0.572841	0.464494	1.23405	0.217186	0.717234	No
NSUN2	8.80402	0.572032	0.423328	1.35192	0.176401	0.630749	Yes
DLAT	0.754213	0.571217	1.11954	0.531758	0.594894	1	No
PSMA2	5.24285	0.570848	0.552013	1.03658	0.29993	0.891246	Yes
RPL13A	13.2087	0.564466	0.332802	1.69604	0.0898786	0.394605	Yes
LDHB	1.12391	0.562395	1.07596	0.527822	0.597623	1	Yes
PTMA	0.710691	0.557444	1.01199	0.535184	0.592523	1	Yes
NSFL1C	40.7057	0.554651	0.212492	2.61014	0.00905058	0.0651857	No
SLC25A3	11.6008	0.552719	0.34878	1.58471	0.113032	0.459571	Yes
RPS14	10.0913	0.552557	0.371792	1.48587	0.137314	0.533214	Yes
RBM15	0.958769	0.551386	1.01634	0.52733	0.597965	1	No
PABPC1L2A	0.705837	0.55135	0.870068	0.615342	0.538329	1	Yes
PABPC1L2B	0.705837	0.55135	0.870068	0.615342	0.538329	1	Yes
PFDN2	4.64429	0.551061	0.546643	1.00838	0.313271	0.914112	No
PFKM	0.245274	0.549103	0.86492	0.545882	0.585147	1	No
MYLPF	0.199415	0.549103	0.86492	0.545884	0.585146	1	No
ALDOC	0.291887	0.549103	0.86492	0.555672	0.578435	1	No
P00761	13.7441	0.547828	0.32318	1.69505	0.0900667	0.394857	No
RBMX	1.66126	0.545653	1.06212	0.542077	0.587766	1	Yes
RPS27A	8.32307	0.542613	0.435311	1.24704	0.212382	0.706771	Yes
FAU	2.65697	0.541384	0.692864	0.782152	0.434125	1	Yes
HNRNPM	24.1992	0.539252	0.247791	2.17592	0.029561	0.168721	Yes
BRCA2	0.475465	0.538685	1.06297	0.512458	0.60833	1	No
TUBA1B	8.1482	0.537474	0.889045	1.32491	NA	NA	Yes
AIMP2	5.536	0.53724	0.520125	1.0325	0.301837	0.894085	Yes
TUBA1C	44.9309	0.533589	0.399821	1.33489	0.181911	0.644357	Yes
RAC1	0.422089	0.533103	0.865559	0.545876	0.585151	1	No
SRP14	1.71761	0.523293	0.858659	0.611789	0.540677	1	Yes
MRPL23	0.291851	0.521964	0.939054	0.525631	0.599145	1	No
PUM3	0.973551	0.512587	0.965503	0.516514	0.605495	1	No
NUP155	0.475663	0.511843	1.09847	0.413143	0.679502	1	Yes
RPL6	29.6543	0.510568	0.219214	2.32898	0.0198601	0.123615	Yes
RCN2	0.447127	0.505615	1.04582	0.483188	0.628962	1	Yes
HSPA9	13.2701	0.503519	0.326794	1.54084	0.123355	0.488413	Yes
ATP5F1B	14.6864	0.501576	0.397839	1.26109	0.207275	0.697339	No
RAC2	2.74475	0.498368	0.719823	0.692687	0.488506	1	No
RPS9	13.8229	0.497794	0.321345	1.54925	0.121323	0.483533	Yes
SRP9	0.387779	0.494489	1.03952	0.475188	0.634653	1	Yes
SAR1A	0.391445	0.491809	1.03812	0.436991	0.662118	1	No
VDAC1	0.345146	0.48747	1.0354	0.470177	0.638228	1	Yes
MACROH2A1	0.389694	0.485879	1.03469	0.437399	0.661822	1	No
RPL17	17.5136	0.485415	0.286061	1.69674	0.0897465	0.394605	Yes
AFG3L2	0.332933	0.48117	1.03161	0.46615	0.641108	1	No
CYP4Z2P	0.294111	0.478636	1.03006	0.465743	0.6414	1	No
IGF2BP3	0.284925	0.477592	1.02941	0.463321	0.643134	1	Yes
TMEM165	0.282358	0.477557	1.02939	0.464653	0.64218	1	No
EXOC3L4	0.49688	0.477471	1.11893	0.426715	0.669587	1	No
UQCRC1	0.27896	0.47705	1.02908	0.464301	0.642432	1	Yes
MOB1B	0.27896	0.47705	1.02908	0.464301	0.642432	1	No
MRPS24	0.290075	0.476867	1.02896	0.462942	0.643406	1	No
ARF3	4.24757	0.476359	0.566874	0.840571	0.400588	1	Yes
SSR4	0.628191	0.465762	1.08753	0.42341	0.671996	1	Yes
RPS23	10.2553	0.460529	0.377611	1.21983	0.222529	0.730098	Yes
CDCA2	0.797207	0.457957	1.05371	0.451161	0.651873	1	No
RPL7	28.2098	0.456456	0.226364	2.01638	0.0437598	0.229416	Yes
SLC25A5	17.5091	0.44809	0.278109	1.61111	0.107157	0.44162	Yes
RAB1C	0.663838	0.447829	0.910158	0.494733	0.620788	1	Yes
ATP5PO	1.44648	0.445204	0.986216	0.451612	0.651548	1	No
RPL32	10.6655	0.443405	0.35148	1.26119	0.207242	0.697339	Yes
RPS3A	21.7631	0.442953	0.253755	1.74551	0.0808962	0.36558	Yes
IKZF3	5.36645	0.440196	0.55811	0.789433	0.429859	1	No
TFAM	0.916143	0.434402	1.07913	0.416158	0.677295	1	No
PRAG1	0.928362	0.429493	1.10988	0.380493	0.703579	1	No
RPLP2	14.987	0.427691	0.304369	1.40513	0.159984	0.594535	Yes
KLHL26	0.997454	0.424964	1.12338	0.378282	0.705221	1	No
RPS6	13.2763	0.424226	0.327895	1.29395	0.195681	0.66961	Yes
PNN	1.00587	0.422001	1.05043	0.379577	0.704259	1	Yes
AHSA1	6.93509	0.419895	0.443382	0.947078	0.343599	0.965972	Yes
MYO1C	0.149912	0.418711	0.86492	0.457092	0.647605	1	Yes
DMD	0.298271	0.418711	0.86492	0.463074	0.643311	1	No
CDK4	0.149912	0.418711	0.86492	0.457092	0.647605	1	Yes
CALR	0.344816	0.418711	0.86492	0.46603	0.641194	1	Yes
TNNT3	0.149561	0.418711	0.86492	0.456411	0.648095	1	No
LGALS7	0.149912	0.418711	0.86492	0.457092	0.647605	1	No
LGALS7B	0.149912	0.418711	0.86492	0.457092	0.647605	1	No
RAB8A	0.303464	0.418711	0.86492	0.456406	0.648098	1	Yes
ZNF506	0.329447	0.418711	0.86492	0.462994	0.643369	1	No
NKRF	1.07204	0.417943	1.08689	0.403533	0.686556	1	Yes
AP3S1	0.870218	0.41627	1.00721	0.413103	0.679531	1	No
AKAP8L	1.10392	0.412286	0.976701	0.427612	0.668934	1	No
RPL35	9.09765	0.407448	0.368339	1.1058	0.268812	0.827219	Yes
RPL19	12.3288	0.407391	0.336619	1.21035	0.226143	0.737159	Yes
RPL4	32.7735	0.406481	0.210463	1.93134	0.0534411	0.264149	Yes
STRBP	7.17329	0.388052	0.439053	0.883761	0.376825	1	Yes
RPS8	21.7766	0.387118	0.250748	1.54377	0.122644	0.486873	Yes
ACTB	31.3113	0.387046	0.281101	1.37683	0.168566	0.618074	Yes
RPL10A	16.4182	0.385989	0.299011	1.29094	0.196723	0.672416	Yes
CHCHD2P9	0.382047	0.384832	1.1158	0.344601	0.730394	1	No
DDB1	1.28518	0.38175	1.01164	0.387006	0.698751	1	Yes
ILF2	6.93908	0.375744	0.435341	0.862743	0.388279	1	Yes
RPL21	9.12571	0.374151	0.382393	0.978289	0.327931	0.939982	Yes
CNOT10	1.65225	0.373437	0.908687	0.414186	0.678738	1	No
RPL30	13.1121	0.371928	0.320327	1.16101	0.245636	0.785465	Yes
DDX47	0.398372	0.370828	1.11703	0.29753	0.766062	1	No
ASMTL	1.55066	0.369319	0.889033	0.419331	0.674974	1	No
KNOP1	1.13339	0.368889	0.929551	0.396923	0.691424	1	No
NDUFA9	0.366951	0.366761	0.945775	0.387012	0.698747	1	No
NUGGC	0.350686	0.363504	0.942814	0.385381	0.699955	1	No
ZC3H7B	0.234855	0.3635	0.94281	0.386634	0.699027	1	No
GNAT1	0.259572	0.362227	0.941644	0.385591	0.6998	1	Yes
FAM207A	0.248226	0.361981	0.941418	0.384038	0.700951	1	No
PRKACB	0.237783	0.361306	0.940797	0.384957	0.70027	1	No
TEX37	0.2545	0.361112	0.940618	0.383634	0.70125	1	No
SUZ12	0.255203	0.361053	0.940564	0.384948	0.700276	1	No
A6NIZ1	0.320177	0.360205	0.939782	0.382516	0.702079	1	No
NAMPT	0.608449	0.358672	1.10566	0.324387	0.745645	1	No
SRSF6	0.284163	0.357157	0.936952	0.380722	0.703409	1	Yes
LARP4	0.656516	0.353295	1.12301	0.328547	0.742498	1	No
PSMA3	1.93371	0.344662	0.864868	0.399521	0.689509	1	Yes
PCNA	3.78112	0.342365	0.622789	0.550158	0.582211	1	Yes
CEP131	0.378098	0.339131	1.09533	0.309609	0.756858	1	No
AURKB	0.362362	0.336905	1.094	0.307951	0.75812	1	No
NCL	39.4234	0.333444	0.185413	1.79833	0.0721243	0.332586	Yes
ST13	9.63228	0.333297	0.364575	0.914089	0.36067	0.9943	Yes
FRG1	0.376923	0.331625	1.09071	0.304035	0.761101	1	No
ZNF22	0.347989	0.329073	1.08906	0.302153	0.762535	1	No
GPN1	0.378352	0.328714	1.08883	0.301889	0.762737	1	No
PCDH15	0.340955	0.328429	1.08864	0.301679	0.762897	1	No
DERL1	0.339771	0.327895	1.08829	0.301286	0.763196	1	No
EIF4A3	0.880793	0.325608	1.0861	0.298849	0.765055	1	Yes
EPRS1	39.0069	0.323974	0.21105	1.53504	0.124774	0.492101	No
SLC25A6	17.2147	0.322653	0.278135	1.16	0.246049	0.785955	Yes
RPLP0	23.5225	0.320065	0.238469	1.3421	0.179563	0.636785	Yes
NUF2	0.520765	0.317661	1.08117	0.293805	0.768907	1	No
IARS1	21.3407	0.315948	0.266732	1.18448	0.236224	0.761146	No
ATXN10	1.04968	0.305188	0.980943	0.307304	0.758612	1	No
PSMA1	4.2859	0.297789	0.547138	0.544239	0.586277	1	Yes
HSP90AB1	77.9053	0.297593	0.137507	2.16417	0.0304515	0.172501	Yes
MIS12	0.437699	0.294225	1.06222	0.276981	0.781794	1	No
SKP1	3.55571	0.293953	0.547797	0.536288	0.591759	1	Yes
ELAVL1	4.28105	0.292022	0.542678	0.538	0.590577	1	Yes
RPL5	29.2669	0.291592	0.221595	1.31581	0.188238	0.657867	Yes
DHX37	0.464937	0.289053	1.05753	0.273318	0.784609	1	No
EIF2S3	20.8146	0.288832	0.2544	1.13529	0.256256	0.809092	Yes
SH2B2	0.20353	0.288319	0.86492	0.333883	0.738468	1	No
CDIPT	0.101497	0.288319	0.86492	0.334308	0.738148	1	No
EED	0.202285	0.288319	0.86492	0.333183	0.738996	1	No
LETM1	0.188655	0.288319	0.86492	0.332918	0.739197	1	No
NSA2	0.145162	0.288319	0.86492	0.332653	0.739396	1	No
KRT75	0.103054	0.288319	0.86492	0.338622	0.734894	1	Yes
TNNC2	0.0997076	0.288319	0.86492	0.332655	0.739395	1	No
P4HB	0.103054	0.288319	0.86492	0.338622	0.734894	1	Yes
LYN	0.218812	0.288319	0.86492	0.333183	0.738996	1	Yes
IMPDH2	0.190328	0.288319	0.86492	0.334304	0.73815	1	Yes
CKB	0.0997076	0.288319	0.86492	0.332655	0.739395	1	Yes
JUP	0.0999411	0.288319	0.86492	0.333187	0.738993	1	Yes
PRKACA	0.0998244	0.288319	0.86492	0.332921	0.739194	1	No
NEB	0.0997076	0.288319	0.86492	0.332655	0.739395	1	No
SDHA	0.283925	0.288319	0.86492	0.332649	0.7394	1	Yes
SHMT2	0.146871	0.288319	0.86492	0.338621	0.734896	1	Yes
ACTR1B	0.0998585	0.288319	0.86492	0.332999	0.739135	1	No
TMED10	0.370283	0.288319	0.86492	0.332645	0.739402	1	No
MYOM2	0.0997076	0.288319	0.86492	0.332655	0.739395	1	No
RRP1	0.242869	0.288319	0.86492	0.332822	0.739269	1	No
ZNF121	0.447852	0.288319	0.86492	0.338612	0.734902	1	No
RAB14	0.292336	0.288319	0.86492	0.332648	0.7394	1	Yes
LSM3	0.199074	0.288319	0.86492	0.334155	0.738263	1	No
ARF6	0.316012	0.288319	0.86492	0.332647	0.739401	1	No
GNB2	0.333958	0.288319	0.86492	0.305195	0.760217	1	Yes
LMNB2	0.143717	0.288319	0.86492	0.333091	0.739066	1	Yes
TAP2	0.163465	0.288319	0.86492	0.334306	0.738149	1	No
PPFIA1	0.103054	0.288319	0.86492	0.338622	0.734894	1	No
COTL1	0.201914	0.288319	0.86492	0.31092	0.755861	1	No
MYBPC2	0.189384	0.288319	0.86492	0.332652	0.739397	1	No
RAB11B	0.185488	0.288319	0.86492	0.332652	0.739397	1	No
ZNF658B	0.40099	0.288319	0.86492	0.333176	0.739001	1	No
OVCH1	0.103054	0.288319	0.86492	0.338622	0.734894	1	No
DZIP3	0.145684	0.288319	0.86492	0.332919	0.739195	1	No
MRPL41	0.189576	0.288319	0.86492	0.333089	0.739067	1	No
DDX60	0.0999411	0.288319	0.86492	0.333187	0.738993	1	No
PKD1L1	0.0998585	0.288319	0.86492	0.332999	0.739135	1	No
DDB2	0.209159	0.288319	0.86492	0.332995	0.739138	1	No
ALKBH8	0.0997076	0.288319	0.86492	0.332655	0.739395	1	No
IMP4	0.248126	0.288319	0.86492	0.333181	0.738997	1	No
YME1L1	0.240317	0.288319	0.86492	0.332823	0.739268	1	No
TEP1	0.101456	0.288319	0.86492	0.334158	0.73826	1	No
AKAP9	0.0998585	0.288319	0.86492	0.332999	0.739135	1	No
PANK4	0.144838	0.288319	0.86492	0.332919	0.739195	1	No
DNAH2	0.145273	0.288319	0.86492	0.334157	0.738261	1	No
VPS4A	0.190697	0.288319	0.86492	0.332918	0.739197	1	No
PA2G4	0.198172	0.288319	0.86492	0.338619	0.734897	1	Yes
GLYR1	2.53998	0.283176	0.763678	0.371187	0.710498	1	Yes
SLC7A5	2.54818	0.283002	0.713662	0.396855	0.691474	1	No
SPC25	0.610381	0.278907	1.04778	0.266179	0.790101	1	No
LRRC40	2.69665	0.271209	0.691046	0.392502	0.694687	1	No
MTDH	0.413895	0.270614	1.03926	0.260381	0.79457	1	Yes
ACSL4	0.376728	0.265911	1.0342	0.257108	0.797095	1	No
HSP90AA1	73.8582	0.265289	0.138631	1.91358	0.0556742	0.270935	Yes
RBMXL1	0.434651	0.264088	1.04033	0.222343	0.824047	1	Yes
LRRC47	0.363473	0.263728	1.03179	0.255592	0.798266	1	No
RPL9	16.2354	0.262766	0.295457	0.88926	0.373863	1	Yes
RPL9P7	16.2354	0.262766	0.295457	0.88926	0.373863	1	Yes
RPL9P8	16.2354	0.262766	0.295457	0.88926	0.373863	1	Yes
RPL9P9	16.2354	0.262766	0.295457	0.88926	0.373863	1	Yes
TUT7	0.323817	0.262079	1.02995	0.254449	0.799149	1	No
AIFM1	0.285154	0.261894	1.02974	0.254322	0.799247	1	Yes
TFRC	0.329673	0.261777	1.02961	0.254239	0.799311	1	No
SPCS3	0.276249	0.261398	1.02918	0.253978	0.799513	1	No
HNRNPC	1.84852	0.260792	1.01815	0.258991	0.795642	1	Yes
SRPRA	2.57176	0.252282	0.67016	0.376389	0.706628	1	No
UPF1	1.86014	0.251168	0.813607	0.307756	0.758268	1	No
ARCN1	10.9872	0.250745	0.349147	0.71803	0.472739	1	Yes
RPL24	7.91286	0.238213	0.403727	0.589886	0.555267	1	Yes
HSPD1	22.1517	0.235315	0.370905	0.634452	0.525786	1	Yes
CNBP	2.81312	0.232462	0.762365	0.304971	0.760388	1	No
DHX9	29.3389	0.230963	0.257219	0.897918	0.369229	1	Yes
ACTC1	17.3756	0.226066	0.57749	0.391608	0.695348	1	Yes
RPL12	14.8919	0.221492	0.296843	0.746072	0.455624	1	Yes
LSM12	6.02617	0.215244	0.512973	0.418949	0.675254	1	Yes
ASPSCR1	5.06091	0.214669	0.51877	0.413665	0.679119	1	No
RPS2	21.8988	0.203251	0.250479	0.811309	0.417188	1	Yes
CEP152	0.280946	0.202556	0.948505	0.213545	0.830902	1	No
CLIC1	0.347901	0.201762	0.947205	0.218486	0.827051	1	Yes
NCAPH	7.21586	0.201372	0.433172	0.464456	0.642321	1	Yes
TBC1D2B	0.235933	0.201065	0.946057	0.212522	0.8317	1	No
PLRG1	0.340308	0.200829	0.945666	0.212357	0.831829	1	No
HNRNPU	21.185	0.200567	0.25871	0.77524	0.438198	1	Yes
REXO4	0.229146	0.199338	0.943193	0.211335	0.832625	1	No
CHD3	4.02929	0.19933	0.90321	0.218033	0.827403	1	Yes
FYTTD1	0.277598	0.198862	0.942399	0.211007	0.832881	1	No
MEF2B	0.237517	0.198458	0.941723	0.210731	0.833098	1	No
HADHB	0.257491	0.19835	0.941543	0.211545	0.832462	1	No
SMARCA2	0.232594	0.198305	0.941467	0.210336	0.833405	1	Yes
MOGS	0.247574	0.198175	0.941248	0.210536	0.833249	1	No
APOBEC3C	0.252413	0.197823	0.940657	0.210294	0.833438	1	No
SMAD3	0.24854	0.197768	0.940565	0.210257	0.833467	1	No
PTPRC	0.277445	0.19649	0.938407	0.209377	0.834154	1	No
NDUFS3	0.274243	0.195335	0.936442	0.208583	0.834774	1	No
RPL27A	7.95726	0.190806	0.395953	0.481807	0.629943	1	Yes
EIF2S2	9.54525	0.187851	0.377911	0.496751	0.619365	1	Yes
DDX39B	9.26181	0.183479	0.466232	0.393731	0.69378	1	Yes
ATP5F1A	12.3308	0.170457	0.364405	0.467729	0.639979	1	No
RPS4X	30.1905	0.162939	0.210778	0.773038	0.4395	1	Yes
ESYT2	0.214876	0.157928	0.86492	0.182584	0.855125	1	No
GRID2IP	0.0498538	0.157928	0.86492	0.182589	0.85512	1	No
FAM186A	0.101271	0.157928	0.86492	0.182587	0.855122	1	No
STRCP1	0.0499706	0.157928	0.86492	0.182589	0.85512	1	No
CHEK1	0.0954248	0.157928	0.86492	0.182587	0.855122	1	No
CASQ2	0.0498538	0.157928	0.86492	0.182589	0.85512	1	No
XPO1	0.231586	0.157928	0.86492	0.182583	0.855125	1	Yes
BTAF1	0.0937464	0.157928	0.86492	0.182587	0.855122	1	No
PDZD2	0.0498538	0.157928	0.86492	0.182589	0.85512	1	No
MAFG	0.0499292	0.157928	0.86492	0.182589	0.85512	1	No
NDUFS5	0.137757	0.157928	0.86492	0.182586	0.855123	1	No
TBCA	0.0515268	0.157928	0.86492	0.182589	0.85512	1	No
MPDU1	0.094867	0.157928	0.86492	0.182587	0.855122	1	No
CS	0.0953439	0.157928	0.86492	0.182587	0.855122	1	Yes
STK17B	0.0499706	0.157928	0.86492	0.182589	0.85512	1	No
TGM6	0.0499706	0.157928	0.86492	0.182589	0.85512	1	No
GLUD1	0.0515268	0.157928	0.86492	0.182589	0.85512	1	Yes
EGF	0.0499706	0.157928	0.86492	0.182589	0.85512	1	No
MT2A	0.0953439	0.157928	0.86492	0.182587	0.855122	1	No
HMGCR	0.0499706	0.157928	0.86492	0.182589	0.85512	1	No
OAT	0.0515268	0.157928	0.86492	0.182589	0.85512	1	Yes
UQCRH	0.0515268	0.157928	0.86492	0.182589	0.85512	1	No
CYC1	0.137757	0.157928	0.86492	0.182586	0.855123	1	No
VIM	0.0498538	0.157928	0.86492	0.182589	0.85512	1	Yes
DCAF8L2	0.143758	0.157928	0.86492	0.182586	0.855123	1	No
ARAF	0.0499706	0.157928	0.86492	0.182589	0.85512	1	No
PDHB	0.0498538	0.157928	0.86492	0.182589	0.85512	1	No
ACADM	0.0515268	0.157928	0.86492	0.182589	0.85512	1	No
PDIA4	0.0515268	0.157928	0.86492	0.182589	0.85512	1	Yes
MIF	0.0515268	0.157928	0.86492	0.182589	0.85512	1	Yes
COL9A1	0.111896	0.157928	0.86492	0.182587	0.855122	1	No
MARK3	0.0937464	0.157928	0.86492	0.182587	0.855122	1	No
TPP2	0.137874	0.157928	0.86492	0.182586	0.855123	1	No
HIVEP2	0.243484	0.157928	0.86492	0.182583	0.855125	1	No
ATIC	0.0515268	0.157928	0.86492	0.182589	0.85512	1	No
CASP14	0.0499706	0.157928	0.86492	0.182589	0.85512	1	No
NOS2	0.0958298	0.157928	0.86492	0.182587	0.855122	1	No
RCVRN	0.0499292	0.157928	0.86492	0.182589	0.85512	1	No
RFC1	0.111896	0.157928	0.86492	0.182587	0.855122	1	No
AGL	0.0498538	0.157928	0.86492	0.182589	0.85512	1	Yes
POLR2I	0.0499706	0.157928	0.86492	0.182589	0.85512	1	No
CD79B	0.185811	0.157928	0.86492	0.182584	0.855125	1	No
PI4KA	0.0499706	0.157928	0.86492	0.182589	0.85512	1	No
VDAC2	0.0515268	0.157928	0.86492	0.182589	0.85512	1	Yes
STT3A	0.279053	0.157928	0.86492	0.182581	0.855127	1	No
TNNI2	0.0498538	0.157928	0.86492	0.182589	0.85512	1	No
HINT1	0.0515268	0.157928	0.86492	0.182589	0.85512	1	No
MYOM1	0.0498538	0.157928	0.86492	0.182589	0.85512	1	No
NAPA	0.138684	0.157928	0.86492	0.182586	0.855123	1	No
NPEPPS	0.141559	0.157928	0.86492	0.182586	0.855123	1	No
GNB1	0.270673	0.157928	0.86492	0.182583	0.855126	1	No
TNNC1	0.0498538	0.157928	0.86492	0.182589	0.85512	1	No
TPM4	0.113494	0.157928	0.86492	0.182587	0.855122	1	Yes
PAFAH1B2	0.0515268	0.157928	0.86492	0.182589	0.85512	1	No
TMF1	0.0499706	0.157928	0.86492	0.182589	0.85512	1	No
MRPS36	0.0499292	0.157928	0.86492	0.182589	0.85512	1	No
PKD1	0.0953835	0.157928	0.86492	0.182587	0.855122	1	No
UBE3A	0.192485	0.157928	0.86492	0.182584	0.855124	1	No
POLE	0.148394	0.157928	0.86492	0.182586	0.855123	1	No
ECH1	0.147949	0.157928	0.86492	0.182586	0.855123	1	Yes
MRPL49	0.09654	0.157928	0.86492	0.182587	0.855122	1	No
NNT	0.0498538	0.157928	0.86492	0.182589	0.85512	1	No
FKBP5	0.0498538	0.157928	0.86492	0.182589	0.85512	1	No
BMS1	0.096981	0.157928	0.86492	0.182587	0.855122	1	No
MYBPC3	0.0498538	0.157928	0.86492	0.182589	0.85512	1	No
PARP14	0.187704	0.157928	0.86492	0.182414	0.855258	1	No
ZC3H12B	0.0499292	0.157928	0.86492	0.182589	0.85512	1	No
SPOUT1	0.235829	0.157928	0.86492	0.182582	0.855126	1	No
ATAD3C	0.0498538	0.157928	0.86492	0.182589	0.85512	1	Yes
XP32	0.0499706	0.157928	0.86492	0.182589	0.85512	1	No
ZNF658	0.0499292	0.157928	0.86492	0.182589	0.85512	1	No
FOXD4L5	0.0499706	0.157928	0.86492	0.182589	0.85512	1	No
RPL7L1	0.144604	0.157928	0.86492	0.182586	0.855123	1	No
PKN3	0.0498538	0.157928	0.86492	0.182589	0.85512	1	No
ARHGEF18	0.15923	0.157928	0.86492	0.182586	0.855123	1	No
NCCRP1	0.0499706	0.157928	0.86492	0.182589	0.85512	1	No
FCRLA	0.0499706	0.157928	0.86492	0.182589	0.85512	1	No
FASTKD5	0.094867	0.157928	0.86492	0.182587	0.855122	1	No
PLEKHH3	0.0498538	0.157928	0.86492	0.182589	0.85512	1	No
ZSCAN2	0.0515268	0.157928	0.86492	0.182589	0.85512	1	No
TBC1D1	0.0499292	0.157928	0.86492	0.182589	0.85512	1	No
SLC25A42	0.0499706	0.157928	0.86492	0.182589	0.85512	1	No
P2RY8	0.193443	0.157928	0.86492	0.182584	0.855124	1	No
RPS19BP1	0.195522	0.157928	0.86492	0.182584	0.855125	1	No
DZIP1	0.0498538	0.157928	0.86492	0.182589	0.85512	1	No
MAP7D3	0.228741	0.157928	0.86492	0.182583	0.855125	1	No
ZSCAN29	0.0499292	0.157928	0.86492	0.182589	0.85512	1	No
ASXL1	0.0499292	0.157928	0.86492	0.182589	0.85512	1	No
SMYD4	0.0515268	0.157928	0.86492	0.182589	0.85512	1	No
ASPM	0.0954248	0.157928	0.86492	0.182587	0.855122	1	No
ANKRD35	0.0515268	0.157928	0.86492	0.182589	0.85512	1	No
PPFIBP2	0.0499292	0.157928	0.86492	0.182589	0.85512	1	No
SYNE1	0.0499706	0.157928	0.86492	0.182589	0.85512	1	No
CMAS	0.148906	0.157928	0.86492	0.182322	0.85533	1	No
CKAP2	0.191406	0.157928	0.86492	0.182584	0.855125	1	No
BRI3BP	0.0936709	0.157928	0.86492	0.182587	0.855122	1	No
RSKR	0.0515268	0.157928	0.86492	0.182589	0.85512	1	No
NSMCE2	0.0499706	0.157928	0.86492	0.182589	0.85512	1	No
TBC1D32	0.0498538	0.157928	0.86492	0.182589	0.85512	1	No
KIF20B	0.190206	0.157928	0.86492	0.182584	0.855124	1	No
ATAD5	0.0958298	0.157928	0.86492	0.182587	0.855122	1	No
MAGI1	0.0499292	0.157928	0.86492	0.182589	0.85512	1	No
SMC6	0.0499706	0.157928	0.86492	0.182589	0.85512	1	No
UHRF1	0.0498538	0.157928	0.86492	0.182589	0.85512	1	No
TTC1	0.141648	0.157928	0.86492	0.182586	0.855123	1	No
RBM4B	0.137488	0.157928	0.86492	0.182586	0.855123	1	No
UTP23	0.15544	0.157928	0.86492	0.182586	0.855123	1	No
LIMD2	0.218801	0.157928	0.86492	0.182584	0.855125	1	No
TIMM21	0.193889	0.157928	0.86492	0.182584	0.855125	1	No
SFXN3	0.095713	0.157928	0.86492	0.182587	0.855122	1	No
BTBD2	0.0499706	0.157928	0.86492	0.182589	0.85512	1	No
POLDIP3	0.0498538	0.157928	0.86492	0.182589	0.85512	1	Yes
MRPL4	0.139647	0.157928	0.86492	0.182586	0.855123	1	No
UPF3B	0.0515268	0.157928	0.86492	0.182589	0.85512	1	No
LRRCC1	0.0498538	0.157928	0.86492	0.182589	0.85512	1	No
SLIRP	0.140726	0.157928	0.86492	0.182586	0.855123	1	No
DNTTIP1	0.0515268	0.157928	0.86492	0.182589	0.85512	1	No
TRIOBP	0.0498538	0.157928	0.86492	0.182589	0.85512	1	No
TMX1	0.315418	0.157928	0.86492	0.18258	0.855127	1	No
FAM83D	0.104132	0.157928	0.86492	0.182587	0.855122	1	No
POMK	0.0498538	0.157928	0.86492	0.182589	0.85512	1	No
RIOX1	0.0987449	0.157928	0.86492	0.182587	0.855122	1	No
DDX31	0.140321	0.157928	0.86492	0.182586	0.855123	1	No
SP140L	0.0499292	0.157928	0.86492	0.182589	0.85512	1	No
SLC25A22	0.137605	0.157928	0.86492	0.182586	0.855123	1	No
CBX8	0.0499706	0.157928	0.86492	0.182589	0.85512	1	No
TNRC6C	0.09654	0.157928	0.86492	0.182587	0.855122	1	Yes
MRPL47	0.141559	0.157928	0.86492	0.182586	0.855123	1	No
IL1RAP	0.0499292	0.157928	0.86492	0.182589	0.85512	1	No
BRD7	0.146347	0.157928	0.86492	0.182586	0.855123	1	No
UTP3	0.135634	0.157928	0.86492	0.182586	0.855123	1	No
AASDHPPT	0.0928192	0.157928	0.86492	0.182587	0.855122	1	No
RIC8B	0.152947	0.157928	0.86492	0.182586	0.855123	1	No
POLR3E	0.0499706	0.157928	0.86492	0.182589	0.85512	1	No
CHCHD3	0.193134	0.157928	0.86492	0.182584	0.855124	1	No
MAT2B	0.0515268	0.157928	0.86492	0.182589	0.85512	1	No
IL1RAPL1	0.0499706	0.157928	0.86492	0.182589	0.85512	1	No
CALML5	0.0499706	0.157928	0.86492	0.182589	0.85512	1	Yes
HACD3	0.0498538	0.157928	0.86492	0.182589	0.85512	1	Yes
MRPL27	0.0499292	0.157928	0.86492	0.182589	0.85512	1	No
KLHL9	0.0498538	0.157928	0.86492	0.182589	0.85512	1	No
PADI3	0.0499292	0.157928	0.86492	0.182589	0.85512	1	No
SYNPO2	0.0498538	0.157928	0.86492	0.182589	0.85512	1	No
AKT3	0.0498538	0.157928	0.86492	0.182589	0.85512	1	No
INVS	0.0499292	0.157928	0.86492	0.182589	0.85512	1	No
POLDIP2	0.0499706	0.157928	0.86492	0.182589	0.85512	1	No
AP3M1	0.23851	0.157928	0.86492	0.182582	0.855126	1	No
FBXO7	0.144645	0.157928	0.86492	0.182586	0.855123	1	No
NOC2L	0.183733	0.157928	0.86492	0.182584	0.855124	1	No
MARF1	0.0927438	0.157928	0.86492	0.182587	0.855122	1	No
TBL2	0.379363	0.157928	0.86492	0.182582	0.855126	1	No
LRRFIP2	0.0928605	0.157928	0.86492	0.182587	0.855122	1	No
ALG5	0.0957885	0.157928	0.86492	0.182587	0.855122	1	No
AUP1	0.0953439	0.157928	0.86492	0.182587	0.855122	1	No
H1-2	11.5135	0.151982	0.33329	0.456071	0.648339	1	No
YBX1	20.0161	0.150533	0.262439	0.573429	0.566354	1	Yes
RPL23A	12.7375	0.150181	0.336651	0.445492	0.655964	1	Yes
COPB1	13.9207	0.149802	0.327161	0.45771	0.647161	1	Yes
PSMC3	10.4503	0.14925	0.357292	0.417412	0.676377	1	Yes
RPS25	4.45785	0.146777	0.50599	0.29047	0.771457	1	Yes
CNOT9	4.20038	0.138811	0.560696	0.247498	0.804523	1	No
PSMB1	3.45829	0.133555	0.689909	0.190907	0.848599	1	Yes
UNC45A	2.91955	0.132507	0.705382	0.186922	0.851722	1	No
ALYREF	1.57164	0.13041	0.796036	0.164945	0.868987	1	Yes
COPS9	1.32935	0.13008	0.864907	0.151303	0.879736	1	No
PSMA5	1.58016	0.125007	0.840076	0.148528	0.881926	1	Yes
RPS12	12.3407	0.12372	0.314532	0.39349	0.693958	1	Yes
SUMO1P1	1.39449	0.121488	0.861347	0.14213	0.886978	1	No
DDX55	1.05629	0.121434	0.922147	0.132425	0.894648	1	No
RPL39	1.30733	0.120489	0.915204	0.129325	0.8971	1	Yes
EXOSC1	1.4227	0.119238	0.86217	0.139267	0.889239	1	No
NSF	0.875691	0.116541	1.07165	0.10832	0.913742	1	No
PSMB4	2.12231	0.114524	0.988475	0.0998333	0.920477	1	Yes
RPL15	17.6506	0.113149	0.26958	0.419752	0.674666	1	Yes
NUP188	1.21999	0.112483	0.972882	0.115508	0.908043	1	No
DDX6	31.5982	0.111905	0.245961	0.455064	0.649063	1	Yes
PABPC1	26.2248	0.110555	0.227426	0.486061	0.626924	1	Yes
CNOT7	1.29938	0.108453	0.957632	0.113755	0.909432	1	No
SLC3A2	0.988863	0.105629	1.00843	0.104546	0.916736	1	Yes
HADHA	0.894003	0.105258	1.03466	0.101933	0.91881	1	Yes
RPS7	13.2798	0.10193	0.305343	0.334079	0.73832	1	Yes
PSMD4	6.86877	0.101016	0.429648	0.235183	0.814067	1	Yes
ESF1	0.466152	0.0977239	1.12322	0.0845461	0.932622	1	Yes
LAS1L	0.722827	0.0957057	1.07624	0.0889441	0.929126	1	No
XRCC5	12.1026	0.0955468	0.343914	0.277949	0.781052	1	Yes
MAD2L1	1.13575	0.0935241	1.09423	0.0854619	0.931894	1	No
POLR2A	1.02414	0.0923422	1.03366	0.0892957	0.928847	1	Yes
AP4S1	0.512615	0.0921512	1.11063	0.0793848	0.936727	1	No
PSMB10	0.522756	0.0906713	1.0996	0.0826154	0.934157	1	No
POLR2L	0.779762	0.0888884	1.03887	0.0854379	0.931913	1	No
SLC2A1	0.689014	0.0885936	1.10874	0.0798979	0.936318	1	No
GAR1	0.57299	0.0873476	1.0959	0.0798314	0.936371	1	No
GLS	0.811517	0.0864241	1.11356	0.0776034	0.938144	1	No
LDHA	1.00283	0.0863031	1.09651	0.0766332	0.938915	1	Yes
MT-ATP6	0.609301	0.084541	1.11699	0.0756802	0.939674	1	No
TUBA4A	46.3134	0.0761677	0.169413	0.44951	0.653063	1	Yes
MRPS2	0.479249	0.0691675	1.11904	0.0618035	0.950719	1	No
GTF3C1	0.545877	0.0689143	1.11869	0.0615952	0.950885	1	No
NPM3	0.502324	0.0680338	1.12378	0.0642389	0.94878	1	Yes
SMARCD2	0.433154	0.0674099	1.11635	0.0603786	0.951854	1	No
PAFAH1B1	0.514677	0.0662469	1.12376	0.0646794	0.948429	1	No
ATP5MG	0.50532	0.0594623	1.09644	0.0542245	0.956756	1	No
MAP7D1	0.418717	0.059185	1.09108	0.0555914	0.955667	1	No
GPS2	0.563288	0.0583821	1.09273	0.0534224	0.957395	1	No
KIF22	0.41061	0.0580439	1.09152	0.0531712	0.957596	1	No
EEF1E1	4.18252	0.0576943	0.562199	0.101405	0.919229	1	Yes
BLM	0.437842	0.0538179	1.08915	0.0480241	0.961697	1	No
RPL27	10.8215	0.050788	0.345811	0.146421	0.883589	1	Yes
ADAR	6.68432	0.0505372	0.448791	0.11265	0.910308	1	Yes
TMEM38B	0.299654	0.0466245	1.03582	0.0450081	0.964101	1	No
UBE2D3	0.401725	0.0462022	1.03318	0.0468181	0.962658	1	No
BTK	0.295967	0.0460124	1.03198	0.0445823	0.96444	1	No
BCL6	0.306457	0.045905	1.03129	0.0445074	0.9645	1	No
CYBA	0.33263	0.0456427	1.02961	0.0416299	0.966794	1	No
PPP1R12C	0.282236	0.0455994	1.02933	0.0442957	0.964669	1	No
OGFR	0.271379	0.0455019	1.0287	0.0442279	0.964723	1	No
PDCL2	0.285899	0.045448	1.02835	0.0464968	0.962914	1	No
RPS24	9.10503	0.0441848	0.368275	0.120183	0.904338	1	Yes
RPL10	22.4487	0.0436956	0.248536	0.17573	0.860506	1	Yes
H4-16	11.9426	0.0431334	0.321441	0.13442	0.89307	1	No
H4C1	11.9426	0.0431334	0.321441	0.13442	0.89307	1	No
H4C11	11.9426	0.0431334	0.321441	0.13442	0.89307	1	No
H4C12	11.9426	0.0431334	0.321441	0.13442	0.89307	1	No
H4C13	11.9426	0.0431334	0.321441	0.13442	0.89307	1	No
H4C14	11.9426	0.0431334	0.321441	0.13442	0.89307	1	No
H4C15	11.9426	0.0431334	0.321441	0.13442	0.89307	1	No
H4C2	11.9426	0.0431334	0.321441	0.13442	0.89307	1	No
H4C3	11.9426	0.0431334	0.321441	0.13442	0.89307	1	No
H4C4	11.9426	0.0431334	0.321441	0.13442	0.89307	1	No
H4C5	11.9426	0.0431334	0.321441	0.13442	0.89307	1	No
H4C6	11.9426	0.0431334	0.321441	0.13442	0.89307	1	No
H4C8	11.9426	0.0431334	0.321441	0.13442	0.89307	1	No
H4C9	11.9426	0.0431334	0.321441	0.13442	0.89307	1	No
RPS15A	5.49571	0.0373903	0.472007	0.0801461	0.936121	1	Yes
RPL36	2.9492	0.036832	0.638916	0.0581284	0.953646	1	Yes
PSMD14	3.67723	0.0351028	0.611383	0.0560141	0.955331	1	Yes
MRPL11	0.236376	0.0345627	0.941338	0.0367127	0.970714	1	No
ZNF281	0.239511	0.0344853	0.940591	0.0354428	0.971727	1	No
PSMB9	0.311242	0.0341478	0.937316	0.0364253	0.970943	1	No
TNXA	0.304817	0.0341102	0.93695	0.0363997	0.970964	1	No
RPS19	7.15843	0.030382	0.408382	0.0756545	0.939694	1	Yes
PSMG1	0.144337	0.027536	0.86492	0.0318351	0.974604	1	No
ACOT8	0.093965	0.027536	0.86492	0.0318369	0.974602	1	No
ACTL6B	0.0941951	0.027536	0.86492	0.0318369	0.974602	1	No
ACTN1	0.093916	0.027536	0.86492	0.0318369	0.974602	1	Yes
PRDX3	0.0958681	0.027536	0.86492	0.0318369	0.974602	1	Yes
MRPS11	0.188537	0.027536	0.86492	0.0318334	0.974605	1	No
EIF2B1	0.181599	0.027536	0.86492	0.0318336	0.974605	1	No
ATP13A4	0.14439	0.027536	0.86492	0.0318351	0.974604	1	No
NFRKB	0.093916	0.027536	0.86492	0.0318369	0.974602	1	No
MRPL21	0.142794	0.027536	0.86492	0.0318351	0.974604	1	No
SNX29P2	0.093965	0.027536	0.86492	0.0318369	0.974602	1	No
PINX1	0.0941951	0.027536	0.86492	0.0318369	0.974602	1	No
MMS19	0.0988602	0.027536	0.86492	0.0318369	0.974602	1	No
SCOC	0.147676	0.027536	0.86492	0.0318351	0.974604	1	No
ESCO2	0.151007	0.027536	0.86492	0.0318351	0.974604	1	No
MYCBP	0.136738	0.027536	0.86492	0.0318351	0.974604	1	No
VAMP8	0.276521	0.027536	0.86492	0.0318302	0.974607	1	No
NDUFA13	0.186763	0.027536	0.86492	0.0318335	0.974605	1	No
DDX41	0.189766	0.027536	0.86492	0.0318334	0.974605	1	Yes
RABGAP1	0.224489	0.027536	0.86492	0.0318319	0.974606	1	No
RPS10	10.6948	0.0272149	0.351464	0.0779812	0.937843	1	Yes
RPS3	21.4216	0.0253359	0.25148	0.100816	0.919697	1	Yes
TXNL1	2.15602	0.0180035	0.691768	0.0292247	0.976685	1	Yes
HNRNPF	11.4849	0.0141764	0.329656	0.0435666	0.96525	1	Yes
RPS16	8.68777	0.00116346	0.371762	0.0034721	0.99723	1	Yes
EIF2S1	15.3875	0.000425855	0.285153	0.00170471	0.99864	1	Yes
PIPSL	0.12867	0	0.86492	0	1	1	No
DPPA5	0.0454543	0	0.86492	0	1	1	No
PABPN1L	0.0513009	0	0.86492	0	1	1	No
C5orf52	0.0594356	0	0.86492	0	1	1	No
ZNF729	0.0526051	0	0.86492	0	1	1	No
ZNF726	0.118871	0	0.86492	0	1	1	No
PHF20L1	0.155207	0	0.86492	0	1	1	No
HMGB1P1	0.0450132	0	0.86492	0	1	1	Yes
KLHL6-E547K	19.2382	0	1.02571	0	1	1	No
KLHL6-E568K	18.4575	0	1.02625	0	1	1	No
KLHL6-L65P	12.4956	0	1.02613	0	1	1	No
HAX1	0.0454543	0	0.86492	0	1	1	No
POLRMT	0.0964222	0	0.86492	0	1	1	No
SAP18	0.0488156	0	0.86492	0	1	1	Yes
NCKAP5	0.150664	0	0.86492	0	1	1	No
GAPDHS	0.0594356	0	0.86492	0	1	1	No
ABLIM1	0.140508	0	0.86492	0	1	1	No
RGPD8	2.4497	0	0.875315	0	1	1	Yes
TPP1	0.0438171	0	0.86492	0	1	1	No
NDC80	0.90423	0	1.03386	0	1	1	No
SYNJ2	0.0566956	0	0.86492	0	1	1	No
CETN3	0.0454543	0	0.86492	0	1	1	No
SURF4	0.18599	0	0.86492	0	1	1	Yes
DAPK3	0.0954951	0	0.86492	0	1	1	No
BUB1	0.0488156	0	0.86492	0	1	1	No
ACTN4	0.118871	0	0.86492	0	1	1	Yes
STX6	0.0458592	0	0.86492	0	1	1	No
SGTA	0.0450132	0	0.86492	0	1	1	No
IDH3B	0.0908724	0	0.86492	0	1	1	No
ADGRB3	0.0438171	0	0.86492	0	1	1	No
ZNF292	0.0488156	0	0.86492	0	1	1	No
NME2P1	0.14349	0	0.86492	0	1	1	Yes
MPZL2	0.0488156	0	0.86492	0	1	1	No
TDRD6	0.04289	0	0.86492	0	1	1	No
KLHL41	0.04289	0	0.86492	0	1	1	No
SLC16A7	0.0454543	0	0.86492	0	1	1	No
DEPDC5	0.0488156	0	0.86492	0	1	1	No
DNAJC13	0.0450132	0	0.86492	0	1	1	No
CDC45	0.0926328	0	0.86492	0	1	1	No
USH2A	0.04289	0	0.86492	0	1	1	No
WBP4	0.0535282	0	0.86492	0	1	1	No
MYCBP2	0.0513009	0	0.86492	0	1	1	No
STAM2	0.178371	0	0.86492	0	1	1	No
CLPX	0.0917056	0	0.86492	0	1	1	No
ZWINT	0.10521	0	0.86492	0	1	1	No
VAPB	0.0867071	0	0.86492	0	1	1	No
IPO7	0.0513009	0	0.86492	0	1	1	Yes
SVIL	0.0526051	0	0.86492	0	1	1	No
ACSL3	0.175806	0	0.86492	0	1	1	Yes
ZBTB11	0.599896	0	0.947105	0	1	1	No
MLYCD	0.185902	0	0.86492	0	1	1	No
ZBED1	0.0450132	0	0.86492	0	1	1	No
CYB5R3	0.0450132	0	0.86492	0	1	1	No
MT-CO2	0.161525	0	0.86492	0	1	1	No
JCHAIN	0.151644	0	0.86492	0	1	1	No
PRSS1	0.0526051	0	0.86492	0	1	1	No
SP1	0.0454543	0	0.86492	0	1	1	No
SNRPA	0.0535282	0	0.86492	0	1	1	Yes
LINGO3	0.0450132	0	0.86492	0	1	1	No
RGPD1	0.371803	0	0.86492	0	1	1	Yes
GLI2	0.0513009	0	0.86492	0	1	1	No
COX5B	0.245834	0	0.941576	0	1	1	No
KIT	0.0526051	0	0.86492	0	1	1	No
BCKDHA	0.123934	0	0.86492	0	1	1	Yes
COX4I1	0.220551	0	0.86492	0	1	1	No
MTHFD2	0.0438171	0	0.86492	0	1	1	No
PRKCSH	0.0438171	0	0.86492	0	1	1	Yes
PGAM2	0.264126	0	0.86492	0	1	1	Yes
ST6GAL1	0.0438171	0	0.86492	0	1	1	No
SPN	0.0619672	0	0.86492	0	1	1	No
ZNF708	0.0454543	0	0.86492	0	1	1	No
ZNF3	0.187213	0	0.86492	0	1	1	No
HSPA6	0.60046	0	0.86492	0	1	1	Yes
SON	0.0513009	0	0.86492	0	1	1	Yes
NDUFV2	0.0488156	0	0.86492	0	1	1	No
RAB5A	0.14005	0	0.86492	0	1	1	No
PZP	0.0458592	0	0.86492	0	1	1	No
SDHB	0.0867071	0	0.86492	0	1	1	No
BCKDHB	0.0619672	0	0.86492	0	1	1	No
UQCRC2	0.39747	0	0.86492	0	1	1	Yes
DNAJB2	0.0450132	0	0.86492	0	1	1	No
PSMB5	0.193113	0	0.86492	0	1	1	Yes
NDUFS1	0.0888303	0	0.86492	0	1	1	No
LMOD1	0.0619672	0	0.86492	0	1	1	No
AXL	0.10698	0	0.86492	0	1	1	No
SLC7A1	0.0438171	0	0.86492	0	1	1	No
IRS1	0.477576	0	0.899831	0	1	1	No
GRK3	0.0883443	0	0.86492	0	1	1	No
DEK	0.0879032	0	0.86492	0	1	1	Yes
MYH11	0.820814	0	0.86492	0	1	1	Yes
MAP2K2	0.0450132	0	0.86492	0	1	1	No
HPCAL1	0.0450132	0	0.86492	0	1	1	No
DDOST	0.0513009	0	0.86492	0	1	1	Yes
RFC3	0.0896764	0	0.86492	0	1	1	No
EIF2D	0.0938288	0	0.86492	0	1	1	No
NAA10	0.247869	0	0.86492	0	1	1	No
GRIA2	0.0454543	0	0.86492	0	1	1	No
HAL	0.0438171	0	0.86492	0	1	1	No
HELZ	0.04289	0	0.86492	0	1	1	No
SLC1A4	0.0438171	0	0.86492	0	1	1	No
SSR1	0.132647	0	0.86492	0	1	1	No
MAP1B	0.0594356	0	0.86492	0	1	1	Yes
CSNK1A1	0.599896	0	0.947105	0	1	1	No
EIF2B2	0.04289	0	0.86492	0	1	1	No
RAB5C	0.222674	0	0.86492	0	1	1	Yes
RAB13	0.0900264	0	0.86492	0	1	1	No
USP11	0.230915	0	0.86492	0	1	1	No
AFF3	0.0526051	0	0.86492	0	1	1	No
PPP5C	0.118663	0	0.86492	0	1	1	No
PLK1	0.0458592	0	0.86492	0	1	1	No
AP2S1	0.0619672	0	0.86492	0	1	1	No
POLR2K	0.0619672	0	0.86492	0	1	1	No
AK2	0.0513009	0	0.86492	0	1	1	No
CDH4	0.04289	0	0.86492	0	1	1	No
ATP5MF	0.314298	0	0.94269	0	1	1	No
ATP5ME	0.175537	0	0.86492	0	1	1	No
BCAR1	0.239009	0	0.86492	0	1	1	No
GABARAPL2	0.0438171	0	0.86492	0	1	1	No
RAB2A	0.183867	0	0.86492	0	1	1	No
RAB5B	0.0900264	0	0.86492	0	1	1	No
RHOA	0.265833	0	0.86492	0	1	1	No
B2M	0.0450132	0	0.86492	0	1	1	No
DCAF7	0.154026	0	0.86492	0	1	1	No
RAB11A	0.191432	0	0.86492	0	1	1	No
GNAS	0.0900264	0	0.86492	0	1	1	Yes
SUMO1	0.512197	0	0.86492	0	1	1	Yes
GNG5	0.0513009	0	0.86492	0	1	1	No
HBA1	0.133844	0	0.86492	0	1	1	No
HBA2	0.133844	0	0.86492	0	1	1	No
CNTNAP1	0.0594356	0	0.86492	0	1	1	No
MRPS25	0.0879032	0	0.86492	0	1	1	No
MRPS10	0.04289	0	0.86492	0	1	1	No
MRPS21	0.04289	0	0.86492	0	1	1	No
ARF5	0.599706	0	0.86492	0	1	1	Yes
CCZ1B	0.0438171	0	0.86492	0	1	1	No
CDK16	0.0976313	0	0.86492	0	1	1	Yes
SRSF2	0.0438171	0	0.86492	0	1	1	Yes
RUNX1	0.0488156	0	0.86492	0	1	1	No
COL4A3	0.0454543	0	0.86492	0	1	1	No
OGDH	0.22387	0	0.86492	0	1	1	No
CENPC	0.0488156	0	0.86492	0	1	1	No
ZNF92	0.3842	0	0.86492	0	1	1	No
DNM1	0.0450132	0	0.86492	0	1	1	No
PPP2R3A	0.0535282	0	0.86492	0	1	1	No
RAD51	0.0450132	0	0.86492	0	1	1	No
KHDRBS1	0.0876343	0	0.86492	0	1	1	Yes
BAX	0.0887492	0	0.86492	0	1	1	No
EHHADH	0.0619672	0	0.86492	0	1	1	No
SSRP1	0.0488156	0	0.86492	0	1	1	Yes
TBC1D8B	0.0535282	0	0.86492	0	1	1	No
BST2	0.0526051	0	0.86492	0	1	1	No
TBL3	0.0619672	0	0.86492	0	1	1	No
MYO1E	0.301858	0	0.944675	0	1	1	No
BNIP2	0.0458592	0	0.86492	0	1	1	No
TIAM1	0.0454543	0	0.86492	0	1	1	No
EIF2B5	0.0488156	0	0.86492	0	1	1	No
STK3	0.102602	0	0.86492	0	1	1	No
IQGAP2	0.0594356	0	0.86492	0	1	1	No
DAG1	0.0938288	0	0.86492	0	1	1	No
FKBP8	0.0513009	0	0.86492	0	1	1	No
KANK1	0.0980594	0	0.86492	0	1	1	No
PTPRCAP	0.04289	0	0.86492	0	1	1	No
NR1D2	0.04289	0	0.86492	0	1	1	No
PSME4	0.0450132	0	0.86492	0	1	1	No
SLMAP	0.0535282	0	0.86492	0	1	1	No
UBXN2B	0.0526051	0	0.86492	0	1	1	No
MLC1	0.0535282	0	0.86492	0	1	1	No
RRS1	0.0926328	0	0.86492	0	1	1	No
ZNF146	0.0454543	0	0.86492	0	1	1	No
EEA1	0.04289	0	0.86492	0	1	1	No
PDK1	0.0458592	0	0.86492	0	1	1	No
EBP	0.110224	0	0.86492	0	1	1	No
PCM1	0.490335	0	1.06278	0	1	1	Yes
PTGES3	0.0594356	0	0.86492	0	1	1	Yes
RAB35	0.131451	0	0.86492	0	1	1	Yes
SS18	0.0488156	0	0.86492	0	1	1	No
TRAM1	0.406094	0	1.04304	0	1	1	No
MYLK	0.0450132	0	0.86492	0	1	1	Yes
RAB30	0.0917184	0	0.86492	0	1	1	No
EZH2	0.204688	0	0.86492	0	1	1	No
DECR1	0.0450132	0	0.86492	0	1	1	No
NDUFA5	0.0450132	0	0.86492	0	1	1	No
HADH	0.0438171	0	0.86492	0	1	1	No
Q1RN00	0.115495	0	0.86492	0	1	1	No
DPY19L1	0.04289	0	0.86492	0	1	1	No
HNRNPA1L2	0.0619672	0	0.86492	0	1	1	Yes
EDRF1	0.0454543	0	0.86492	0	1	1	No
ALDH1L2	0.0488156	0	0.86492	0	1	1	No
TUBB8	1.74423	0	0.869794	0	NA	NA	Yes
CBWD6	0.104829	0	0.86492	0	1	1	No
PYCR3	0.0619672	0	0.86492	0	1	1	No
TMEM41B	0.132566	0	0.86492	0	1	1	No
FLG2	0.0450132	0	0.86492	0	1	1	Yes
COA6	0.0594356	0	0.86492	0	1	1	No
PCID2	0.0438171	0	0.86492	0	1	1	No
TMEM240	0.0619672	0	0.86492	0	1	1	No
TMEM63B	0.0526051	0	0.86492	0	1	1	No
KPRP	0.0438171	0	0.86492	0	1	1	No
PRR14L	0.04289	0	0.86492	0	1	1	No
CEP350	0.106133	0	0.86492	0	1	1	No
RSBN1	0.0438171	0	0.86492	0	1	1	No
SAMD13	0.04289	0	0.86492	0	1	1	No
FAM90A2P	0.0535282	0	0.86492	0	1	1	No
SPTY2D1	0.131234	0	0.86492	0	1	1	No
ZFYVE26	0.0454543	0	0.86492	0	1	1	No
CARMIL2	0.0438171	0	0.86492	0	1	1	No
REEP3	0.04289	0	0.86492	0	1	1	No
STEAP1B	0.0450132	0	0.86492	0	1	1	No
PMF1	0.185963	0	0.86492	0	1	1	No
SFXN4	0.04289	0	0.86492	0	1	1	No
PDXDC1	0.0458592	0	0.86492	0	1	1	No
CTR9	0.112041	0	0.86492	0	1	1	No
BORA	0.0450132	0	0.86492	0	1	1	No
ARMH1	0.0566956	0	0.86492	0	1	1	No
ZFP2	0.0892714	0	0.86492	0	1	1	No
ZNF836	0.04289	0	0.86492	0	1	1	No
WDR87	0.0438171	0	0.86492	0	1	1	No
DNAH12	0.0438171	0	0.86492	0	1	1	No
WDFY4	0.0438171	0	0.86492	0	1	1	No
XIRP1	0.0535282	0	0.86492	0	1	1	No
USP53	0.0513009	0	0.86492	0	1	1	No
RUFY3	0.04289	0	0.86492	0	1	1	No
HEATR3	0.145976	0	0.86492	0	1	1	No
CAMKMT	0.0454543	0	0.86492	0	1	1	No
ARHGAP30	0.195237	0	0.86492	0	1	1	No
SLFN11	0.0976313	0	0.86492	0	1	1	No
TTC6	0.04289	0	0.86492	0	1	1	No
PABPN1	0.0438171	0	0.86492	0	1	1	Yes
KTN1	0.226836	0	0.941994	0	1	1	No
LONP2	0.0458592	0	0.86492	0	1	1	No
VRK2	0.0450132	0	0.86492	0	1	1	No
KIF18B	0.0488156	0	0.86492	0	1	1	No
ZGRF1	1.03502	0	1.05872	0	1	1	No
ZNF573	0.0566956	0	0.86492	0	1	1	No
CCDC60	0.0454543	0	0.86492	0	1	1	No
BBS7	0.0535282	0	0.86492	0	1	1	No
C9orf40	0.0488156	0	0.86492	0	1	1	No
C1orf87	0.102555	0	0.86492	0	1	1	No
SPICE1	0.140508	0	0.86492	0	1	1	No
VPS52	0.0867071	0	0.86492	0	1	1	No
PNKD	0.0458592	0	0.86492	0	1	1	No
TMEM151A	0.04289	0	0.86492	0	1	1	No
ZNF283	0.401772	0	0.86492	0	1	1	No
ABTB2	0.0454543	0	0.86492	0	1	1	No
ZFP62	0.0450132	0	0.86492	0	1	1	No
TTC13	0.0566956	0	0.86492	0	1	1	No
DYNC2H1	0.0566956	0	0.86492	0	1	1	No
LSM14A	0.13172	0	0.86492	0	1	1	Yes
CCDC168	0.118871	0	0.86492	0	1	1	No
PSD4	0.04289	0	0.86492	0	1	1	No
PRSS33	0.0458592	0	0.86492	0	1	1	No
NUP35	0.17793	0	0.86492	0	1	1	No
TET1	0.095118	0	0.86492	0	1	1	No
OR1B1	0.0526051	0	0.86492	0	1	1	No
KIF18A	0.0488156	0	0.86492	0	1	1	No
CIP2A	0.0454543	0	0.86492	0	1	1	No
GRIN3A	0.0526051	0	0.86492	0	1	1	No
DNAH3	0.0535282	0	0.86492	0	1	1	No
CHD5	0.237742	0	0.86492	0	1	1	Yes
ZNF431	0.453073	0	0.86492	0	1	1	No
HDAC7	0.0513009	0	0.86492	0	1	1	No
CHTF18	0.0619672	0	0.86492	0	1	1	No
CASKIN2	0.0526051	0	0.86492	0	1	1	No
BBX	0.0594356	0	0.86492	0	1	1	No
KAT6B	0.0450132	0	0.86492	0	1	1	No
SMG7	0.0883443	0	0.86492	0	1	1	No
PTPRU	0.0488156	0	0.86492	0	1	1	No
DDX17	0.830874	0	0.869191	0	1	1	Yes
TNPO1	0.191809	0	0.86492	0	1	1	No
USP9X	0.13504	0	0.86492	0	1	1	Yes
MED12	0.0513009	0	0.86492	0	1	1	No
P2RX5	0.04289	0	0.86492	0	1	1	No
RPL36AL	1.06569	0	0.89133	0	1	1	Yes
ZNF622	0.143478	0	0.86492	0	1	1	No
H2BC1	0.137578	0	0.86492	0	1	1	No
ARL8A	0.0450132	0	0.86492	0	1	1	No
HVCN1	0.0488156	0	0.86492	0	1	1	No
MSI2	0.0892714	0	0.86492	0	1	1	No
ZBTB10	0.0438171	0	0.86492	0	1	1	No
MTERF3	0.0971601	0	0.86492	0	1	1	No
PDXP	0.0908724	0	0.86492	0	1	1	No
RNF185	0.0438171	0	0.86492	0	1	1	No
ATXN7L3B	0.190989	0	0.86492	0	1	1	No
NGLY1	0.0896764	0	0.86492	0	1	1	No
ATP5MD	0.13469	0	0.86492	0	1	1	No
NSL1	0.46742	0	0.901271	0	1	1	No
BTF3L4	0.10698	0	0.86492	0	1	1	No
ZSCAN31	0.04289	0	0.86492	0	1	1	No
CCDC138	0.0450132	0	0.86492	0	1	1	No
NOL4L	0.0535282	0	0.86492	0	1	1	No
CASD1	0.0535282	0	0.86492	0	1	1	No
TMEM209	0.0535282	0	0.86492	0	1	1	No
ZNF607	0.157208	0	0.86492	0	1	1	No
SECISBP2	0.0450132	0	0.86492	0	1	1	No
PLIN2	0.0619672	0	0.86492	0	1	1	No
RGPD5	1.04545	0	0.86492	0	1	1	Yes
RGPD6	1.04545	0	0.86492	0	1	1	Yes
DOK1	0.04289	0	0.86492	0	1	1	No
HSD17B10	0.0619672	0	0.86492	0	1	1	Yes
RNF5	0.04289	0	0.86492	0	1	1	No
SH3GL2	0.0438171	0	0.86492	0	1	1	No
TBL1Y	0.360106	0	0.86492	0	1	1	No
VKORC1	0.0513009	0	0.86492	0	1	1	No
MMTAG2	0.156812	0	0.86492	0	1	1	Yes
WDR18	0.0450132	0	0.86492	0	1	1	Yes
TMED9	0.0867071	0	0.86492	0	1	1	No
SPATA5L1	0.0526051	0	0.86492	0	1	1	No
RIOK2	0.186393	0	0.86492	0	1	1	No
TIPIN	0.0438171	0	0.86492	0	1	1	No
ELOVL1	0.0513009	0	0.86492	0	1	1	No
RBM4	0.134596	0	0.86492	0	1	1	No
CDCA7	0.0458592	0	0.86492	0	1	1	No
YTHDF1	0.13504	0	0.86492	0	1	1	Yes
MRPS26	0.156812	0	0.86492	0	1	1	No
IMPG2	0.0438171	0	0.86492	0	1	1	No
TRIM4	0.146875	0	0.86492	0	1	1	No
SIK2	0.0450132	0	0.86492	0	1	1	No
SLC25A18	0.0971601	0	0.86492	0	1	1	No
TSPAN10	0.150283	0	0.86492	0	1	1	No
SLC38A1	0.0896764	0	0.86492	0	1	1	No
DSN1	0.783152	0	0.871303	0	1	1	No
TRABD	0.0458592	0	0.86492	0	1	1	No
OSBPL3	0.0963141	0	0.86492	0	1	1	No
DHX33	0.04289	0	0.86492	0	1	1	No
ACSS3	0.0458592	0	0.86492	0	1	1	No
YTHDC2	0.0488156	0	0.86492	0	1	1	No
DOCK5	0.0454543	0	0.86492	0	1	1	No
ZNF430	0.146447	0	0.86492	0	1	1	No
SFXN1	0.617094	0	0.896185	0	1	1	No
AGO3	0.652879	0	0.94941	0	1	1	No
SLC25A19	0.0976313	0	0.86492	0	1	1	No
ZDBF2	0.04289	0	0.86492	0	1	1	No
PLXNA4	0.0454543	0	0.86492	0	1	1	No
WDR6	0.0892714	0	0.86492	0	1	1	No
RAB18	0.04289	0	0.86492	0	1	1	No
MRPS30	0.0513009	0	0.86492	0	1	1	No
UBN1	0.04289	0	0.86492	0	1	1	No
NXT2	0.0438171	0	0.86492	0	1	1	No
PPAN	0.247106	0	0.86492	0	1	1	No
MXRA5	0.0454543	0	0.86492	0	1	1	No
PNO1	0.04289	0	0.86492	0	1	1	No
MDN1	0.0450132	0	0.86492	0	1	1	No
CYRIB	0.269728	0	0.86492	0	1	1	No
AP5S1	0.04289	0	0.86492	0	1	1	No
OTULINL	0.107996	0	0.86492	0	1	1	No
AURKAIP1	0.0458592	0	0.86492	0	1	1	No
MRPL22	0.0458592	0	0.86492	0	1	1	No
CLN6	0.0926328	0	0.86492	0	1	1	No
TMEM160	0.31628	0	0.944443	0	1	1	No
SMPD4	0.106133	0	0.86492	0	1	1	No
ASIC5	0.0594356	0	0.86492	0	1	1	No
DDX56	0.246277	0	0.86492	0	1	1	No
TAB2	0.238568	0	0.86492	0	1	1	No
UGGT1	0.0450132	0	0.86492	0	1	1	No
TRPM5	0.0450132	0	0.86492	0	1	1	No
MACROH2A2	0.0904675	0	0.86492	0	1	1	No
SENP1	0.0450132	0	0.86492	0	1	1	No
FAM135A	1.28701	0	1.07963	0	1	1	No
STARD9	0.04289	0	0.86492	0	1	1	No
STX18	0.0438171	0	0.86492	0	1	1	No
DPM3	0.0458592	0	0.86492	0	1	1	No
DHCR7	0.0454543	0	0.86492	0	1	1	No
DNAJB11	0.0513009	0	0.86492	0	1	1	No
SLC25A10	0.145526	0	0.86492	0	1	1	No
CNOT8	0.420705	0	0.977951	0	1	1	No
ATP6V1H	0.0438171	0	0.86492	0	1	1	No
STOML2	0.134285	0	0.86492	0	1	1	No
NXT1	0.112964	0	0.86492	0	1	1	No
TRHDE	0.0454543	0	0.86492	0	1	1	No
BAG5	0.0438171	0	0.86492	0	1	1	No
RAB21	0.0488156	0	0.86492	0	1	1	No
OGDHL	0.04289	0	0.86492	0	1	1	No
CNOT6	0.0438171	0	0.86492	0	1	1	No
DDX19B	0.21445	0	0.86492	0	1	1	No
SSR3	0.0938288	0	0.86492	0	1	1	No
SRPK3	0.0513009	0	0.86492	0	1	1	No
ANKRD26	0.0488156	0	0.86492	0	1	1	No
GAB2	0.0594356	0	0.86492	0	1	1	No
LZTS1	0.109301	0	0.86492	0	1	1	No
DERA	0.182173	0	0.86492	0	1	1	No
FCF1	0.0535282	0	0.86492	0	1	1	No
MRPS16	0.0892714	0	0.86492	0	1	1	No
SAMM50	0.0438171	0	0.86492	0	1	1	No
TNPO3	0.0488156	0	0.86492	0	1	1	No
RAD54B	0.0566956	0	0.86492	0	1	1	No
ZC3HAV1	4.41653	-0.00111387	0.542086	-0.00230544	0.998161	1	Yes
RPSA	4.94048	-0.00368702	0.538401	-0.00386435	0.996917	1	Yes
DNAJB1	8.9814	-0.0058619	0.386554	-0.0154729	0.987655	1	No
RPS26	9.88641	-0.00844598	0.347139	-0.0237425	0.981058	1	Yes
H1-5	10.8202	-0.0112306	0.348005	-0.0326312	0.973969	1	No
PSMD6	11.0582	-0.0131308	0.346367	-0.0382681	0.969474	1	Yes
HNRNPR	7.28086	-0.0153725	0.453628	-0.0330249	0.973655	1	Yes
PSMC6	7.61787	-0.0183242	0.439945	-0.0437436	0.965109	1	Yes
RPS20	8.01341	-0.0212555	0.399918	-0.0533059	0.957488	1	Yes
MCRIP2	1.94597	-0.0262271	0.763653	-0.0332446	0.97348	1	No
PSMD3	15.7277	-0.0302706	0.291007	-0.104289	0.91694	1	Yes
ADRM1	1.63611	-0.0372997	0.818191	-0.0441389	0.964794	1	Yes
TUBB4B	67.078	-0.0435091	0.143457	-0.303352	0.761622	1	Yes
PABPC4	16.3012	-0.0594593	0.291744	-0.203836	0.838482	1	Yes
HSPA1A	31.5487	-0.0662346	0.209867	-0.315622	0.752289	1	Yes
ABCD3	2.48646	-0.0782735	0.687136	-0.111426	0.911278	1	Yes
PSMD12	10.4575	-0.0836482	0.349725	-0.239421	0.810779	1	Yes
HNRNPA1	8.05874	-0.0877578	0.509748	-0.171484	0.863843	1	Yes
TUBB	76.3594	-0.0880781	0.132977	-0.662402	0.507713	1	Yes
TXNDC9	1.22666	-0.0885821	0.902132	-0.0947743	0.924494	1	No
H2AZ1	6.05471	-0.0896415	0.429484	-0.206809	0.836159	1	No
SKA1	1.19769	-0.0909867	0.91544	-0.0949234	0.924376	1	No
NVL	0.57674	-0.0914012	1.05079	-0.0733772	0.941506	1	No
CDC42	1.56329	-0.0919629	1.04678	-0.0907986	0.927653	1	Yes
PDAP1	0.629127	-0.0940807	1.11516	-0.0692859	0.944762	1	Yes
RPL22L1	2.92765	-0.0987473	0.651642	-0.153453	0.878041	1	No
PMS2P5	0.0490064	-0.102856	0.86492	-0.118922	0.905337	1	No
A8MUI8	0.0439944	-0.102856	0.86492	-0.118922	0.905337	1	No
A8MX80	0.0439454	-0.102856	0.86492	-0.118922	0.905337	1	No
GTPBP1	0.0443413	-0.102856	0.86492	-0.118922	0.905337	1	No
PSMD9	0.139112	-0.102856	0.86492	-0.118926	0.905334	1	No
SLC1A7	0.0439454	-0.102856	0.86492	-0.118922	0.905337	1	No
PIK3C2A	0.0439944	-0.102856	0.86492	-0.118922	0.905337	1	No
CDK2AP1	0.0490064	-0.102856	0.86492	-0.118922	0.905337	1	No
COPE	0.0952953	-0.102856	0.86492	-0.118924	0.905336	1	No
RFXANK	0.0490064	-0.102856	0.86492	-0.118922	0.905337	1	No
APAF1	0.0439454	-0.102856	0.86492	-0.118922	0.905337	1	No
PDCD5	0.0490064	-0.102856	0.86492	-0.118922	0.905337	1	Yes
TRANK1	0.0439454	-0.102856	0.86492	-0.118922	0.905337	1	No
ARHGEF11	0.0439454	-0.102856	0.86492	-0.118922	0.905337	1	No
VILL	0.0443413	-0.102856	0.86492	-0.118922	0.905337	1	No
TTI1	0.0490064	-0.102856	0.86492	-0.118922	0.905337	1	No
ZNF208	0.0490064	-0.102856	0.86492	-0.118922	0.905337	1	No
FIBP	0.0490064	-0.102856	0.86492	-0.118922	0.905337	1	No
LAMTOR5	0.154217	-0.102856	0.86492	-0.118926	0.905334	1	No
DENR	0.0439944	-0.102856	0.86492	-0.118922	0.905337	1	No
LDB2	0.0439454	-0.102856	0.86492	-0.118922	0.905337	1	No
AKAP8	0.21109	-0.102856	0.86492	-0.118927	0.905333	1	No
AHCYL1	0.0439944	-0.102856	0.86492	-0.118922	0.905337	1	No
ORC4	0.0443413	-0.102856	0.86492	-0.118922	0.905337	1	No
TBC1D4	0.0443413	-0.102856	0.86492	-0.118922	0.905337	1	No
PQBP1	0.0439454	-0.102856	0.86492	-0.118922	0.905337	1	No
ZC3H11A	0.134786	-0.102856	0.86492	-0.118926	0.905334	1	Yes
DNAJB6	0.0940196	-0.102856	0.86492	-0.118924	0.905336	1	No
ZNF217	0.0443413	-0.102856	0.86492	-0.118922	0.905337	1	No
TACC1	0.0490064	-0.102856	0.86492	-0.118922	0.905337	1	No
TADA3	0.0490064	-0.102856	0.86492	-0.118922	0.905337	1	No
PRKRA	0.0975226	-0.102856	0.86492	-0.118924	0.905336	1	No
FOXH1	0.0490064	-0.102856	0.86492	-0.118922	0.905337	1	No
OFD1	0.0944607	-0.102856	0.86492	-0.118924	0.905336	1	No
PIAS1	0.0439454	-0.102856	0.86492	-0.118922	0.905337	1	No
TOX4	0.0443413	-0.102856	0.86492	-0.118922	0.905337	1	Yes
FCHSD2	0.0490064	-0.102856	0.86492	-0.118922	0.905337	1	No
FRYL	0.0439454	-0.102856	0.86492	-0.118922	0.905337	1	No
TRIM37	0.0439944	-0.102856	0.86492	-0.118922	0.905337	1	No
KIF4A	0.0443413	-0.102856	0.86492	-0.118922	0.905337	1	Yes
SLU7	0.0443413	-0.102856	0.86492	-0.118922	0.905337	1	No
POLR1A	0.0490064	-0.102856	0.86492	-0.118922	0.905337	1	No
STAMBP	0.0443413	-0.102856	0.86492	-0.118922	0.905337	1	No
SNAP29	0.139033	-0.102856	0.86492	-0.118926	0.905334	1	No
WIZ	0.0490064	-0.102856	0.86492	-0.118922	0.905337	1	No
CRYZL1	0.0443413	-0.102856	0.86492	-0.118922	0.905337	1	No
OLFM2	0.0443413	-0.102856	0.86492	-0.118922	0.905337	1	No
LMNA	0.0443413	-0.102856	0.86492	-0.118922	0.905337	1	Yes
TYMS	0.110974	-0.102856	0.86492	-0.118924	0.905336	1	No
ANXA6	0.0443413	-0.102856	0.86492	-0.118922	0.905337	1	No
COL6A1	0.0443413	-0.102856	0.86492	-0.118922	0.905337	1	No
RNH1	0.0490064	-0.102856	0.86492	-0.118922	0.905337	1	No
HLA-E	0.0490064	-0.102856	0.86492	-0.118922	0.905337	1	No
CCNB1	0.0490064	-0.102856	0.86492	-0.118922	0.905337	1	No
ERCC2	0.0490064	-0.102856	0.86492	-0.118922	0.905337	1	No
ATF6	0.0439454	-0.102856	0.86492	-0.118922	0.905337	1	No
CD33	0.0490064	-0.102856	0.86492	-0.118922	0.905337	1	No
CDH3	0.0443413	-0.102856	0.86492	-0.118922	0.905337	1	No
CYP2F1	0.0439454	-0.102856	0.86492	-0.118922	0.905337	1	No
ADH6	0.0443413	-0.102856	0.86492	-0.118922	0.905337	1	No
RBL1	0.0439944	-0.102856	0.86492	-0.118922	0.905337	1	No
GTF2E1	0.0443413	-0.102856	0.86492	-0.118922	0.905337	1	No
PEBP1	0.0490064	-0.102856	0.86492	-0.118922	0.905337	1	No
SHMT1	0.0439944	-0.102856	0.86492	-0.118922	0.905337	1	No
SPR	0.0490064	-0.102856	0.86492	-0.118922	0.905337	1	No
ARL2	0.0439454	-0.102856	0.86492	-0.118922	0.905337	1	No
RFC5	0.0439454	-0.102856	0.86492	-0.118922	0.905337	1	No
CRKL	0.0443413	-0.102856	0.86492	-0.118922	0.905337	1	Yes
MAP2K3	0.0443413	-0.102856	0.86492	-0.118922	0.905337	1	No
PIP4K2A	0.0439944	-0.102856	0.86492	-0.118922	0.905337	1	No
THBS3	0.0439944	-0.102856	0.86492	-0.118922	0.905337	1	No
SERPINB8	0.0443413	-0.102856	0.86492	-0.118922	0.905337	1	No
RASSF2	0.0443413	-0.102856	0.86492	-0.118922	0.905337	1	No
DAP	0.0490064	-0.102856	0.86492	-0.118922	0.905337	1	No
IRAK1	0.0439944	-0.102856	0.86492	-0.118922	0.905337	1	No
UBE2E1	0.0443413	-0.102856	0.86492	-0.118922	0.905337	1	No
GTF2A2	0.0490064	-0.102856	0.86492	-0.118922	0.905337	1	No
DRG2	0.0490064	-0.102856	0.86492	-0.118922	0.905337	1	No
RAP2B	0.0439944	-0.102856	0.86492	-0.118922	0.905337	1	No
COPZ1	0.146167	-0.102856	0.86492	-0.118926	0.905334	1	No
DYNLT1	0.0439454	-0.102856	0.86492	-0.118922	0.905337	1	No
CBX1	0.0439454	-0.102856	0.86492	-0.118922	0.905337	1	Yes
FOXK1	0.0439454	-0.102856	0.86492	-0.118922	0.905337	1	No
DR1	0.0490064	-0.102856	0.86492	-0.118922	0.905337	1	No
OTUD4	0.0490064	-0.102856	0.86492	-0.118922	0.905337	1	Yes
CDR2	0.0443413	-0.102856	0.86492	-0.118922	0.905337	1	No
OCRL	0.0443413	-0.102856	0.86492	-0.118922	0.905337	1	No
PPARD	0.0439944	-0.102856	0.86492	-0.118922	0.905337	1	No
OCA2	0.0439454	-0.102856	0.86492	-0.118922	0.905337	1	No
TLE3	0.0439944	-0.102856	0.86492	-0.118922	0.905337	1	No
CLC	0.0439944	-0.102856	0.86492	-0.118922	0.905337	1	No
SPAG1	0.237543	-0.102856	0.86492	-0.136338	0.891554	1	No
MCL1	0.222501	-0.102856	0.86492	-0.118929	0.905332	1	No
AHNAK	0.0952953	-0.102856	0.86492	-0.118924	0.905336	1	Yes
ZNF763	0.0443413	-0.102856	0.86492	-0.118922	0.905337	1	No
AKAP13	0.0443413	-0.102856	0.86492	-0.118922	0.905337	1	No
CDC20	0.0490064	-0.102856	0.86492	-0.118922	0.905337	1	No
SFSWAP	0.0868354	-0.102856	0.86492	-0.118924	0.905336	1	No
NPRL3	0.0439944	-0.102856	0.86492	-0.118922	0.905337	1	No
PRKAA1	0.0439944	-0.102856	0.86492	-0.118922	0.905337	1	No
SGCG	0.0443413	-0.102856	0.86492	-0.118922	0.905337	1	No
MYO7A	0.0439454	-0.102856	0.86492	-0.118922	0.905337	1	No
ORC2	0.0490064	-0.102856	0.86492	-0.118922	0.905337	1	Yes
MTMR2	0.0490064	-0.102856	0.86492	-0.118922	0.905337	1	No
ITGA9	0.0490064	-0.102856	0.86492	-0.118922	0.905337	1	No
IDI1	0.0872313	-0.102856	0.86492	-0.118924	0.905336	1	No
URB2	0.13229	-0.102856	0.86492	-0.118926	0.905334	1	No
SCRIB	0.0439944	-0.102856	0.86492	-0.118922	0.905337	1	Yes
TFDP1	0.0439454	-0.102856	0.86492	-0.118922	0.905337	1	No
WRN	0.0439454	-0.102856	0.86492	-0.118922	0.905337	1	No
ZMYM3	0.0868354	-0.102856	0.86492	-0.118924	0.905336	1	No
BECN1	0.0439454	-0.102856	0.86492	-0.118922	0.905337	1	No
ZNF460	0.0490064	-0.102856	0.86492	-0.118922	0.905337	1	No
GANAB	0.227513	-0.102856	0.86492	-0.118929	0.905332	1	Yes
CASP8	0.0490064	-0.102856	0.86492	-0.118922	0.905337	1	No
NAA30	0.0490064	-0.102856	0.86492	-0.118922	0.905337	1	No
SETDB1	0.0439944	-0.102856	0.86492	-0.118922	0.905337	1	No
PLEC	0.0490064	-0.102856	0.86492	-0.118922	0.905337	1	Yes
PPP2R5A	0.0439944	-0.102856	0.86492	-0.118922	0.905337	1	No
RSU1	0.0490064	-0.102856	0.86492	-0.118922	0.905337	1	No
TERF2	0.0443413	-0.102856	0.86492	-0.118922	0.905337	1	No
JMJD1C	0.0443413	-0.102856	0.86492	-0.118922	0.905337	1	Yes
NAB2	0.0439454	-0.102856	0.86492	-0.118922	0.905337	1	No
HERC1	0.0443413	-0.102856	0.86492	-0.118922	0.905337	1	No
SMAD2	0.0490064	-0.102856	0.86492	-0.118922	0.905337	1	No
NRF1	0.0490064	-0.102856	0.86492	-0.118922	0.905337	1	No
POM121L1P	0.0439944	-0.102856	0.86492	-0.118922	0.905337	1	No
HYDIN	0.0439454	-0.102856	0.86492	-0.118922	0.905337	1	No
CEP55	0.0969464	-0.102856	0.86492	-0.118924	0.905336	1	No
FSIP2	0.149123	-0.102856	0.86492	-0.118926	0.905334	1	No
ZC3H12A	0.0443413	-0.102856	0.86492	-0.118922	0.905337	1	No
UBE2NL	0.0439944	-0.102856	0.86492	-0.118922	0.905337	1	No
TTC39A	0.0443413	-0.102856	0.86492	-0.118922	0.905337	1	No
CEP162	0.0439454	-0.102856	0.86492	-0.118922	0.905337	1	No
FAM78B	0.0443413	-0.102856	0.86492	-0.118922	0.905337	1	No
MYSM1	0.0439454	-0.102856	0.86492	-0.118922	0.905337	1	No
KIAA1614	0.0443413	-0.102856	0.86492	-0.118922	0.905337	1	No
ANO1	0.0490064	-0.102856	0.86492	-0.118922	0.905337	1	No
MAP1S	0.0490064	-0.102856	0.86492	-0.118922	0.905337	1	No
HGSNAT	0.139836	-0.102856	0.86492	-0.118926	0.905334	1	No
ARID2	0.0965995	-0.102856	0.86492	-0.118924	0.905336	1	No
INTS3	0.0490064	-0.102856	0.86492	-0.118922	0.905337	1	No
SPECC1L	0.0439944	-0.102856	0.86492	-0.118922	0.905337	1	No
CAPN13	0.0439944	-0.102856	0.86492	-0.118922	0.905337	1	No
TTC41P	0.0439454	-0.102856	0.86492	-0.118922	0.905337	1	No
RSBN1L	0.0490064	-0.102856	0.86492	-0.118922	0.905337	1	No
FBXO38	0.0443413	-0.102856	0.86492	-0.118922	0.905337	1	No
KCNIP4	0.0490064	-0.102856	0.86492	-0.118922	0.905337	1	No
MIDEAS	0.0443413	-0.102856	0.86492	-0.118922	0.905337	1	No
ZC3H14	0.0490064	-0.102856	0.86492	-0.118922	0.905337	1	Yes
BLOC1S2	0.0439944	-0.102856	0.86492	-0.118922	0.905337	1	No
ZBED9	0.0443413	-0.102856	0.86492	-0.118922	0.905337	1	No
ATF7IP	0.0439944	-0.102856	0.86492	-0.118922	0.905337	1	No
RAB11FIP1	0.0439454	-0.102856	0.86492	-0.118922	0.905337	1	No
ZNF782	0.0443413	-0.102856	0.86492	-0.118922	0.905337	1	No
CCDC81	0.0490064	-0.102856	0.86492	-0.118922	0.905337	1	No
Q6ZRN7	0.0490064	-0.102856	0.86492	-0.118922	0.905337	1	No
SRCAP	0.0978221	-0.102856	0.86492	-0.118924	0.905336	1	No
RINL	0.0439944	-0.102856	0.86492	-0.118922	0.905337	1	No
ANKRD13D	0.0490064	-0.102856	0.86492	-0.118922	0.905337	1	No
FRMD7	0.0443413	-0.102856	0.86492	-0.118922	0.905337	1	No
USP45	0.0443413	-0.102856	0.86492	-0.118922	0.905337	1	No
SSH2	0.0490064	-0.102856	0.86492	-0.118922	0.905337	1	No
ASXL2	0.0490064	-0.102856	0.86492	-0.118922	0.905337	1	No
SUPT6H	0.0965505	-0.102856	0.86492	-0.118924	0.905336	1	No
CENPQ	0.0490064	-0.102856	0.86492	-0.118922	0.905337	1	No
RRAGA	0.0439454	-0.102856	0.86492	-0.118922	0.905337	1	No
CCDC186	0.106309	-0.102856	0.86492	-0.118924	0.905336	1	No
DENND4A	0.0490064	-0.102856	0.86492	-0.118922	0.905337	1	No
TMPRSS9	0.0439944	-0.102856	0.86492	-0.118922	0.905337	1	No
SZRD1	0.0439944	-0.102856	0.86492	-0.118922	0.905337	1	No
BRAP	0.0443413	-0.102856	0.86492	-0.118922	0.905337	1	No
KRT77	0.0439454	-0.102856	0.86492	-0.118922	0.905337	1	Yes
CNTRL	0.100641	-0.102856	0.86492	-0.118924	0.905336	1	No
TRAPPC6B	0.0443413	-0.102856	0.86492	-0.118922	0.905337	1	No
MYPN	0.0439944	-0.102856	0.86492	-0.118922	0.905337	1	No
ABCA12	0.0439454	-0.102856	0.86492	-0.118922	0.905337	1	No
TTC30A	0.0443413	-0.102856	0.86492	-0.118922	0.905337	1	No
PROSER1	0.0443413	-0.102856	0.86492	-0.118922	0.905337	1	No
PTOV1	0.0443413	-0.102856	0.86492	-0.118922	0.905337	1	No
DENND6A	0.0490064	-0.102856	0.86492	-0.118922	0.905337	1	No
MGA	0.143277	-0.102856	0.86492	-0.122417	0.902569	1	No
WWC1	0.0443413	-0.102856	0.86492	-0.118922	0.905337	1	No
RBM12B	0.0490064	-0.102856	0.86492	-0.118922	0.905337	1	No
RAVER1	0.176862	-0.102856	0.86492	-0.118927	0.905333	1	No
ALDH16A1	0.0443413	-0.102856	0.86492	-0.118922	0.905337	1	No
CEND1	0.0443413	-0.102856	0.86492	-0.118922	0.905337	1	No
CRYBG2	0.0443413	-0.102856	0.86492	-0.118922	0.905337	1	No
D2HGDH	0.0490064	-0.102856	0.86492	-0.118922	0.905337	1	No
SPEM1	0.0890076	-0.102856	0.86492	-0.118924	0.905336	1	No
RPP25L	0.0439454	-0.102856	0.86492	-0.118922	0.905337	1	No
C1orf127	0.0490064	-0.102856	0.86492	-0.118922	0.905337	1	No
SHCBP1	0.0490064	-0.102856	0.86492	-0.118922	0.905337	1	No
SUPT20H	0.0443413	-0.102856	0.86492	-0.118922	0.905337	1	No
PDZD8	0.0490064	-0.102856	0.86492	-0.118922	0.905337	1	No
ZMIZ2	0.0443413	-0.102856	0.86492	-0.118922	0.905337	1	No
KLHDC4	0.0439944	-0.102856	0.86492	-0.118922	0.905337	1	No
SLC25A40	0.0443413	-0.102856	0.86492	-0.118922	0.905337	1	No
NPRL2	0.0490064	-0.102856	0.86492	-0.118922	0.905337	1	No
LEO1	0.0490064	-0.102856	0.86492	-0.118922	0.905337	1	No
SNRNP27	0.0439944	-0.102856	0.86492	-0.118922	0.905337	1	No
TRAPPC12	0.0490064	-0.102856	0.86492	-0.118922	0.905337	1	No
SREK1	0.0443413	-0.102856	0.86492	-0.118922	0.905337	1	Yes
MADD	0.0490064	-0.102856	0.86492	-0.118922	0.905337	1	No
SYNE2	0.0443413	-0.102856	0.86492	-0.118922	0.905337	1	No
MAML1	0.0490064	-0.102856	0.86492	-0.118922	0.905337	1	No
SYMPK	0.0443413	-0.102856	0.86492	-0.118922	0.905337	1	No
L3MBTL2	0.0443413	-0.102856	0.86492	-0.118922	0.905337	1	No
MRTFA	0.0439944	-0.102856	0.86492	-0.118922	0.905337	1	No
ISOC1	0.0443413	-0.102856	0.86492	-0.118922	0.905337	1	No
GPRASP2	0.0940196	-0.102856	0.86492	-0.118924	0.905336	1	No
IQCD	0.0490064	-0.102856	0.86492	-0.118922	0.905337	1	No
SIRT1	0.0439944	-0.102856	0.86492	-0.118922	0.905337	1	No
DAZAP1	0.0439944	-0.102856	0.86492	-0.118922	0.905337	1	Yes
SAAL1	0.0490064	-0.102856	0.86492	-0.118922	0.905337	1	No
BORCS8	0.0443413	-0.102856	0.86492	-0.118922	0.905337	1	No
SIPA1	0.0443413	-0.102856	0.86492	-0.118922	0.905337	1	No
BICD1	0.0490064	-0.102856	0.86492	-0.118922	0.905337	1	No
CFAP36	0.0439944	-0.102856	0.86492	-0.118922	0.905337	1	No
THOC3	0.0490064	-0.102856	0.86492	-0.118922	0.905337	1	Yes
ABCC11	0.0443413	-0.102856	0.86492	-0.118922	0.905337	1	No
ZFYVE19	0.0490064	-0.102856	0.86492	-0.118922	0.905337	1	No
CNDP2	0.0439944	-0.102856	0.86492	-0.118922	0.905337	1	No
ZFR	0.0443413	-0.102856	0.86492	-0.118922	0.905337	1	Yes
ART5	0.0490064	-0.102856	0.86492	-0.118922	0.905337	1	No
CAPNS2	0.0490064	-0.102856	0.86492	-0.118922	0.905337	1	No
EP400	0.0490064	-0.102856	0.86492	-0.118922	0.905337	1	No
SNX22	0.0490064	-0.102856	0.86492	-0.118922	0.905337	1	No
FRMD6	0.0443413	-0.102856	0.86492	-0.118922	0.905337	1	No
IPO9	0.0893545	-0.102856	0.86492	-0.118924	0.905336	1	No
GNRHR2	0.0490064	-0.102856	0.86492	-0.118922	0.905337	1	No
NUDCD1	0.0490064	-0.102856	0.86492	-0.118922	0.905337	1	No
TRIB1	0.0439454	-0.102856	0.86492	-0.118922	0.905337	1	No
WRNIP1	0.0439454	-0.102856	0.86492	-0.118922	0.905337	1	No
KCTD15	0.0490064	-0.102856	0.86492	-0.118922	0.905337	1	No
SLC38A3	0.0490064	-0.102856	0.86492	-0.118922	0.905337	1	No
MTR	0.188319	-0.102856	0.86492	-0.118927	0.905333	1	No
TSG101	0.0443413	-0.102856	0.86492	-0.118922	0.905337	1	No
PAIP2	0.0490064	-0.102856	0.86492	-0.118922	0.905337	1	No
ELAC2	0.0490064	-0.102856	0.86492	-0.118922	0.905337	1	No
DPH2	0.0490064	-0.102856	0.86492	-0.118922	0.905337	1	No
REEP2	0.0490064	-0.102856	0.86492	-0.118922	0.905337	1	No
RIOK1	0.183319	-0.102856	0.86492	-0.117911	0.906139	1	Yes
CENPK	0.0490064	-0.102856	0.86492	-0.118922	0.905337	1	No
UBAC1	0.0439454	-0.102856	0.86492	-0.118922	0.905337	1	No
NAA11	0.0443413	-0.102856	0.86492	-0.118922	0.905337	1	No
RBM42	0.0443413	-0.102856	0.86492	-0.118922	0.905337	1	No
MCMBP	0.0439454	-0.102856	0.86492	-0.118922	0.905337	1	No
ZSCAN5A	0.0443413	-0.102856	0.86492	-0.118922	0.905337	1	No
POLR3C	0.0439454	-0.102856	0.86492	-0.118922	0.905337	1	No
HERC2P3	0.0439944	-0.102856	0.86492	-0.118922	0.905337	1	No
RPAP1	0.134021	-0.102856	0.86492	-0.118926	0.905334	1	No
AP1M1	0.139516	-0.102856	0.86492	-0.117028	0.906838	1	No
BACH2	0.0490064	-0.102856	0.86492	-0.118922	0.905337	1	No
UNK	0.0439944	-0.102856	0.86492	-0.118922	0.905337	1	No
ASCC2	0.0439944	-0.102856	0.86492	-0.118922	0.905337	1	No
TUT1	0.0490064	-0.102856	0.86492	-0.118922	0.905337	1	No
SLA2	0.0439454	-0.102856	0.86492	-0.118922	0.905337	1	No
EPS8L2	0.0439454	-0.102856	0.86492	-0.118922	0.905337	1	No
CAAP1	0.0490064	-0.102856	0.86492	-0.118922	0.905337	1	No
ANKZF1	0.137823	-0.102856	0.86492	-0.118926	0.905334	1	No
MED20	0.0439454	-0.102856	0.86492	-0.118922	0.905337	1	No
CAB39L	0.0868844	-0.102856	0.86492	-0.118924	0.905336	1	No
POLR1B	0.0490064	-0.102856	0.86492	-0.118922	0.905337	1	No
PLEKHA5	0.0490064	-0.102856	0.86492	-0.118922	0.905337	1	No
MYG1	0.0439944	-0.102856	0.86492	-0.118922	0.905337	1	No
CWC22	0.0443413	-0.102856	0.86492	-0.118922	0.905337	1	No
POLD4	0.0443413	-0.102856	0.86492	-0.118922	0.905337	1	No
AVEN	0.0439944	-0.102856	0.86492	-0.118922	0.905337	1	No
ANLN	0.0490064	-0.102856	0.86492	-0.118922	0.905337	1	No
BAZ1A	0.142005	-0.102856	0.86492	-0.118926	0.905334	1	Yes
KLC4	0.0443413	-0.102856	0.86492	-0.118922	0.905337	1	No
TCP11L1	0.0443413	-0.102856	0.86492	-0.118922	0.905337	1	No
MED17	0.0439944	-0.102856	0.86492	-0.118922	0.905337	1	No
MTPAP	0.0439454	-0.102856	0.86492	-0.118922	0.905337	1	No
MCUB	0.0439454	-0.102856	0.86492	-0.118922	0.905337	1	No
CZIB	0.0439944	-0.102856	0.86492	-0.118922	0.905337	1	No
C2orf42	0.0443413	-0.102856	0.86492	-0.118922	0.905337	1	No
SIRT5	0.0439944	-0.102856	0.86492	-0.118922	0.905337	1	No
ING3	0.0490064	-0.102856	0.86492	-0.118922	0.905337	1	No
AATF	0.0439944	-0.102856	0.86492	-0.118922	0.905337	1	No
MAP3K20	0.0490064	-0.102856	0.86492	-0.118922	0.905337	1	No
ACTR10	0.0443413	-0.102856	0.86492	-0.118922	0.905337	1	No
MYOF	0.0490064	-0.102856	0.86492	-0.118922	0.905337	1	Yes
LMCD1	0.0439944	-0.102856	0.86492	-0.118922	0.905337	1	No
CWC15	0.0439944	-0.102856	0.86492	-0.118922	0.905337	1	Yes
KCMF1	0.0443413	-0.102856	0.86492	-0.118922	0.905337	1	No
CXXC1	0.0443413	-0.102856	0.86492	-0.118922	0.905337	1	No
PHRF1	0.0439944	-0.102856	0.86492	-0.118922	0.905337	1	No
RELCH	0.0443413	-0.102856	0.86492	-0.118922	0.905337	1	No
STK26	0.0439454	-0.102856	0.86492	-0.118922	0.905337	1	No
NYNRIN	0.10069	-0.102856	0.86492	-0.118924	0.905336	1	No
GULP1	0.0439454	-0.102856	0.86492	-0.118922	0.905337	1	No
ZMYM2	0.0439454	-0.102856	0.86492	-0.118922	0.905337	1	No
AASS	0.0439944	-0.102856	0.86492	-0.118922	0.905337	1	No
DAXX	0.0490064	-0.102856	0.86492	-0.118922	0.905337	1	No
STK39	0.0490064	-0.102856	0.86492	-0.118922	0.905337	1	No
POLL	0.0439454	-0.102856	0.86492	-0.118922	0.905337	1	No
ZNF223	0.0490064	-0.102856	0.86492	-0.118922	0.905337	1	No
DBR1	0.0439944	-0.102856	0.86492	-0.118922	0.905337	1	No
CDC42EP3	0.0439454	-0.102856	0.86492	-0.118922	0.905337	1	No
MYO15A	0.0490064	-0.102856	0.86492	-0.118922	0.905337	1	No
TTC7A	0.0439944	-0.102856	0.86492	-0.118922	0.905337	1	No
ZMYND8	0.0439944	-0.102856	0.86492	-0.118922	0.905337	1	No
TPX2	0.0490064	-0.102856	0.86492	-0.118922	0.905337	1	Yes
MAGED2	0.0439454	-0.102856	0.86492	-0.118922	0.905337	1	No
TIMELESS	0.0439944	-0.102856	0.86492	-0.118922	0.905337	1	No
USP24	0.0439454	-0.102856	0.86492	-0.118922	0.905337	1	No
HIGD1A	0.0965505	-0.102856	0.86492	-0.118924	0.905336	1	No
DIP2C	0.101612	-0.102856	0.86492	-0.118924	0.905336	1	No
PLEKHA6	0.0897956	-0.102856	0.86492	-0.118924	0.905336	1	No
NINL	0.0439944	-0.102856	0.86492	-0.118922	0.905337	1	No
SIK3	0.0490064	-0.102856	0.86492	-0.118922	0.905337	1	No
LRCH1	0.0439454	-0.102856	0.86492	-0.118922	0.905337	1	No
MRPS28	0.0490064	-0.102856	0.86492	-0.118922	0.905337	1	No
CARHSP1	0.0490064	-0.102856	0.86492	-0.118922	0.905337	1	No
MED31	0.0439454	-0.102856	0.86492	-0.118922	0.905337	1	No
PRKAB1	0.0439944	-0.102856	0.86492	-0.118922	0.905337	1	No
PLXND1	0.0439454	-0.102856	0.86492	-0.118922	0.905337	1	No
HECTD4	0.0439944	-0.102856	0.86492	-0.118922	0.905337	1	No
LSM5	0.0439944	-0.102856	0.86492	-0.118922	0.905337	1	No
RNF114	0.0490064	-0.102856	0.86492	-0.118922	0.905337	1	No
YTHDF2	0.224394	-0.102856	0.86492	-0.118928	0.905332	1	Yes
NME7	0.0439944	-0.102856	0.86492	-0.118922	0.905337	1	No
PCDHB6	0.0439454	-0.102856	0.86492	-0.118922	0.905337	1	No
UCHL5	0.110974	-0.102856	0.86492	-0.118924	0.905336	1	No
RBM8A	0.144124	-0.102856	0.86492	-0.118926	0.905334	1	No
USP16	0.0443413	-0.102856	0.86492	-0.118922	0.905337	1	No
TSSC4	0.0439944	-0.102856	0.86492	-0.118922	0.905337	1	No
NCOR2	0.0443413	-0.102856	0.86492	-0.118922	0.905337	1	No
CLIC4	0.0490064	-0.102856	0.86492	-0.118922	0.905337	1	No
CABIN1	0.0439944	-0.102856	0.86492	-0.118922	0.905337	1	No
CAPN7	0.0439454	-0.102856	0.86492	-0.118922	0.905337	1	No
RUFY1	4.45359	-0.103864	0.549695	-0.190634	0.848813	1	No
CCP110	0.909654	-0.10969	1.04858	-0.0924627	0.92633	1	No
SPC24	0.469754	-0.109725	0.88673	-0.123753	0.901511	1	No
XPOT	0.897547	-0.111817	0.993726	-0.107711	0.914225	1	No
HNRNPUL1	1.28909	-0.117974	0.96711	-0.119537	0.90485	1	Yes
TUBA1A	43.6115	-0.12027	0.911157	-0.132141	0.894873	1	Yes
DDX39A	9.4022	-0.121274	0.502645	-0.241102	0.809476	1	Yes
RIF1	0.610024	-0.12732	1.09514	-0.0996304	0.920638	1	Yes
BYSL	0.31625	-0.12816	0.938899	-0.136511	0.891417	1	Yes
DELE1	0.233744	-0.128721	0.940353	-0.140777	0.888046	1	No
INTS12	0.241027	-0.129332	0.941927	-0.137314	0.890783	1	No
LTV1	1.07967	-0.137754	0.945396	-0.145349	0.884435	1	No
RPS17	11.1118	-0.146573	0.338045	-0.433163	0.664896	1	Yes
RANBP1	3.15111	-0.146578	0.607108	-0.239402	0.810794	1	Yes
MYO1G	0.890264	-0.159322	1.09073	-0.143669	0.885762	1	Yes
RAB10	0.873274	-0.16277	1.10569	-0.14885	0.881672	1	Yes
TAB3	0.518109	-0.163313	1.01674	-0.160633	0.872382	1	No
C1QBP	8.94005	-0.164277	0.377788	-0.433792	0.664439	1	Yes
GEMIN4	0.612713	-0.165814	1.1231	-0.132383	0.894681	1	No
TRIP12	5.89259	-0.166327	0.456702	-0.360793	0.718255	1	No
DYNC1LI1	4.00779	-0.167164	0.578805	-0.287527	0.773709	1	No
ARL1	0.272954	-0.169817	1.02844	-0.165129	0.868842	1	No
NOP58	0.287674	-0.170539	1.02969	-0.170007	0.865005	1	Yes
SMARCAD1	0.282477	-0.170928	1.03036	-0.117568	0.90641	1	No
DAP3	1.33447	-0.170939	0.975059	-0.192524	0.847332	1	No
GSN	2.29853	-0.177559	0.844955	-0.211909	0.832178	1	No
PSMA6	3.63587	-0.177867	0.716103	-0.263332	0.792295	1	Yes
SYNCRIP	4.60791	-0.180577	0.527302	-0.340615	0.733394	1	Yes
RPS21	0.411913	-0.183408	1.03697	-0.147267	0.882922	1	Yes
G3BP2	5.05284	-0.189193	0.53217	-0.356014	0.72183	1	Yes
SCAMP1	0.32377	-0.194574	1.08798	-0.141558	0.887429	1	No
YWHAZ	9.36491	-0.195818	0.368044	-0.531384	0.595153	1	Yes
NPM1	12.3661	-0.196158	0.332774	-0.589126	0.555777	1	Yes
PSMD13	9.56908	-0.198909	0.364266	-0.545432	0.585456	1	Yes
RPN2	0.555479	-0.199186	1.09754	-0.175168	0.860947	1	Yes
AHCY	0.51171	-0.199217	0.982644	-0.146868	0.883236	1	Yes
HAUS4	0.498347	-0.21009	1.09206	-0.195783	0.84478	1	No
KIF2A	0.325955	-0.211242	1.0859	-0.197436	0.843487	1	No
HNRNPH1	7.74466	-0.211399	0.394309	-0.534748	0.592824	1	Yes
ARPC5L	0.346706	-0.213162	1.08789	-0.193215	0.84679	1	No
MBD2	1.29635	-0.214683	0.870348	-0.238535	0.811466	1	No
BAZ1B	10.0352	-0.216241	0.353032	-0.608963	0.542549	1	Yes
PFDN6	2.98193	-0.219531	0.599212	-0.361862	0.717455	1	No
PSMD11	10.844	-0.22067	0.359199	-0.615137	0.538464	1	Yes
CNOT1	14.8247	-0.220942	0.367592	-0.605021	0.545165	1	No
ARFGAP1	0.478853	-0.222957	1.12355	-0.186976	0.851679	1	No
SNRPD2	1.19877	-0.227968	0.863351	-0.252919	0.80033	1	Yes
ANXA2P2	0.0882867	-0.233247	0.86492	-0.268601	0.788237	1	Yes
AP3D1	0.183468	-0.233247	0.86492	-0.271873	0.785719	1	Yes
RIMBP2	0.0883357	-0.233247	0.86492	-0.268727	0.78814	1	No
SETD1A	0.0883357	-0.233247	0.86492	-0.268727	0.78814	1	No
PER1	0.14183	-0.233247	0.86492	-0.287295	0.773886	1	No
SNX3	0.0933477	-0.233247	0.86492	-0.273271	0.784645	1	No
BRD4	0.0933477	-0.233247	0.86492	-0.273271	0.784645	1	Yes
SRGAP2	0.0879888	-0.233247	0.86492	-0.267838	0.788824	1	No
CPNE3	0.0929518	-0.233247	0.86492	-0.27167	0.785876	1	No
ATP6V1G1	0.132153	-0.233247	0.86492	-0.268728	0.788139	1	No
TAF5L	0.0879398	-0.233247	0.86492	-0.267712	0.788921	1	No
UGT2B17	0.0879398	-0.233247	0.86492	-0.267712	0.788921	1	No
PIAS2	0.0930008	-0.233247	0.86492	-0.271869	0.785723	1	No
DCTN3	0.0933477	-0.233247	0.86492	-0.273271	0.784645	1	No
STK10	0.0879398	-0.233247	0.86492	-0.267712	0.788921	1	No
UBXN7	0.0878908	-0.233247	0.86492	-0.267586	0.789018	1	No
CDK14	0.0886826	-0.233247	0.86492	-0.269613	0.787458	1	Yes
USP19	0.145031	-0.233247	0.86492	-0.268728	0.788139	1	No
SNUPN	0.0879888	-0.233247	0.86492	-0.267838	0.788824	1	No
YEATS4	0.0933477	-0.233247	0.86492	-0.273271	0.784645	1	No
NFATC1	0.140941	-0.233247	0.86492	-0.268728	0.788139	1	No
PNP	0.188473	-0.233247	0.86492	-0.24536	0.806178	1	No
COL2A1	0.0933477	-0.233247	0.86492	-0.273271	0.784645	1	No
UBTFL1	0.0879398	-0.233247	0.86492	-0.267712	0.788921	1	No
PRKAR2A	0.143026	-0.233247	0.86492	-0.287295	0.773886	1	No
GNB3	0.196254	-0.233247	0.86492	-0.271873	0.785719	1	No
CSNK2A2	0.0882867	-0.233247	0.86492	-0.268601	0.788237	1	No
ATP6V1C1	0.0883357	-0.233247	0.86492	-0.268727	0.78814	1	No
RPS6KB1	0.0980129	-0.233247	0.86492	-0.28729	0.773891	1	No
HMGB2	0.0930008	-0.233247	0.86492	-0.271869	0.785723	1	Yes
ARNT	0.0933477	-0.233247	0.86492	-0.273271	0.784645	1	No
ITPKB	0.0933477	-0.233247	0.86492	-0.273271	0.784645	1	No
ABL2	0.0879398	-0.233247	0.86492	-0.267712	0.788921	1	No
RBM5	0.0933477	-0.233247	0.86492	-0.273271	0.784645	1	No
NUBP1	0.0882867	-0.233247	0.86492	-0.268601	0.788237	1	No
CASP9	0.0886826	-0.233247	0.86492	-0.269613	0.787458	1	No
RBM6	0.0980129	-0.233247	0.86492	-0.28729	0.773891	1	No
RPP38	0.0930008	-0.233247	0.86492	-0.271869	0.785723	1	No
XIAP	0.0933477	-0.233247	0.86492	-0.273271	0.784645	1	No
GTF2B	0.0933477	-0.233247	0.86492	-0.273271	0.784645	1	No
FKBP3	0.0933477	-0.233247	0.86492	-0.273271	0.784645	1	No
PTPN11	0.0878908	-0.233247	0.86492	-0.267586	0.789018	1	Yes
TWF1	0.0980129	-0.233247	0.86492	-0.28729	0.773891	1	No
GRSF1	0.14648	-0.233247	0.86492	-0.271672	0.785874	1	No
NFX1	0.0886826	-0.233247	0.86492	-0.269613	0.787458	1	No
STRN3	0.0879888	-0.233247	0.86492	-0.267838	0.788824	1	No
MYO9B	0.0878908	-0.233247	0.86492	-0.267586	0.789018	1	No
DGKZ	0.0879398	-0.233247	0.86492	-0.267712	0.788921	1	No
THOC5	0.0883357	-0.233247	0.86492	-0.268727	0.78814	1	No
GTF2H3	0.0930008	-0.233247	0.86492	-0.271869	0.785723	1	No
PPA1	0.138014	-0.233247	0.86492	-0.271871	0.785721	1	Yes
RABEP1	0.0879888	-0.233247	0.86492	-0.267838	0.788824	1	No
TAF7	0.0930008	-0.233247	0.86492	-0.271869	0.785723	1	No
CCDC6	0.0883357	-0.233247	0.86492	-0.268727	0.78814	1	No
PPP4R3B	0.0980129	-0.233247	0.86492	-0.28729	0.773891	1	No
RNASEH2B	0.0879398	-0.233247	0.86492	-0.267712	0.788921	1	No
THEMIS2	0.0929518	-0.233247	0.86492	-0.27167	0.785876	1	No
LIN9	0.0929518	-0.233247	0.86492	-0.27167	0.785876	1	No
RNF20	0.0933477	-0.233247	0.86492	-0.273271	0.784645	1	No
ARHGAP17	0.0930008	-0.233247	0.86492	-0.271869	0.785723	1	No
VIRMA	0.0930008	-0.233247	0.86492	-0.271869	0.785723	1	No
RCSD1	0.140903	-0.233247	0.86492	-0.287295	0.773886	1	No
PRPF40B	0.0882867	-0.233247	0.86492	-0.268601	0.788237	1	No
DHX57	0.0980129	-0.233247	0.86492	-0.28729	0.773891	1	No
CNST	0.0930008	-0.233247	0.86492	-0.271869	0.785723	1	No
RICTOR	0.0929518	-0.233247	0.86492	-0.27167	0.785876	1	No
NBEAL1	0.0929518	-0.233247	0.86492	-0.27167	0.785876	1	No
CFAP47	0.0878908	-0.233247	0.86492	-0.267586	0.789018	1	No
ARHGAP27	0.0879398	-0.233247	0.86492	-0.267712	0.788921	1	No
GTF2H5	0.0879398	-0.233247	0.86492	-0.267712	0.788921	1	No
USP34	0.0929518	-0.233247	0.86492	-0.27167	0.785876	1	No
RAB11FIP2	0.0883357	-0.233247	0.86492	-0.268727	0.78814	1	No
MICAL3	0.0933477	-0.233247	0.86492	-0.273271	0.784645	1	No
TRAPPC11	0.0883357	-0.233247	0.86492	-0.268727	0.78814	1	No
R3HCC1L	0.0879398	-0.233247	0.86492	-0.267712	0.788921	1	No
IRF2BP2	0.0933477	-0.233247	0.86492	-0.273271	0.784645	1	No
PRUNE1	0.0933477	-0.233247	0.86492	-0.273271	0.784645	1	No
FJX1	0.0929518	-0.233247	0.86492	-0.27167	0.785876	1	No
RALGAPB	0.0933477	-0.233247	0.86492	-0.273271	0.784645	1	No
C2CD5	0.0878908	-0.233247	0.86492	-0.267586	0.789018	1	No
CRLF3	0.0929518	-0.233247	0.86492	-0.27167	0.785876	1	No
WDR75	0.0883357	-0.233247	0.86492	-0.268727	0.78814	1	No
GPALPP1	0.0879398	-0.233247	0.86492	-0.267712	0.788921	1	No
IFT20	0.0929518	-0.233247	0.86492	-0.27167	0.785876	1	No
KATNAL2	0.234338	-0.233247	0.86492	-0.26759	0.789015	1	No
CHPF	0.0886826	-0.233247	0.86492	-0.269613	0.787458	1	No
CHCHD4	0.0883357	-0.233247	0.86492	-0.268727	0.78814	1	No
CEP120	0.0879398	-0.233247	0.86492	-0.267712	0.788921	1	No
MLKL	0.0879398	-0.233247	0.86492	-0.267712	0.788921	1	No
NFATC2IP	0.0929518	-0.233247	0.86492	-0.27167	0.785876	1	No
VPS37A	0.0933477	-0.233247	0.86492	-0.273271	0.784645	1	No
DNAH5	0.0879888	-0.233247	0.86492	-0.267838	0.788824	1	No
GAB3	0.0933477	-0.233247	0.86492	-0.273271	0.784645	1	No
AHCTF1	0.187264	-0.233247	0.86492	-0.246093	0.80561	1	Yes
ARHGAP45	0.0879398	-0.233247	0.86492	-0.267712	0.788921	1	No
OSTF1	0.0929518	-0.233247	0.86492	-0.27167	0.785876	1	No
PSMG2	0.0883357	-0.233247	0.86492	-0.268727	0.78814	1	No
LRRC58	0.0882867	-0.233247	0.86492	-0.268601	0.788237	1	No
MED8	0.0930008	-0.233247	0.86492	-0.271869	0.785723	1	No
TOE1	0.0883357	-0.233247	0.86492	-0.268727	0.78814	1	No
LIN37	0.0929518	-0.233247	0.86492	-0.27167	0.785876	1	No
LRCH3	0.0930008	-0.233247	0.86492	-0.271869	0.785723	1	No
ARAP1	0.139637	-0.233247	0.86492	-0.268728	0.788139	1	No
PUS7	0.0930008	-0.233247	0.86492	-0.271869	0.785723	1	No
NACC1	0.0929518	-0.233247	0.86492	-0.27167	0.785876	1	No
INTS14	0.0980129	-0.233247	0.86492	-0.28729	0.773891	1	No
PARK7	0.18882	-0.233247	0.86492	-0.246093	0.80561	1	Yes
BUD13	0.0879398	-0.233247	0.86492	-0.267712	0.788921	1	No
LRRC1	0.0882867	-0.233247	0.86492	-0.268601	0.788237	1	No
NOC4L	0.0930008	-0.233247	0.86492	-0.271869	0.785723	1	No
EGLN1	0.150254	-0.233247	0.86492	-0.268603	0.788235	1	No
COMMD4	0.0878908	-0.233247	0.86492	-0.267586	0.789018	1	No
NUCKS1	0.0980129	-0.233247	0.86492	-0.28729	0.773891	1	No
PPIL3	0.0929518	-0.233247	0.86492	-0.27167	0.785876	1	No
PPA2	0.0930008	-0.233247	0.86492	-0.271869	0.785723	1	No
FOXP1	0.0883357	-0.233247	0.86492	-0.268727	0.78814	1	No
EHMT1	0.0929518	-0.233247	0.86492	-0.27167	0.785876	1	No
CHD8	0.0879398	-0.233247	0.86492	-0.267712	0.788921	1	Yes
DYNLRB1	0.0879888	-0.233247	0.86492	-0.267838	0.788824	1	No
ENY2	0.0930008	-0.233247	0.86492	-0.271869	0.785723	1	No
RNF146	0.0930008	-0.233247	0.86492	-0.271869	0.785723	1	No
INTS13	0.0933477	-0.233247	0.86492	-0.273271	0.784645	1	No
THG1L	0.0879398	-0.233247	0.86492	-0.267712	0.788921	1	No
UBAP1	0.0930008	-0.233247	0.86492	-0.271869	0.785723	1	No
C9orf78	0.0930008	-0.233247	0.86492	-0.271869	0.785723	1	No
TFIP11	0.0929518	-0.233247	0.86492	-0.27167	0.785876	1	Yes
SPAST	0.0882867	-0.233247	0.86492	-0.268601	0.788237	1	No
MORF4L1	0.0883357	-0.233247	0.86492	-0.268727	0.78814	1	No
BIN2	0.0879398	-0.233247	0.86492	-0.267712	0.788921	1	No
ANAPC5	0.0930008	-0.233247	0.86492	-0.271869	0.785723	1	No
GGA1	0.0879398	-0.233247	0.86492	-0.267712	0.788921	1	No
LSM7	0.0882867	-0.233247	0.86492	-0.268601	0.788237	1	No
TLK1	0.0886826	-0.233247	0.86492	-0.269613	0.787458	1	No
GTF3C4	0.0878908	-0.233247	0.86492	-0.267586	0.789018	1	Yes
MTMR6	0.0930008	-0.233247	0.86492	-0.271869	0.785723	1	No
LAMTOR2	0.0930008	-0.233247	0.86492	-0.271869	0.785723	1	No
TMA7	0.0930008	-0.233247	0.86492	-0.271869	0.785723	1	No
AAR2	0.181296	-0.233247	0.86492	-0.271674	0.785873	1	No
SBDS	0.0882867	-0.233247	0.86492	-0.268601	0.788237	1	No
TRRAP	0.0879888	-0.233247	0.86492	-0.267838	0.788824	1	No
USP15	0.0933477	-0.233247	0.86492	-0.273271	0.784645	1	Yes
WIPI2	0.0933477	-0.233247	0.86492	-0.273271	0.784645	1	No
NUB1	0.0933477	-0.233247	0.86492	-0.273271	0.784645	1	No
FHOD1	0.0878908	-0.233247	0.86492	-0.267586	0.789018	1	No
MORC2	0.0933477	-0.233247	0.86492	-0.273271	0.784645	1	No
ATXN2	0.418143	-0.233634	1.12349	-0.188212	0.85071	1	No
IRAG2	29.7222	-0.234662	0.215413	-1.08891	0.276193	0.841373	No
PHGDH	5.69201	-0.243047	0.489542	-0.495333	0.620365	1	Yes
CENPM	0.575303	-0.250846	1.11352	-0.22376	0.822944	1	No
PSMB7	0.526332	-0.257547	1.11874	-0.23022	0.817921	1	No
HNRNPA3	4.6313	-0.261504	0.809868	-0.319903	0.749042	1	Yes
MEN1	0.494862	-0.261832	1.11637	-0.222253	0.824117	1	No
SEH1L	0.896918	-0.265111	1.06761	-0.260444	0.794521	1	No
MCM7	11.8781	-0.271103	0.436848	-0.62027	0.53508	1	Yes
RAE1	0.736134	-0.274737	1.07612	-0.257981	0.796421	1	No
PSMC5	13.5846	-0.285697	0.305879	-0.933249	0.350692	0.977735	Yes
RRP7A	0.274338	-0.28779	0.935626	-0.311603	0.755342	1	No
SRSF5	0.273341	-0.289529	0.937635	-0.308765	0.7575	1	Yes
CLYBL	0.326786	-0.291313	0.93968	-0.272335	0.785365	1	No
CCDC137	0.233511	-0.293838	0.942551	-0.273039	0.784824	1	No
RPS13	11.115	-0.297595	0.325171	-0.91364	0.360906	0.9943	Yes
CFL1	9.55753	-0.30694	0.367611	-0.834415	0.404047	1	Yes
FGD6	9.527	-0.307346	0.462541	-0.665547	0.5057	1	No
NACA	6.03172	-0.308868	0.442039	-0.696356	0.486206	1	Yes
BRCA1	1.18217	-0.3098	1.11272	-0.285898	0.774956	1	No
DDX51	1.60125	-0.312058	0.802486	-0.379721	0.704153	1	No
HSPA8	84.3845	-0.320859	0.132744	-2.41708	0.0156455	0.102441	Yes
CDC123	2.30947	-0.329647	0.813059	-0.401524	0.688035	1	No
NACA4P	0.319668	-0.331117	0.865624	-0.23926	0.810904	1	No
PSMA7	4.44615	-0.336872	0.545486	-0.618728	0.536096	1	Yes
RANBP2	44.6118	-0.337506	0.194211	-1.73841	0.0821392	0.369199	Yes
ZWILCH	0.711761	-0.342469	1.02902	-0.304036	0.761101	1	No
TRMT1L	0.625638	-0.346161	1.10171	-0.298026	0.765683	1	Yes
RPLP1	6.37634	-0.346352	0.454381	-0.762433	0.445802	1	Yes
H2BC12	10.3203	-0.353459	0.381418	-0.928949	0.352915	0.981221	No
SMARCC2	1.38519	-0.354189	0.938605	-0.360045	0.718814	1	Yes
XRN2	5.13362	-0.35706	0.497392	-0.716624	0.473606	1	Yes
TRAPPC13	0.137293	-0.363639	0.86492	-0.398028	0.690609	1	No
IPO5	0.231605	-0.363639	0.86492	-0.332551	0.739473	1	Yes
HGS	0.228134	-0.363639	0.86492	-0.408574	0.682852	1	No
HNRNPDL	0.35172	-0.363639	0.86492	-0.388906	0.697345	1	Yes
PAPSS1	0.132281	-0.363639	0.86492	-0.387275	0.698552	1	No
RIPK2	0.131885	-0.363639	0.86492	-0.386407	0.699196	1	No
TRAPPC3	0.18111	-0.363639	0.86492	-0.39803	0.690608	1	No
AP1G1	0.132677	-0.363639	0.86492	-0.388142	0.697911	1	No
SUPT3H	0.131934	-0.363639	0.86492	-0.386514	0.699116	1	No
CSDE1	0.18702	-0.363639	0.86492	-0.407855	0.68338	1	Yes
RTN3	0.137342	-0.363639	0.86492	-0.398133	0.690532	1	No
SNX4	0.13233	-0.363639	0.86492	-0.387383	0.698473	1	No
TNFAIP8	0.137342	-0.363639	0.86492	-0.398133	0.690532	1	No
BPNT1	0.137342	-0.363639	0.86492	-0.398133	0.690532	1	No
CAPN1	0.13233	-0.363639	0.86492	-0.387383	0.698473	1	No
TRAPPC2	0.132281	-0.363639	0.86492	-0.387275	0.698552	1	No
ERCC3	0.136995	-0.363639	0.86492	-0.397394	0.691077	1	No
TAF1	0.133024	-0.363639	0.86492	-0.3889	0.69735	1	No
RRM1	0.142007	-0.363639	0.86492	-0.407853	0.683381	1	No
PBLD	0.137342	-0.363639	0.86492	-0.398133	0.690532	1	No
ADSS2	0.137342	-0.363639	0.86492	-0.398133	0.690532	1	No
ATP6V1E1	0.137293	-0.363639	0.86492	-0.398028	0.690609	1	No
NCAPD3	0.132281	-0.363639	0.86492	-0.387275	0.698552	1	No
GMPS	0.136897	-0.363639	0.86492	-0.397185	0.691231	1	Yes
SUB1	0.136946	-0.363639	0.86492	-0.39729	0.691154	1	Yes
PPP2CA	0.131983	-0.363639	0.86492	-0.386622	0.699036	1	Yes
PPP2R2B	0.142354	-0.363639	0.86492	-0.408571	0.682855	1	Yes
RELB	0.136946	-0.363639	0.86492	-0.39729	0.691154	1	No
BPTF	0.137342	-0.363639	0.86492	-0.398133	0.690532	1	Yes
ABR	0.136946	-0.363639	0.86492	-0.39729	0.691154	1	No
PPIL2	0.136946	-0.363639	0.86492	-0.39729	0.691154	1	No
GINS1	0.132281	-0.363639	0.86492	-0.387275	0.698552	1	No
ZNF638	0.132628	-0.363639	0.86492	-0.388035	0.69799	1	Yes
R3HDM1	0.136995	-0.363639	0.86492	-0.397394	0.691077	1	No
RNPS1	0.137342	-0.363639	0.86492	-0.398133	0.690532	1	Yes
SKIV2L	0.132281	-0.363639	0.86492	-0.387275	0.698552	1	No
NCOA2	0.131934	-0.363639	0.86492	-0.386514	0.699116	1	No
TRIP11	0.132281	-0.363639	0.86492	-0.387275	0.698552	1	No
TSC22D1	0.137293	-0.363639	0.86492	-0.398028	0.690609	1	No
TAF9	0.131983	-0.363639	0.86492	-0.386622	0.699036	1	No
FOCAD	0.142007	-0.363639	0.86492	-0.407853	0.683381	1	No
ANKRD40	0.136946	-0.363639	0.86492	-0.39729	0.691154	1	No
UHRF1BP1	0.137689	-0.363639	0.86492	-0.398869	0.689989	1	No
RAPH1	0.133024	-0.363639	0.86492	-0.3889	0.69735	1	No
KANSL1	0.132281	-0.363639	0.86492	-0.387275	0.698552	1	No
ERC1	0.147019	-0.363639	0.86492	-0.418016	0.675936	1	No
PHACTR4	0.137293	-0.363639	0.86492	-0.398028	0.690609	1	No
TAF1L	0.179836	-0.363639	0.86492	-0.397291	0.691153	1	No
ANKRD52	0.132281	-0.363639	0.86492	-0.387275	0.698552	1	No
DYNLRB2	0.137293	-0.363639	0.86492	-0.398028	0.690609	1	No
ZC3H15	0.132281	-0.363639	0.86492	-0.387275	0.698552	1	Yes
CCDC12	0.132281	-0.363639	0.86492	-0.387275	0.698552	1	No
RASSF5	0.142354	-0.363639	0.86492	-0.408571	0.682855	1	No
PALLD	0.142354	-0.363639	0.86492	-0.408571	0.682855	1	No
GBF1	0.354126	-0.363639	0.86492	-0.386629	0.699031	1	No
ANKS1A	0.137293	-0.363639	0.86492	-0.398028	0.690609	1	No
EMG1	0.132628	-0.363639	0.86492	-0.388035	0.69799	1	No
TADA1	0.136946	-0.363639	0.86492	-0.39729	0.691154	1	No
DOCK7	0.131885	-0.363639	0.86492	-0.386407	0.699196	1	No
PPP1R10	0.132232	-0.363639	0.86492	-0.387168	0.698632	1	Yes
MTMR9	0.132281	-0.363639	0.86492	-0.387275	0.698552	1	No
MED15	0.141958	-0.363639	0.86492	-0.407752	0.683456	1	No
HMCN1	0.136995	-0.363639	0.86492	-0.397394	0.691077	1	No
PAAF1	0.137293	-0.363639	0.86492	-0.398028	0.690609	1	No
CHMP4A	0.175567	-0.363639	0.86492	-0.388144	0.69791	1	No
API5	0.186171	-0.363639	0.86492	-0.408572	0.682854	1	Yes
FTO	0.142354	-0.363639	0.86492	-0.408571	0.682855	1	No
TNKS1BP1	0.137342	-0.363639	0.86492	-0.398133	0.690532	1	No
SAP130	0.137342	-0.363639	0.86492	-0.398133	0.690532	1	No
MAP1LC3A	0.132281	-0.363639	0.86492	-0.387275	0.698552	1	No
UPF2	0.137342	-0.363639	0.86492	-0.398133	0.690532	1	No
TAF9B	0.137293	-0.363639	0.86492	-0.398028	0.690609	1	No
GLOD4	0.132281	-0.363639	0.86492	-0.387275	0.698552	1	No
METTL14	0.137293	-0.363639	0.86492	-0.398028	0.690609	1	No
TIGAR	0.137293	-0.363639	0.86492	-0.398028	0.690609	1	No
STRN4	0.137293	-0.363639	0.86492	-0.398028	0.690609	1	No
DNAJC17	0.136946	-0.363639	0.86492	-0.39729	0.691154	1	No
UCKL1	0.142007	-0.363639	0.86492	-0.407853	0.683381	1	No
NDE1	0.137342	-0.363639	0.86492	-0.398133	0.690532	1	No
GMIP	0.132281	-0.363639	0.86492	-0.387275	0.698552	1	No
DIP2B	0.131934	-0.363639	0.86492	-0.386514	0.699116	1	No
TRMT6	0.137342	-0.363639	0.86492	-0.398133	0.690532	1	No
TASOR	0.132232	-0.363639	0.86492	-0.387168	0.698632	1	No
MED23	0.137342	-0.363639	0.86492	-0.398133	0.690532	1	No
SPATA2	0.137342	-0.363639	0.86492	-0.398133	0.690532	1	No
DICER1	0.137342	-0.363639	0.86492	-0.398133	0.690532	1	No
SAMHD1	0.142354	-0.363639	0.86492	-0.408571	0.682855	1	No
DCAF1	0.136946	-0.363639	0.86492	-0.39729	0.691154	1	No
CNOT6L	0.546886	-0.364392	1.01214	-0.358066	0.720294	1	No
PIK3R4	0.381707	-0.37758	1.03704	-0.337462	0.735769	1	No
IRF3	0.318921	-0.380321	1.02899	-0.329961	0.741429	1	No
GEMIN2	0.27769	-0.385188	1.02851	-0.343957	0.730879	1	No
BRK1	0.287333	-0.386858	1.02979	-0.345187	0.729954	1	No
CCT3	44.3647	-0.387624	0.179995	-2.1524	0.0313661	0.176361	Yes
CALM1	2.7003	-0.38836	0.65261	-0.590821	0.55464	1	Yes
PDCD6IP	0.844157	-0.396738	1.05568	-0.368791	0.712283	1	Yes
AP2M1	2.45042	-0.399549	0.680175	-0.577396	0.563672	1	No
AKAP11	2.37998	-0.404057	0.872658	-0.479297	0.631727	1	No
HSPH1	29.6649	-0.413728	0.208666	-1.98158	0.0475257	0.242136	Yes
PIK3C3	0.744551	-0.422725	1.02965	-0.391956	0.695091	1	No
SMARCA5	11.1633	-0.426516	0.336102	-1.26534	0.20575	0.695412	Yes
PFDN5	2.20424	-0.430459	0.701312	-0.596914	0.550565	1	No
TOP2A	0.697528	-0.434393	0.930107	-0.459503	0.645873	1	Yes
EXOSC6	2.32502	-0.435873	0.707072	-0.608729	0.542704	1	Yes
RBM39	2.3614	-0.443797	0.677465	-0.648102	0.516919	1	Yes
LARP4B	0.282027	-0.450749	0.937165	-0.455412	0.648813	1	No
PTCD3	0.228999	-0.456709	0.941539	-0.460326	0.645282	1	No
[truncated: 1,037 more rows]

## Sheet: Table_S4C
Table S4C. SAINT analysis of proximity labeling mass spectrometry interactors of KLHL6, KLHL6-L65P, KLHL6-E547K and KLHL6-E568K in SuDHL5 cells.
Bait	Prey	Protein names	Gene names (primary )	Length	Entry name	Subcellular location [CC]	Gene ontology (cellular component)	Gene ontology (biological process)	Gene ontology (molecular function)	PreyProtein	Spec	SpecSum	AvgSpec	NumReplicates	ctrlCounts	AvgP	MaxP	TopoAvgP	TopoMaxP	SaintScore	FoldChange	BFDR	User Input	Num of Expt. (found/total)	Ave SC	Max SC
KLHL6-BioID2	O00170	AH receptor-interacting protein (AIP) (Aryl-hydrocarbon receptor-interacting protein) (HBV X-associated protein 2) (XAP-2) (Immunophilin homolog ARA9)	AIP	330	AIP_HUMAN	SUBCELLULAR LOCATION: Cytoplasm.	aryl hydrocarbon receptor complex [GO:0034751]; cytoplasm [GO:0005737]; cytosol [GO:0005829]; membrane [GO:0016020]; nucleoplasm [GO:0005654]	interleukin-12-mediated signaling pathway [GO:0035722]; negative regulation of cyclic-nucleotide phosphodiesterase activity [GO:0051344]; protein maturation by protein folding [GO:0022417]; protein targeting to mitochondrion [GO:0006626]; regulation of protein kinase A signaling [GO:0010738]; xenobiotic metabolic process [GO:0006805]	aryl hydrocarbon receptor binding [GO:0017162]; GAF domain binding [GO:0036004]; peptidyl-prolyl cis-trans isomerase activity [GO:0003755]; transcription coactivator activity [GO:0003713]; transcription factor binding [GO:0008134]; unfolded protein binding [GO:0051082]	AIP_HUMAN	16|12|11|14	53	13.25	4	2|1|2|2	1	1	1	1	1	7.57	0	O00170	16	1.4	3
KLHL6-BioID2	O00763	Acetyl-CoA carboxylase 2 (EC 6.4.1.2) (ACC-beta)	ACACB	2458	ACACB_HUMAN	SUBCELLULAR LOCATION: Mitochondrion {ECO:0000269|PubMed:10677481}.	cytosol [GO:0005829]; mitochondrial outer membrane [GO:0005741]; mitochondrion [GO:0005739]; nucleus [GO:0005634]	acetyl-CoA metabolic process [GO:0006084]; carnitine shuttle [GO:0006853]; energy homeostasis [GO:0097009]; fatty acid biosynthetic process [GO:0006633]; malonyl-CoA biosynthetic process [GO:2001295]; negative regulation of catalytic activity [GO:0043086]; negative regulation of fatty acid beta-oxidation [GO:0031999]; negative regulation of gene expression [GO:0010629]; positive regulation of cel…	acetyl-CoA carboxylase activity [GO:0003989]; ATP binding [GO:0005524]; biotin binding [GO:0009374]; identical protein binding [GO:0042802]; metal ion binding [GO:0046872]	ACACB_HUMAN	97|101|111|97	406	101.5	4	14|14|11|10	1	1	1	1	1	8.29	0	O00763	60	29.9	144
KLHL6-BioID2	O15027	Protein transport protein Sec16A (SEC16 homolog A) (p250)	SEC16A	2357	SC16A_HUMAN	SUBCELLULAR LOCATION: Endoplasmic reticulum membrane {ECO:0000269|PubMed:17005010, ECO:0000269|PubMed:29300766}; Peripheral membrane protein {ECO:0000269|PubMed:17005010}. Golgi apparatus membrane {ECO:0000305}; Peripheral membrane protein {ECO:0000305}. Cytoplasm, perinuclear region {ECO:0000250|UniProtKB:E9QAT4}. Cytoplasm, cytosol {ECO:0000269|PubMed:17428803, ECO:0000269|PubMed:21768384}. Mic…	cytosol [GO:0005829]; endoplasmic reticulum [GO:0005783]; endoplasmic reticulum exit site [GO:0070971]; endoplasmic reticulum membrane [GO:0005789]; ER to Golgi transport vesicle membrane [GO:0012507]; Golgi apparatus [GO:0005794]; Golgi membrane [GO:0000139]; organelle membrane [GO:0031090]; perinuclear region of cytoplasm [GO:0048471]	COPII vesicle coating [GO:0048208]; endoplasmic reticulum organization [GO:0007029]; endoplasmic reticulum to Golgi vesicle-mediated transport [GO:0006888]; Golgi organization [GO:0007030]; Golgi to plasma membrane CFTR protein transport [GO:0043000]; positive regulation of protein exit from endoplasmic reticulum [GO:0070863]; protein exit from endoplasmic reticulum [GO:0032527]; protein localiza…	0	SC16A_HUMAN	32|38|36|37	143	35.75	4	2|0|1|1	1	1	1	1	1	35.75	0	O15027	41	4.1	11
KLHL6-BioID2	P16615	Sarcoplasmic/endoplasmic reticulum calcium ATPase 2 (SERCA2) (SR Ca(2+)-ATPase 2) (EC 7.2.2.10) (Calcium pump 2) (Calcium-transporting ATPase sarcoplasmic reticulum type, slow twitch skeletal muscle isoform) (Endoplasmic reticulum class 1/2 Ca(2+) ATPase)	ATP2A2	1042	AT2A2_HUMAN	SUBCELLULAR LOCATION: Endoplasmic reticulum membrane {ECO:0000250|UniProtKB:O55143}; Multi-pass membrane protein {ECO:0000255}. Sarcoplasmic reticulum membrane {ECO:0000250|UniProtKB:O55143}; Multi-pass membrane protein {ECO:0000255}.	apical ectoplasmic specialization [GO:0061831]; calcium ion-transporting ATPase complex [GO:0090534]; endoplasmic reticulum [GO:0005783]; endoplasmic reticulum membrane [GO:0005789]; extrinsic component of cytoplasmic side of plasma membrane [GO:0031234]; integral component of plasma membrane [GO:0005887]; longitudinal sarcoplasmic reticulum [GO:0014801]; membrane [GO:0016020]; perinuclear region…	calcium ion import into sarcoplasmic reticulum [GO:1990036]; calcium ion transmembrane transport [GO:0070588]; calcium ion transport from cytosol to endoplasmic reticulum [GO:1903515]; cardiac muscle hypertrophy in response to stress [GO:0014898]; cell adhesion [GO:0007155]; cellular calcium ion homeostasis [GO:0006874]; cellular response to heat [GO:0034605]; cellular response to oxidative stres…	ATPase activity [GO:0016887]; ATP binding [GO:0005524]; calcium ion binding [GO:0005509]; calcium transmembrane transporter activity, phosphorylative mechanism [GO:0005388]; calcium-transporting ATPase activity involved in regulation of cardiac muscle cell membrane potential [GO:0086039]; enzyme binding [GO:0019899]; ion channel binding [GO:0044325]; lutropin-choriogonadotropic hormone receptor b…	AT2A2_HUMAN	11|14|14|20	59	14.75	4	1|4|3|2	1	1	1	1	1	5.9	0	P16615	92	4.3	35
KLHL6-BioID2	P52789	Hexokinase-2 (EC 2.7.1.1) (Hexokinase type II) (HK II) (Hexokinase-B) (Muscle form hexokinase)	HK2	917	HXK2_HUMAN	SUBCELLULAR LOCATION: Mitochondrion outer membrane {ECO:0000269|PubMed:18350175}; Peripheral membrane protein {ECO:0000305}. Cytoplasm, cytosol {ECO:0000269|PubMed:18350175}. Note=The mitochondrial-binding peptide (MBP) region promotes association with the mitochondrial outer membrane (PubMed:29298880). The interaction with the mitochondrial outer membrane via the mitochondrial-binding peptide (M…	cytosol [GO:0005829]; membrane [GO:0016020]; mitochondrial outer membrane [GO:0005741]; mitochondrion [GO:0005739]; plasma membrane [GO:0005886]; sarcoplasmic reticulum [GO:0016529]	apoptotic mitochondrial changes [GO:0008637]; canonical glycolysis [GO:0061621]; cellular glucose homeostasis [GO:0001678]; cellular response to leukemia inhibitory factor [GO:1990830]; establishment of protein localization to mitochondrion [GO:0072655]; fructose 6-phosphate metabolic process [GO:0006002]; glucose 6-phosphate metabolic process [GO:0051156]; glycolytic process [GO:0006096]; lactat…	ATP binding [GO:0005524]; fructokinase activity [GO:0008865]; glucokinase activity [GO:0004340]; glucose binding [GO:0005536]; hexokinase activity [GO:0004396]; mannokinase activity [GO:0019158]	HXK2_HUMAN	9|4|4|5	22	5.5	4	0|0|0|0	1	1	1	1	1	55	0	P52789	9	2	8
KLHL6-BioID2	P61201	COP9 signalosome complex subunit 2 (SGN2) (Signalosome subunit 2) (Alien homolog) (JAB1-containing signalosome subunit 2) (Thyroid receptor-interacting protein 15) (TR-interacting protein 15) (TRIP-15)	COPS2	443	CSN2_HUMAN	SUBCELLULAR LOCATION: Cytoplasm {ECO:0000269|PubMed:9535219}. Nucleus {ECO:0000269|PubMed:10207062}.	COP9 signalosome [GO:0008180]; cytoplasm [GO:0005737]; cytosol [GO:0005829]; nucleoplasm [GO:0005654]	inner cell mass cell proliferation [GO:0001833]; negative regulation of nucleic acid-templated transcription [GO:1903507]; negative regulation of transcription, DNA-templated [GO:0045892]; negative regulation of transcription by RNA polymerase II [GO:0000122]; neuron differentiation [GO:0030182]; nucleotide-excision repair, DNA damage recognition [GO:0000715]; post-translational protein modificat…	transcription corepressor activity [GO:0003714]	CSN2_HUMAN	26|30|27|25	108	27	4	3|4|4|4	1	1	1	1	1	7.2	0	P61201	14	1.8	8
KLHL6-BioID2	Q13616	Cullin-1 (CUL-1)	CUL1	776	CUL1_HUMAN	0	cullin-RING ubiquitin ligase complex [GO:0031461]; cytosol [GO:0005829]; nucleoplasm [GO:0005654]; Parkin-FBXW7-Cul1 ubiquitin ligase complex [GO:1990452]; SCF ubiquitin ligase complex [GO:0019005]	animal organ morphogenesis [GO:0009887]; cell population proliferation [GO:0008283]; cellular iron ion homeostasis [GO:0006879]; Fc-epsilon receptor signaling pathway [GO:0038095]; G1/S transition of mitotic cell cycle [GO:0000082]; G2/M transition of mitotic cell cycle [GO:0000086]; interleukin-1-mediated signaling pathway [GO:0070498]; intrinsic apoptotic signaling pathway [GO:0097193]; negativ…	ubiquitin protein ligase binding [GO:0031625]; ubiquitin-protein transferase activity [GO:0004842]	CUL1_HUMAN	6|4|4|3	17	4.25	4	0|0|0|0	1	1	1	1	1	42.5	0	Q13616	30	3.7	19
KLHL6-BioID2	Q13617	Cullin-2 (CUL-2)	CUL2	745	CUL2_HUMAN	0	Cul2-RING ubiquitin ligase complex [GO:0031462]; cullin-RING ubiquitin ligase complex [GO:0031461]; cytosol [GO:0005829]; nucleolus [GO:0005730]; nucleoplasm [GO:0005654]; SCF ubiquitin ligase complex [GO:0019005]; VCB complex [GO:0030891]	G1/S transition of mitotic cell cycle [GO:0000082]; intrinsic apoptotic signaling pathway [GO:0097193]; post-translational protein modification [GO:0043687]; proteasome-mediated ubiquitin-dependent protein catabolic process [GO:0043161]; protein ubiquitination [GO:0016567]; regulation of transcription from RNA polymerase II promoter in response to hypoxia [GO:0061418]; SCF-dependent proteasomal u…	protein-containing complex binding [GO:0044877]; ubiquitin protein ligase binding [GO:0031625]; ubiquitin-protein transferase activity [GO:0004842]	CUL2_HUMAN	5|5|6|5	21	5.25	4	0|0|0|0	1	1	1	1	1	52.5	0	Q13617	17	2.2	14
KLHL6-BioID2	Q13618	Cullin-3 (CUL-3)	CUL3	768	CUL3_HUMAN	SUBCELLULAR LOCATION: Nucleus {ECO:0000269|PubMed:10500095, ECO:0000269|PubMed:22085717, ECO:0000269|PubMed:23213400}. Golgi apparatus {ECO:0000269|PubMed:10500095}. Cell projection, cilium, flagellum {ECO:0000269|PubMed:28395323}. Cytoplasm, cytoskeleton, spindle {ECO:0000269|PubMed:23213400}. Cytoplasm. Cytoplasm, cytoskeleton, microtubule organizing center, centrosome {ECO:0000269|PubMed:23213…	centrosome [GO:0005813]; Cul3-RING ubiquitin ligase complex [GO:0031463]; cullin-RING ubiquitin ligase complex [GO:0031461]; cytoplasm [GO:0005737]; cytosol [GO:0005829]; extracellular exosome [GO:0070062]; Golgi membrane [GO:0000139]; membrane [GO:0016020]; mitotic spindle [GO:0072686]; nucleoplasm [GO:0005654]; nucleus [GO:0005634]; polar microtubule [GO:0005827]; sperm flagellum [GO:0036126]; …	anaphase-promoting complex-dependent catabolic process [GO:0031145]; cell migration [GO:0016477]; cell projection organization [GO:0030030]; COPII vesicle coating [GO:0048208]; embryonic cleavage [GO:0040016]; endoplasmic reticulum to Golgi vesicle-mediated transport [GO:0006888]; fibroblast apoptotic process [GO:0044346]; G1/S transition of mitotic cell cycle [GO:0000082]; gastrulation [GO:00073…	cyclin binding [GO:0030332]; Notch binding [GO:0005112]; POZ domain binding [GO:0031208]; ubiquitin protein ligase activity [GO:0061630]; ubiquitin protein ligase binding [GO:0031625]	CUL3_HUMAN	54|52|51|53	210	52.5	4	1|1|0|2	1	1	1	1	1	52.5	0	Q13618	11	1.7	6
KLHL6-BioID2	Q16891	MICOS complex subunit MIC60 (Cell proliferation-inducing gene 4/52 protein) (Mitochondrial inner membrane protein) (Mitofilin) (p87/89)	IMMT	758	MIC60_HUMAN	SUBCELLULAR LOCATION: Mitochondrion inner membrane {ECO:0000269|PubMed:25764979, ECO:0000269|PubMed:25997101}; Single-pass membrane protein {ECO:0000255}. Mitochondrion {ECO:0000269|PubMed:25781180}.	membrane [GO:0016020]; MIB complex [GO:0140275]; MICOS complex [GO:0061617]; mitochondrial inner membrane [GO:0005743]; mitochondrial intermembrane space [GO:0005758]; mitochondrion [GO:0005739]; SAM complex [GO:0001401]	cristae formation [GO:0042407]; inner mitochondrial membrane organization [GO:0007007]; mitochondrial calcium ion homeostasis [GO:0051560]; mitochondrion morphogenesis [GO:0070584]	RNA binding [GO:0003723]	MIC60_HUMAN	9|5|6|6	26	6.5	4	0|0|1|0	1	1	1	1	1	26	0	Q16891	44	5.4	72
KLHL6-BioID2	Q5W0B1	ORC ubiquitin ligase 1 (OBI1) (EC 2.3.2.27) (RING finger protein 219)	OBI1	726	OBI1_HUMAN	SUBCELLULAR LOCATION: Chromosome {ECO:0000269|PubMed:31160578}. Note=Association to chromatin is cell cycle-regulated, absent from mitotic chromosomes, is associated with chromatin from G1 and partially released from chromatin from mid S-phase. {ECO:0000269|PubMed:31160578}.	chromatin [GO:0000785]	protein autoubiquitination [GO:0051865]; protein monoubiquitination [GO:0006513]; regulation of DNA replication [GO:0006275]	chromatin binding [GO:0003682]; metal ion binding [GO:0046872]; ubiquitin-protein transferase activity [GO:0004842]	OBI1_HUMAN	45|44|45|43	177	44.25	4	12|8|9|8	1	1	1	1	1	4.78	0	Q5W0B1	17	5.2	17
KLHL6-BioID2	Q7Z739	YTH domain-containing family protein 3	YTHDF3	585	YTHD3_HUMAN	SUBCELLULAR LOCATION: Cytoplasm, cytosol {ECO:0000305|PubMed:28106072}.	cytoplasm [GO:0005737]; cytosol [GO:0005829]	mRNA destabilization [GO:0061157]; negative regulation of type I interferon-mediated signaling pathway [GO:0060339]; positive regulation of translation [GO:0045727]; positive regulation of translational initiation [GO:0045948]	mRNA binding [GO:0003729]; N6-methyladenosine-containing RNA binding [GO:1990247]; ribosome binding [GO:0043022]; RNA binding [GO:0003723]	YTHD3_HUMAN	4|4|3|4	15	3.75	4	0|0|0|0	1	1	1	1	1	37.5	0	Q7Z739	0	0	0
KLHL6-BioID2	Q86UW6	NEDD4-binding protein 2 (N4BP2) (EC 3.-.-.-) (BCL-3-binding protein)	N4BP2	1770	N4BP2_HUMAN	SUBCELLULAR LOCATION: Cytoplasm {ECO:0000250}.	cytosol [GO:0005829]	0	ATP binding [GO:0005524]; ATP-dependent polydeoxyribonucleotide 5'-hydroxyl-kinase activity [GO:0046404]; endonuclease activity [GO:0004519]	N4BP2_HUMAN	5|6|5|4	20	5	4	0|0|0|0	1	1	1	1	1	50	0	Q86UW6	0	0	0
KLHL6-BioID2	Q8IVD9	NudC domain-containing protein 3	NUDCD3	361	NUDC3_HUMAN	0	cytoplasm [GO:0005737]; cytoplasmic dynein complex [GO:0005868]	cilium assembly [GO:0060271]; developmental process [GO:0032502]; protein folding [GO:0006457]; protein localization to pericentriolar material [GO:1905793]	unfolded protein binding [GO:0051082]	NUDC3_HUMAN	5|8|11|7	31	7.75	4	0|0|0|0	1	1	1	1	1	77.5	0	Q8IVD9	3	1.7	2
KLHL6-BioID2	Q8TCU4	Alstrom syndrome protein 1	ALMS1	4168	ALMS1_HUMAN	SUBCELLULAR LOCATION: Cytoplasm. Cytoplasm, cytoskeleton, microtubule organizing center, centrosome {ECO:0000269|PubMed:14654843}. Cytoplasm, cytoskeleton, cilium basal body. Cytoplasm, cytoskeleton, spindle pole. Note=Associated with centrosomes and basal bodies at the base of primary cilia. Specifically locates to the proximal ends of centrioles and basal bodies. Colocalizes partially with NCAP…	centrosome [GO:0005813]; cilium [GO:0005929]; cytosol [GO:0005829]; spindle pole [GO:0000922]	ciliary basal body-plasma membrane docking [GO:0097711]; endosomal transport [GO:0016197]; G2/M transition of mitotic cell cycle [GO:0000086]; positive regulation of cold-induced thermogenesis [GO:0120162]; regulation of centriole replication [GO:0046599]; regulation of G2/M transition of mitotic cell cycle [GO:0010389]; regulation of stress fiber assembly [GO:0051492]	microtubule binding [GO:0008017]	ALMS1_HUMAN	11|12|9|6	38	9.5	4	1|0|0|0	1	1	1	1	1	38	0	Q8TCU4	17	3.5	10
KLHL6-BioID2	Q8WZ60	Kelch-like protein 6	KLHL6	621	KLHL6_HUMAN	0	0	B cell receptor signaling pathway [GO:0050853]; germinal center formation [GO:0002467]; response to bacterium [GO:0009617]	0	KLHL6_HUMAN	88|69|64|76	297	74.25	4	0|0|0|0	1	1	1	1	1	742.5	0	Q8WZ60	0	0	0
KLHL6-BioID2	Q92905	COP9 signalosome complex subunit 5 (SGN5) (Signalosome subunit 5) (EC 3.4.-.-) (Jun activation domain-binding protein 1)	COPS5	334	CSN5_HUMAN	SUBCELLULAR LOCATION: Cytoplasm, cytosol {ECO:0000269|PubMed:17050680, ECO:0000269|PubMed:20978819, ECO:0000269|PubMed:22609399, ECO:0000269|PubMed:9535219}. Nucleus {ECO:0000269|PubMed:17050680, ECO:0000269|PubMed:20978819, ECO:0000269|PubMed:22609399}. Cytoplasm, perinuclear region {ECO:0000269|PubMed:9535219}. Cytoplasmic vesicle, secretory vesicle, synaptic vesicle {ECO:0000269|PubMed:2110240…	COP9 signalosome [GO:0008180]; cytoplasm [GO:0005737]; cytosol [GO:0005829]; eukaryotic translation initiation factor 3 complex [GO:0005852]; nucleoplasm [GO:0005654]; nucleus [GO:0005634]; perinuclear region of cytoplasm [GO:0048471]; synaptic vesicle [GO:0008021]	exosomal secretion [GO:1990182]; negative regulation of apoptotic process [GO:0043066]; nucleotide-excision repair, DNA damage recognition [GO:0000715]; positive regulation of DNA-binding transcription factor activity [GO:0051091]; positive regulation of transcription by RNA polymerase II [GO:0045944]; post-translational protein modification [GO:0043687]; protein deneddylation [GO:0000338]; prote…	enzyme binding [GO:0019899]; isopeptidase activity [GO:0070122]; macrophage migration inhibitory factor binding [GO:0035718]; metal ion binding [GO:0046872]; metalloendopeptidase activity [GO:0004222]; metallopeptidase activity [GO:0008237]; NEDD8-specific protease activity [GO:0019784]; thiol-dependent ubiquitin-specific protease activity [GO:0004843]; transcription coactivator activity [GO:0003…	CSN5_HUMAN	25|18|22|18	83	20.75	4	1|6|3|4	1	1	1	1	1	5.93	0	Q92905	26	1.4	4
KLHL6-BioID2	Q9BXS6	Nucleolar and spindle-associated protein 1 (NuSAP)	NUSAP1	441	NUSAP_HUMAN	SUBCELLULAR LOCATION: Cytoplasm {ECO:0000250}. Nucleus, nucleolus {ECO:0000250}. Cytoplasm, cytoskeleton, spindle {ECO:0000250}. Chromosome {ECO:0000250}. Note=Found in the cytoplasm and nucleolus during interphase and redistributes to the mitotic spindle in prometaphase (By similarity). Localizes to the mitotic spindle during anaphase and telophase then disappears from around the chromosomes dur…	chromosome [GO:0005694]; cytoplasm [GO:0005737]; microtubule [GO:0005874]; mitotic spindle [GO:0072686]; nucleolus [GO:0005730]	establishment of mitotic spindle localization [GO:0040001]; mitotic chromosome condensation [GO:0007076]; mitotic cytokinesis [GO:0000281]; mitotic sister chromatid segregation [GO:0000070]; positive regulation of mitotic nuclear division [GO:0045840]	DNA binding [GO:0003677]; microtubule binding [GO:0008017]; RNA binding [GO:0003723]	NUSAP_HUMAN	10|6|4|6	26	6.5	4	1|0|0|0	1	1	1	1	1	26	0	Q9BXS6	19	2.8	8
KLHL6-BioID2	Q9HAV7	GrpE protein homolog 1, mitochondrial (HMGE) (Mt-GrpE#1)	GRPEL1	217	GRPE1_HUMAN	SUBCELLULAR LOCATION: Mitochondrion matrix {ECO:0000269|PubMed:11311562}.	mitochondrial matrix [GO:0005759]; mitochondrion [GO:0005739]; nucleoplasm [GO:0005654]; PAM complex, Tim23 associated import motor [GO:0001405]	protein folding [GO:0006457]; protein import into mitochondrial matrix [GO:0030150]	adenyl-nucleotide exchange factor activity [GO:0000774]; chaperone binding [GO:0051087]; identical protein binding [GO:0042802]; protein homodimerization activity [GO:0042803]; unfolded protein binding [GO:0051082]	GRPE1_HUMAN	4|4|4|3	15	3.75	4	0|0|0|0	1	1	1	1	1	37.5	0	Q9HAV7	79	2.8	24
KLHL6-BioID2	Q9UHP3	Ubiquitin carboxyl-terminal hydrolase 25 (EC 3.4.19.12) (Deubiquitinating enzyme 25) (USP on chromosome 21) (Ubiquitin thioesterase 25) (Ubiquitin-specific-processing protease 25)	USP25	1055	UBP25_HUMAN	SUBCELLULAR LOCATION: Cytoplasm {ECO:0000269|PubMed:16501887, ECO:0000269|PubMed:19440361}.; SUBCELLULAR LOCATION: [Isoform USP25m]: Cytoplasm {ECO:0000250}. Nucleus {ECO:0000250}. Note=Some transient punctuate nuclear location in myotubes during myocyte development. {ECO:0000250}.	cytosol [GO:0005829]; endoplasmic reticulum [GO:0005783]; nucleus [GO:0005634]	cellular protein modification process [GO:0006464]; negative regulation of ERAD pathway [GO:1904293]; protein deubiquitination [GO:0016579]; protein K48-linked deubiquitination [GO:0071108]; protein K63-linked deubiquitination [GO:0070536]; proteolysis [GO:0006508]; ubiquitin-dependent protein catabolic process [GO:0006511]	ATPase binding [GO:0051117]; cysteine-type endopeptidase activity [GO:0004197]; peptidase activity [GO:0008233]; SUMO binding [GO:0032183]; thiol-dependent ubiquitin-specific protease activity [GO:0004843]; thiol-dependent ubiquitinyl hydrolase activity [GO:0036459]; ubiquitin binding [GO:0043130]; ubiquitin-like protein-specific protease activity [GO:0019783]; ubiquitin protein ligase binding [G…	UBP25_HUMAN	20|12|18|10	60	15	4	1|0|0|0	1	1	1	1	1	60	0	Q9UHP3	0	0	0
KLHL6-BioID2	O94763	Unconventional prefoldin RPB5 interactor 1 (Protein NNX3) (Protein phosphatase 1 regulatory subunit 19) (RNA polymerase II subunit 5-mediating protein) (RPB5-mediating protein)	URI1	535	RMP_HUMAN	SUBCELLULAR LOCATION: Nucleus. Cytoplasm. Mitochondrion. Cell projection, dendrite {ECO:0000250}. Note=Colocalizes with PFDN2, PFDN4, PPP1CC, RPS6KB1 and STAP1 at mitochondrion.	cytoplasm [GO:0005737]; cytosol [GO:0005829]; dendrite [GO:0030425]; mitochondrion [GO:0005739]; nucleoplasm [GO:0005654]; nucleus [GO:0005634]	cellular response to growth factor stimulus [GO:0071363]; cellular response to steroid hormone stimulus [GO:0071383]; negative regulation of intrinsic apoptotic signaling pathway [GO:2001243]; negative regulation of phosphatase activity [GO:0010923]; negative regulation of transcription by RNA polymerase II [GO:0000122]; regulation of cell growth [GO:0001558]; regulation of transcription by RNA p…	chromatin binding [GO:0003682]; phosphatase inhibitor activity [GO:0019212]; phosphoprotein binding [GO:0051219]; protein phosphatase inhibitor activity [GO:0004864]; RNA polymerase II complex binding [GO:0000993]; transcription corepressor activity [GO:0003714]	RMP_HUMAN	6|5|8|8	27	6.75	4	0|1|1|1	0.98	1	0.98	1	0.98	9	0.01	O94763	13	1.1	2
KLHL6-BioID2	Q14137	Ribosome biogenesis protein BOP1 (Block of proliferation 1 protein)	BOP1	746	BOP1_HUMAN	SUBCELLULAR LOCATION: Nucleus, nucleolus {ECO:0000255|HAMAP-Rule:MF_03027, ECO:0000269|PubMed:12429849}. Nucleus, nucleoplasm {ECO:0000255|HAMAP-Rule:MF_03027, ECO:0000269|PubMed:12429849}.	nucleolus [GO:0005730]; nucleoplasm [GO:0005654]; PeBoW complex [GO:0070545]; preribosome, large subunit precursor [GO:0030687]; ribonucleoprotein complex [GO:1990904]	cell population proliferation [GO:0008283]; cleavage in ITS2 between 5.8S rRNA and LSU-rRNA of tricistronic rRNA transcript (SSU-rRNA, 5.8S rRNA, LSU-rRNA) [GO:0000448]; maturation of LSU-rRNA from tricistronic rRNA transcript (SSU-rRNA, 5.8S rRNA, LSU-rRNA) [GO:0000463]; regulation of cell cycle [GO:0051726]; regulation of signal transduction by p53 class mediator [GO:1901796]; ribosomal large s…	ribonucleoprotein complex binding [GO:0043021]; RNA binding [GO:0003723]	BOP1_HUMAN	3|3|4|2	12	3	4	0|0|0|0	0.98	1	0.98	1	0.98	30	0.01	Q14137	50	3.5	20
KLHL6-BioID2	L0R819	ASNSD1 upstream open reading frame protein (ASNSD1 small/short open reading frame-encoded polypeptide) (ASNSD1-SEP)	ASDURF	96	ASURF_HUMAN	SUBCELLULAR LOCATION: Cytoplasm {ECO:0000269|PubMed:23160002}.	cytoplasm [GO:0005737]	0	0	ASURF_HUMAN	2|4|4|3	13	3.25	4	0|0|0|0	0.98	1	0.98	1	0.98	32.5	0	L0R819	0	0	0
KLHL6-BioID2	P09496	Clathrin light chain A (Lca)	CLTA	248	CLCA_HUMAN	SUBCELLULAR LOCATION: Cytoplasmic vesicle membrane; Peripheral membrane protein; Cytoplasmic side. Membrane, coated pit; Peripheral membrane protein; Cytoplasmic side. Cytoplasm, cytoskeleton, spindle {ECO:0000269|PubMed:21297582, ECO:0000305|PubMed:15858577}. Note=Cytoplasmic face of coated pits and vesicles. In complex with TACC3 and CKAP5 (forming the TACC3/ch-TOG/clathrin complex) localized t…	clathrin coat [GO:0030118]; clathrin-coated endocytic vesicle [GO:0045334]; clathrin coat of coated pit [GO:0030132]; clathrin coat of trans-Golgi network vesicle [GO:0030130]; clathrin complex [GO:0071439]; clathrin vesicle coat [GO:0030125]; cytoplasmic vesicle [GO:0031410]; cytosol [GO:0005829]; endolysosome membrane [GO:0036020]; membrane [GO:0016020]; plasma membrane [GO:0005886]; postsynapt…	antigen processing and presentation of exogenous peptide antigen via MHC class II [GO:0019886]; cell cycle [GO:0007049]; cell division [GO:0051301]; clathrin coat assembly [GO:0048268]; clathrin-dependent endocytosis [GO:0072583]; intracellular protein transport [GO:0006886]; low-density lipoprotein particle clearance [GO:0034383]; low-density lipoprotein particle receptor catabolic process [GO:0…	clathrin heavy chain binding [GO:0032050]; GTPase binding [GO:0051020]; peptide binding [GO:0042277]; protein-containing complex binding [GO:0044877]; structural molecule activity [GO:0005198]	CLCA_HUMAN	5|2|3|4	14	3.5	4	0|0|0|0	0.98	1	0.98	1	0.98	35	0	P09496	59	2.9	14
KLHL6-BioID2	P46779	60S ribosomal protein L28 (Large ribosomal subunit protein eL28)	RPL28	137	RL28_HUMAN	0	cell body [GO:0044297]; cytoplasmic ribonucleoprotein granule [GO:0036464]; cytosol [GO:0005829]; cytosolic large ribosomal subunit [GO:0022625]; dendrite [GO:0030425]; extracellular exosome [GO:0070062]; membrane [GO:0016020]	nuclear-transcribed mRNA catabolic process, nonsense-mediated decay [GO:0000184]; SRP-dependent cotranslational protein targeting to membrane [GO:0006614]; translation [GO:0006412]; translational initiation [GO:0006413]; viral transcription [GO:0019083]	RNA binding [GO:0003723]; structural constituent of ribosome [GO:0003735]	RL28_HUMAN	15|16|19|12	62	15.5	4	2|4|4|4	0.98	1	0.98	1	0.98	4.43	0	P46779	109	5.7	24
KLHL6-BioID2	P49711	Transcriptional repressor CTCF (11-zinc finger protein) (CCCTC-binding factor) (CTCFL paralog)	CTCF	727	CTCF_HUMAN	SUBCELLULAR LOCATION: Nucleus, nucleoplasm {ECO:0000269|PubMed:28319062}. Chromosome {ECO:0000269|PubMed:26321640}. Chromosome, centromere {ECO:0000269|PubMed:26321640}. Note=May translocate to the nucleolus upon cell differentiation. Associates with both centromeres and chromosomal arms during metaphase. Associates with the H19 ICR in mitotic chromosomes. May be preferentially excluded from hete…	chromosome, centromeric region [GO:0000775]; condensed chromosome [GO:0000793]; nucleolus [GO:0005730]; nucleoplasm [GO:0005654]; nucleus [GO:0005634]	chromosome segregation [GO:0007059]; DNA methylation [GO:0006306]; maintenance of DNA methylation [GO:0010216]; negative regulation of cell population proliferation [GO:0008285]; negative regulation of transcription, DNA-templated [GO:0045892]; negative regulation of transcription by RNA polymerase II [GO:0000122]; nucleosome positioning [GO:0016584]; positive regulation of gene expression [GO:00…	chromatin insulator sequence binding [GO:0043035]; DNA-binding transcription factor activity [GO:0003700]; DNA-binding transcription repressor activity, RNA polymerase II-specific [GO:0001227]; RNA polymerase II cis-regulatory region sequence-specific DNA binding [GO:0000978]; sequence-specific DNA binding [GO:0043565]; transcription regulatory region sequence-specific DNA binding [GO:0000976]; z…	CTCF_HUMAN	2|5|3|4	14	3.5	4	0|0|0|0	0.98	1	0.98	1	0.98	35	0	P49711	30	2.1	7
KLHL6-BioID2	Q13610	Periodic tryptophan protein 1 homolog (Keratinocyte protein IEF SSP 9502)	PWP1	501	PWP1_HUMAN	SUBCELLULAR LOCATION: Nucleus {ECO:0000269|PubMed:7828893}. Nucleus, nucleolus {ECO:0000269|PubMed:29065309}. Chromosome {ECO:0000269|PubMed:29065309}. Note=Associates with chromatin regions of rDNA. {ECO:0000269|PubMed:29065309}.	chromosome [GO:0005694]; Golgi apparatus [GO:0005794]; nucleolus [GO:0005730]; nucleus [GO:0005634]	histone H4-K20 trimethylation [GO:0034773]; negative regulation of peptidyl-serine phosphorylation of STAT protein [GO:0033140]; positive regulation of stem cell differentiation [GO:2000738]; positive regulation of transcription of nucleolar large rRNA by RNA polymerase I [GO:1901838]; ribosome biogenesis [GO:0042254]; transcription, DNA-templated [GO:0006351]	H4K20me3 modified histone binding [GO:1990889]	PWP1_HUMAN	4|4|2|3	13	3.25	4	0|0|0|0	0.98	1	0.98	1	0.98	32.5	0	Q13610	28	1.8	5
KLHL6-BioID2	Q5C9Z4	Nucleolar MIF4G domain-containing protein 1 (SGD1 homolog)	NOM1	860	NOM1_HUMAN	SUBCELLULAR LOCATION: Nucleus, nucleolus {ECO:0000269|PubMed:15715967, ECO:0000269|PubMed:17965019}.	nucleolus [GO:0005730]	hair follicle maturation [GO:0048820]; ribosomal small subunit biogenesis [GO:0042274]	RNA binding [GO:0003723]	NOM1_HUMAN	6|2|8|3	19	4.75	4	0|0|0|0	0.98	1	0.98	1	0.98	47.5	0	Q5C9Z4	12	1.3	4
KLHL6-BioID2	Q86V48	Leucine zipper protein 1	LUZP1	1076	LUZP1_HUMAN	SUBCELLULAR LOCATION: Nucleus. Note=Also detected in soma and dendrites of neurons. {ECO:0000250}.	extracellular exosome [GO:0070062]; membrane [GO:0016020]; nucleus [GO:0005634]	artery development [GO:0060840]; neural fold bending [GO:0021503]; ventricular septum development [GO:0003281]	0	LUZP1_HUMAN	9|8|6|9	32	8	4	0|1|1|2	0.98	1	0.98	1	0.98	8	0	Q86V48	33	10.9	38
KLHL6-BioID2	Q02790	Peptidyl-prolyl cis-trans isomerase FKBP4 (PPIase FKBP4) (EC 5.2.1.8) (51 kDa FK506-binding protein) (FKBP51) (52 kDa FK506-binding protein) (52 kDa FKBP) (FKBP-52) (59 kDa immunophilin) (p59) (FK506-binding protein 4) (FKBP-4) (FKBP59) (HSP-binding immunophilin) (HBI) (Immunophilin FKBP52) (Rotamase) [Cleaved into: Peptidyl-prolyl cis-trans isomerase FKBP4, N-terminally processed]	FKBP4	459	FKBP4_HUMAN	SUBCELLULAR LOCATION: Cytoplasm, cytosol {ECO:0000269|PubMed:2378870}. Mitochondrion {ECO:0000269|PubMed:21730050}. Nucleus {ECO:0000250|UniProtKB:P30416}. Cytoplasm, cytoskeleton {ECO:0000250|UniProtKB:Q9QVC8}. Cell projection, axon {ECO:0000250|UniProtKB:Q9QVC8}. Note=Shuttles from mitochondria to nucleus; co-localizes in mitochondria with the glucocorticoid receptor (PubMed:21730050). Colocali…	axonal growth cone [GO:0044295]; cytoplasm [GO:0005737]; cytosol [GO:0005829]; extracellular exosome [GO:0070062]; microtubule [GO:0005874]; mitochondrion [GO:0005739]; neuronal cell body [GO:0043025]; nucleoplasm [GO:0005654]; perinuclear region of cytoplasm [GO:0048471]; protein-containing complex [GO:0032991]	androgen receptor signaling pathway [GO:0030521]; chaperone-mediated protein folding [GO:0061077]; copper ion transport [GO:0006825]; embryo implantation [GO:0007566]; male sex differentiation [GO:0046661]; negative regulation of microtubule polymerization [GO:0031115]; negative regulation of microtubule polymerization or depolymerization [GO:0031111]; negative regulation of neuron projection dev…	ATP binding [GO:0005524]; copper-dependent protein binding [GO:0032767]; FK506 binding [GO:0005528]; glucocorticoid receptor binding [GO:0035259]; GTP binding [GO:0005525]; heat shock protein binding [GO:0031072]; peptidyl-prolyl cis-trans isomerase activity [GO:0003755]; phosphoprotein binding [GO:0051219]; protein-macromolecule adaptor activity [GO:0030674]; RNA binding [GO:0003723]; tau protei…	FKBP4_HUMAN	2|5|4|2	13	3.25	4	0|0|0|0	0.97	1	0.97	1	0.97	32.5	0.01	Q02790	95	6.7	52
KLHL6-BioID2	Q14511	Enhancer of filamentation 1 (hEF1) (CRK-associated substrate-related protein) (CAS-L) (CasL) (Cas scaffolding protein family member 2) (Neural precursor cell expressed developmentally down-regulated protein 9) (NEDD-9) (Renal carcinoma antigen NY-REN-12) (p105) [Cleaved into: Enhancer of filamentation 1 p55]	NEDD9	834	CASL_HUMAN	SUBCELLULAR LOCATION: Cytoplasm, cell cortex. Nucleus. Golgi apparatus. Cell projection, lamellipodium. Cytoplasm. Cell junction, focal adhesion. Note=Localizes to both the cell nucleus and the cell periphery and is differently localized in fibroblasts and epithelial cells. In fibroblasts is predominantly nuclear and in some cells is present in the Golgi apparatus. In epithelial cells localized p…	cell cortex [GO:0005938]; cytoplasm [GO:0005737]; cytosol [GO:0005829]; focal adhesion [GO:0005925]; Golgi apparatus [GO:0005794]; lamellipodium [GO:0030027]; nucleoplasm [GO:0005654]; nucleus [GO:0005634]; plasma membrane [GO:0005886]; spindle [GO:0005819]; spindle pole [GO:0000922]	actin filament bundle assembly [GO:0051017]; actin filament reorganization [GO:0090527]; activation of GTPase activity [GO:0090630]; cell adhesion [GO:0007155]; cell cycle [GO:0007049]; cell division [GO:0051301]; cell migration [GO:0016477]; cytoskeleton organization [GO:0007010]; integrin-mediated signaling pathway [GO:0007229]; positive regulation of cell migration [GO:0030335]; positive regul…	protein tyrosine kinase binding [GO:1990782]	CASL_HUMAN	6|5|6|4	21	5.25	4	1|0|0|1	0.97	0.99	0.97	0.99	0.97	10.5	0.01	Q14511	0	0	0
KLHL6-BioID2	Q14571	Inositol 1,4,5-trisphosphate receptor type 2 (IP3 receptor isoform 2) (IP3R 2) (InsP3R2) (Type 2 inositol 1,4,5-trisphosphate receptor) (Type 2 InsP3 receptor)	ITPR2	2701	ITPR2_HUMAN	SUBCELLULAR LOCATION: Endoplasmic reticulum membrane; Multi-pass membrane protein.	cell cortex [GO:0005938]; cytoplasmic vesicle membrane [GO:0030659]; endoplasmic reticulum [GO:0005783]; endoplasmic reticulum membrane [GO:0005789]; integral component of membrane [GO:0016021]; membrane [GO:0016020]; nucleoplasm [GO:0005654]; plasma membrane [GO:0005886]; platelet dense tubular network membrane [GO:0031095]; receptor complex [GO:0043235]; sarcoplasmic reticulum [GO:0016529]; sar…	cellular response to cAMP [GO:0071320]; cellular response to ethanol [GO:0071361]; platelet activation [GO:0030168]; regulation of cardiac conduction [GO:1903779]; regulation of insulin secretion [GO:0050796]; release of sequestered calcium ion into cytosol [GO:0051209]; response to hypoxia [GO:0001666]; signal transduction [GO:0007165]	calcium ion binding [GO:0005509]; calcium ion transmembrane transporter activity [GO:0015085]; inositol 1,4,5 trisphosphate binding [GO:0070679]; inositol 1,4,5-trisphosphate-sensitive calcium-release channel activity [GO:0005220]; ion channel binding [GO:0044325]; phosphatidylinositol binding [GO:0035091]; scaffold protein binding [GO:0097110]	ITPR2_HUMAN	8|5|12|4	29	7.25	4	1|0|1|0	0.97	1	0.97	1	0.97	14.5	0.01	Q14571	5	4.4	10
KLHL6-BioID2	Q8NDB2	B-cell scaffold protein with ankyrin repeats	BANK1	785	BANK1_HUMAN	0	0	B cell activation [GO:0042113]; negative regulation of B cell activation [GO:0050869]; negative regulation of interleukin-6 production [GO:0032715]; negative regulation of protein kinase B signaling [GO:0051898]; negative regulation of translational initiation [GO:0045947]; positive regulation of MAPK cascade [GO:0043410]; positive regulation of peptidyl-tyrosine phosphorylation [GO:0050731]; res…	protein tyrosine kinase binding [GO:1990782]; signaling receptor binding [GO:0005102]	BANK1_HUMAN	2|4|4|2	12	3	4	0|0|0|0	0.97	1	0.97	1	0.97	30	0.01	Q8NDB2	0	0	0
KLHL6-BioID2	Q9BRJ6	Uncharacterized protein C7orf50	C7orf50	194	CG050_HUMAN	0	0	0	RNA binding [GO:0003723]	CG050_HUMAN	5|3|5|4	17	4.25	4	0|0|1|0	0.97	1	0.97	1	0.97	17	0.01	Q9BRJ6	25	1.5	5
KLHL6-BioID2	Q9H4L4	Sentrin-specific protease 3 (EC 3.4.22.-) (SUMO-1-specific protease 3) (Sentrin/SUMO-specific protease SENP3)	SENP3	574	SENP3_HUMAN	SUBCELLULAR LOCATION: Nucleus, nucleolus {ECO:0000269|PubMed:19680224}. Nucleus, nucleoplasm {ECO:0000269|PubMed:19015314, ECO:0000269|PubMed:19680224}. Cytoplasm {ECO:0000250|UniProtKB:Q9EP97}. Note=Redistributes between the nucleolus and the nucleoplasm in response to mild oxidative stress (PubMed:19680224). Mainly found in the nucleoplasm, with low levels detected in the cytoplasmic and chroma…	cytoplasm [GO:0005737]; MLL1 complex [GO:0071339]; nucleolus [GO:0005730]; nucleoplasm [GO:0005654]; nucleus [GO:0005634]	protein desumoylation [GO:0016926]; rRNA processing [GO:0006364]	cysteine-type peptidase activity [GO:0008234]	SENP3_HUMAN	3|3|2|3	11	2.75	4	0|0|0|0	0.97	0.99	0.97	0.99	0.97	27.5	0.01	Q9H4L4	27	1.9	4
KLHL6-BioID2	Q12931	Heat shock protein 75 kDa, mitochondrial (HSP 75) (TNFR-associated protein 1) (Tumor necrosis factor type 1 receptor-associated protein) (TRAP-1)	TRAP1	704	TRAP1_HUMAN	SUBCELLULAR LOCATION: Mitochondrion {ECO:0000269|PubMed:23564345}. Mitochondrion inner membrane {ECO:0000269|PubMed:23564345}. Mitochondrion matrix {ECO:0000269|PubMed:23564345}.	membrane [GO:0016020]; mitochondrial inner membrane [GO:0005743]; mitochondrial intermembrane space [GO:0005758]; mitochondrial matrix [GO:0005759]; mitochondrion [GO:0005739]; nucleoplasm [GO:0005654]	chaperone-mediated protein folding [GO:0061077]; negative regulation of cellular respiration [GO:1901856]; negative regulation of intrinsic apoptotic signaling pathway in response to hydrogen peroxide [GO:1903751]; negative regulation of reactive oxygen species biosynthetic process [GO:1903427]; protein folding [GO:0006457]; translational attenuation [GO:0009386]	ATP binding [GO:0005524]; protein kinase binding [GO:0019901]; RNA binding [GO:0003723]; tumor necrosis factor receptor binding [GO:0005164]; unfolded protein binding [GO:0051082]	TRAP1_HUMAN	11|9|9|9	38	9.5	4	3|0|0|0	0.96	0.98	0.96	0.98	0.96	12.67	0.01	Q12931	118	7	43
KLHL6-BioID2	Q96GQ7	Probable ATP-dependent RNA helicase DDX27 (EC 3.6.4.13) (DEAD box protein 27)	DDX27	796	DDX27_HUMAN	SUBCELLULAR LOCATION: Nucleus, nucleolus {ECO:0000269|PubMed:25825154}. Chromosome {ECO:0000269|PubMed:20813266}. Note=Associates with 60S and 90S pre-ribosomal particles (PubMed:25825154). {ECO:0000269|PubMed:25825154}.	chromosome [GO:0005694]; nucleolus [GO:0005730]	rRNA processing [GO:0006364]	ATP binding [GO:0005524]; RNA binding [GO:0003723]; RNA helicase activity [GO:0003724]	DDX27_HUMAN	3|5|5|3	16	4	4	0|0|1|0	0.96	1	0.96	1	0.96	16	0.01	Q96GQ7	41	5.1	27
KLHL6-BioID2	Q8N9T8	Protein KRI1 homolog	KRI1	703	KRI1_HUMAN	0	90S preribosome [GO:0030686]; nucleolus [GO:0005730]	endonucleolytic cleavage in ITS1 to separate SSU-rRNA from 5.8S rRNA and LSU-rRNA from tricistronic rRNA transcript (SSU-rRNA, 5.8S rRNA, LSU-rRNA) [GO:0000447]	RNA binding [GO:0003723]	KRI1_HUMAN	2|2|2|3	9	2.25	4	0|0|0|0	0.95	0.99	0.95	0.99	0.95	22.5	0.01	Q8N9T8	38	2	6
KLHL6-BioID2	Q96MX6	WD repeat-containing protein 92 (WD repeat-containing protein Monad)	WDR92	357	WDR92_HUMAN	0	0	apoptotic process [GO:0006915]	ubiquitin binding [GO:0043130]	WDR92_HUMAN	9|9|8|9	35	8.75	4	1|2|2|3	0.95	0.96	0.95	0.96	0.95	4.38	0.01	Q96MX6	4	1	1
KLHL6-BioID2	Q9UBK9	Protein UXT (Androgen receptor trapped clone 27 protein) (ART-27) (Ubiquitously expressed transcript protein)	UXT	157	UXT_HUMAN	SUBCELLULAR LOCATION: [Isoform 1]: Cytoplasm {ECO:0000269|PubMed:21307340}.; SUBCELLULAR LOCATION: Cytoplasm {ECO:0000269|PubMed:21307340, ECO:0000305|PubMed:28106301}. Nucleus {ECO:0000269|PubMed:11854421, ECO:0000269|PubMed:17620405, ECO:0000269|PubMed:21307340, ECO:0000305|PubMed:28106301}. Cytoplasm, cytoskeleton, microtubule organizing center, centrosome {ECO:0000269|PubMed:16221885}. Cytopl…	centrosome [GO:0005813]; chromatin [GO:0000785]; cytoplasm [GO:0005737]; cytoskeleton [GO:0005856]; mediator complex [GO:0016592]; nucleoplasm [GO:0005654]; nucleus [GO:0005634]; spindle pole [GO:0000922]	apoptotic process [GO:0006915]; centrosome cycle [GO:0007098]; microtubule cytoskeleton organization [GO:0000226]; mitochondrion transport along microtubule [GO:0047497]; negative regulation of G0 to G1 transition [GO:0070317]; negative regulation of transcription by RNA polymerase II [GO:0000122]; positive regulation of transcription by RNA polymerase II [GO:0045944]; regulation of transcription…	beta-tubulin binding [GO:0048487]; chromatin binding [GO:0003682]; microtubule binding [GO:0008017]; transcription coregulator activity [GO:0003712]; transcription corepressor activity [GO:0003714]	UXT_HUMAN	3|2|2|2	9	2.25	4	0|0|0|0	0.95	0.99	0.95	0.99	0.95	22.5	0.01	Q9UBK9	0	0	0
KLHL6-BioID2	P11182	Lipoamide acyltransferase component of branched-chain alpha-keto acid dehydrogenase complex, mitochondrial (EC 2.3.1.168) (52 kDa mitochondrial autoantigen of primary biliary cirrhosis) (Branched chain 2-oxo-acid dehydrogenase complex component E2) (BCOADC-E2) (Branched-chain alpha-keto acid dehydrogenase complex component E2) (BCKAD-E2) (BCKADE2) (Dihydrolipoamide acetyltransferase component of …	DBT	482	ODB2_HUMAN	SUBCELLULAR LOCATION: Mitochondrion matrix.	cytoplasm [GO:0005737]; mitochondrial alpha-ketoglutarate dehydrogenase complex [GO:0005947]; mitochondrial matrix [GO:0005759]; mitochondrial nucleoid [GO:0042645]; mitochondrion [GO:0005739]	branched-chain amino acid catabolic process [GO:0009083]	acetyltransferase activity [GO:0016407]; dihydrolipoyllysine-residue (2-methylpropanoyl)transferase activity [GO:0043754]; lipoic acid binding [GO:0031405]; ubiquitin protein ligase binding [GO:0031625]	ODB2_HUMAN	13|7|9|6	35	8.75	4	3|0|0|0	0.93	0.99	0.93	0.99	0.93	11.67	0.02	P11182	89	30.9	169
KLHL6-BioID2	Q14980	Nuclear mitotic apparatus protein 1 (Nuclear matrix protein-22) (NMP-22) (Nuclear mitotic apparatus protein) (NuMA protein) (SP-H antigen)	NUMA1	2115	NUMA1_HUMAN	SUBCELLULAR LOCATION: Nucleus {ECO:0000269|PubMed:1541630, ECO:0000269|PubMed:23921553, ECO:0000269|PubMed:27462074}. Nucleus, nucleoplasm {ECO:0000269|PubMed:10811826}. Nucleus matrix {ECO:0000269|PubMed:10075938, ECO:0000269|PubMed:11956313, ECO:0000269|PubMed:1541636, ECO:0000269|PubMed:7962183}. Chromosome {ECO:0000269|PubMed:1541630}. Cytoplasm, cytoskeleton {ECO:0000269|PubMed:11956313, ECO…	cell cortex [GO:0005938]; cell cortex region [GO:0099738]; centrosome [GO:0005813]; chromosome [GO:0005694]; cortical microtubule [GO:0055028]; cytoplasmic microtubule bundle [GO:1905720]; cytosol [GO:0005829]; dendrite [GO:0030425]; extracellular exosome [GO:0070062]; extrinsic component of plasma membrane [GO:0019897]; Golgi apparatus [GO:0005794]; Golgi membrane [GO:0000139]; lateral cell cort…	anastral spindle assembly [GO:0055048]; astral microtubule organization [GO:0030953]; cell division [GO:0051301]; chromosome segregation [GO:0007059]; establishment of mitotic spindle orientation [GO:0000132]; Golgi ribbon formation [GO:0090161]; late endosome to Golgi transport [GO:0034499]; meiotic cell cycle [GO:0051321]; microtubule bundle formation [GO:0001578]; microtubule organizing center…	disordered domain specific binding [GO:0097718]; dynein complex binding [GO:0070840]; microtubule binding [GO:0008017]; microtubule minus-end binding [GO:0051011]; microtubule plus-end binding [GO:0051010]; phosphatidylinositol binding [GO:0035091]; protein-containing complex binding [GO:0044877]; protein C-terminus binding [GO:0008022]; protein domain specific binding [GO:0019904]; structural mo…	NUMA1_HUMAN	26|20|10|15	71	17.75	4	6|1|2|2	0.93	1	0.93	1	0.93	6.45	0.02	Q14980	78	48.4	271
KLHL6-BioID2	Q71UM5	40S ribosomal protein S27-like (Small ribosomal subunit protein eS27-like)	RPS27L	84	RS27L_HUMAN	0	cytosolic small ribosomal subunit [GO:0022627]; nucleus [GO:0005634]	activation of cysteine-type endopeptidase activity involved in apoptotic process [GO:0006919]; DNA damage response, signal transduction by p53 class mediator resulting in transcription of p21 class mediator [GO:0006978]; intrinsic apoptotic signaling pathway in response to DNA damage by p53 class mediator [GO:0042771]; mitotic G1 DNA damage checkpoint [GO:0031571]; positive regulation of translat…	cysteine-type endopeptidase activator activity involved in apoptotic process [GO:0008656]; metal ion binding [GO:0046872]; RNA binding [GO:0003723]; structural constituent of ribosome [GO:0003735]; translation activator activity [GO:0008494]	RS27L_HUMAN	5|5|6|6	22	5.5	4	2|0|0|0	0.93	0.95	0.93	0.95	0.93	11	0.02	Q71UM5	166	2.4	18
KLHL6-BioID2	Q8TDD1	ATP-dependent RNA helicase DDX54 (EC 3.6.4.13) (ATP-dependent RNA helicase DP97) (DEAD box RNA helicase 97 kDa) (DEAD box protein 54)	DDX54	881	DDX54_HUMAN	SUBCELLULAR LOCATION: Nucleus, nucleolus {ECO:0000269|PubMed:12429849}.	Golgi apparatus [GO:0005794]; membrane [GO:0016020]; nucleolus [GO:0005730]; nucleoplasm [GO:0005654]; nucleus [GO:0005634]	intracellular estrogen receptor signaling pathway [GO:0030520]; RNA metabolic process [GO:0016070]; RNA processing [GO:0006396]; rRNA processing [GO:0006364]	ATP binding [GO:0005524]; estrogen receptor binding [GO:0030331]; RNA binding [GO:0003723]; RNA helicase activity [GO:0003724]; signaling receptor binding [GO:0005102]; transcription corepressor activity [GO:0003714]	DDX54_HUMAN	2|2|2|2	8	2	4	0|0|0|0	0.93	0.93	0.93	0.93	0.93	20	0.02	Q8TDD1	49	4.1	12
KLHL6-BioID2	Q5T4S7	E3 ubiquitin-protein ligase UBR4 (EC 2.3.2.27) (600 kDa retinoblastoma protein-associated factor) (N-recognin-4) (RING-type E3 ubiquitin transferase UBR4) (Retinoblastoma-associated factor of 600 kDa) (RBAF600) (p600) (Zinc finger UBR1-type protein 1)	UBR4	5183	UBR4_HUMAN	SUBCELLULAR LOCATION: Membrane {ECO:0000305}; Multi-pass membrane protein {ECO:0000305}. Cytoplasm. Cytoplasm, cytoskeleton. Nucleus. Note=Concentrates at the leading edge of membrane structures involved in actin motility.	centrosome [GO:0005813]; cytosol [GO:0005829]; ficolin-1-rich granule membrane [GO:0101003]; integral component of membrane [GO:0016021]; membrane [GO:0016020]; nucleoplasm [GO:0005654]; plasma membrane [GO:0005886]; specific granule membrane [GO:0035579]; tertiary granule membrane [GO:0070821]	neutrophil degranulation [GO:0043312]; ubiquitin-dependent protein catabolic process [GO:0006511]; viral process [GO:0016032]	calmodulin binding [GO:0005516]; ubiquitin protein ligase activity [GO:0061630]; ubiquitin-protein transferase activity [GO:0004842]; zinc ion binding [GO:0008270]	UBR4_HUMAN	8|2|8|10	28	7	4	1|0|0|0	0.92	1	0.92	1	0.92	28	0.02	Q5T4S7	36	15.2	76
KLHL6-BioID2	Q93084	Sarcoplasmic/endoplasmic reticulum calcium ATPase 3 (SERCA3) (SR Ca(2+)-ATPase 3) (EC 7.2.2.10) (Calcium pump 3)	ATP2A3	1043	AT2A3_HUMAN	SUBCELLULAR LOCATION: Nucleus membrane {ECO:0000269|PubMed:15028735}; Multi-pass membrane protein {ECO:0000269|PubMed:15028735}. Endoplasmic reticulum membrane {ECO:0000269|PubMed:15028735}; Multi-pass membrane protein {ECO:0000269|PubMed:15028735}. Sarcoplasmic reticulum membrane {ECO:0000269|PubMed:15028735}; Multi-pass membrane protein {ECO:0000269|PubMed:15028735}.	endoplasmic reticulum [GO:0005783]; endoplasmic reticulum membrane [GO:0005789]; integral component of membrane [GO:0016021]; nuclear membrane [GO:0031965]; organelle membrane [GO:0031090]; platelet dense tubular network membrane [GO:0031095]; sarcoplasmic reticulum [GO:0016529]; sarcoplasmic reticulum membrane [GO:0033017]	activation of cysteine-type endopeptidase activity involved in apoptotic process [GO:0006919]; calcium ion transmembrane transport [GO:0070588]; calcium ion transport [GO:0006816]; calcium ion transport from cytosol to endoplasmic reticulum [GO:1903515]; cellular calcium ion homeostasis [GO:0006874]; intrinsic apoptotic signaling pathway in response to endoplasmic reticulum stress [GO:0070059]; i…	ATPase activity [GO:0016887]; ATP binding [GO:0005524]; calcium-dependent ATPase activity [GO:0030899]; calcium ion transmembrane transporter activity [GO:0015085]; calcium transmembrane transporter activity, phosphorylative mechanism [GO:0005388]; cysteine-type endopeptidase activator activity involved in apoptotic process [GO:0008656]; ion channel binding [GO:0044325]; metal ion binding [GO:004…	AT2A3_HUMAN	10|10|8|10	38	9.5	4	0|4|0|0	0.91	0.93	0.91	0.93	0.91	9.5	0.02	Q93084	35	2.7	20
KLHL6-BioID2	Q9NW13	RNA-binding protein 28 (RNA-binding motif protein 28)	RBM28	759	RBM28_HUMAN	SUBCELLULAR LOCATION: Nucleus, nucleolus {ECO:0000269|PubMed:12429849, ECO:0000269|PubMed:17081119, ECO:0000269|Ref.7}.	nucleolus [GO:0005730]; spliceosomal complex [GO:0005681]	mRNA processing [GO:0006397]; RNA splicing [GO:0008380]	RNA binding [GO:0003723]	RBM28_HUMAN	8|5|4|3	20	5	4	0|0|1|1	0.9	1	0.9	1	0.9	10	0.02	Q9NW13	54	3.4	29
KLHL6-BioID2	O00567	Nucleolar protein 56 (Nucleolar protein 5A)	NOP56	594	NOP56_HUMAN	SUBCELLULAR LOCATION: Nucleus, nucleolus {ECO:0000269|PubMed:12429849, ECO:0000269|PubMed:12777385, ECO:0000269|PubMed:9372940}. Cytoplasm {ECO:0000250|UniProtKB:Q9D6Z1}. Nucleus, nucleoplasm {ECO:0000305|PubMed:15574333}.	box C/D snoRNP complex [GO:0031428]; cytoplasm [GO:0005737]; fibrillar center [GO:0001650]; membrane [GO:0016020]; nucleolus [GO:0005730]; nucleoplasm [GO:0005654]; pre-snoRNP complex [GO:0070761]; small nucleolar ribonucleoprotein complex [GO:0005732]; small-subunit processome [GO:0032040]	rRNA processing [GO:0006364]	cadherin binding [GO:0045296]; histone methyltransferase binding [GO:1990226]; RNA binding [GO:0003723]; snoRNA binding [GO:0030515]	NOP56_HUMAN	8|8|6|5	27	6.75	4	0|1|2|2	0.89	0.99	0.89	0.99	0.89	5.4	0.03	O00567	96	5.9	50
KLHL6-BioID2	Q99623	Prohibitin-2 (B-cell receptor-associated protein BAP37) (D-prohibitin) (Repressor of estrogen receptor activity)	PHB2	299	PHB2_HUMAN	SUBCELLULAR LOCATION: Mitochondrion inner membrane {ECO:0000269|PubMed:20959514, ECO:0000269|PubMed:28017329}. Cytoplasm {ECO:0000269|PubMed:19496786, ECO:0000269|PubMed:32276428}. Nucleus {ECO:0000269|PubMed:19496786, ECO:0000269|PubMed:20959514}. Cell membrane {ECO:0000269|PubMed:22997079, ECO:0000269|PubMed:24003225}.; SUBCELLULAR LOCATION: [Isoform 1]: Mitochondrion inner membrane {ECO:000030…	axon [GO:0030424]; cell periphery [GO:0071944]; cell surface [GO:0009986]; cytoplasm [GO:0005737]; GABA-ergic synapse [GO:0098982]; glutamatergic synapse [GO:0098978]; mitochondrial inner membrane [GO:0005743]; mitochondrial outer membrane [GO:0005741]; mitochondrial prohibitin complex [GO:0035632]; mitochondrion [GO:0005739]; nuclear matrix [GO:0016363]; nucleus [GO:0005634]; plasma membrane [GO…	activation of phospholipase C activity [GO:0007202]; activation of protein kinase C activity [GO:1990051]; antiviral innate immune response [GO:0140374]; B cell activation [GO:0042113]; CD40 signaling pathway [GO:0023035]; cell migration [GO:0016477]; cellular response to hypoxia [GO:0071456]; cellular response to retinoic acid [GO:0071300]; immunoglobulin production [GO:0002377]; induction by vi…	amide binding [GO:0033218]; estrogen receptor binding [GO:0030331]; identical protein binding [GO:0042802]; protein C-terminus binding [GO:0008022]; protein heterodimerization activity [GO:0046982]; protein homodimerization activity [GO:0042803]; protein N-terminus binding [GO:0047485]; sphingolipid binding [GO:0046625]	PHB2_HUMAN	6|4|4|8	22	5.5	4	2|0|0|0	0.89	0.99	0.89	0.99	0.89	11	0.03	Q99623	95	5.9	47
KLHL6-BioID2	Q9UNX3	60S ribosomal protein L26-like 1 (Large ribosomal subunit protein uL24-like 1)	RPL26L1	145	RL26L_HUMAN	0	cytosolic large ribosomal subunit [GO:0022625]; extracellular exosome [GO:0070062]	cytoplasmic translation [GO:0002181]; ribosomal large subunit biogenesis [GO:0042273]	RNA binding [GO:0003723]; structural constituent of ribosome [GO:0003735]	RL26L_HUMAN	17|14|18|17	66	16.5	4	0|0|9|0	0.89	0.92	0.89	0.92	0.89	7.33	0.03	Q9UNX3	138	4.3	19
KLHL6-BioID2	Q13620	Cullin-4B (CUL-4B)	CUL4B	913	CUL4B_HUMAN	SUBCELLULAR LOCATION: Nucleus {ECO:0000269|PubMed:18593899, ECO:0000269|PubMed:19801544}.	Cul4B-RING E3 ubiquitin ligase complex [GO:0031465]; Cul4-RING E3 ubiquitin ligase complex [GO:0080008]; cullin-RING ubiquitin ligase complex [GO:0031461]; cytosol [GO:0005829]; extracellular exosome [GO:0070062]; nucleoplasm [GO:0005654]; SCF ubiquitin ligase complex [GO:0019005]	cellular response to DNA damage stimulus [GO:0006974]; DNA damage response, detection of DNA damage [GO:0042769]; G1/S transition of mitotic cell cycle [GO:0000082]; global genome nucleotide-excision repair [GO:0070911]; histone H2A monoubiquitination [GO:0035518]; neuron projection development [GO:0031175]; nucleotide-excision repair, DNA damage recognition [GO:0000715]; nucleotide-excision repa…	ubiquitin protein ligase binding [GO:0031625]; ubiquitin-protein transferase activity [GO:0004842]	CUL4B_HUMAN	6|3|6|6	21	5.25	4	2|0|0|0	0.88	0.95	0.88	0.95	0.88	10.5	0.03	Q13620	58	3	16
KLHL6-BioID2	P22087	rRNA 2'-O-methyltransferase fibrillarin (EC 2.1.1.-) (34 kDa nucleolar scleroderma antigen) (Histone-glutamine methyltransferase) (U6 snRNA 2'-O-methyltransferase fibrillarin)	FBL	321	FBRL_HUMAN	SUBCELLULAR LOCATION: Nucleus, nucleolus {ECO:0000269|PubMed:14583623, ECO:0000269|PubMed:19208757, ECO:0000269|PubMed:2026646, ECO:0000269|PubMed:2414294, ECO:0000269|PubMed:24352239}. Nucleus, nucleoplasm {ECO:0000250|UniProtKB:P35550}. Note=Fibrillar region of the nucleolus.	box C/D snoRNP complex [GO:0031428]; Cajal body [GO:0015030]; chromosome [GO:0005694]; dense fibrillar component [GO:0001651]; extracellular exosome [GO:0070062]; fibrillar center [GO:0001650]; granular component [GO:0001652]; membrane [GO:0016020]; nucleolus [GO:0005730]; nucleoplasm [GO:0005654]; nucleus [GO:0005634]; small-subunit processome [GO:0032040]	box C/D snoRNA 3'-end processing [GO:0000494]; histone glutamine methylation [GO:1990258]; osteoblast differentiation [GO:0001649]; rRNA methylation [GO:0031167]; rRNA processing [GO:0006364]; snoRNA localization [GO:0048254]	ATPase binding [GO:0051117]; histone-glutamine methyltransferase activity [GO:1990259]; RNA binding [GO:0003723]; rRNA methyltransferase activity [GO:0008649]; TFIID-class transcription factor complex binding [GO:0001094]	FBRL_HUMAN	5|4|4|5	18	4.5	4	1|1|1|0	0.85	0.93	0.85	0.93	0.85	6	0.03	P22087	161	4.8	33
KLHL6-BioID2	Q9H9Q2	COP9 signalosome complex subunit 7b (SGN7b) (Signalosome subunit 7b) (JAB1-containing signalosome subunit 7b)	COPS7B	264	CSN7B_HUMAN	SUBCELLULAR LOCATION: Cytoplasm. Nucleus.	COP9 signalosome [GO:0008180]; cytosol [GO:0005829]; nucleoplasm [GO:0005654]	COP9 signalosome assembly [GO:0010387]; nucleotide-excision repair, DNA damage recognition [GO:0000715]; post-translational protein modification [GO:0043687]; protein deneddylation [GO:0000338]; transcription-coupled nucleotide-excision repair [GO:0006283]; viral process [GO:0016032]	0	CSN7B_HUMAN	8|9|11|9	37	9.25	4	4|3|2|1	0.84	0.98	0.84	0.98	0.84	3.7	0.03	Q9H9Q2	10	1.4	2
KLHL6-BioID2	Q96HS1	Serine/threonine-protein phosphatase PGAM5, mitochondrial (EC 3.1.3.16) (Bcl-XL-binding protein v68) (Phosphoglycerate mutase family member 5)	PGAM5	289	PGAM5_HUMAN	SUBCELLULAR LOCATION: Mitochondrion outer membrane {ECO:0000269|PubMed:18387606}; Single-pass membrane protein {ECO:0000269|PubMed:18387606}. Note=Isoform 2 overexpression results in the formation of disconnected punctuate mitochondria distributed throughout the cytoplasm. Isoform 1 overexpression results in the clustering of mitochondria around the nucleus.	integral component of membrane [GO:0016021]; mitochondrial outer membrane [GO:0005741]; mitochondrion [GO:0005739]	macroautophagy [GO:0016236]; necroptotic process [GO:0070266]; negative regulation of cold-induced thermogenesis [GO:0120163]	GTPase activator activity [GO:0005096]; phosphatase activity [GO:0016791]; protein-containing complex binding [GO:0044877]; protein serine/threonine phosphatase activity [GO:0004722]	PGAM5_HUMAN	4|4|7|4	19	4.75	4	0|2|1|0	0.83	0.99	0.83	0.99	0.83	6.33	0.04	Q96HS1	73	5.2	29
KLHL6-BioID2	Q14739	Delta(14)-sterol reductase LBR (Delta-14-SR) (EC 1.3.1.70) (3-beta-hydroxysterol Delta (14)-reductase) (C-14 sterol reductase) (C14SR) (Integral nuclear envelope inner membrane protein) (LMN2R) (Lamin-B receptor) (Sterol C14-reductase)	LBR	615	LBR_HUMAN	SUBCELLULAR LOCATION: Nucleus inner membrane {ECO:0000269|PubMed:8157662}; Multi-pass membrane protein {ECO:0000255}. Endoplasmic reticulum membrane {ECO:0000269|PubMed:21327084}. Cytoplasm {ECO:0000269|PubMed:21327084}. Nucleus {ECO:0000269|PubMed:21327084}. Note=Nucleus; nuclear rim. {ECO:0000269|PubMed:21327084}.	cytoplasm [GO:0005737]; endoplasmic reticulum membrane [GO:0005789]; integral component of membrane [GO:0016021]; integral component of nuclear inner membrane [GO:0005639]; membrane [GO:0016020]; nuclear envelope [GO:0005635]; nuclear inner membrane [GO:0005637]; nuclear membrane [GO:0031965]; nucleus [GO:0005634]	cholesterol biosynthetic process [GO:0006695]; neutrophil differentiation [GO:0030223]; sterol biosynthetic process [GO:0016126]	chromo shadow domain binding [GO:0070087]; delta14-sterol reductase activity [GO:0050613]; DNA binding [GO:0003677]; lamin binding [GO:0005521]; NADPH binding [GO:0070402]; oxidoreductase activity, acting on the CH-CH group of donors [GO:0016627]; RNA binding [GO:0003723]	LBR_HUMAN	7|9|4|9	29	7.25	4	0|2|1|3	0.8	1	0.8	1	0.8	4.83	0.05	Q14739	54	5.7	24
KLHL6-BioID2	P05023	Sodium/potassium-transporting ATPase subunit alpha-1 (Na(+)/K(+) ATPase alpha-1 subunit) (EC 7.2.2.13) (Sodium pump subunit alpha-1)	ATP1A1	1023	AT1A1_HUMAN	SUBCELLULAR LOCATION: Cell membrane, sarcolemma {ECO:0000269|PubMed:7711835}; Multi-pass membrane protein {ECO:0000255}. Melanosome {ECO:0000269|PubMed:17081065}. Note=Identified by mass spectrometry in melanosome fractions from stage I to stage IV. {ECO:0000269|PubMed:17081065}.	apical plasma membrane [GO:0016324]; basolateral plasma membrane [GO:0016323]; caveola [GO:0005901]; endoplasmic reticulum [GO:0005783]; endosome [GO:0005768]; extracellular exosome [GO:0070062]; extracellular vesicle [GO:1903561]; Golgi apparatus [GO:0005794]; integral component of membrane [GO:0016021]; intercalated disc [GO:0014704]; lateral plasma membrane [GO:0016328]; melanosome [GO:0042470…	cardiac muscle cell action potential involved in contraction [GO:0086002]; cell communication by electrical coupling involved in cardiac conduction [GO:0086064]; cellular potassium ion homeostasis [GO:0030007]; cellular response to mechanical stimulus [GO:0071260]; cellular response to steroid hormone stimulus [GO:0071383]; cellular sodium ion homeostasis [GO:0006883]; ion transmembrane transport…	ADP binding [GO:0043531]; ankyrin binding [GO:0030506]; ATP binding [GO:0005524]; chaperone binding [GO:0051087]; phosphatase activity [GO:0016791]; phosphatidylinositol 3-kinase binding [GO:0043548]; potassium ion binding [GO:0030955]; protein domain specific binding [GO:0019904]; protein heterodimerization activity [GO:0046982]; protein kinase binding [GO:0019901]; sodium:potassium-exchanging A…	AT1A1_HUMAN	5|4|6|6	21	5.25	4	0|3|0|0	0.79	0.85	0.79	0.85	0.79	7	0.05	P05023	118	6.8	96
KLHL6-BioID2	P42696	RNA-binding protein 34 (RNA-binding motif protein 34)	RBM34	430	RBM34_HUMAN	SUBCELLULAR LOCATION: Nucleus, nucleolus {ECO:0000269|PubMed:12429849}.	nucleolus [GO:0005730]; nucleoplasm [GO:0005654]	0	RNA binding [GO:0003723]	RBM34_HUMAN	5|4|5|3	17	4.25	4	0|1|1|1	0.78	0.93	0.78	0.93	0.78	5.67	0.05	P42696	32	2.9	13
KLHL6-BioID2	Q9Y3C1	Nucleolar protein 16 (HBV pre-S2 trans-regulated protein 3)	NOP16	178	NOP16_HUMAN	SUBCELLULAR LOCATION: Nucleus, nucleolus {ECO:0000269|PubMed:12429849}.	intracellular membrane-bounded organelle [GO:0043231]; nucleolus [GO:0005730]; nucleoplasm [GO:0005654]	ribosomal large subunit biogenesis [GO:0042273]	RNA binding [GO:0003723]	NOP16_HUMAN	5|5|4|3	17	4.25	4	0|1|0|2	0.78	0.93	0.78	0.93	0.78	5.67	0.05	Q9Y3C1	19	3.2	7
KLHL6-BioID2	Q9Y3Y2	Chromatin target of PRMT1 protein (Friend of PRMT1 protein) (Small arginine- and glycine-rich protein) (SRAG)	CHTOP	248	CHTOP_HUMAN	SUBCELLULAR LOCATION: Nucleus {ECO:0000269|PubMed:19254951}. Nucleus, nucleolus {ECO:0000269|PubMed:19254951}. Nucleus, nucleoplasm {ECO:0000269|PubMed:23826332}. Nucleus speckle {ECO:0000269|PubMed:23299939, ECO:0000269|PubMed:23826332}. Note=Mostly associated with facultative heterochromatin (By similarity). Localizes to regions surrounding nuclear speckles known as perispeckles in which TREX c…	cytoplasmic ribonucleoprotein granule [GO:0036464]; nuclear speck [GO:0016607]; nucleolus [GO:0005730]; nucleoplasm [GO:0005654]; transcription export complex [GO:0000346]	mRNA 3'-end processing [GO:0031124]; mRNA export from nucleus [GO:0006406]; positive regulation of ATPase activity [GO:0032781]; positive regulation of cell population proliferation [GO:0008284]; positive regulation of helicase activity [GO:0051096]; positive regulation of histone methylation [GO:0031062]; RNA export from nucleus [GO:0006405]	methyl-CpG binding [GO:0008327]; RNA binding [GO:0003723]	CHTOP_HUMAN	5|6|6|5	22	5.5	4	1|1|0|3	0.78	0.87	0.78	0.87	0.78	4.4	0.05	Q9Y3Y2	51	3.3	11
KLHL6-BioID2	Q92621	Nuclear pore complex protein Nup205 (205 kDa nucleoporin) (Nucleoporin Nup205)	NUP205	2012	NU205_HUMAN	SUBCELLULAR LOCATION: Nucleus membrane {ECO:0000269|PubMed:12802065, ECO:0000269|PubMed:15229283}; Peripheral membrane protein {ECO:0000269|PubMed:12802065, ECO:0000269|PubMed:15229283}. Nucleus, nuclear pore complex {ECO:0000269|PubMed:12802065, ECO:0000269|PubMed:15229283, ECO:0000269|PubMed:9348540}. Note=Localized near the center, on both the cytoplasmic and nuclear side, of the NPC core stru…	host cell [GO:0043657]; membrane [GO:0016020]; nuclear envelope [GO:0005635]; nuclear membrane [GO:0031965]; nuclear periphery [GO:0034399]; nuclear pore [GO:0005643]; nuclear pore inner ring [GO:0044611]	intracellular transport of virus [GO:0075733]; mRNA export from nucleus [GO:0006406]; nuclear pore complex assembly [GO:0051292]; nuclear pore organization [GO:0006999]; nucleocytoplasmic transport [GO:0006913]; protein sumoylation [GO:0016925]; regulation of cellular response to heat [GO:1900034]; regulation of gene silencing by miRNA [GO:0060964]; regulation of glycolytic process [GO:0006110]; …	structural constituent of nuclear pore [GO:0017056]	NU205_HUMAN	10|12|7|7	36	9	4	3|4|1|1	0.77	1	0.77	1	0.77	4	0.06	Q92621	37	4.1	25
KLHL6-BioID2	Q7L2E3	ATP-dependent RNA helicase DHX30 (EC 3.6.4.13) (DEAH box protein 30)	DHX30	1194	DHX30_HUMAN	SUBCELLULAR LOCATION: Cytoplasm {ECO:0000269|PubMed:29100085}. Mitochondrion {ECO:0000269|PubMed:16825194, ECO:0000269|PubMed:29100085}. Mitochondrion matrix, mitochondrion nucleoid {ECO:0000269|PubMed:16825194, ECO:0000269|PubMed:18063578, ECO:0000269|PubMed:25683715}. Note=Localizes to mitochondrial RNA granules found in close proximity to the mitochondrial nucleoids (PubMed:16825194, PubMed:25…	cytoplasm [GO:0005737]; cytosol [GO:0005829]; mitochondrial nucleoid [GO:0042645]; mitochondrion [GO:0005739]; ribonucleoprotein granule [GO:0035770]	central nervous system development [GO:0007417]; mitochondrial large ribosomal subunit assembly [GO:1902775]	ATP binding [GO:0005524]; chromatin binding [GO:0003682]; double-stranded RNA binding [GO:0003725]; RNA binding [GO:0003723]; RNA helicase activity [GO:0003724]	DHX30_HUMAN	13|11|7|14	45	11.25	4	4|2|4|2	0.76	1	0.76	1	0.76	3.75	0.06	Q7L2E3	62	9.4	50
KLHL6-BioID2	Q8WTT2	Nucleolar complex protein 3 homolog (NOC3 protein homolog) (Factor for adipocyte differentiation 24) (NOC3-like protein) (Nucleolar complex-associated protein 3-like protein)	NOC3L	800	NOC3L_HUMAN	SUBCELLULAR LOCATION: Nucleus, nucleolus. Nucleus speckle.	mitochondrion [GO:0005739]; nuclear speck [GO:0016607]; nucleolus [GO:0005730]; nucleoplasm [GO:0005654]; nucleus [GO:0005634]	fat cell differentiation [GO:0045444]	chromatin binding [GO:0003682]; RNA binding [GO:0003723]	NOC3L_HUMAN	9|5|14|5	33	8.25	4	1|3|1|1	0.76	1	0.76	1	0.76	5.5	0.06	Q8WTT2	42	2.4	12
KLHL6-BioID2	P12235	ADP/ATP translocase 1 (ADP,ATP carrier protein 1) (ADP,ATP carrier protein, heart/skeletal muscle isoform T1) (Adenine nucleotide translocator 1) (ANT 1) (Solute carrier family 25 member 4)	SLC25A4	298	ADT1_HUMAN	SUBCELLULAR LOCATION: Mitochondrion inner membrane; Multi-pass membrane protein.	integral component of mitochondrial membrane [GO:0032592]; integral component of plasma membrane [GO:0005887]; mitochondrial inner membrane [GO:0005743]; mitochondrion [GO:0005739]	ADP transport [GO:0015866]; apoptotic mitochondrial changes [GO:0008637]; generation of precursor metabolites and energy [GO:0006091]; mitochondrial genome maintenance [GO:0000002]; negative regulation of necroptotic process [GO:0060546]; regulation of insulin secretion [GO:0050796]; viral process [GO:0016032]	adenine transmembrane transporter activity [GO:0015207]; ATP transmembrane transporter activity [GO:0005347]	ADT1_HUMAN	16|15|0|14	45	11.25	4	0|0|0|0	0.75	1	0.75	1	0.75	112.5	0.07	P12235	195	5.1	40
KLHL6-BioID2	P19388	DNA-directed RNA polymerases I, II, and III subunit RPABC1 (RNA polymerases I, II, and III subunit ABC1) (DNA-directed RNA polymerase II 23 kDa polypeptide) (DNA-directed RNA polymerase II subunit E) (RPB5 homolog) (XAP4)	POLR2E	210	RPAB1_HUMAN	SUBCELLULAR LOCATION: Nucleus {ECO:0000269|PubMed:9852112}.	cytosol [GO:0005829]; host cell nucleus [GO:0042025]; nucleoplasm [GO:0005654]; nucleus [GO:0005634]; RNA polymerase I complex [GO:0005736]; RNA polymerase II, core complex [GO:0005665]; RNA polymerase III complex [GO:0005666]	7-methylguanosine mRNA capping [GO:0006370]; fibroblast growth factor receptor signaling pathway [GO:0008543]; mRNA splicing, via spliceosome [GO:0000398]; positive regulation of gene expression, epigenetic [GO:0045815]; positive regulation of type I interferon production [GO:0032481]; positive regulation of viral transcription [GO:0050434]; regulation of gene silencing by miRNA [GO:0060964]; RNA…	DNA binding [GO:0003677]; DNA-directed 5'-3' RNA polymerase activity [GO:0003899]	RPAB1_HUMAN	5|6|5|5	21	5.25	4	1|2|2|0	0.75	0.88	0.75	0.88	0.75	4.2	0.07	P19388	61	2.2	12
KLHL6-BioID2	Q562R1	Beta-actin-like protein 2 (Kappa-actin)	ACTBL2	376	ACTBL_HUMAN	SUBCELLULAR LOCATION: Cytoplasm, cytoskeleton {ECO:0000250}.	actin filament [GO:0005884]; axon [GO:0030424]; cytoplasm [GO:0005737]; extracellular exosome [GO:0070062]; extracellular space [GO:0005615]; glutamatergic synapse [GO:0098978]; membrane [GO:0016020]; NuA4 histone acetyltransferase complex [GO:0035267]; synapse [GO:0045202]	axonogenesis [GO:0007409]; cell motility [GO:0048870]	ATP binding [GO:0005524]; protein kinase binding [GO:0019901]; structural constituent of postsynaptic actin cytoskeleton [GO:0098973]	ACTBL_HUMAN	12|10|0|13	35	8.75	4	0|0|0|0	0.75	1	0.75	1	0.75	87.5	0.07	Q562R1	329	9.1	129
KLHL6-BioID2	Q96KK5	Histone H2A type 1-H (H2A-clustered histone 12) (Histone H2A/s)	H2AC12	128	H2A1H_HUMAN	SUBCELLULAR LOCATION: Nucleus. Chromosome.	extracellular exosome [GO:0070062]; nuclear chromatin [GO:0000790]; nucleosome [GO:0000786]	chromatin organization [GO:0006325]; chromatin silencing [GO:0006342]	DNA binding [GO:0003677]; protein heterodimerization activity [GO:0046982]	H2A1H_HUMAN	9|9|4|0	22	5.5	4	0|0|0|0	0.75	1	0.75	1	0.75	55	0.07	Q96KK5	271	10.3	217
KLHL6-BioID2	Q9NVI7	ATPase family AAA domain-containing protein 3A	ATAD3A	634	ATD3A_HUMAN	SUBCELLULAR LOCATION: Mitochondrion inner membrane {ECO:0000269|PubMed:18063578, ECO:0000269|PubMed:20154147, ECO:0000269|PubMed:20332122, ECO:0000269|PubMed:20349121}; Single-pass membrane protein {ECO:0000269|PubMed:20154147, ECO:0000269|PubMed:20349121}. Mitochondrion matrix, mitochondrion nucleoid {ECO:0000269|PubMed:17210950, ECO:0000269|PubMed:18063578}. Note=In the mitochondrial inner memb…	integral component of membrane [GO:0016021]; mitochondrial inner membrane [GO:0005743]; mitochondrial nucleoid [GO:0042645]; mitochondrion [GO:0005739]	antiviral innate immune response [GO:0140374]; mitochondrion organization [GO:0007005]; negative regulation of apoptotic process [GO:0043066]; regulation of cell growth [GO:0001558]	ATP binding [GO:0005524]; identical protein binding [GO:0042802]; zinc ion binding [GO:0008270]	ATD3A_HUMAN	6|5|6|0	17	4.25	4	0|0|0|0	0.75	1	0.75	1	0.75	42.5	0.07	Q9NVI7	87	5.9	75
KLHL6-BioID2	Q96PK6	RNA-binding protein 14 (Paraspeckle protein 2) (PSP2) (RNA-binding motif protein 14) (RRM-containing coactivator activator/modulator) (Synaptotagmin-interacting protein) (SYT-interacting protein)	RBM14	669	RBM14_HUMAN	SUBCELLULAR LOCATION: Nucleus {ECO:0000269|PubMed:25385835}. Nucleus, nucleolus {ECO:0000269|PubMed:11790299}. Cytoplasm {ECO:0000269|PubMed:25385835}. Note=In punctate subnuclear structures often located adjacent to splicing speckles, called paraspeckles (PubMed:11790299). Cytoplasmic localization is crucial for its function in suppressing the formation of aberrant centriolar protein complexes (…	cytoplasm [GO:0005737]; nuclear speck [GO:0016607]; nucleolus [GO:0005730]; nucleoplasm [GO:0005654]; nucleus [GO:0005634]; ribonucleoprotein complex [GO:1990904]; transcription regulator complex [GO:0005667]	activation of innate immune response [GO:0002218]; centriole assembly [GO:0098534]; histone deacetylation [GO:0016575]; innate immune response [GO:0045087]; negative regulation of centriole replication [GO:0046600]; positive regulation of transcription by RNA polymerase II [GO:0045944]; response to hormone [GO:0009725]; SMAD protein signal transduction [GO:0060395]	mRNA binding [GO:0003729]; nuclear receptor transcription coactivator activity [GO:0030374]; RNA binding [GO:0003723]	RBM14_HUMAN	6|5|4|7	22	5.5	4	2|0|1|2	0.74	0.96	0.74	0.96	0.74	4.4	0.09	Q96PK6	52	2.2	8
KLHL6-BioID2	P09543	2',3'-cyclic-nucleotide 3'-phosphodiesterase (CNP) (CNPase) (EC 3.1.4.37)	CNP	421	CN37_HUMAN	SUBCELLULAR LOCATION: Membrane; Lipid-anchor. Melanosome. Note=Firmly bound to membrane structures of brain white matter. Identified by mass spectrometry in melanosome fractions from stage I to stage IV.	cytoplasm [GO:0005737]; cytosol [GO:0005829]; extracellular exosome [GO:0070062]; extracellular space [GO:0005615]; melanosome [GO:0042470]; membrane [GO:0016020]; microtubule [GO:0005874]; microvillus [GO:0005902]; mitochondrial inner membrane [GO:0005743]; mitochondrial outer membrane [GO:0005741]; myelin sheath abaxonal region [GO:0035748]; myelin sheath adaxonal region [GO:0035749]; nucleopla…	adult locomotory behavior [GO:0008344]; aging [GO:0007568]; axonogenesis [GO:0007409]; chemical synaptic transmission [GO:0007268]; cyclic nucleotide catabolic process [GO:0009214]; forebrain development [GO:0030900]; microtubule cytoskeleton organization [GO:0000226]; oligodendrocyte differentiation [GO:0048709]; regulation of mitochondrial membrane permeability [GO:0046902]; response to lipopol…	2',3'-cyclic-nucleotide 3'-phosphodiesterase activity [GO:0004113]; cyclic nucleotide binding [GO:0030551]; RNA binding [GO:0003723]	CN37_HUMAN	3|3|4|1	11	2.75	4	0|0|0|0	0.74	1	0.74	1	0.74	27.5	0.08	P09543	26	1.9	8
KLHL6-BioID2	P63244	Receptor of activated protein C kinase 1 (Cell proliferation-inducing gene 21 protein) (Guanine nucleotide-binding protein subunit beta-2-like 1) (Guanine nucleotide-binding protein subunit beta-like protein 12.3) (Human lung cancer oncogene 7 protein) (HLC-7) (Receptor for activated C kinase) (Small ribosomal subunit protein RACK1) [Cleaved into: Receptor of activated protein C kinase 1, N-termi…	RACK1	317	RACK1_HUMAN	SUBCELLULAR LOCATION: Cell membrane {ECO:0000269|PubMed:11312657, ECO:0000269|PubMed:17956333}; Peripheral membrane protein. Cytoplasm {ECO:0000269|PubMed:10849009, ECO:0000269|PubMed:11279199, ECO:0000269|PubMed:12958311, ECO:0000269|PubMed:19785988, ECO:0000269|PubMed:20499158, ECO:0000269|PubMed:20573744}. Cytoplasm, perinuclear region {ECO:0000269|PubMed:11279199, ECO:0000269|PubMed:12958311}…	cytoplasm [GO:0005737]; cytosol [GO:0005829]; cytosolic small ribosomal subunit [GO:0022627]; dendrite [GO:0030425]; extracellular exosome [GO:0070062]; intracellular membrane-bounded organelle [GO:0043231]; IRE1-RACK1-PP2A complex [GO:1990630]; midbody [GO:0030496]; mitochondrion [GO:0005739]; neuronal cell body [GO:0043025]; nucleoplasm [GO:0005654]; nucleus [GO:0005634]; perikaryon [GO:0043204…	activation of cysteine-type endopeptidase activity involved in apoptotic process [GO:0006919]; cell cycle [GO:0007049]; cellular response to glucose stimulus [GO:0071333]; cellular response to growth factor stimulus [GO:0071363]; gastrulation [GO:0007369]; negative regulation of cell growth [GO:0030308]; negative regulation of endoplasmic reticulum unfolded protein response [GO:1900102]; negative…	BH3 domain binding [GO:0051434]; cadherin binding [GO:0045296]; cyclin binding [GO:0030332]; cysteine-type endopeptidase activator activity involved in apoptotic process [GO:0008656]; enzyme binding [GO:0019899]; ion channel inhibitor activity [GO:0008200]; molecular adaptor activity [GO:0060090]; protein homodimerization activity [GO:0042803]; protein kinase C binding [GO:0005080]; protein phosp…	RACK1_HUMAN	4|6|0|3	13	3.25	4	0|0|0|1	0.73	1	0.73	1	0.73	13	0.1	P63244	135	6.7	47
KLHL6-BioID2	Q9BWE0	Replication initiator 1 (60 kDa origin-specific DNA-binding protein) (60 kDa replication initiation region protein) (ATT-binding protein) (DHFR oribeta-binding protein RIP60) (Zinc finger protein 464)	REPIN1	567	REPI1_HUMAN	SUBCELLULAR LOCATION: Nucleus {ECO:0000269|PubMed:10606657}.	nuclear origin of replication recognition complex [GO:0005664]; nucleoplasm [GO:0005654]	DNA replication [GO:0006260]	DNA binding [GO:0003677]; metal ion binding [GO:0046872]; RNA binding [GO:0003723]	REPI1_HUMAN	3|2|4|1	10	2.5	4	0|0|0|0	0.73	1	0.73	1	0.73	25	0.09	Q9BWE0	0	0	0
KLHL6-BioID2	Q14683	Structural maintenance of chromosomes protein 1A (SMC protein 1A) (SMC-1-alpha) (SMC-1A) (Sb1.8)	SMC1A	1233	SMC1A_HUMAN	SUBCELLULAR LOCATION: Nucleus {ECO:0000269|PubMed:12199140}. Chromosome {ECO:0000269|PubMed:12199140}. Chromosome, centromere, kinetochore {ECO:0000269|PubMed:12199140}. Note=Associates with chromatin. Before prophase it is scattered along chromosome arms. During prophase, most of cohesin complexes dissociate from chromatin probably because of phosphorylation by PLK, except at centromeres, where …	chromosome [GO:0005694]; chromosome, centromeric region [GO:0000775]; cohesin complex [GO:0008278]; condensed chromosome kinetochore [GO:0000777]; condensed nuclear chromosome [GO:0000794]; cytosol [GO:0005829]; kinetochore [GO:0000776]; meiotic cohesin complex [GO:0030893]; mitotic spindle pole [GO:0097431]; nuclear matrix [GO:0016363]; nucleoplasm [GO:0005654]; nucleus [GO:0005634]	cell division [GO:0051301]; DNA repair [GO:0006281]; meiotic cell cycle [GO:0051321]; mitotic sister chromatid cohesion [GO:0007064]; mitotic sister chromatid segregation [GO:0000070]; mitotic spindle assembly [GO:0090307]; response to DNA damage checkpoint signaling [GO:0072423]; response to radiation [GO:0009314]; sister chromatid cohesion [GO:0007062]; stem cell population maintenance [GO:0019…	ATP binding [GO:0005524]; chromatin binding [GO:0003682]; mediator complex binding [GO:0036033]; protein heterodimerization activity [GO:0046982]; RNA binding [GO:0003723]	SMC1A_HUMAN	19|16|21|11	67	16.75	4	3|3|9|3	0.72	0.99	0.72	0.99	0.72	3.72	0.11	Q14683	79	5.7	50
KLHL6-BioID2	O00483	Cytochrome c oxidase subunit NDUFA4 (Complex I-MLRQ) (CI-MLRQ) (NADH-ubiquinone oxidoreductase MLRQ subunit)	NDUFA4	81	NDUA4_HUMAN	SUBCELLULAR LOCATION: Mitochondrion inner membrane {ECO:0000269|PubMed:23746447, ECO:0000269|PubMed:30030519}; Single-pass membrane protein {ECO:0000269|PubMed:30030519}.	integral component of membrane [GO:0016021]; mitochondrial inner membrane [GO:0005743]; mitochondrial respiratory chain complex I [GO:0005747]; mitochondrial respiratory chain complex IV [GO:0005751]; mitochondrion [GO:0005739]	mitochondrial electron transport, cytochrome c to oxygen [GO:0006123]; mitochondrial electron transport, NADH to ubiquinone [GO:0006120]; proton transmembrane transport [GO:1902600]	NADH dehydrogenase (ubiquinone) activity [GO:0008137]; protein-containing complex binding [GO:0044877]	NDUA4_HUMAN	2|0|2|2	6	1.5	4	0|0|0|0	0.7	0.93	0.7	0.93	0.7	15	0.12	O00483	7	1.4	3
KLHL6-BioID2	O95801	Tetratricopeptide repeat protein 4 (TPR repeat protein 4)	TTC4	387	TTC4_HUMAN	SUBCELLULAR LOCATION: Nucleus {ECO:0000269|PubMed:18320024, ECO:0000269|PubMed:29251827}. Nucleus, nucleoplasm {ECO:0000269|PubMed:18320024}. Cytoplasm {ECO:0000269|PubMed:29251827}. Note=Predominantly nuclear in the G1 and S phases of cell cycle and is evenly distributed between the nucleus and cytoplasm in the G2 phase (By similarity). MSL1 can promote its nuclear localization (By similarity). …	cytoplasm [GO:0005737]; nucleoplasm [GO:0005654]; nucleus [GO:0005634]	defense response to virus [GO:0051607]; innate immune response [GO:0045087]	0	TTC4_HUMAN	2|2|2|1	7	1.75	4	0|0|0|0	0.7	0.93	0.7	0.93	0.7	17.5	0.12	O95801	1	1	1
KLHL6-BioID2	P14625	Endoplasmin (94 kDa glucose-regulated protein) (GRP-94) (Heat shock protein 90 kDa beta member 1) (Tumor rejection antigen 1) (gp96 homolog)	HSP90B1	803	ENPL_HUMAN	SUBCELLULAR LOCATION: Endoplasmic reticulum lumen {ECO:0000305|PubMed:12475965}. Sarcoplasmic reticulum lumen {ECO:0000250|UniProtKB:P41148}. Melanosome {ECO:0000269|PubMed:12643545, ECO:0000269|PubMed:17081065}. Note=Identified by mass spectrometry in melanosome fractions from stage I to stage IV. {ECO:0000269|PubMed:12643545, ECO:0000269|PubMed:17081065}.	collagen-containing extracellular matrix [GO:0062023]; cytosol [GO:0005829]; endocytic vesicle lumen [GO:0071682]; endoplasmic reticulum [GO:0005783]; endoplasmic reticulum chaperone complex [GO:0034663]; endoplasmic reticulum lumen [GO:0005788]; endoplasmic reticulum membrane [GO:0005789]; extracellular exosome [GO:0070062]; extracellular region [GO:0005576]; focal adhesion [GO:0005925]; melanos…	actin rod assembly [GO:0031247]; ATF6-mediated unfolded protein response [GO:0036500]; cellular protein metabolic process [GO:0044267]; cellular response to ATP [GO:0071318]; cytokine-mediated signaling pathway [GO:0019221]; negative regulation of apoptotic process [GO:0043066]; post-translational protein modification [GO:0043687]; protein folding [GO:0006457]; protein folding in endoplasmic reti…	ATP binding [GO:0005524]; calcium ion binding [GO:0005509]; low-density lipoprotein particle receptor binding [GO:0050750]; protein phosphatase binding [GO:0019903]; RNA binding [GO:0003723]; unfolded protein binding [GO:0051082]	ENPL_HUMAN	2|2|0|2	6	1.5	4	0|0|0|0	0.7	0.93	0.7	0.93	0.7	15	0.12	P14625	186	13.1	96
KLHL6-BioID2	P46087	Probable 28S rRNA (cytosine(4447)-C(5))-methyltransferase (EC 2.1.1.-) (Nucleolar protein 1) (Nucleolar protein 2 homolog) (Proliferating-cell nucleolar antigen p120) (Proliferation-associated nucleolar protein p120)	NOP2	812	NOP2_HUMAN	SUBCELLULAR LOCATION: Nucleus, nucleolus {ECO:0000269|PubMed:12429849}.	nucleolus [GO:0005730]; nucleoplasm [GO:0005654]	maturation of LSU-rRNA [GO:0000470]; positive regulation of cell population proliferation [GO:0008284]; regulation of signal transduction by p53 class mediator [GO:1901796]; regulation of transcription by RNA polymerase II [GO:0006357]; ribosomal large subunit assembly [GO:0000027]; RNA methylation [GO:0001510]; rRNA base methylation [GO:0070475]	RNA binding [GO:0003723]; rRNA (cytosine-C5-)-methyltransferase activity [GO:0009383]	NOP2_HUMAN	15|18|19|16	68	17	4	7|6|6|4	0.7	0.98	0.7	0.98	0.7	2.96	0.12	P46087	91	6	41
KLHL6-BioID2	Q92504	Zinc transporter SLC39A7 (Histidine-rich membrane protein Ke4) (Really interesting new gene 5 protein) (Solute carrier family 39 member 7) (Zrt-, Irt-like protein 7) (ZIP7)	SLC39A7	469	S39A7_HUMAN	SUBCELLULAR LOCATION: Endoplasmic reticulum membrane; Multi-pass membrane protein. Golgi apparatus, cis-Golgi network membrane.	endoplasmic reticulum [GO:0005783]; endoplasmic reticulum membrane [GO:0005789]; Golgi apparatus [GO:0005794]; integral component of membrane [GO:0016021]; membrane [GO:0016020]; nucleoplasm [GO:0005654]	cellular zinc ion homeostasis [GO:0006882]; zinc ion transmembrane transport [GO:0071577]	zinc ion transmembrane transporter activity [GO:0005385]	S39A7_HUMAN	0|2|2|2	6	1.5	4	0|0|0|0	0.7	0.93	0.7	0.93	0.7	15	0.12	Q92504	11	1	1
KLHL6-BioID2	Q9BT78	COP9 signalosome complex subunit 4 (SGN4) (Signalosome subunit 4) (JAB1-containing signalosome subunit 4)	COPS4	406	CSN4_HUMAN	SUBCELLULAR LOCATION: Cytoplasm {ECO:0000269|PubMed:9535219}. Nucleus {ECO:0000269|PubMed:9535219}. Cytoplasmic vesicle, secretory vesicle, synaptic vesicle {ECO:0000269|PubMed:21102408}.	cell junction [GO:0030054]; COP9 signalosome [GO:0008180]; cytosol [GO:0005829]; nuclear speck [GO:0016607]; nucleoplasm [GO:0005654]; nucleus [GO:0005634]; synaptic vesicle [GO:0008021]	nucleotide-excision repair, DNA damage recognition [GO:0000715]; post-translational protein modification [GO:0043687]; protein deneddylation [GO:0000338]; transcription-coupled nucleotide-excision repair [GO:0006283]	NEDD8-specific protease activity [GO:0019784]	CSN4_HUMAN	24|25|29|20	98	24.5	4	7|9|9|9	0.7	1	0.7	1	0.7	2.88	0.12	Q9BT78	48	2.3	8
KLHL6-BioID2	P36957	Dihydrolipoyllysine-residue succinyltransferase component of 2-oxoglutarate dehydrogenase complex, mitochondrial (EC 2.3.1.61) (2-oxoglutarate dehydrogenase complex component E2) (OGDC-E2) (Dihydrolipoamide succinyltransferase component of 2-oxoglutarate dehydrogenase complex) (E2K)	DLST	453	ODO2_HUMAN	SUBCELLULAR LOCATION: Mitochondrion matrix {ECO:0000305|PubMed:29211711}. Nucleus {ECO:0000269|PubMed:29211711}. Note=Mainly localizes in the mitochondrion. A small fraction localizes to the nucleus, where the 2-oxoglutarate dehydrogenase complex is required for histone succinylation. {ECO:0000269|PubMed:29211711}.	membrane [GO:0016020]; mitochondrial matrix [GO:0005759]; mitochondrion [GO:0005739]; nucleus [GO:0005634]; oxoglutarate dehydrogenase complex [GO:0045252]	2-oxoglutarate metabolic process [GO:0006103]; generation of precursor metabolites and energy [GO:0006091]; histone succinylation [GO:0106077]; L-lysine catabolic process to acetyl-CoA via saccharopine [GO:0033512]; lysine catabolic process [GO:0006554]; succinyl-CoA metabolic process [GO:0006104]; tricarboxylic acid cycle [GO:0006099]	dihydrolipoyllysine-residue succinyltransferase activity [GO:0004149]; transferase activity, transferring acyl groups [GO:0016746]	ODO2_HUMAN	7|3|5|6	21	5.25	4	2|0|2|1	0.68	0.96	0.68	0.96	0.68	4.2	0.13	P36957	57	3.7	20
KLHL6-BioID2	P35232	Prohibitin	PHB	272	PHB_HUMAN	SUBCELLULAR LOCATION: Mitochondrion inner membrane {ECO:0000269|PubMed:14500729, ECO:0000269|PubMed:20959514}. Nucleus {ECO:0000269|PubMed:14500729, ECO:0000269|PubMed:20959514, ECO:0000269|PubMed:31899195}. Cytoplasm {ECO:0000269|PubMed:14500729, ECO:0000269|PubMed:31899195}. Cell membrane {ECO:0000269|PubMed:22997079, ECO:0000269|PubMed:24003225}.	cell surface [GO:0009986]; cytoplasm [GO:0005737]; early endosome [GO:0005769]; extracellular exosome [GO:0070062]; extrinsic component of mitochondrial outer membrane [GO:0031315]; glutamatergic synapse [GO:0098978]; integral component of plasma membrane [GO:0005887]; membrane [GO:0016020]; mitochondrial crista [GO:0030061]; mitochondrial inner membrane [GO:0005743]; mitochondrial prohibitin com…	activation of phospholipase C activity [GO:0007202]; activation of protein kinase C activity [GO:1990051]; animal organ regeneration [GO:0031100]; antiviral innate immune response [GO:0140374]; B cell activation [GO:0042113]; CD40 signaling pathway [GO:0023035]; cellular response to interleukin-6 [GO:0071354]; DNA biosynthetic process [GO:0071897]; histone deacetylation [GO:0016575]; immunoglobul…	complement component C3a binding [GO:0001850]; complement component C3b binding [GO:0001851]; enzyme binding [GO:0019899]; histone deacetylase binding [GO:0042826]; proteinase activated receptor binding [GO:0031871]; protein C-terminus binding [GO:0008022]; protein heterodimerization activity [GO:0046982]; transcription corepressor activity [GO:0003714]	PHB_HUMAN	4|1|2|6	13	3.25	4	1|0|0|0	0.67	1	0.67	1	0.67	13	0.14	P35232	85	3.9	34
KLHL6-BioID2	Q96RQ3	Methylcrotonoyl-CoA carboxylase subunit alpha, mitochondrial (MCCase subunit alpha) (EC 6.4.1.4) (3-methylcrotonyl-CoA carboxylase 1) (3-methylcrotonyl-CoA carboxylase biotin-containing subunit) (3-methylcrotonyl-CoA:carbon dioxide ligase subunit alpha)	MCCC1	725	MCCA_HUMAN	SUBCELLULAR LOCATION: Mitochondrion matrix {ECO:0000269|PubMed:16023992}.	3-methylcrotonyl-CoA carboxylase complex, mitochondrial [GO:0002169]; cytosol [GO:0005829]; methylcrotonoyl-CoA carboxylase complex [GO:1905202]; mitochondrial matrix [GO:0005759]; mitochondrion [GO:0005739]	biotin metabolic process [GO:0006768]; branched-chain amino acid catabolic process [GO:0009083]; leucine catabolic process [GO:0006552]	ATP binding [GO:0005524]; biotin binding [GO:0009374]; biotin carboxylase activity [GO:0004075]; CoA carboxylase activity [GO:0016421]; metal ion binding [GO:0046872]; methylcrotonoyl-CoA carboxylase activity [GO:0004485]	MCCA_HUMAN	51|56|47|47	201	50.25	4	23|20|13|17	0.67	1	0.67	1	0.67	2.75	0.14	Q96RQ3	88	44.2	272
KLHL6-BioID2	Q8TDN6	Ribosome biogenesis protein BRX1 homolog (Brix domain-containing protein 2)	BRIX1	353	BRX1_HUMAN	SUBCELLULAR LOCATION: Nucleus, nucleolus.	nucleolus [GO:0005730]; nucleoplasm [GO:0005654]	ribosomal large subunit assembly [GO:0000027]	RNA binding [GO:0003723]	BRX1_HUMAN	2|7|8|4	21	5.25	4	1|1|1|1	0.67	1	0.67	1	0.67	5.25	0.13	Q8TDN6	67	3.4	23
KLHL6-BioID2	Q14684	Ribosomal RNA processing protein 1 homolog B (RRP1-like protein B)	RRP1B	758	RRP1B_HUMAN	SUBCELLULAR LOCATION: Nucleus, nucleolus {ECO:0000269|PubMed:12429849, ECO:0000269|PubMed:20040599, ECO:0000269|PubMed:20926688, ECO:0000269|PubMed:26311876}. Nucleus, nucleoplasm {ECO:0000269|PubMed:20926688}. Chromosome {ECO:0000269|PubMed:19710015}. Note=Predominantly located in the nucleolus with a small amount found in the nucleoplasm (PubMed:20926688). Associates with the perichromatin regi…	cytosol [GO:0005829]; euchromatin [GO:0000791]; granular component [GO:0001652]; heterochromatin [GO:0000792]; nucleolus [GO:0005730]; nucleoplasm [GO:0005654]; nucleus [GO:0005634]; preribosome, large subunit precursor [GO:0030687]; preribosome, small subunit precursor [GO:0030688]	apoptotic process [GO:0006915]; cellular response to virus [GO:0098586]; mRNA processing [GO:0006397]; negative regulation of GTPase activity [GO:0034260]; negative regulation of phosphatase activity [GO:0010923]; positive regulation by host of viral transcription [GO:0043923]; positive regulation of apoptotic process [GO:0043065]; positive regulation of transcription by RNA polymerase II [GO:004…	RNA binding [GO:0003723]; transcription coactivator activity [GO:0003713]	RRP1B_HUMAN	9|8|13|5	35	8.75	4	3|3|2|2	0.64	1	0.64	1	0.64	3.5	0.15	Q14684	62	4.5	27
KLHL6-BioID2	Q9UQE7	Structural maintenance of chromosomes protein 3 (SMC protein 3) (SMC-3) (Basement membrane-associated chondroitin proteoglycan) (Bamacan) (Chondroitin sulfate proteoglycan 6) (Chromosome-associated polypeptide) (hCAP)	SMC3	1217	SMC3_HUMAN	SUBCELLULAR LOCATION: Nucleus {ECO:0000250|UniProtKB:Q9CW03}. Chromosome {ECO:0000250|UniProtKB:Q9CW03}. Chromosome, centromere {ECO:0000250|UniProtKB:Q9CW03}. Note=Associates with chromatin. Before prophase it is scattered along chromosome arms. During prophase, most of cohesin complexes dissociate from chromatin probably because of phosphorylation by PLK, except at centromeres, where cohesin co…	chromatin [GO:0000785]; chromosome [GO:0005694]; chromosome, centromeric region [GO:0000775]; cohesin complex [GO:0008278]; cytosol [GO:0005829]; lateral element [GO:0000800]; meiotic cohesin complex [GO:0030893]; mitotic spindle pole [GO:0097431]; nuclear matrix [GO:0016363]; nuclear meiotic cohesin complex [GO:0034991]; nucleoplasm [GO:0005654]	cell division [GO:0051301]; DNA repair [GO:0006281]; meiotic cell cycle [GO:0051321]; mitotic cell cycle [GO:0000278]; mitotic spindle assembly [GO:0090307]; regulation of DNA replication [GO:0006275]; sister chromatid cohesion [GO:0007062]; stem cell population maintenance [GO:0019827]	ATP binding [GO:0005524]; beta-tubulin binding [GO:0048487]; chromatin binding [GO:0003682]; dynein complex binding [GO:0070840]; mediator complex binding [GO:0036033]; microtubule motor activity [GO:0003777]; protein heterodimerization activity [GO:0046982]	SMC3_HUMAN	13|10|16|11	50	12.5	4	2|7|4|3	0.64	1	0.64	1	0.64	3.12	0.14	Q9UQE7	73	6.6	51
KLHL6-BioID2	P31942	Heterogeneous nuclear ribonucleoprotein H3 (hnRNP H3) (Heterogeneous nuclear ribonucleoprotein 2H9) (hnRNP 2H9)	HNRNPH3	346	HNRH3_HUMAN	SUBCELLULAR LOCATION: Nucleus {ECO:0000269|PubMed:8999868}.	nucleoplasm [GO:0005654]; nucleus [GO:0005634]; ribonucleoprotein complex [GO:1990904]; spliceosomal complex [GO:0005681]	epithelial cell differentiation [GO:0030855]; mRNA splicing, via spliceosome [GO:0000398]; regulation of RNA splicing [GO:0043484]; RNA processing [GO:0006396]; RNA splicing [GO:0008380]	RNA binding [GO:0003723]	HNRH3_HUMAN	4|6|7|8	25	6.25	4	3|0|0|3	0.63	0.86	0.63	0.86	0.63	4.17	0.15	P31942	96	3.3	16
KLHL6-BioID2	Q9NQS7	Inner centromere protein	INCENP	918	INCE_HUMAN	SUBCELLULAR LOCATION: Nucleus {ECO:0000269|PubMed:11453556}. Chromosome, centromere {ECO:0000269|PubMed:11453556, ECO:0000269|PubMed:12925766, ECO:0000269|PubMed:15316025, ECO:0000269|PubMed:16760428}. Cytoplasm, cytoskeleton, spindle {ECO:0000269|PubMed:11453556, ECO:0000269|PubMed:15316025}. Midbody {ECO:0000269|PubMed:15316025}. Chromosome, centromere, kinetochore {ECO:0000269|PubMed:14610074}…	central element [GO:0000801]; chromocenter [GO:0010369]; chromosome, centromeric region [GO:0000775]; chromosome passenger complex [GO:0032133]; condensed chromosome [GO:0000793]; condensed chromosome kinetochore [GO:0000777]; cytosol [GO:0005829]; kinetochore [GO:0000776]; lateral element [GO:0000800]; meiotic spindle midzone [GO:1990385]; microtubule [GO:0005874]; midbody [GO:0030496]; nuclear …	chromosome segregation [GO:0007059]; histone phosphorylation [GO:0016572]; meiotic chromosome condensation [GO:0010032]; meiotic spindle midzone assembly [GO:0051257]; metaphase plate congression [GO:0051310]; mitotic cytokinesis [GO:0000281]; mitotic sister chromatid segregation [GO:0000070]; positive regulation of protein serine/threonine kinase activity [GO:0071902]; regulation of mitotic cyto…	protein serine/threonine kinase activator activity [GO:0043539]	INCE_HUMAN	3|3|1|2	9	2.25	4	1|0|0|0	0.63	0.92	0.63	0.92	0.63	9	0.15	Q9NQS7	37	3.4	27
KLHL6-BioID2	O95816	BAG family molecular chaperone regulator 2 (BAG-2) (Bcl-2-associated athanogene 2)	BAG2	211	BAG2_HUMAN	0	axon [GO:0030424]; chaperone complex [GO:0101031]; cytosol [GO:0005829]; dendrite [GO:0030425]; dendritic microtubule [GO:1901588]	negative regulation of protein binding [GO:0032091]; negative regulation of protein ubiquitination [GO:0031397]; negative regulation of ubiquitin protein ligase activity [GO:1904667]; positive regulation of proteasomal protein catabolic process [GO:1901800]; positive regulation of protein processing [GO:0010954]; protein folding [GO:0006457]; protein metabolic process [GO:0019538]; protein stabil…	adenyl-nucleotide exchange factor activity [GO:0000774]; chaperone binding [GO:0051087]; heat shock protein binding [GO:0031072]; identical protein binding [GO:0042802]; ion channel binding [GO:0044325]; tau protein binding [GO:0048156]; ubiquitin protein ligase binding [GO:0031625]	BAG2_HUMAN	6|4|4|3	17	4.25	4	2|1|0|1	0.62	0.94	0.62	0.94	0.62	4.25	0.16	O95816	96	2.9	20
KLHL6-BioID2	Q13501	Sequestosome-1 (EBI3-associated protein of 60 kDa) (EBIAP) (p60) (Phosphotyrosine-independent ligand for the Lck SH2 domain of 62 kDa) (Ubiquitin-binding protein p62)	SQSTM1	440	SQSTM_HUMAN	SUBCELLULAR LOCATION: Cytoplasm, cytosol {ECO:0000269|PubMed:20168092, ECO:0000269|PubMed:22792322}. Late endosome. Lysosome. Cytoplasmic vesicle, autophagosome. Nucleus. Endoplasmic reticulum. Nucleus, PML body {ECO:0000269|PubMed:20168092}. Cytoplasm, myofibril, sarcomere {ECO:0000250}. Note=In cardiac muscle, localizes to the sarcomeric band (By similarity). Commonly found in inclusion bodies …	aggresome [GO:0016235]; amphisome [GO:0044753]; autolysosome [GO:0044754]; autophagosome [GO:0005776]; cytoplasm [GO:0005737]; cytosol [GO:0005829]; endoplasmic reticulum [GO:0005783]; extracellular exosome [GO:0070062]; inclusion body [GO:0016234]; intracellular membrane-bounded organelle [GO:0043231]; late endosome [GO:0005770]; Lewy body [GO:0097413]; mitochondrion [GO:0005739]; nucleoplasm [G…	aggrephagy [GO:0035973]; apoptotic process [GO:0006915]; autophagy [GO:0006914]; autophagy of mitochondrion [GO:0000422]; cell differentiation [GO:0030154]; endosomal transport [GO:0016197]; endosome organization [GO:0007032]; immune system process [GO:0002376]; interleukin-1-mediated signaling pathway [GO:0070498]; intracellular signal transduction [GO:0035556]; macroautophagy [GO:0016236]; mito…	enzyme binding [GO:0019899]; identical protein binding [GO:0042802]; ionotropic glutamate receptor binding [GO:0035255]; K63-linked polyubiquitin modification-dependent protein binding [GO:0070530]; protein-containing complex binding [GO:0044877]; protein kinase binding [GO:0019901]; protein kinase C binding [GO:0005080]; protein serine/threonine kinase activity [GO:0004674]; receptor tyrosine ki…	SQSTM_HUMAN	14|20|19|17	70	17.5	4	8|5|6|6	0.61	0.98	0.61	0.98	0.61	2.8	0.16	Q13501	47	5.2	26
KLHL6-BioID2	Q99848	Probable rRNA-processing protein EBP2 (EBNA1-binding protein 2) (Nucleolar protein p40)	EBNA1BP2	306	EBP2_HUMAN	SUBCELLULAR LOCATION: Nucleus, nucleolus {ECO:0000269|PubMed:19170763, ECO:0000269|PubMed:2879624}. Note=Associated with the nucleolus in an RNA-dependent manner.	nuclear periphery [GO:0034399]; nucleolus [GO:0005730]; preribosome, large subunit precursor [GO:0030687]	ribosomal large subunit biogenesis [GO:0042273]; rRNA processing [GO:0006364]	RNA binding [GO:0003723]	EBP2_HUMAN	3|2|4|2	11	2.75	4	0|1|1|0	0.61	0.91	0.61	0.91	0.61	5.5	0.16	Q99848	53	6.2	34
KLHL6-BioID2	P35527	Keratin, type I cytoskeletal 9 (Cytokeratin-9) (CK-9) (Keratin-9) (K9)	KRT9	623	K1C9_HUMAN	0	cytosol [GO:0005829]; extracellular exosome [GO:0070062]; extracellular space [GO:0005615]; intermediate filament [GO:0005882]; membrane [GO:0016020]; nucleus [GO:0005634]	cornification [GO:0070268]; epidermis development [GO:0008544]; intermediate filament organization [GO:0045109]; keratinization [GO:0031424]; skin development [GO:0043588]; spermatogenesis [GO:0007283]	structural constituent of cytoskeleton [GO:0005200]	K1C9_HUMAN	13|8|9|9	39	9.75	4	6|0|0|4	0.6	0.86	0.6	0.86	0.6	3.9	0.16	P35527	337	52.6	699
KLHL6-BioID2	Q8WZ42	Titin (EC 2.7.11.1) (Connectin) (Rhabdomyosarcoma antigen MU-RMS-40.14)	TTN	34350	TITIN_HUMAN	SUBCELLULAR LOCATION: Cytoplasm {ECO:0000305|PubMed:16410549}. Nucleus {ECO:0000269|PubMed:16410549}.	condensed nuclear chromosome [GO:0000794]; cytosol [GO:0005829]; extracellular exosome [GO:0070062]; extracellular region [GO:0005576]; I band [GO:0031674]; M band [GO:0031430]; striated muscle thin filament [GO:0005865]; Z disc [GO:0030018]	cardiac muscle contraction [GO:0060048]; cardiac muscle fiber development [GO:0048739]; cardiac muscle hypertrophy [GO:0003300]; cardiac muscle tissue morphogenesis [GO:0055008]; cardiac myofibril assembly [GO:0055003]; detection of muscle stretch [GO:0035995]; mitotic chromosome condensation [GO:0007076]; muscle contraction [GO:0006936]; muscle filament sliding [GO:0030049]; platelet degranulati…	actin filament binding [GO:0051015]; actinin binding [GO:0042805]; ATP binding [GO:0005524]; calcium ion binding [GO:0005509]; calmodulin binding [GO:0005516]; enzyme binding [GO:0019899]; identical protein binding [GO:0042802]; muscle alpha-actinin binding [GO:0051371]; protease binding [GO:0002020]; protein kinase binding [GO:0019901]; protein self-association [GO:0043621]; protein serine/threo…	TITIN_HUMAN	0|2|2|13	17	4.25	4	0|0|1|0	0.6	1	0.6	1	0.6	17	0.16	Q8WZ42	15	1.4	3
KLHL6-BioID2	P20700	Lamin-B1	LMNB1	586	LMNB1_HUMAN	SUBCELLULAR LOCATION: Nucleus inner membrane; Lipid-anchor; Nucleoplasmic side.	lamin filament [GO:0005638]; membrane [GO:0016020]; nuclear envelope [GO:0005635]; nuclear inner membrane [GO:0005637]; nuclear matrix [GO:0016363]; nuclear membrane [GO:0031965]; nucleoplasm [GO:0005654]; nucleus [GO:0005634]	interleukin-12-mediated signaling pathway [GO:0035722]	phospholipase binding [GO:0043274]; sequence-specific double-stranded DNA binding [GO:1990837]; structural molecule activity [GO:0005198]	LMNB1_HUMAN	4|3|1|3	11	2.75	4	1|0|0|1	0.59	0.91	0.59	0.91	0.59	5.5	0.16	P20700	117	7.7	106
KLHL6-BioID2	Q9NZB2	Constitutive coactivator of PPAR-gamma-like protein 1 (Oxidative stress-associated Src activator) (Protein FAM120A)	FAM120A	1118	F120A_HUMAN	SUBCELLULAR LOCATION: Cytoplasm {ECO:0000269|PubMed:19015244}. Cell membrane {ECO:0000269|PubMed:19015244}; Peripheral membrane protein {ECO:0000269|PubMed:19015244}; Cytoplasmic side {ECO:0000269|PubMed:19015244}. Note=Translocates to plasma membrane upon ultraviolet exposure.	cytosol [GO:0005829]; host cell nucleus [GO:0042025]; membrane [GO:0016020]; nucleus [GO:0005634]; plasma membrane [GO:0005886]	0	RNA binding [GO:0003723]	F120A_HUMAN	0|2|3|2	7	1.75	4	0|0|0|1	0.58	0.92	0.58	0.92	0.58	7	0.17	Q9NZB2	35	6.1	78
KLHL6-BioID2	P18085	ADP-ribosylation factor 4	ARF4	180	ARF4_HUMAN	SUBCELLULAR LOCATION: Golgi apparatus. Membrane {ECO:0000305}; Lipid-anchor {ECO:0000305}.	cytoplasm [GO:0005737]; cytosol [GO:0005829]; dendritic spine [GO:0043197]; extracellular exosome [GO:0070062]; glutamatergic synapse [GO:0098978]; Golgi apparatus [GO:0005794]; membrane [GO:0016020]; plasma membrane [GO:0005886]; ruffle membrane [GO:0032587]	activation of phospholipase D activity [GO:0031584]; apical protein localization [GO:0045176]; brain development [GO:0007420]; cell migration [GO:0016477]; dendritic spine development [GO:0060996]; endoplasmic reticulum to Golgi vesicle-mediated transport [GO:0006888]; epidermal growth factor receptor signaling pathway [GO:0007173]; establishment or maintenance of epithelial cell apical/basal pol…	ARF guanyl-nucleotide exchange factor activity [GO:0005086]; epidermal growth factor receptor binding [GO:0005154]; GTPase activity [GO:0003924]; GTP binding [GO:0005525]	ARF4_HUMAN	4|2|3|5	14	3.5	4	3|0|0|0	0.57	0.78	0.57	0.78	0.57	4.67	0.17	P18085	67	3	9
KLHL6-BioID2	Q04917	14-3-3 protein eta (Protein AS1)	YWHAH	246	1433F_HUMAN	0	cytoplasm [GO:0005737]; cytosol [GO:0005829]; extracellular exosome [GO:0070062]; intercalated disc [GO:0014704]; mitochondrion [GO:0005739]; plasma membrane [GO:0005886]	glucocorticoid catabolic process [GO:0006713]; glucocorticoid receptor signaling pathway [GO:0042921]; intracellular protein transport [GO:0006886]; membrane depolarization during action potential [GO:0086010]; membrane organization [GO:0061024]; negative regulation of dendrite morphogenesis [GO:0050774]; positive regulation of protein insertion into mitochondrial membrane involved in apoptotic s…	actin binding [GO:0003779]; enzyme binding [GO:0019899]; glucocorticoid receptor binding [GO:0035259]; identical protein binding [GO:0042802]; insulin-like growth factor receptor binding [GO:0005159]; ion channel binding [GO:0044325]; protein domain specific binding [GO:0019904]; protein heterodimerization activity [GO:0046982]; sodium channel regulator activity [GO:0017080]	1433F_HUMAN	4|4|4|4	16	4	4	0|0|0|4	0.57	0.57	0.57	0.57	0.57	4	0.17	Q04917	117	3.1	20
KLHL6-BioID2	P10644	cAMP-dependent protein kinase type I-alpha regulatory subunit (Tissue-specific extinguisher 1) (TSE1)	PRKAR1A	381	KAP0_HUMAN	SUBCELLULAR LOCATION: Cell membrane {ECO:0000269|PubMed:23115245}.	cAMP-dependent protein kinase complex [GO:0005952]; centrosome [GO:0005813]; ciliary base [GO:0097546]; cytoplasm [GO:0005737]; cytosol [GO:0005829]; glutamatergic synapse [GO:0098978]; membrane [GO:0016020]; multivesicular body [GO:0005771]; neuromuscular junction [GO:0031594]; nucleotide-activated protein kinase complex [GO:0031588]; plasma membrane raft [GO:0044853]; protein-containing complex…	activation of protein kinase A activity [GO:0034199]; blood coagulation [GO:0007596]; cardiac muscle cell proliferation [GO:0060038]; cellular response to glucagon stimulus [GO:0071377]; female meiotic nuclear division [GO:0007143]; intracellular signal transduction [GO:0035556]; mesoderm formation [GO:0001707]; negative regulation of activated T cell proliferation [GO:0046007]; negative regulati…	cAMP binding [GO:0030552]; cAMP-dependent protein kinase inhibitor activity [GO:0004862]; cAMP-dependent protein kinase regulator activity [GO:0008603]; protein domain specific binding [GO:0019904]; protein kinase A catalytic subunit binding [GO:0034236]; ubiquitin protein ligase binding [GO:0031625]	KAP0_HUMAN	7|4|5|4	20	5	4	0|0|3|2	0.56	0.86	0.56	0.86	0.56	4	0.17	P10644	19	2	10
KLHL6-BioID2	Q5T3I0	G patch domain-containing protein 4	GPATCH4	446	GPTC4_HUMAN	0	0	0	RNA binding [GO:0003723]	GPTC4_HUMAN	3|2|3|2	10	2.5	4	1|0|0|1	0.56	0.72	0.56	0.72	0.56	5	0.17	Q5T3I0	37	2.6	9
KLHL6-BioID2	P49720	Proteasome subunit beta type-3 (EC 3.4.25.1) (Proteasome chain 13) (Proteasome component C10-II) (Proteasome theta chain)	PSMB3	205	PSB3_HUMAN	SUBCELLULAR LOCATION: Cytoplasm {ECO:0000269|PubMed:12181345}. Nucleus {ECO:0000269|PubMed:12181345}.	cytoplasm [GO:0005737]; cytosol [GO:0005829]; extracellular exosome [GO:0070062]; nucleoplasm [GO:0005654]; nucleus [GO:0005634]; proteasome complex [GO:0000502]; proteasome core complex [GO:0005839]; proteasome core complex, beta-subunit complex [GO:0019774]	anaphase-promoting complex-dependent catabolic process [GO:0031145]; antigen processing and presentation of exogenous peptide antigen via MHC class I, TAP-dependent [GO:0002479]; Fc-epsilon receptor signaling pathway [GO:0038095]; interleukin-1-mediated signaling pathway [GO:0070498]; MAPK cascade [GO:0000165]; negative regulation of canonical Wnt signaling pathway [GO:0090090]; negative regulati…	endopeptidase activity [GO:0004175]; threonine-type endopeptidase activity [GO:0004298]	PSB3_HUMAN	5|4|3|0	12	3	4	0|1|1|1	0.55	0.93	0.55	0.93	0.55	4	0.18	P49720	68	3.1	16
KLHL6-BioID2	O60216	Double-strand-break repair protein rad21 homolog (hHR21) (Nuclear matrix protein 1) (NXP-1) (SCC1 homolog) [Cleaved into: 64-kDa C-terminal product (64-kDa carboxy-terminal product) (65-kDa carboxy-terminal product)]	RAD21	631	RAD21_HUMAN	SUBCELLULAR LOCATION: [Double-strand-break repair protein rad21 homolog]: Nucleus {ECO:0000269|PubMed:11073952, ECO:0000269|PubMed:11509732, ECO:0000269|PubMed:12417729}. Nucleus matrix {ECO:0000269|PubMed:10623634, ECO:0000269|PubMed:11590136}. Chromosome {ECO:0000269|PubMed:11073952, ECO:0000269|PubMed:11590136}. Chromosome, centromere {ECO:0000269|PubMed:11073952}. Cytoplasm, cytoskeleton, spi…	chromatin [GO:0000785]; chromosome [GO:0005694]; chromosome, centromeric region [GO:0000775]; cohesin complex [GO:0008278]; cytosol [GO:0005829]; meiotic cohesin complex [GO:0030893]; membrane [GO:0016020]; nuclear cohesin complex [GO:0000798]; nuclear matrix [GO:0016363]; nucleoplasm [GO:0005654]; spindle pole [GO:0000922]	apoptotic process [GO:0006915]; cell division [GO:0051301]; DNA recombination [GO:0006310]; double-strand break repair [GO:0006302]; multicellular organism development [GO:0007275]; negative regulation of G2/M transition of mitotic cell cycle [GO:0010972]; negative regulation of mitotic metaphase/anaphase transition [GO:0045841]; positive regulation of sister chromatid cohesion [GO:0045876]; prot…	chromatin binding [GO:0003682]	RAD21_HUMAN	7|3|2|0	12	3	4	0|0|1|1	0.53	1	0.53	1	0.53	6	0.19	O60216	39	2.3	13
KLHL6-BioID2	P27824	Calnexin (IP90) (Major histocompatibility complex class I antigen-binding protein p88) (p90)	CANX	592	CALX_HUMAN	SUBCELLULAR LOCATION: Endoplasmic reticulum membrane {ECO:0000269|PubMed:22314232}; Single-pass type I membrane protein {ECO:0000255}. Endoplasmic reticulum {ECO:0000269|PubMed:22314232}. Melanosome {ECO:0000269|PubMed:12643545, ECO:0000269|PubMed:17081065}. Note=Identified by mass spectrometry in melanosome fractions from stage I to stage IV (PubMed:12643545, PubMed:17081065). The palmitoylated …	axon [GO:0030424]; dendrite cytoplasm [GO:0032839]; dendritic spine [GO:0043197]; endoplasmic reticulum [GO:0005783]; endoplasmic reticulum lumen [GO:0005788]; endoplasmic reticulum membrane [GO:0005789]; endoplasmic reticulum quality control compartment [GO:0044322]; extracellular exosome [GO:0070062]; glutamatergic synapse [GO:0098978]; integral component of lumenal side of endoplasmic reticulu…	aging [GO:0007568]; antigen processing and presentation of exogenous peptide antigen via MHC class II [GO:0019886]; antigen processing and presentation of peptide antigen via MHC class I [GO:0002474]; clathrin-dependent endocytosis [GO:0072583]; endoplasmic reticulum unfolded protein response [GO:0030968]; interleukin-27-mediated signaling pathway [GO:0070106]; interleukin-35-mediated signaling p…	apolipoprotein binding [GO:0034185]; calcium ion binding [GO:0005509]; carbohydrate binding [GO:0030246]; ionotropic glutamate receptor binding [GO:0035255]; RNA binding [GO:0003723]; unfolded protein binding [GO:0051082]	CALX_HUMAN	5|1|4|7	17	4.25	4	3|0|1|0	0.53	0.9	0.53	0.9	0.53	4.25	0.18	P27824	126	5.1	29
KLHL6-BioID2	O43760	Synaptogyrin-2 (Cellugyrin)	SYNGR2	224	SNG2_HUMAN	SUBCELLULAR LOCATION: Cytoplasmic vesicle membrane {ECO:0000250|UniProtKB:O54980}; Multi-pass membrane protein {ECO:0000255}. Cytoplasmic vesicle, secretory vesicle, synaptic vesicle membrane {ECO:0000250|UniProtKB:O54980}; Multi-pass membrane protein {ECO:0000255}. Note=Localizes to cytoplasmic vesicles associated with the recycling endosomes. {ECO:0000250|UniProtKB:O54980}.; SUBCELLULAR LOCATIO…	extracellular exosome [GO:0070062]; integral component of membrane [GO:0016021]; lipid droplet [GO:0005811]; neuromuscular junction [GO:0031594]; synaptic vesicle membrane [GO:0030672]	regulated exocytosis [GO:0045055]; synaptic vesicle membrane organization [GO:0048499]; viral process [GO:0016032]	0	SNG2_HUMAN	2|2|1|2	7	1.75	4	1|0|0|0	0.52	0.69	0.52	0.69	0.52	7	0.19	O43760	3	1	1
KLHL6-BioID2	Q04323	UBX domain-containing protein 1 (SAPK substrate protein 1) (UBA/UBX 33.3 kDa protein)	UBXN1	297	UBXN1_HUMAN	SUBCELLULAR LOCATION: Cytoplasm {ECO:0000269|PubMed:23545497}.	cytoplasm [GO:0005737]; cytosol [GO:0005829]; dendrite [GO:0030425]; endoplasmic reticulum [GO:0005783]; neuronal cell body [GO:0043025]; nucleus [GO:0005634]; VCP-NPL4-UFD1 AAA ATPase complex [GO:0034098]	negative regulation of ERAD pathway [GO:1904293]; negative regulation of proteasomal ubiquitin-dependent protein catabolic process [GO:0032435]; negative regulation of protein K48-linked deubiquitination [GO:1903094]; negative regulation of protein ubiquitination [GO:0031397]; negative regulation of ubiquitin-specific protease activity [GO:2000157]; proteasome-mediated ubiquitin-dependent protein…	ATPase binding [GO:0051117]; K48-linked polyubiquitin modification-dependent protein binding [GO:0036435]; K6-linked polyubiquitin modification-dependent protein binding [GO:0071796]; polyubiquitin modification-dependent protein binding [GO:0031593]; proteasome regulatory particle binding [GO:1904855]; ubiquitin binding [GO:0043130]; ubiquitin protein ligase binding [GO:0031625]	UBXN1_HUMAN	1|2|2|2	7	1.75	4	0|1|0|0	0.52	0.69	0.52	0.69	0.52	7	0.19	Q04323	6	1.3	2
KLHL6-BioID2	Q7Z3K3	Pogo transposable element with ZNF domain (Suppressor of hairy wing homolog 5) (Zinc finger protein 280E) (Zinc finger protein 635)	POGZ	1410	POGZ_HUMAN	SUBCELLULAR LOCATION: Nucleus. Chromosome. Cytoplasm. Note=According to some authors, it is not localized to mitotic chromatin (PubMed:19244240). Recruited to trimethylated 'Lys-9' of histone H3 (H3K9me3). {ECO:0000269|PubMed:19244240}.	cytoplasm [GO:0005737]; cytosol [GO:0005829]; nuclear chromatin [GO:0000790]; nucleoplasm [GO:0005654]; nucleus [GO:0005634]	cell division [GO:0051301]; kinetochore assembly [GO:0051382]; mitotic sister chromatid cohesion [GO:0007064]; regulation of gene expression [GO:0010468]	DNA binding [GO:0003677]; metal ion binding [GO:0046872]	POGZ_HUMAN	1|2|2|2	7	1.75	4	1|0|0|0	0.52	0.69	0.52	0.69	0.52	7	0.19	Q7Z3K3	25	3.8	10
KLHL6-BioID2	Q9Y221	60S ribosome subunit biogenesis protein NIP7 homolog (KD93)	NIP7	180	NIP7_HUMAN	SUBCELLULAR LOCATION: Nucleus, nucleolus {ECO:0000269|PubMed:12429849, ECO:0000269|PubMed:22195017}.	cytosol [GO:0005829]; nucleolus [GO:0005730]; nucleoplasm [GO:0005654]; preribosome, large subunit precursor [GO:0030687]	ribosomal large subunit biogenesis [GO:0042273]; ribosome assembly [GO:0042255]	RNA binding [GO:0003723]	NIP7_HUMAN	0|2|2|2	6	1.5	4	0|0|0|1	0.52	0.69	0.52	0.69	0.52	6	0.19	Q9Y221	16	2.2	6
KLHL6-BioID2	Q9Y3D9	28S ribosomal protein S23, mitochondrial (MRP-S23) (S23mt) (Mitochondrial small ribosomal subunit protein mS23)	MRPS23	190	RT23_HUMAN	SUBCELLULAR LOCATION: Mitochondrion {ECO:0000269|PubMed:25838379}.	mitochondrial inner membrane [GO:0005743]; mitochondrion [GO:0005739]; nuclear membrane [GO:0031965]; ribosome [GO:0005840]	mitochondrial translational elongation [GO:0070125]; mitochondrial translational termination [GO:0070126]	RNA binding [GO:0003723]; structural constituent of ribosome [GO:0003735]	RT23_HUMAN	2|2|2|1	7	1.75	4	1|0|0|0	0.52	0.69	0.52	0.69	0.52	7	0.19	Q9Y3D9	21	1.7	3
KLHL6-BioID2	Q00610	Clathrin heavy chain 1 (Clathrin heavy chain on chromosome 17) (CLH-17)	CLTC	1675	CLH1_HUMAN	SUBCELLULAR LOCATION: Cytoplasmic vesicle membrane {ECO:0000269|PubMed:17081065}; Peripheral membrane protein {ECO:0000269|PubMed:17081065}; Cytoplasmic side {ECO:0000269|PubMed:17081065}. Membrane, coated pit {ECO:0000269|PubMed:17081065}; Peripheral membrane protein {ECO:0000269|PubMed:17081065}; Cytoplasmic side {ECO:0000269|PubMed:17081065}. Melanosome {ECO:0000269|PubMed:17081065}. Cytoplasm…	clathrin coat [GO:0030118]; clathrin-coated endocytic vesicle [GO:0045334]; clathrin-coated endocytic vesicle membrane [GO:0030669]; clathrin-coated vesicle [GO:0030136]; clathrin coat of coated pit [GO:0030132]; clathrin coat of trans-Golgi network vesicle [GO:0030130]; clathrin complex [GO:0071439]; cytosol [GO:0005829]; endolysosome membrane [GO:0036020]; endosome [GO:0005768]; extracellular e…	amyloid-beta clearance by transcytosis [GO:0150093]; antigen processing and presentation of exogenous peptide antigen via MHC class II [GO:0019886]; autophagy [GO:0006914]; cell division [GO:0051301]; clathrin coat assembly [GO:0048268]; clathrin-dependent endocytosis [GO:0072583]; intracellular protein transport [GO:0006886]; low-density lipoprotein particle clearance [GO:0034383]; low-density l…	clathrin light chain binding [GO:0032051]; disordered domain specific binding [GO:0097718]; double-stranded RNA binding [GO:0003725]; low-density lipoprotein particle receptor binding [GO:0050750]; protein kinase binding [GO:0019901]; RNA binding [GO:0003723]; structural molecule activity [GO:0005198]; ubiquitin-specific protease binding [GO:1990381]	CLH1_HUMAN	17|7|14|25	63	15.75	4	9|1|1|7	0.51	0.97	0.51	0.97	0.51	3.5	0.2	Q00610	180	17.2	234
KLHL6-BioID2	P04406	Glyceraldehyde-3-phosphate dehydrogenase (GAPDH) (EC 1.2.1.12) (Peptidyl-cysteine S-nitrosylase GAPDH) (EC 2.6.99.-)	GAPDH	335	G3P_HUMAN	SUBCELLULAR LOCATION: Cytoplasm, cytosol {ECO:0000269|PubMed:12829261}. Nucleus {ECO:0000250}. Cytoplasm, perinuclear region {ECO:0000269|PubMed:12829261}. Membrane {ECO:0000269|PubMed:12829261}. Cytoplasm, cytoskeleton {ECO:0000250}. Note=Translocates to the nucleus following S-nitrosylation and interaction with SIAH1, which contains a nuclear localization signal (By similarity). Postnuclear and…	cytoplasm [GO:0005737]; cytosol [GO:0005829]; extracellular exosome [GO:0070062]; GAIT complex [GO:0097452]; intracellular membrane-bounded organelle [GO:0043231]; lipid droplet [GO:0005811]; membrane [GO:0016020]; microtubule cytoskeleton [GO:0015630]; nuclear membrane [GO:0031965]; nucleus [GO:0005634]; perinuclear region of cytoplasm [GO:0048471]; plasma membrane [GO:0005886]; ribonucleoprotei…	antimicrobial humoral immune response mediated by antimicrobial peptide [GO:0061844]; canonical glycolysis [GO:0061621]; cellular response to interferon-gamma [GO:0071346]; defense response to fungus [GO:0050832]; gluconeogenesis [GO:0006094]; glycolytic process [GO:0006096]; killing by host of symbiont cells [GO:0051873]; killing of cells of other organism [GO:0031640]; microtubule cytoskeleton …	aspartic-type endopeptidase inhibitor activity [GO:0019828]; disordered domain specific binding [GO:0097718]; glyceraldehyde-3-phosphate dehydrogenase (NAD+) (phosphorylating) activity [GO:0004365]; identical protein binding [GO:0042802]; microtubule binding [GO:0008017]; NAD binding [GO:0051287]; NADP binding [GO:0050661]; peptidyl-cysteine S-nitrosylase activity [GO:0035605]	G3P_HUMAN	7|29|8|18	62	15.5	4	4|5|6|6	0.5	1	0.5	1	0.5	2.95	0.23	P04406	248	13	97
KLHL6-BioID2	P49411	Elongation factor Tu, mitochondrial (EF-Tu) (P43)	TUFM	452	EFTU_HUMAN	SUBCELLULAR LOCATION: Mitochondrion {ECO:0000269|PubMed:22749352}.	extracellular exosome [GO:0070062]; membrane [GO:0016020]; mitochondrial nucleoid [GO:0042645]; mitochondrion [GO:0005739]	mitochondrial translational elongation [GO:0070125]; response to ethanol [GO:0045471]; translational elongation [GO:0006414]; viral process [GO:0016032]	GTPase activity [GO:0003924]; GTP binding [GO:0005525]; RNA binding [GO:0003723]; translation elongation factor activity [GO:0003746]	EFTU_HUMAN	1|6|1|4	12	3	4	0|0|0|1	0.5	1	0.5	1	0.5	12	0.23	P49411	139	8.6	53
KLHL6-BioID2	P08754	Guanine nucleotide-binding protein G(i) subunit alpha (G(i) alpha-3)	GNAI3	354	GNAI3_HUMAN	SUBCELLULAR LOCATION: Cytoplasm {ECO:0000269|PubMed:17635935}. Cell membrane {ECO:0000269|PubMed:17635935, ECO:0000269|PubMed:27864364}; Lipid-anchor {ECO:0000305}. Cytoplasm, cytoskeleton, microtubule organizing center, centrosome {ECO:0000269|PubMed:17635935}. Note=Localizes in the centrosomes of interphase and mitotic cells. Detected at the cleavage furrow and/or the midbody. {ECO:0000269|PubM…	centrosome [GO:0005813]; cytoplasm [GO:0005737]; extracellular exosome [GO:0070062]; Golgi apparatus [GO:0005794]; heterotrimeric G-protein complex [GO:0005834]; lysosomal membrane [GO:0005765]; membrane [GO:0016020]; membrane raft [GO:0045121]; midbody [GO:0030496]; plasma membrane [GO:0005886]; zymogen granule [GO:0042588]	adenylate cyclase-inhibiting G protein-coupled receptor signaling pathway [GO:0007193]; adenylate cyclase-modulating G protein-coupled receptor signaling pathway [GO:0007188]; brain development [GO:0007420]; cell cycle [GO:0007049]; cell division [GO:0051301]; dopamine receptor signaling pathway [GO:0007212]; G protein-coupled receptor signaling pathway [GO:0007186]; GTP metabolic process [GO:004…	GDP binding [GO:0019003]; G-protein beta/gamma-subunit complex binding [GO:0031683]; G protein-coupled receptor binding [GO:0001664]; G protein-coupled serotonin receptor binding [GO:0031821]; GTPase activating protein binding [GO:0032794]; GTPase activity [GO:0003924]; GTP binding [GO:0005525]; metal ion binding [GO:0046872]; protein domain specific binding [GO:0019904]	GNAI3_HUMAN	3|0|0|4	7	1.75	4	0|0|0|0	0.5	1	0.5	1	0.5	17.5	0.22	P08754	53	4.1	40
KLHL6-BioID2	P46940	Ras GTPase-activating-like protein IQGAP1 (p195)	IQGAP1	1657	IQGA1_HUMAN	SUBCELLULAR LOCATION: Cell membrane {ECO:0000269|PubMed:15355962, ECO:0000269|PubMed:29033352}. Nucleus {ECO:0000269|PubMed:20883816, ECO:0000269|PubMed:29033352}. Cytoplasm {ECO:0000269|PubMed:20883816, ECO:0000269|PubMed:29033352}. Note=Subcellular distribution is regulated by the cell cycle, nuclear levels increase at G1/S phase (PubMed:20883816). {ECO:0000269|PubMed:20883816}.	actin filament [GO:0005884]; axon [GO:0030424]; cortical actin cytoskeleton [GO:0030864]; cytoplasm [GO:0005737]; cytoplasmic ribonucleoprotein granule [GO:0036464]; cytosol [GO:0005829]; extracellular exosome [GO:0070062]; extrinsic component of cytoplasmic side of plasma membrane [GO:0031234]; focal adhesion [GO:0005925]; growth cone [GO:0030426]; lateral plasma membrane [GO:0016328]; membrane …	cell migration [GO:0016477]; cellular response to calcium ion [GO:0071277]; cellular response to epidermal growth factor stimulus [GO:0071364]; cellular response to platelet-derived growth factor stimulus [GO:0036120]; epidermal growth factor receptor signaling pathway [GO:0007173]; fibroblast growth factor receptor signaling pathway [GO:0008543]; fibroblast migration [GO:0010761]; glomerular vis…	actin filament binding [GO:0051015]; cadherin binding [GO:0045296]; calcium ion binding [GO:0005509]; calmodulin binding [GO:0005516]; GTPase activator activity [GO:0005096]; GTPase inhibitor activity [GO:0005095]; MAP-kinase scaffold activity [GO:0005078]; mitogen-activated protein kinase binding [GO:0051019]; molecular adaptor activity [GO:0060090]; phosphatidylinositol-3,4,5-trisphosphate bind…	IQGA1_HUMAN	3|0|6|3	12	3	4	2|0|1|0	0.5	0.98	0.5	0.98	0.5	4	0.22	P46940	95	5.8	55
KLHL6-BioID2	P84103	Serine/arginine-rich splicing factor 3 (Pre-mRNA-splicing factor SRP20) (Splicing factor, arginine/serine-rich 3)	SRSF3	164	SRSF3_HUMAN	SUBCELLULAR LOCATION: Nucleus {ECO:0000269|PubMed:11336712}. Nucleus speckle {ECO:0000269|PubMed:26876937}. Cytoplasm {ECO:0000269|PubMed:11336712}. Note=Recruited to nuclear speckles following interaction with YTHDC1. {ECO:0000269|PubMed:26876937}.	cytoplasm [GO:0005737]; nuclear speck [GO:0016607]; nucleoplasm [GO:0005654]; nucleus [GO:0005634]	cellular response to leukemia inhibitory factor [GO:1990830]; mRNA 3'-end processing [GO:0031124]; mRNA cis splicing, via spliceosome [GO:0045292]; mRNA export from nucleus [GO:0006406]; mRNA splicing, via spliceosome [GO:0000398]; regulation of alternative mRNA splicing, via spliceosome [GO:0000381]; regulation of mRNA splicing, via spliceosome [GO:0048024]; RNA export from nucleus [GO:0006405]	phospholipase binding [GO:0043274]; RNA binding [GO:0003723]; sequence-specific mRNA binding [GO:1990825]	SRSF3_HUMAN	3|4|2|7	16	4	4	2|0|0|2	0.5	0.97	0.5	0.97	0.5	4	0.22	P84103	197	4.4	32
KLHL6-BioID2	Q5T9A4	ATPase family AAA domain-containing protein 3B (AAA-TOB3)	ATAD3B	648	ATD3B_HUMAN	SUBCELLULAR LOCATION: Mitochondrion inner membrane {ECO:0000269|PubMed:16909202, ECO:0000269|PubMed:18063578}; Peripheral membrane protein {ECO:0000269|PubMed:16909202, ECO:0000269|PubMed:18063578}. Note=Has been found to co-purify with nucleoids (PubMed:22453275). Since it does not face the mitochondrial matrix, the association with nucleoids could be mediated by ATAD3A. {ECO:0000269|PubMed:2245…	ficolin-1-rich granule membrane [GO:0101003]; mitochondrial inner membrane [GO:0005743]; mitochondrion [GO:0005739]; plasma membrane [GO:0005886]; secretory granule membrane [GO:0030667]	mitochondrion organization [GO:0007005]; neutrophil degranulation [GO:0043312]	ATP binding [GO:0005524]; zinc ion binding [GO:0008270]	ATD3B_HUMAN	0|3|4|0	7	1.75	4	0|0|0|0	0.5	1	0.5	1	0.5	17.5	0.22	Q5T9A4	59	4.8	42
KLHL6-BioID2	Q9H967	WD repeat-containing protein 76	WDR76	626	WDR76_HUMAN	0	heterochromatin [GO:0000792]; nucleus [GO:0005634]; site of DNA damage [GO:0090734]	cellular response to DNA damage stimulus [GO:0006974]; regulation of DNA damage checkpoint [GO:2000001]	DNA binding [GO:0003677]; enzyme binding [GO:0019899]	WDR76_HUMAN	4|3|1|1	9	2.25	4	0|0|0|0	0.5	1	0.5	1	0.5	22.5	0.22	Q9H967	8	1.4	2
KLHL6-BioID2	P35908	Keratin, type II cytoskeletal 2 epidermal (Cytokeratin-2e) (CK-2e) (Epithelial keratin-2e) (Keratin-2 epidermis) (Keratin-2e) (K2e) (Type-II keratin Kb2)	KRT2	639	K22E_HUMAN	0	cornified envelope [GO:0001533]; cytosol [GO:0005829]; extracellular exosome [GO:0070062]; extracellular space [GO:0005615]; intermediate filament [GO:0005882]; keratin filament [GO:0045095]; membrane [GO:0016020]; nucleus [GO:0005634]	cornification [GO:0070268]; epidermis development [GO:0008544]; intermediate filament organization [GO:0045109]; keratinization [GO:0031424]; keratinocyte activation [GO:0032980]; keratinocyte development [GO:0003334]; keratinocyte migration [GO:0051546]; keratinocyte proliferation [GO:0043616]; peptide cross-linking [GO:0018149]; positive regulation of epidermis development [GO:0045684]	cytoskeletal protein binding [GO:0008092]; structural constituent of cytoskeleton [GO:0005200]; structural constituent of skin epidermis [GO:0030280]	K22E_HUMAN	37|6|8|13	64	16	4	6|0|0|6	0.5	1	0.5	1	0.5	5.33	0.21	P35908	356	44.6	629
KLHL6-BioID2	P61088	Ubiquitin-conjugating enzyme E2 N (EC 2.3.2.23) (Bendless-like ubiquitin-conjugating enzyme) (E2 ubiquitin-conjugating enzyme N) (Ubc13) (UbcH13) (Ubiquitin carrier protein N) (Ubiquitin-protein ligase N)	UBE2N	152	UBE2N_HUMAN	SUBCELLULAR LOCATION: Nucleus {ECO:0000269|PubMed:19340006}. Cytoplasm {ECO:0000269|PubMed:19340006}.	cytoplasm [GO:0005737]; cytosol [GO:0005829]; extracellular exosome [GO:0070062]; fibrillar center [GO:0001650]; nucleoplasm [GO:0005654]; nucleus [GO:0005634]; protein-containing complex [GO:0032991]; UBC13-MMS2 complex [GO:0031372]; UBC13-UEV1A complex [GO:0035370]; ubiquitin ligase complex [GO:0000151]	activation of MAPK activity [GO:0000187]; cellular protein modification process [GO:0006464]; DNA double-strand break processing [GO:0000729]; double-strand break repair via homologous recombination [GO:0000724]; double-strand break repair via nonhomologous end joining [GO:0006303]; histone ubiquitination [GO:0016574]; interleukin-1-mediated signaling pathway [GO:0070498]; JNK cascade [GO:0007254…	ATP binding [GO:0005524]; RNA binding [GO:0003723]; ubiquitin binding [GO:0043130]; ubiquitin conjugating enzyme activity [GO:0061631]; ubiquitin protein ligase binding [GO:0031625]; ubiquitin-protein transferase activity [GO:0004842]	UBE2N_HUMAN	4|3|3|2	12	3	4	1|0|1|1	0.5	0.77	0.5	0.77	0.5	4	0.2	P61088	46	3.4	14
KLHL6-BioID2	Q14204	Cytoplasmic dynein 1 heavy chain 1 (Cytoplasmic dynein heavy chain 1) (Dynein heavy chain, cytosolic)	DYNC1H1	4646	DYHC1_HUMAN	SUBCELLULAR LOCATION: Cytoplasm, cytoskeleton.	axon cytoplasm [GO:1904115]; azurophil granule lumen [GO:0035578]; cell cortex [GO:0005938]; centrosome [GO:0005813]; cytoplasmic dynein complex [GO:0005868]; cytoplasmic microtubule [GO:0005881]; cytosol [GO:0005829]; dynein complex [GO:0030286]; extracellular exosome [GO:0070062]; extracellular region [GO:0005576]; filopodium [GO:0030175]; membrane [GO:0016020]; microtubule [GO:0005874]	antigen processing and presentation of exogenous peptide antigen via MHC class II [GO:0019886]; cell division [GO:0051301]; ciliary basal body-plasma membrane docking [GO:0097711]; cytoplasmic microtubule organization [GO:0031122]; cytoplasmic mRNA processing body assembly [GO:0033962]; endoplasmic reticulum to Golgi vesicle-mediated transport [GO:0006888]; establishment of spindle localization […	ATP binding [GO:0005524]; dynein intermediate chain binding [GO:0045505]; dynein light intermediate chain binding [GO:0051959]; microtubule motor activity [GO:0003777]; RNA binding [GO:0003723]	DYHC1_HUMAN	62|38|66|44	210	52.5	4	21|23|24|17	0.5	1	0.5	1	0.5	2.47	0.2	Q14204	131	16.6	121
KLHL6-BioID2	Q6NXT2	Histone H3.3C (Histone H3.5)	H3-5	135	H3C_HUMAN	SUBCELLULAR LOCATION: Nucleus. Chromosome.	nuclear euchromatin [GO:0005719]; nucleosome [GO:0000786]; nucleus [GO:0005634]	positive regulation of cell growth [GO:0030307]	nucleosomal DNA binding [GO:0031492]; protein heterodimerization activity [GO:0046982]	H3C_HUMAN	0|7|7|0	14	3.5	4	0|0|0|0	0.5	1	0.5	1	0.5	35	0.2	Q6NXT2	135	3.3	26
KLHL6-BioID2	Q8IUE6	Histone H2A type 2-B (H2A-clustered histone 21)	H2AC21	130	H2A2B_HUMAN	SUBCELLULAR LOCATION: Nucleus. Chromosome.	extracellular exosome [GO:0070062]; nuclear chromatin [GO:0000790]; nucleosome [GO:0000786]; nucleus [GO:0005634]	chromatin organization [GO:0006325]; chromatin silencing [GO:0006342]	DNA binding [GO:0003677]; protein heterodimerization activity [GO:0046982]	H2A2B_HUMAN	5|0|0|7	12	3	4	0|0|0|0	0.5	1	0.5	1	0.5	30	0.2	Q8IUE6	223	4.5	50
KLHL6-BioID2	Q9BQ39	ATP-dependent RNA helicase DDX50 (EC 3.6.4.13) (DEAD box protein 50) (Gu-beta) (Nucleolar protein Gu2)	DDX50	737	DDX50_HUMAN	SUBCELLULAR LOCATION: Nucleus, nucleolus {ECO:0000269|PubMed:12429849}.	membrane [GO:0016020]; nucleolus [GO:0005730]; plasma membrane [GO:0005886]	0	ATP binding [GO:0005524]; RNA binding [GO:0003723]; RNA helicase activity [GO:0003724]	DDX50_HUMAN	6|0|0|5	11	2.75	4	0|0|0|0	0.5	1	0.5	1	0.5	27.5	0.2	Q9BQ39	119	4	22
KLHL6-BioID2	P53007	Tricarboxylate transport protein, mitochondrial (Citrate transport protein) (CTP) (Solute carrier family 25 member 1) (Tricarboxylate carrier protein)	SLC25A1	311	TXTP_HUMAN	SUBCELLULAR LOCATION: Mitochondrion inner membrane {ECO:0000250|UniProtKB:Q8JZU2}; Multi-pass membrane protein {ECO:0000255}.	extracellular exosome [GO:0070062]; integral component of membrane [GO:0016021]; mitochondrial inner membrane [GO:0005743]; nucleus [GO:0005634]	fatty-acyl-CoA biosynthetic process [GO:0046949]; gluconeogenesis [GO:0006094]; mitochondrial citrate transmembrane transport [GO:0006843]	ATP transmembrane transporter activity [GO:0005347]; citrate secondary active transmembrane transporter activity [GO:0071913]; citrate transmembrane transporter activity [GO:0015137]; tricarboxylic acid transmembrane transporter activity [GO:0015142]	TXTP_HUMAN	3|1|1|3	8	2	4	0|0|0|0	0.49	0.99	0.49	0.99	0.49	20	0.23	P53007	42	3.4	14
KLHL6-BioID2	Q15758	Neutral amino acid transporter B(0) (ATB(0)) (Baboon M7 virus receptor) (RD114/simian type D retrovirus receptor) (Sodium-dependent neutral amino acid transporter type 2) (Solute carrier family 1 member 5)	SLC1A5	541	AAAT_HUMAN	SUBCELLULAR LOCATION: Cell membrane {ECO:0000269|PubMed:8702519, ECO:0000305|PubMed:29872227}; Multi-pass membrane protein {ECO:0000269|PubMed:29872227}. Melanosome. Note=Identified by mass spectrometry in melanosome fractions from stage I to stage IV.	basal plasma membrane [GO:0009925]; extracellular exosome [GO:0070062]; integral component of membrane [GO:0016021]; integral component of plasma membrane [GO:0005887]; melanosome [GO:0042470]; membrane [GO:0016020]; plasma membrane [GO:0005886]	amino acid transport [GO:0006865]; glutamine secretion [GO:0010585]; glutamine transport [GO:0006868]; L-aspartate import across plasma membrane [GO:0140009]; L-glutamine import across plasma membrane [GO:1903803]; neutral amino acid transport [GO:0015804]; protein homotrimerization [GO:0070207]; transport across blood-brain barrier [GO:0150104]	amino acid transmembrane transporter activity [GO:0015171]; L-aspartate transmembrane transporter activity [GO:0015183]; L-glutamine transmembrane transporter activity [GO:0015186]; L-serine transmembrane transporter activity [GO:0015194]; metal ion binding [GO:0046872]; neutral amino acid transmembrane transporter activity [GO:0015175]; signaling receptor activity [GO:0038023]; symporter activit…	AAAT_HUMAN	2|0|1|3	6	1.5	4	0|0|0|0	0.48	0.99	0.48	0.99	0.48	15	0.25	Q15758	70	2.9	13
KLHL6-BioID2	Q8NB90	ATPase family protein 2 homolog (EC 3.6.4.10) (Spermatogenesis-associated factor protein) (Spermatogenesis-associated protein 5)	SPATA5	893	AFG2H_HUMAN	SUBCELLULAR LOCATION: Cytoplasm {ECO:0000250|UniProtKB:Q3UMC0}. Mitochondrion {ECO:0000250|UniProtKB:Q3UMC0}.	cytoplasm [GO:0005737]; mitochondrion [GO:0005739]	brain development [GO:0007420]; cell differentiation [GO:0030154]; spermatogenesis [GO:0007283]	ATPase activity [GO:0016887]; ATP binding [GO:0005524]	AFG2H_HUMAN	3|0|0|2	5	1.25	4	0|0|0|0	0.48	0.99	0.48	0.99	0.48	12.5	0.25	Q8NB90	30	2.1	6
KLHL6-BioID2	Q8NG31	Kinetochore scaffold 1 (ALL1-fused gene from chromosome 15q14 protein) (AF15q14) (Bub-linking kinetochore protein) (Blinkin) (Cancer susceptibility candidate gene 5 protein) (Cancer/testis antigen 29) (CT29) (Kinetochore-null protein 1) (Protein CASC5) (Protein D40/AF15q14)	KNL1	2342	KNL1_HUMAN	SUBCELLULAR LOCATION: Nucleus. Chromosome, centromere, kinetochore. Note=Weakly expressed in interphase nuclei. Expression increases from prophase to late anaphase, but greatly diminishes from the telophase and cytokinesis to early G1 phase of cell cycle.	acrosomal vesicle [GO:0001669]; condensed chromosome kinetochore [GO:0000777]; cytosol [GO:0005829]; nuclear body [GO:0016604]; nucleoplasm [GO:0005654]; nucleus [GO:0005634]	acrosome assembly [GO:0001675]; attachment of spindle microtubules to kinetochore [GO:0008608]; cell division [GO:0051301]; CENP-A containing nucleosome assembly [GO:0034080]; negative regulation of phosphatase activity [GO:0010923]; protein localization to kinetochore [GO:0034501]	0	KNL1_HUMAN	2|1|3|1	7	1.75	4	0|0|0|0	0.48	0.99	0.48	0.99	0.48	17.5	0.25	Q8NG31	24	15.1	39
KLHL6-BioID2	Q8TEM1	Nuclear pore membrane glycoprotein 210 (Nuclear pore protein gp210) (Nuclear envelope pore membrane protein POM 210) (POM210) (Nucleoporin Nup210) (Pore membrane protein of 210 kDa)	NUP210	1887	PO210_HUMAN	SUBCELLULAR LOCATION: Nucleus, nuclear pore complex {ECO:0000269|PubMed:2195063}. Nucleus membrane {ECO:0000269|PubMed:2195063}; Single-pass type I membrane protein {ECO:0000269|PubMed:2195063}. Endoplasmic reticulum membrane {ECO:0000269|PubMed:2195063}; Single-pass type I membrane protein {ECO:0000269|PubMed:2195063}.	endoplasmic reticulum membrane [GO:0005789]; host cell [GO:0043657]; integral component of membrane [GO:0016021]; membrane [GO:0016020]; nuclear envelope [GO:0005635]; nuclear membrane [GO:0031965]; nuclear pore [GO:0005643]	intracellular transport of virus [GO:0075733]; mRNA export from nucleus [GO:0006406]; protein-containing complex assembly [GO:0065003]; protein sumoylation [GO:0016925]; regulation of cellular response to heat [GO:1900034]; regulation of gene silencing by miRNA [GO:0060964]; regulation of glycolytic process [GO:0006110]; tRNA export from nucleus [GO:0006409]; viral process [GO:0016032]; viral tra…	0	PO210_HUMAN	2|1|3|0	6	1.5	4	0|0|0|0	0.48	0.99	0.48	0.99	0.48	15	0.25	Q8TEM1	25	5.9	24
KLHL6-BioID2	Q9H6F5	Coiled-coil domain-containing protein 86 (Cytokine-induced protein with coiled-coil domain)	CCDC86	360	CCD86_HUMAN	SUBCELLULAR LOCATION: Nucleus {ECO:0000250}.	nucleolus [GO:0005730]; nucleoplasm [GO:0005654]	viral process [GO:0016032]	RNA binding [GO:0003723]	CCD86_HUMAN	3|2|0|0	5	1.25	4	0|0|0|0	0.48	0.99	0.48	0.99	0.48	12.5	0.25	Q9H6F5	23	2.1	10
KLHL6-BioID2	Q9NZ01	Very-long-chain enoyl-CoA reductase (EC 1.3.1.93) (Synaptic glycoprotein SC2) (Trans-2,3-enoyl-CoA reductase) (TER)	TECR	308	TECR_HUMAN	SUBCELLULAR LOCATION: Endoplasmic reticulum membrane {ECO:0000269|PubMed:12482854, ECO:0000269|PubMed:24220030}; Multi-pass membrane protein {ECO:0000255}.	endoplasmic reticulum [GO:0005783]; endoplasmic reticulum membrane [GO:0005789]; integral component of endoplasmic reticulum membrane [GO:0030176]; nucleus [GO:0005634]	fatty acid elongation [GO:0030497]; long-chain fatty-acyl-CoA biosynthetic process [GO:0035338]; sphingolipid metabolic process [GO:0006665]; very long-chain fatty acid biosynthetic process [GO:0042761]	oxidoreductase activity [GO:0016491]; very-long-chain enoyl-CoA reductase activity [GO:0102758]	TECR_HUMAN	3|1|0|2	6	1.5	4	0|0|0|0	0.48	0.99	0.48	0.99	0.48	15	0.25	Q9NZ01	54	2.2	15
KLHL6-BioID2	Q9P2K6	Kelch-like protein 42 (Cullin-3-binding protein 9) (Ctb9) (Kelch domain-containing protein 5)	KLHL42	505	KLH42_HUMAN	SUBCELLULAR LOCATION: Cytoplasm {ECO:0000269|PubMed:19261606}. Cytoplasm, cytoskeleton, spindle {ECO:0000269|PubMed:19261606}. Note=Predominantly in mitotic cells. Localized diffusely in the cytoplasm during the interphase. During metaphase is localized throughout the cell and more widely dispersed than the microtubules. In anaphase cells is localized between the two sets of separated chromosomes…	Cul3-RING ubiquitin ligase complex [GO:0031463]; cytosol [GO:0005829]; spindle [GO:0005819]	cell cycle [GO:0007049]; cell division [GO:0051301]; post-translational protein modification [GO:0043687]; proteasome-mediated ubiquitin-dependent protein catabolic process [GO:0043161]; protein polyubiquitination [GO:0000209]; regulation of microtubule-based process [GO:0032886]	0	KLH42_HUMAN	3|1|1|2	7	1.75	4	0|0|0|0	0.48	0.99	0.48	0.99	0.48	17.5	0.25	Q9P2K6	0	0	0
KLHL6-BioID2	P04233	HLA class II histocompatibility antigen gamma chain (HLA-DR antigens-associated invariant chain) (Ia antigen-associated invariant chain) (Ii) (p33) (CD antigen CD74) [Cleaved into: Class-II-associated invariant chain peptide (CLIP)]	CD74	296	HG2A_HUMAN	SUBCELLULAR LOCATION: Cell membrane {ECO:0000305}; Single-pass type II membrane protein {ECO:0000305}. Endoplasmic reticulum membrane. Golgi apparatus, trans-Golgi network. Endosome. Lysosome. Note=Transits through a number of intracellular compartments in the endocytic pathway. It can either undergo proteolysis or reach the cell membrane.; SUBCELLULAR LOCATION: [Isoform 1]: Late endosome {ECO:00…	cell surface [GO:0009986]; clathrin-coated endocytic vesicle membrane [GO:0030669]; cytoplasm [GO:0005737]; endocytic vesicle membrane [GO:0030666]; ER to Golgi transport vesicle membrane [GO:0012507]; external side of plasma membrane [GO:0009897]; extracellular exosome [GO:0070062]; Golgi membrane [GO:0000139]; integral component of lumenal side of endoplasmic reticulum membrane [GO:0071556]; in…	activation of MAPK activity [GO:0000187]; antigen processing and presentation [GO:0019882]; antigen processing and presentation of endogenous antigen [GO:0019883]; antigen processing and presentation of exogenous peptide antigen via MHC class II [GO:0019886]; cell population proliferation [GO:0008283]; chaperone cofactor-dependent protein refolding [GO:0051085]; defense response [GO:0006952]; imm…	amyloid-beta binding [GO:0001540]; CD4 receptor binding [GO:0042609]; cytokine binding [GO:0019955]; cytokine receptor activity [GO:0004896]; identical protein binding [GO:0042802]; macrophage migration inhibitory factor binding [GO:0035718]; MHC class II protein binding [GO:0042289]; MHC class II protein binding, via antigen binding groove [GO:0042658]; MHC class II protein complex binding [GO:0…	HG2A_HUMAN	2|0|0|6	8	2	4	0|0|0|0	0.48	1	0.48	1	0.48	20	0.24	P04233	0	0	0
KLHL6-BioID2	P57088	Transmembrane protein 33 (Protein DB83) (SHINC-3)	TMEM33	247	TMM33_HUMAN	SUBCELLULAR LOCATION: Endoplasmic reticulum membrane {ECO:0000269|PubMed:25612671, ECO:0000269|PubMed:26268696}; Multi-pass membrane protein {ECO:0000255}. Melanosome {ECO:0000269|PubMed:17081065}. Nucleus envelope {ECO:0000269|PubMed:25612671}. Note=Identified by mass spectrometry in melanosome fractions from stage I to stage IV. Co-localizes with RTN4 at the ER sheets. {ECO:0000269|PubMed:17081…	endoplasmic reticulum [GO:0005783]; endoplasmic reticulum membrane [GO:0005789]; integral component of endoplasmic reticulum membrane [GO:0030176]; melanosome [GO:0042470]; nuclear envelope [GO:0005635]	endoplasmic reticulum tubular network organization [GO:0071786]; membrane organization [GO:0061024]; positive regulation of IRE1-mediated unfolded protein response [GO:1903896]; positive regulation of PERK-mediated unfolded protein response [GO:1903899]; regulation of endoplasmic reticulum tubular network organization [GO:1903371]; response to endoplasmic reticulum stress [GO:0034976]	0	TMM33_HUMAN	1|1|4|2	8	2	4	0|0|0|0	0.48	1	0.48	1	0.48	20	0.24	P57088	34	1.9	6
KLHL6-BioID2	P60174	Triosephosphate isomerase (TIM) (EC 5.3.1.1) (Methylglyoxal synthase) (EC 4.2.3.3) (Triose-phosphate isomerase)	TPI1	249	TPIS_HUMAN	SUBCELLULAR LOCATION: Cytoplasm {ECO:0000255|PROSITE-ProRule:PRU10127}.	cytosol [GO:0005829]; extracellular exosome [GO:0070062]; extracellular space [GO:0005615]; nucleus [GO:0005634]	canonical glycolysis [GO:0061621]; gluconeogenesis [GO:0006094]; glyceraldehyde-3-phosphate biosynthetic process [GO:0046166]; glycerol catabolic process [GO:0019563]; glycolytic process [GO:0006096]; methylglyoxal biosynthetic process [GO:0019242]	methylglyoxal synthase activity [GO:0008929]; protein homodimerization activity [GO:0042803]; triose-phosphate isomerase activity [GO:0004807]; ubiquitin protein ligase binding [GO:0031625]	TPIS_HUMAN	0|11|1|2	14	3.5	4	0|0|0|0	0.48	1	0.48	1	0.48	35	0.24	P60174	90	5.5	48
KLHL6-BioID2	Q8IY81	pre-rRNA 2'-O-ribose RNA methyltransferase FTSJ3 (EC 2.1.1.-) (Protein ftsJ homolog 3) (Putative rRNA methyltransferase 3)	FTSJ3	847	SPB1_HUMAN	SUBCELLULAR LOCATION: Nucleus, nucleolus {ECO:0000255|HAMAP-Rule:MF_03163, ECO:0000269|PubMed:12429849, ECO:0000269|PubMed:22195017}.	nucleolus [GO:0005730]; nucleoplasm [GO:0005654]; preribosome, large subunit precursor [GO:0030687]; preribosome, small subunit precursor [GO:0030688]	enzyme-directed rRNA 2'-O-methylation [GO:0000453]; maturation of 5.8S rRNA from tricistronic rRNA transcript (SSU-rRNA, 5.8S rRNA, LSU-rRNA) [GO:0000466]; maturation of LSU-rRNA from tricistronic rRNA transcript (SSU-rRNA, 5.8S rRNA, LSU-rRNA) [GO:0000463]; RNA methylation [GO:0001510]; rRNA methylation [GO:0031167]	RNA 2'-O-methyltransferase activity [GO:0062105]; RNA binding [GO:0003723]; RNA methyltransferase activity [GO:0008173]; rRNA (guanine) methyltransferase activity [GO:0016435]; rRNA (uridine-2'-O-)-methyltransferase activity [GO:0008650]	SPB1_HUMAN	1|5|2|0	8	2	4	0|0|0|0	0.48	1	0.48	1	0.48	20	0.24	Q8IY81	63	8.5	25
KLHL6-BioID2	Q96AG4	Leucine-rich repeat-containing protein 59 (Ribosome-binding protein p34) (p34) [Cleaved into: Leucine-rich repeat-containing protein 59, N-terminally processed]	LRRC59	307	LRC59_HUMAN	SUBCELLULAR LOCATION: Microsome membrane {ECO:0000250}; Single-pass type II membrane protein {ECO:0000250}. Endoplasmic reticulum membrane; Single-pass type II membrane protein. Nucleus envelope. Note=Localization in the nuclear envelope depends upon the nuclear import machinery, including KPNB1.	endoplasmic reticulum [GO:0005783]; endoplasmic reticulum membrane [GO:0005789]; integral component of membrane [GO:0016021]; membrane [GO:0016020]; mitochondrial nucleoid [GO:0042645]; nuclear envelope [GO:0005635]	positive regulation of Ras protein signal transduction [GO:0046579]; signal transduction [GO:0007165]	cadherin binding [GO:0045296]; RNA binding [GO:0003723]	LRC59_HUMAN	2|0|0|4	6	1.5	4	0|0|0|0	0.48	1	0.48	1	0.48	15	0.24	Q96AG4	80	2.4	6
KLHL6-BioID2	O43813	Glutathione S-transferase LANCL1 (EC 2.5.1.18) (40 kDa erythrocyte membrane protein) (p40) (LanC-like protein 1)	LANCL1	399	LANC1_HUMAN	SUBCELLULAR LOCATION: Cytoplasm {ECO:0000269|PubMed:15811525}. Cell membrane {ECO:0000269|PubMed:10944443, ECO:0000269|PubMed:16979580}; Peripheral membrane protein {ECO:0000269|PubMed:10944443}.	cytoplasm [GO:0005737]; integral component of plasma membrane [GO:0005887]; plasma membrane [GO:0005886]	G protein-coupled receptor signaling pathway [GO:0007186]; regulation of neuron apoptotic process [GO:0043523]; regulation of oxidative stress-induced neuron death [GO:1903203]	glutathione binding [GO:0043295]; glutathione transferase activity [GO:0004364]; G protein-coupled receptor activity [GO:0004930]; low-density lipoprotein particle receptor binding [GO:0050750]; SH3 domain binding [GO:0017124]; zinc ion binding [GO:0008270]	LANC1_HUMAN	2|1|2|1	6	1.5	4	0|0|0|0	0.47	0.93	0.47	0.93	0.47	15	0.27	O43813	25	1.5	3
KLHL6-BioID2	O75815	Breast cancer anti-estrogen resistance protein 3 (Novel SH2-containing protein 2) (SH2 domain-containing protein 3B)	BCAR3	825	BCAR3_HUMAN	SUBCELLULAR LOCATION: Cytoplasm {ECO:0000250|UniProtKB:Q9QZK2}. Cell junction, focal adhesion {ECO:0000250|UniProtKB:Q9QZK2}. Note=Localization to focal adhesions depends on interaction with PTPRA. {ECO:0000250|UniProtKB:Q9QZK2}.	cytoplasm [GO:0005737]; focal adhesion [GO:0005925]	endothelin receptor signaling pathway [GO:0086100]; insulin receptor signaling pathway [GO:0008286]; lens morphogenesis in camera-type eye [GO:0002089]; positive regulation of DNA replication [GO:0045740]; positive regulation of GTPase activity [GO:0043547]; positive regulation of MAPK cascade [GO:0043410]; positive regulation of peptidyl-serine phosphorylation [GO:0033138]; response to drug [GO:…	guanyl-nucleotide exchange factor activity [GO:0005085]; kinase binding [GO:0019900]; phosphotyrosine residue binding [GO:0001784]	BCAR3_HUMAN	2|0|0|2	4	1	4	0|0|0|0	0.47	0.93	0.47	0.93	0.47	10	0.27	O75815	0	0	0
KLHL6-BioID2	P82914	28S ribosomal protein S15, mitochondrial (MRP-S15) (S15mt) (Mitochondrial small ribosomal subunit protein uS15m)	MRPS15	257	RT15_HUMAN	SUBCELLULAR LOCATION: Mitochondrion {ECO:0000269|PubMed:25838379}.	mitochondrial inner membrane [GO:0005743]; mitochondrial small ribosomal subunit [GO:0005763]; mitochondrion [GO:0005739]; nucleolus [GO:0005730]; nucleoplasm [GO:0005654]	mitochondrial translation [GO:0032543]; mitochondrial translational elongation [GO:0070125]; mitochondrial translational termination [GO:0070126]; translation [GO:0006412]	RNA binding [GO:0003723]; structural constituent of ribosome [GO:0003735]	RT15_HUMAN	0|2|1|2	5	1.25	4	0|0|0|0	0.47	0.93	0.47	0.93	0.47	12.5	0.27	P82914	15	1.1	3
KLHL6-BioID2	P82932	28S ribosomal protein S6, mitochondrial (MRP-S6) (S6mt) (Mitochondrial small ribosomal subunit protein bS6m)	MRPS6	125	RT06_HUMAN	SUBCELLULAR LOCATION: Mitochondrion {ECO:0000269|PubMed:25838379}.	mitochondrial inner membrane [GO:0005743]; mitochondrial small ribosomal subunit [GO:0005763]; mitochondrion [GO:0005739]; small ribosomal subunit [GO:0015935]	mitochondrial translation [GO:0032543]; mitochondrial translational elongation [GO:0070125]; mitochondrial translational termination [GO:0070126]; translation [GO:0006412]	small ribosomal subunit rRNA binding [GO:0070181]; structural constituent of ribosome [GO:0003735]	RT06_HUMAN	2|1|2|0	5	1.25	4	0|0|0|0	0.47	0.93	0.47	0.93	0.47	12.5	0.27	P82932	8	1.1	2
KLHL6-BioID2	Q14764	Major vault protein (MVP) (Lung resistance-related protein)	MVP	893	MVP_HUMAN	SUBCELLULAR LOCATION: Cytoplasm {ECO:0000269|PubMed:15133037, ECO:0000269|PubMed:16441665}. Nucleus, nuclear pore complex {ECO:0000269|PubMed:16441665}. Cytoplasm, perinuclear region {ECO:0000269|PubMed:16441665}. Note=5% found in the nuclear pore complex (PubMed:15133037). Translocates from the nucleus to the cytoplasm upon EGF treatment (PubMed:16441665).	cytoplasm [GO:0005737]; cytoskeleton [GO:0005856]; cytosol [GO:0005829]; extracellular exosome [GO:0070062]; extracellular region [GO:0005576]; ficolin-1-rich granule lumen [GO:1904813]; membrane [GO:0016020]; nuclear pore [GO:0005643]; nucleus [GO:0005634]; perinuclear region of cytoplasm [GO:0048471]; secretory granule lumen [GO:0034774]	ERBB signaling pathway [GO:0038127]; mRNA transport [GO:0051028]; negative regulation of epidermal growth factor receptor signaling pathway [GO:0042059]; negative regulation of protein autophosphorylation [GO:0031953]; negative regulation of protein tyrosine kinase activity [GO:0061099]; neutrophil degranulation [GO:0043312]; protein transport [GO:0015031]; regulation of signaling [GO:0023051]	identical protein binding [GO:0042802]; protein kinase binding [GO:0019901]; protein phosphatase binding [GO:0019903]	MVP_HUMAN	16|7|7|6	36	9	4	4|2|1|3	0.47	1	0.47	1	0.47	3.6	0.27	Q14764	8	12.5	38
KLHL6-BioID2	Q53GQ0	Very-long-chain 3-oxoacyl-CoA reductase (EC 1.1.1.330) (17-beta-hydroxysteroid dehydrogenase 12) (17-beta-HSD 12) (3-ketoacyl-CoA reductase) (KAR) (Estradiol 17-beta-dehydrogenase 12) (EC 1.1.1.62) (Short chain dehydrogenase/reductase family 12C member 1)	HSD17B12	312	DHB12_HUMAN	SUBCELLULAR LOCATION: Endoplasmic reticulum membrane {ECO:0000269|PubMed:12482854}; Multi-pass membrane protein {ECO:0000269|PubMed:12482854}.	endoplasmic reticulum membrane [GO:0005789]; extracellular matrix [GO:0031012]; integral component of membrane [GO:0016021]	estrogen biosynthetic process [GO:0006703]; extracellular matrix organization [GO:0030198]; fatty acid biosynthetic process [GO:0006633]; long-chain fatty-acyl-CoA biosynthetic process [GO:0035338]; positive regulation of cell-substrate adhesion [GO:0010811]	3-oxo-arachidoyl-CoA reductase activity [GO:0102339]; 3-oxo-behenoyl-CoA reductase activity [GO:0102340]; 3-oxo-cerotoyl-CoA reductase activity [GO:0102342]; 3-oxo-lignoceroyl-CoA reductase activity [GO:0102341]; collagen binding [GO:0005518]; estradiol 17-beta-dehydrogenase activity [GO:0004303]; fibronectin binding [GO:0001968]; heparin binding [GO:0008201]	DHB12_HUMAN	5|2|2|5	14	3.5	4	1|1|1|1	0.47	0.83	0.47	0.83	0.47	3.5	0.27	Q53GQ0	27	1.9	7
KLHL6-BioID2	Q96IU4	Protein ABHD14B (EC 3.-.-.-) (Alpha/beta hydrolase domain-containing protein 14B) (Abhydrolase domain-containing protein 14B) (CCG1-interacting factor B)	ABHD14B	210	ABHEB_HUMAN	SUBCELLULAR LOCATION: Cytoplasm. Nucleus. Note=Predominantly cytoplasmic.	cytoplasm [GO:0005737]; cytosol [GO:0005829]; extracellular exosome [GO:0070062]; nucleolus [GO:0005730]; nucleoplasm [GO:0005654]; nucleus [GO:0005634]	3'-phosphoadenosine 5'-phosphosulfate metabolic process [GO:0050427]; positive regulation of transcription by RNA polymerase II [GO:0045944]	hydrolase activity [GO:0016787]	ABHEB_HUMAN	2|0|0|2	4	1	4	0|0|0|0	0.47	0.93	0.47	0.93	0.47	10	0.27	Q96IU4	1	1	1
KLHL6-BioID2	Q9H0U3	Magnesium transporter protein 1 (MagT1) (Dolichyl-diphosphooligosaccharide--protein glycosyltransferase subunit MAGT1) (Oligosaccharyl transferase subunit MAGT1) (Implantation-associated protein) (IAP)	MAGT1	335	MAGT1_HUMAN	SUBCELLULAR LOCATION: Cell membrane {ECO:0000269|PubMed:19717468}; Multi-pass membrane protein {ECO:0000269|PubMed:19717468}. Endoplasmic reticulum {ECO:0000269|PubMed:25135935}. Endoplasmic reticulum membrane {ECO:0000250}; Multi-pass membrane protein {ECO:0000250}.	azurophil granule membrane [GO:0035577]; endoplasmic reticulum [GO:0005783]; integral component of plasma membrane [GO:0005887]; membrane [GO:0016020]; oligosaccharyltransferase complex [GO:0008250]; plasma membrane [GO:0005886]	cognition [GO:0050890]; magnesium ion transport [GO:0015693]; neutrophil degranulation [GO:0043312]; protein N-linked glycosylation [GO:0006487]; protein N-linked glycosylation via asparagine [GO:0018279]; transmembrane transport [GO:0055085]	magnesium ion transmembrane transporter activity [GO:0015095]	MAGT1_HUMAN	2|2|0|1	5	1.25	4	0|0|0|0	0.47	0.93	0.47	0.93	0.47	12.5	0.27	Q9H0U3	7	1.3	2
KLHL6-BioID2	Q9UI26	Importin-11 (Imp11) (Ran-binding protein 11) (RanBP11)	IPO11	975	IPO11_HUMAN	SUBCELLULAR LOCATION: Cytoplasm {ECO:0000269|PubMed:11032817}. Nucleus {ECO:0000269|PubMed:11032817}.	cytosol [GO:0005829]; nuclear envelope [GO:0005635]; nucleoplasm [GO:0005654]	protein import into nucleus [GO:0006606]; ribosomal protein import into nucleus [GO:0006610]	nuclear import signal receptor activity [GO:0061608]; Ran GTPase binding [GO:0008536]	IPO11_HUMAN	2|0|2|1	5	1.25	4	0|0|0|0	0.47	0.93	0.47	0.93	0.47	12.5	0.27	Q9UI26	7	1.6	3
KLHL6-BioID2	Q9Y2R9	28S ribosomal protein S7, mitochondrial (MRP-S7) (S7mt) (Mitochondrial small ribosomal subunit protein uS7m) (bMRP-27a) (bMRP27a)	MRPS7	242	RT07_HUMAN	SUBCELLULAR LOCATION: Mitochondrion {ECO:0000269|PubMed:25838379}.	mitochondrial inner membrane [GO:0005743]; mitochondrial small ribosomal subunit [GO:0005763]; ribosome [GO:0005840]	mitochondrial translation [GO:0032543]; mitochondrial translational elongation [GO:0070125]; mitochondrial translational termination [GO:0070126]; ribosomal small subunit assembly [GO:0000028]; translation [GO:0006412]	mRNA binding [GO:0003729]; RNA binding [GO:0003723]; rRNA binding [GO:0019843]; structural constituent of ribosome [GO:0003735]	RT07_HUMAN	1|2|2|1	6	1.5	4	0|0|0|0	0.47	0.93	0.47	0.93	0.47	15	0.27	Q9Y2R9	29	1.5	4
KLHL6-BioID2	Q9Y5J1	U3 small nucleolar RNA-associated protein 18 homolog (WD repeat-containing protein 50)	UTP18	556	UTP18_HUMAN	SUBCELLULAR LOCATION: Nucleus, nucleolus {ECO:0000269|PubMed:12429849}.	nuclear membrane [GO:0031965]; nucleolus [GO:0005730]; nucleoplasm [GO:0005654]; nucleus [GO:0005634]; Pwp2p-containing subcomplex of 90S preribosome [GO:0034388]; small-subunit processome [GO:0032040]	rRNA processing [GO:0006364]	RNA binding [GO:0003723]	UTP18_HUMAN	0|2|2|1	5	1.25	4	0|0|0|0	0.47	0.93	0.47	0.93	0.47	12.5	0.27	Q9Y5J1	26	3	12
KLHL6-BioID2	P00558	Phosphoglycerate kinase 1 (EC 2.7.2.3) (Cell migration-inducing gene 10 protein) (Primer recognition protein 2) (PRP 2)	PGK1	417	PGK1_HUMAN	SUBCELLULAR LOCATION: Cytoplasm.	cytosol [GO:0005829]; extracellular exosome [GO:0070062]; extracellular space [GO:0005615]; membrane [GO:0016020]; membrane raft [GO:0045121]	canonical glycolysis [GO:0061621]; cellular response to hypoxia [GO:0071456]; epithelial cell differentiation [GO:0030855]; gluconeogenesis [GO:0006094]; glycolytic process [GO:0006096]; negative regulation of angiogenesis [GO:0016525]; phosphorylation [GO:0016310]; plasminogen activation [GO:0031639]; positive regulation of oxidative phosphorylation [GO:1903862]	ADP binding [GO:0043531]; ATP binding [GO:0005524]; phosphoglycerate kinase activity [GO:0004618]; protein-disulfide reductase activity [GO:0047134]	PGK1_HUMAN	0|14|0|5	19	4.75	4	1|0|1|2	0.46	1	0.46	1	0.46	4.75	0.29	P00558	86	6.8	52
KLHL6-BioID2	Q01780	Exosome component 10 (EC 3.1.13.-) (Autoantigen PM/Scl 2) (P100 polymyositis-scleroderma overlap syndrome-associated autoantigen) (Polymyositis/scleroderma autoantigen 100 kDa) (PM/Scl-100) (Polymyositis/scleroderma autoantigen 2)	EXOSC10	885	EXOSX_HUMAN	SUBCELLULAR LOCATION: Cytoplasm. Nucleus, nucleolus. Nucleus. Note=Strongly enriched in the nucleolus and a small amount has been found in cytoplasm supporting the existence of a nucleolar RNA exosome complex form.	cytoplasm [GO:0005737]; cytosol [GO:0005829]; exosome (RNase complex) [GO:0000178]; membrane [GO:0016020]; nuclear exosome (RNase complex) [GO:0000176]; nucleolus [GO:0005730]; nucleoplasm [GO:0005654]; nucleus [GO:0005634]; transcriptionally active chromatin [GO:0035327]	CUT catabolic process [GO:0071034]; dosage compensation by inactivation of X chromosome [GO:0009048]; exonucleolytic trimming to generate mature 3'-end of 5.8S rRNA from tricistronic rRNA transcript (SSU-rRNA, 5.8S rRNA, LSU-rRNA) [GO:0000467]; histone mRNA catabolic process [GO:0071044]; maturation of 5.8S rRNA [GO:0000460]; negative regulation of telomere maintenance via telomerase [GO:0032211]…	3'-5'-exoribonuclease activity [GO:0000175]; exoribonuclease activity [GO:0004532]; nucleotide binding [GO:0000166]; RNA binding [GO:0003723]; single-stranded RNA binding [GO:0003727]; telomerase RNA binding [GO:0070034]	EXOSX_HUMAN	3|1|3|1	8	2	4	0|1|0|0	0.46	0.92	0.46	0.92	0.46	8	0.29	Q01780	70	6.4	22
KLHL6-BioID2	P78527	DNA-dependent protein kinase catalytic subunit (DNA-PK catalytic subunit) (DNA-PKcs) (EC 2.7.11.1) (DNPK1) (p460)	PRKDC	4128	PRKDC_HUMAN	SUBCELLULAR LOCATION: Nucleus {ECO:0000269|PubMed:12231622, ECO:0000269|PubMed:14734805, ECO:0000269|PubMed:22002106}. Nucleus, nucleolus {ECO:0000269|PubMed:22002106, ECO:0000269|PubMed:32103174}.	cytosol [GO:0005829]; DNA-dependent protein kinase-DNA ligase 4 complex [GO:0005958]; membrane [GO:0016020]; nonhomologous end joining complex [GO:0070419]; nuclear chromosome, telomeric region [GO:0000784]; nucleolus [GO:0005730]; nucleoplasm [GO:0005654]; nucleus [GO:0005634]; protein-containing complex [GO:0032991]; protein-DNA complex [GO:0032993]; small-subunit processome [GO:0032040]; trans…	activation of innate immune response [GO:0002218]; B cell lineage commitment [GO:0002326]; brain development [GO:0007420]; cellular protein modification process [GO:0006464]; cellular response to DNA damage stimulus [GO:0006974]; cellular response to insulin stimulus [GO:0032869]; double-strand break repair [GO:0006302]; double-strand break repair via alternative nonhomologous end joining [GO:009…	ATP binding [GO:0005524]; DNA-dependent protein kinase activity [GO:0004677]; double-stranded DNA binding [GO:0003690]; enzyme binding [GO:0019899]; protein domain specific binding [GO:0019904]; protein kinase activity [GO:0004672]; protein serine/threonine kinase activity [GO:0004674]; RNA binding [GO:0003723]; transcription factor binding [GO:0008134]; U3 snoRNA binding [GO:0034511]	PRKDC_HUMAN	93|72|98|88	351	87.75	4	33|35|41|34	0.45	1	0.45	1	0.45	2.45	0.29	P78527	175	22	175
KLHL6-BioID2	Q9Y2R4	Probable ATP-dependent RNA helicase DDX52 (EC 3.6.4.13) (ATP-dependent RNA helicase ROK1-like) (DEAD box protein 52)	DDX52	599	DDX52_HUMAN	SUBCELLULAR LOCATION: Nucleus, nucleolus {ECO:0000269|PubMed:12429849}.	membrane [GO:0016020]; nucleolus [GO:0005730]; nucleoplasm [GO:0005654]	maturation of SSU-rRNA [GO:0030490]; rRNA processing [GO:0006364]	ATP binding [GO:0005524]; RNA binding [GO:0003723]; RNA helicase activity [GO:0003724]	DDX52_HUMAN	1|4|5|3	13	3.25	4	0|1|2|1	0.44	0.83	0.44	0.83	0.44	3.25	0.3	Q9Y2R4	35	1.9	6
KLHL6-BioID2	O00541	Pescadillo homolog	PES1	588	PESC_HUMAN	SUBCELLULAR LOCATION: Nucleus, nucleolus. Nucleus, nucleoplasm. Chromosome. Note=Appears to localize to the periphery of metaphase chromosomes during mitosis and to the prenucleolar bodies that form in mitotic cells prior to the actual nucleoli. {ECO:0000255|HAMAP-Rule:MF_03028}.	condensed chromosome [GO:0000793]; cytosol [GO:0005829]; membrane [GO:0016020]; nucleolus [GO:0005730]; nucleoplasm [GO:0005654]; PeBoW complex [GO:0070545]; preribosome, large subunit precursor [GO:0030687]	cell population proliferation [GO:0008283]; maturation of 5.8S rRNA from tricistronic rRNA transcript (SSU-rRNA, 5.8S rRNA, LSU-rRNA) [GO:0000466]; maturation of LSU-rRNA from tricistronic rRNA transcript (SSU-rRNA, 5.8S rRNA, LSU-rRNA) [GO:0000463]; nucleolus organization [GO:0007000]; protein localization to organelle [GO:0033365]; regulation of cell cycle [GO:0051726]; ribosomal large subunit …	ribonucleoprotein complex binding [GO:0043021]; RNA binding [GO:0003723]	PESC_HUMAN	2|3|4|2	11	2.75	4	0|0|2|1	0.43	0.78	0.43	0.78	0.43	3.67	0.3	O00541	57	6.3	23
KLHL6-BioID2	P30876	DNA-directed RNA polymerase II subunit RPB2 (EC 2.7.7.6) (DNA-directed RNA polymerase II 140 kDa polypeptide) (DNA-directed RNA polymerase II subunit B) (RNA polymerase II subunit 2) (RNA polymerase II subunit B2)	POLR2B	1174	RPB2_HUMAN	SUBCELLULAR LOCATION: Nucleus {ECO:0000269|PubMed:9852112}.	membrane [GO:0016020]; nucleoplasm [GO:0005654]; nucleus [GO:0005634]; RNA polymerase II, core complex [GO:0005665]	7-methylguanosine mRNA capping [GO:0006370]; fibroblast growth factor receptor signaling pathway [GO:0008543]; mRNA splicing, via spliceosome [GO:0000398]; positive regulation of viral transcription [GO:0050434]; regulation of gene silencing by miRNA [GO:0060964]; RNA metabolic process [GO:0016070]; snRNA transcription by RNA polymerase II [GO:0042795]; somatic stem cell population maintenance [G…	chromatin binding [GO:0003682]; DNA binding [GO:0003677]; DNA-directed 5'-3' RNA polymerase activity [GO:0003899]; metal ion binding [GO:0046872]; ribonucleoside binding [GO:0032549]; RNA binding [GO:0003723]	RPB2_HUMAN	6|1|3|2	12	3	4	0|2|1|0	0.43	0.98	0.43	0.98	0.43	4	0.3	P30876	58	6.5	65
KLHL6-BioID2	Q86U86	Protein polybromo-1 (hPB1) (BRG1-associated factor 180) (BAF180) (Polybromo-1D)	PBRM1	1689	PB1_HUMAN	SUBCELLULAR LOCATION: Nucleus {ECO:0000303|PubMed:22952240, ECO:0000303|PubMed:26601204}.	nuclear chromosome [GO:0000228]; nucleoplasm [GO:0005654]; RSC-type complex [GO:0016586]	ATP-dependent chromatin remodeling [GO:0043044]; chromatin remodeling [GO:0006338]; mitotic cell cycle [GO:0000278]; negative regulation of cell population proliferation [GO:0008285]; nucleosome disassembly [GO:0006337]; transcription elongation from RNA polymerase II promoter [GO:0006368]	chromatin binding [GO:0003682]; DNA binding [GO:0003677]	PB1_HUMAN	3|1|6|2	12	3	4	0|1|1|1	0.43	0.98	0.43	0.98	0.43	4	0.3	Q86U86	21	3.9	11
KLHL6-BioID2	P04264	Keratin, type II cytoskeletal 1 (67 kDa cytokeratin) (Cytokeratin-1) (CK-1) (Hair alpha protein) (Keratin-1) (K1) (Type-II keratin Kb1)	KRT1	644	K2C1_HUMAN	SUBCELLULAR LOCATION: Cell membrane {ECO:0000269|PubMed:17956333}. Note=Located on plasma membrane of neuroblastoma NMB7 cells.	blood microparticle [GO:0072562]; collagen-containing extracellular matrix [GO:0062023]; cornified envelope [GO:0001533]; cytoskeleton [GO:0005856]; cytosol [GO:0005829]; extracellular exosome [GO:0070062]; extracellular region [GO:0005576]; extracellular space [GO:0005615]; ficolin-1-rich granule lumen [GO:1904813]; keratin filament [GO:0045095]; membrane [GO:0016020]; nucleus [GO:0005634]	complement activation, lectin pathway [GO:0001867]; cornification [GO:0070268]; establishment of skin barrier [GO:0061436]; fibrinolysis [GO:0042730]; keratinization [GO:0031424]; negative regulation of inflammatory response [GO:0050728]; neutrophil degranulation [GO:0043312]; peptide cross-linking [GO:0018149]; protein heterotetramerization [GO:0051290]; regulation of angiogenesis [GO:0045765]; …	carbohydrate binding [GO:0030246]; protein heterodimerization activity [GO:0046982]; signaling receptor activity [GO:0038023]; structural constituent of skin epidermis [GO:0030280]	K2C1_HUMAN	37|13|13|20	83	20.75	4	12|3|0|7	0.42	0.99	0.42	0.99	0.42	3.77	0.3	P04264	386	79.5	1178
KLHL6-BioID2	Q9UBW8	COP9 signalosome complex subunit 7a (SGN7a) (Signalosome subunit 7a) (Dermal papilla-derived protein 10) (JAB1-containing signalosome subunit 7a)	COPS7A	275	CSN7A_HUMAN	SUBCELLULAR LOCATION: Cytoplasm {ECO:0000269|PubMed:9535219}. Nucleus {ECO:0000269|PubMed:9535219}.	COP9 signalosome [GO:0008180]; cytosol [GO:0005829]; nucleoplasm [GO:0005654]	COP9 signalosome assembly [GO:0010387]; nucleotide-excision repair, DNA damage recognition [GO:0000715]; post-translational protein modification [GO:0043687]; protein deneddylation [GO:0000338]; transcription-coupled nucleotide-excision repair [GO:0006283]; viral process [GO:0016032]	0	CSN7A_HUMAN	10|4|9|4	27	6.75	4	2|3|3|3	0.42	0.91	0.42	0.91	0.42	2.45	0.3	Q9UBW8	17	1.5	3
KLHL6-BioID2	Q15555	Microtubule-associated protein RP/EB family member 2 (APC-binding protein EB2) (End-binding protein 2) (EB2)	MAPRE2	327	MARE2_HUMAN	SUBCELLULAR LOCATION: Cytoplasm, cytoskeleton {ECO:0000269|PubMed:10188731}. Note=Associated with the microtubule network. Accumulates at the plus end of microtubules.	cytoplasm [GO:0005737]; cytoplasmic microtubule [GO:0005881]; focal adhesion [GO:0005925]; microtubule [GO:0005874]; microtubule cytoskeleton [GO:0015630]; microtubule organizing center [GO:0005815]; microtubule plus-end [GO:0035371]; spindle midzone [GO:0051233]	cell division [GO:0051301]; positive regulation of ARF protein signal transduction [GO:0032014]; positive regulation of focal adhesion disassembly [GO:0120183]; positive regulation of GTPase activity [GO:0043547]; positive regulation of keratinocyte migration [GO:0051549]; protein localization to microtubule [GO:0035372]; protein localization to microtubule plus-end [GO:1904825]; regulation of mi…	identical protein binding [GO:0042802]; microtubule binding [GO:0008017]; microtubule plus-end binding [GO:0051010]; protein kinase binding [GO:0019901]	MARE2_HUMAN	5|4|3|6	18	4.5	4	2|1|2|1	0.41	0.79	0.41	0.79	0.41	3	0.31	Q15555	16	5.8	14
KLHL6-BioID2	Q9NWS0	PIH1 domain-containing protein 1 (Nucleolar protein 17 homolog)	PIH1D1	290	PIHD1_HUMAN	SUBCELLULAR LOCATION: Nucleus {ECO:0000250|UniProtKB:Q9CQJ2}.	cytoplasm [GO:0005737]; nucleolus [GO:0005730]; nucleus [GO:0005634]; pre-snoRNP complex [GO:0070761]; R2TP complex [GO:0097255]; ribonucleoprotein complex [GO:1990904]	box C/D snoRNP assembly [GO:0000492]; chromatin remodeling [GO:0006338]; epithelial cell differentiation [GO:0030855]; establishment of protein localization to chromatin [GO:0071169]; negative regulation of cysteine-type endopeptidase activity involved in apoptotic signaling pathway [GO:2001268]; negative regulation of histone H3-K9 dimethylation [GO:1900110]; negative regulation of histone H3-K9…	ATPase binding [GO:0051117]; histone binding [GO:0042393]; phosphoprotein binding [GO:0051219]; protein kinase binding [GO:0019901]; RNA polymerase I core promoter sequence-specific DNA binding [GO:0001164]	PIHD1_HUMAN	13|13|13|15	54	13.5	4	4|5|7|4	0.41	0.81	0.41	0.81	0.41	2.7	0.31	Q9NWS0	24	1.7	5
KLHL6-BioID2	B2RXH8	Heterogeneous nuclear ribonucleoprotein C-like 2 (hnRNP C-like-2)	HNRNPCL2	293	HNRC2_HUMAN	SUBCELLULAR LOCATION: Nucleus {ECO:0000250}. Note=Component of ribonucleosomes. {ECO:0000250}.	nucleus [GO:0005634]	0	identical protein binding [GO:0042802]; RNA binding [GO:0003723]	HNRC2_HUMAN	2|0|0|3	5	1.25	4	0|0|0|1	0.4	0.92	0.4	0.92	0.4	5	0.31	B2RXH8	0	0	0
KLHL6-BioID2	Q9H792	Inactive tyrosine-protein kinase PEAK1 (Pseudopodium-enriched atypical kinase 1) (Sugen kinase 269) (Tyrosine-protein kinase SgK269)	PEAK1	1746	PEAK1_HUMAN	SUBCELLULAR LOCATION: Cytoplasm, cytoskeleton {ECO:0000269|PubMed:20534451, ECO:0000269|PubMed:23105102}. Cell junction, focal adhesion {ECO:0000269|PubMed:20534451, ECO:0000269|PubMed:23105102}. Note=Colocalizes with F-actin in serum-rich medium (PubMed:20534451). Actin colocalization is reduced during serum starvation (PubMed:20534451). {ECO:0000269|PubMed:20534451}.	actin cytoskeleton [GO:0015629]; cytoplasm [GO:0005737]; focal adhesion [GO:0005925]	cell migration [GO:0016477]; focal adhesion assembly [GO:0048041]; protein autophosphorylation [GO:0046777]; protein phosphorylation [GO:0006468]; regulation of focal adhesion assembly [GO:0051893]; substrate adhesion-dependent cell spreading [GO:0034446]	identical protein binding [GO:0042802]; non-membrane spanning protein tyrosine kinase activity [GO:0004715]; protein kinase activity [GO:0004672]	PEAK1_HUMAN	3|1|1|2	7	1.75	4	0|0|1|0	0.4	0.92	0.4	0.92	0.4	7	0.31	Q9H792	3	3.3	8
KLHL6-BioID2	Q9P2E9	Ribosome-binding protein 1 (180 kDa ribosome receptor homolog) (RRp) (ES/130-related protein) (Ribosome receptor protein)	RRBP1	1410	RRBP1_HUMAN	SUBCELLULAR LOCATION: Endoplasmic reticulum membrane {ECO:0000250}; Single-pass type III membrane protein {ECO:0000250}.	endoplasmic reticulum [GO:0005783]; integral component of endoplasmic reticulum membrane [GO:0030176]; membrane [GO:0016020]; ribosome [GO:0005840]	osteoblast differentiation [GO:0001649]; protein transport [GO:0015031]; translation [GO:0006412]	RNA binding [GO:0003723]; signaling receptor activity [GO:0038023]	RRBP1_HUMAN	2|1|3|0	6	1.5	4	1|0|0|0	0.4	0.92	0.4	0.92	0.4	6	0.31	Q9P2E9	58	5.4	25
KLHL6-BioID2	P04075	Fructose-bisphosphate aldolase A (EC 4.1.2.13) (Lung cancer antigen NY-LU-1) (Muscle-type aldolase)	ALDOA	364	ALDOA_HUMAN	SUBCELLULAR LOCATION: Cytoplasm, myofibril, sarcomere, I band. Cytoplasm, myofibril, sarcomere, M line. Note=In skeletal muscle, accumulates around the M line and within the I band, colocalizing with FBP2 on both sides of the Z line in the absence of Ca(2+). {ECO:0000250}.	actin cytoskeleton [GO:0015629]; cytosol [GO:0005829]; extracellular exosome [GO:0070062]; extracellular region [GO:0005576]; extracellular space [GO:0005615]; ficolin-1-rich granule lumen [GO:1904813]; I band [GO:0031674]; M band [GO:0031430]; membrane [GO:0016020]; nucleus [GO:0005634]; platelet alpha granule lumen [GO:0031093]; secretory granule lumen [GO:0034774]; sperm head [GO:0061827]; ter…	actin filament organization [GO:0007015]; ATP biosynthetic process [GO:0006754]; binding of sperm to zona pellucida [GO:0007339]; canonical glycolysis [GO:0061621]; fructose 1,6-bisphosphate metabolic process [GO:0030388]; fructose metabolic process [GO:0006000]; gluconeogenesis [GO:0006094]; glycolytic process [GO:0006096]; muscle cell cellular homeostasis [GO:0046716]; neutrophil degranulation …	actin binding [GO:0003779]; cadherin binding [GO:0045296]; cytoskeletal protein binding [GO:0008092]; fructose binding [GO:0070061]; fructose-bisphosphate aldolase activity [GO:0004332]; identical protein binding [GO:0042802]; RNA binding [GO:0003723]; tubulin binding [GO:0015631]	ALDOA_HUMAN	3|12|1|7	23	5.75	4	2|2|2|3	0.39	1	0.39	1	0.39	2.56	0.32	P04075	172	8.5	72
KLHL6-BioID2	E9PRG8	Uncharacterized protein C11orf98	C11orf98	123	CK098_HUMAN	0	0	0	0	CK098_HUMAN	3|2|6|2	13	3.25	4	0|1|2|1	0.37	0.94	0.37	0.94	0.37	3.25	0.32	E9PRG8	0	0	0
KLHL6-BioID2	Q96D46	60S ribosomal export protein NMD3 (hNMD3)	NMD3	503	NMD3_HUMAN	SUBCELLULAR LOCATION: Cytoplasm {ECO:0000269|PubMed:12724356, ECO:0000269|PubMed:12773398}. Nucleus {ECO:0000269|PubMed:12724356, ECO:0000269|PubMed:12773398}. Note=Shuttles between the nucleus/nucleolus and the cytoplasm in a XPO1/CRM1-dependent manner. {ECO:0000269|PubMed:12724356, ECO:0000269|PubMed:12773398}.	cytoplasm [GO:0005737]; membrane [GO:0016020]; nucleolus [GO:0005730]; nucleoplasm [GO:0005654]; nucleus [GO:0005634]	positive regulation of protein binding [GO:0032092]; positive regulation of protein localization to nucleolus [GO:1904751]; positive regulation of RNA biosynthetic process [GO:1902680]; ribosomal large subunit export from nucleus [GO:0000055]	protein-macromolecule adaptor activity [GO:0030674]; ribosomal large subunit binding [GO:0043023]; RNA binding [GO:0003723]	NMD3_HUMAN	3|2|2|3	10	2.5	4	1|0|1|1	0.37	0.5	0.37	0.5	0.37	3.33	0.32	Q96D46	2	1	1
KLHL6-BioID2	Q9P2J5	Leucine--tRNA ligase, cytoplasmic (EC 6.1.1.4) (Leucyl-tRNA synthetase) (LeuRS)	LARS1	1176	SYLC_HUMAN	SUBCELLULAR LOCATION: Cytoplasm {ECO:0000250}.	aminoacyl-tRNA synthetase multienzyme complex [GO:0017101]; cytoplasm [GO:0005737]; cytosol [GO:0005829]; endomembrane system [GO:0012505]; endoplasmic reticulum [GO:0005783]; lysosome [GO:0005764]; nuclear body [GO:0016604]	cellular response to amino acid starvation [GO:0034198]; cellular response to amino acid stimulus [GO:0071230]; cellular response to leucine [GO:0071233]; cellular response to leucine starvation [GO:1990253]; glutaminyl-tRNA aminoacylation [GO:0006425]; leucyl-tRNA aminoacylation [GO:0006429]; positive regulation of GTPase activity [GO:0043547]; positive regulation of TORC1 signaling [GO:1904263]…	aminoacyl-tRNA editing activity [GO:0002161]; ATP binding [GO:0005524]; glutamine-tRNA ligase activity [GO:0004819]; GTPase activator activity [GO:0005096]; leucine-tRNA ligase activity [GO:0004823]	SYLC_HUMAN	21|11|21|14	67	16.75	4	8|8|10|4	0.37	0.74	0.37	0.74	0.37	2.23	0.32	Q9P2J5	131	7.3	62
KLHL6-BioID2	Q9UNS2	COP9 signalosome complex subunit 3 (SGN3) (Signalosome subunit 3) (JAB1-containing signalosome subunit 3)	COPS3	423	CSN3_HUMAN	SUBCELLULAR LOCATION: Cytoplasm {ECO:0000269|PubMed:9535219}. Nucleus {ECO:0000269|PubMed:9535219}.	COP9 signalosome [GO:0008180]; cytoplasm [GO:0005737]; cytosol [GO:0005829]; nucleoplasm [GO:0005654]	in utero embryonic development [GO:0001701]; nucleotide-excision repair, DNA damage recognition [GO:0000715]; post-translational protein modification [GO:0043687]; protein deneddylation [GO:0000338]; response to light stimulus [GO:0009416]; signal transduction [GO:0007165]; transcription-coupled nucleotide-excision repair [GO:0006283]; ubiquitin-dependent protein catabolic process [GO:0006511]	0	CSN3_HUMAN	12|14|13|11	50	12.5	4	3|7|3|6	0.36	0.74	0.36	0.74	0.36	2.63	0.33	Q9UNS2	33	2	5
KLHL6-BioID2	P61513	60S ribosomal protein L37a (Large ribosomal subunit protein eL43)	RPL37A	92	RL37A_HUMAN	0	cytosol [GO:0005829]; cytosolic large ribosomal subunit [GO:0022625]; extracellular exosome [GO:0070062]; focal adhesion [GO:0005925]; nucleus [GO:0005634]	nuclear-transcribed mRNA catabolic process, nonsense-mediated decay [GO:0000184]; SRP-dependent cotranslational protein targeting to membrane [GO:0006614]; translation [GO:0006412]; translational initiation [GO:0006413]; viral transcription [GO:0019083]	metal ion binding [GO:0046872]; RNA binding [GO:0003723]; structural constituent of ribosome [GO:0003735]	RL37A_HUMAN	5|6|6|6	23	5.75	4	0|2|4|2	0.36	0.42	0.36	0.42	0.36	2.88	0.32	P61513	98	3.7	19
KLHL6-BioID2	P11387	DNA topoisomerase 1 (EC 5.6.2.1) (DNA topoisomerase I)	TOP1	765	TOP1_HUMAN	SUBCELLULAR LOCATION: Nucleus, nucleolus {ECO:0000269|PubMed:12149243}. Nucleus, nucleoplasm {ECO:0000269|PubMed:12149243}. Note=Diffuse nuclear localization with some enrichment in nucleoli. On CPT treatment, cleared from nucleoli into nucleoplasm. Sumoylated forms found in both nucleoplasm and nucleoli.	fibrillar center [GO:0001650]; nucleolus [GO:0005730]; nucleoplasm [GO:0005654]; nucleus [GO:0005634]; P-body [GO:0000932]; perikaryon [GO:0043204]; protein-DNA complex [GO:0032993]; replication fork protection complex [GO:0031298]	chromatin remodeling [GO:0006338]; chromosome segregation [GO:0007059]; circadian regulation of gene expression [GO:0032922]; circadian rhythm [GO:0007623]; DNA replication [GO:0006260]; DNA topological change [GO:0006265]; embryonic cleavage [GO:0040016]; peptidyl-serine phosphorylation [GO:0018105]; phosphorylation [GO:0016310]; programmed cell death [GO:0012501]; response to drug [GO:0042493];…	ATP binding [GO:0005524]; chromatin binding [GO:0003682]; DNA binding [GO:0003677]; DNA topoisomerase type I (single strand cut, ATP-independent) activity [GO:0003917]; double-stranded DNA binding [GO:0003690]; protein domain specific binding [GO:0019904]; protein serine/threonine kinase activity [GO:0004674]; RNA binding [GO:0003723]; RNA polymerase II cis-regulatory region sequence-specific DNA…	TOP1_HUMAN	10|12|18|8	48	12	4	5|3|6|4	0.35	1	0.35	1	0.35	2.67	0.34	P11387	110	8.9	60
KLHL6-BioID2	Q9UKD2	mRNA turnover protein 4 homolog (Ribosome assembly factor MRTO4)	MRTO4	239	MRT4_HUMAN	SUBCELLULAR LOCATION: Nucleus, nucleolus {ECO:0000269|PubMed:12429849, ECO:0000269|PubMed:20083226}. Cytoplasm {ECO:0000269|PubMed:20083226}. Note=Shuttles between the nucleus and the cytoplasm. {ECO:0000269|PubMed:20083226}.	cytoplasm [GO:0005737]; nucleolus [GO:0005730]; preribosome, large subunit precursor [GO:0030687]	nuclear-transcribed mRNA catabolic process [GO:0000956]; ribosomal large subunit assembly [GO:0000027]; ribosomal large subunit biogenesis [GO:0042273]; rRNA processing [GO:0006364]	RNA binding [GO:0003723]	MRT4_HUMAN	5|3|7|6	21	5.25	4	1|2|3|2	0.35	0.73	0.35	0.73	0.35	2.62	0.34	Q9UKD2	44	3.2	13
KLHL6-BioID2	P23258	Tubulin gamma-1 chain (Gamma-1-tubulin) (Gamma-tubulin complex component 1) (GCP-1)	TUBG1	451	TBG1_HUMAN	SUBCELLULAR LOCATION: Cytoplasm, cytoskeleton, microtubule organizing center, centrosome {ECO:0000269|PubMed:14654843, ECO:0000269|PubMed:24107630, ECO:0000269|PubMed:9566967, ECO:0000269|PubMed:9566969}.	apical part of cell [GO:0045177]; cell leading edge [GO:0031252]; centriole [GO:0005814]; centrosome [GO:0005813]; ciliary basal body [GO:0036064]; condensed nuclear chromosome [GO:0000794]; cytoplasm [GO:0005737]; cytoplasmic microtubule [GO:0005881]; cytosol [GO:0005829]; gamma-tubulin complex [GO:0000930]; microtubule [GO:0005874]; non-motile cilium [GO:0097730]; nucleus [GO:0005634]; pericent…	ciliary basal body-plasma membrane docking [GO:0097711]; cytoplasmic microtubule organization [GO:0031122]; G2/M transition of mitotic cell cycle [GO:0000086]; meiotic spindle organization [GO:0000212]; microtubule-based process [GO:0007017]; microtubule cytoskeleton organization [GO:0000226]; microtubule nucleation [GO:0007020]; mitotic cell cycle [GO:0000278]; mitotic sister chromatid segregati…	GTPase activity [GO:0003924]; GTP binding [GO:0005525]; identical protein binding [GO:0042802]; structural constituent of cytoskeleton [GO:0005200]	TBG1_HUMAN	2|1|1|2	6	1.5	4	1|0|0|0	0.35	0.69	0.35	0.69	0.35	6	0.33	P23258	47	1.9	7
KLHL6-BioID2	P62937	Peptidyl-prolyl cis-trans isomerase A (PPIase A) (EC 5.2.1.8) (Cyclophilin A) (Cyclosporin A-binding protein) (Rotamase A) [Cleaved into: Peptidyl-prolyl cis-trans isomerase A, N-terminally processed]	PPIA	165	PPIA_HUMAN	SUBCELLULAR LOCATION: Cytoplasm {ECO:0000269|PubMed:26095851}. Secreted {ECO:0000269|PubMed:16527992}. Nucleus {ECO:0000269|PubMed:25678563}. Note=Secretion occurs in response to oxidative stress in vascular smooth muscle through a vesicular secretory pathway that includes Rho GTPase signaling, actin remodeling, and myosin II activation. {ECO:0000269|PubMed:16527992}.	cytoplasm [GO:0005737]; cytosol [GO:0005829]; extracellular exosome [GO:0070062]; extracellular region [GO:0005576]; extracellular space [GO:0005615]; ficolin-1-rich granule lumen [GO:1904813]; focal adhesion [GO:0005925]; intracellular membrane-bounded organelle [GO:0043231]; membrane [GO:0016020]; nucleus [GO:0005634]; protein-containing complex [GO:0032991]; secretory granule lumen [GO:0034774…	activation of MAPK activity [GO:0000187]; activation of protein kinase B activity [GO:0032148]; apoptotic process [GO:0006915]; cell adhesion molecule production [GO:0060352]; cellular response to oxidative stress [GO:0034599]; endothelial cell activation [GO:0042118]; establishment of integrated proviral latency [GO:0075713]; fusion of virus membrane with host plasma membrane [GO:0019064]; inter…	cyclosporin A binding [GO:0016018]; heparan sulfate binding [GO:1904399]; integrin binding [GO:0005178]; peptidyl-prolyl cis-trans isomerase activity [GO:0003755]; RNA binding [GO:0003723]; unfolded protein binding [GO:0051082]; virion binding [GO:0046790]	PPIA_HUMAN	0|6|1|2	9	2.25	4	1|0|0|1	0.35	0.99	0.35	0.99	0.35	4.5	0.33	P62937	184	5.9	44
KLHL6-BioID2	Q6P3X3	Tetratricopeptide repeat protein 27 (TPR repeat protein 27)	TTC27	843	TTC27_HUMAN	0	0	0	0	TTC27_HUMAN	1|1|2|2	6	1.5	4	1|0|0|0	0.35	0.69	0.35	0.69	0.35	6	0.33	Q6P3X3	2	1	1
KLHL6-BioID2	Q6ZMU1	Putative protein C3P1	C3P1	363	C3P1_HUMAN	0	extracellular space [GO:0005615]	0	endopeptidase inhibitor activity [GO:0004866]	C3P1_HUMAN	2|1|2|1	6	1.5	4	0|0|0|1	0.35	0.69	0.35	0.69	0.35	6	0.33	Q6ZMU1	0	0	0
KLHL6-BioID2	Q96EY1	DnaJ homolog subfamily A member 3, mitochondrial (DnaJ protein Tid-1) (hTid-1) (Hepatocellular carcinoma-associated antigen 57) (Tumorous imaginal discs protein Tid56 homolog)	DNAJA3	480	DNJA3_HUMAN	SUBCELLULAR LOCATION: Mitochondrion matrix. Cytoplasm, cytosol {ECO:0000250}. Cell junction, synapse, postsynaptic cell membrane {ECO:0000250}; Peripheral membrane protein {ECO:0000250}. Note=Recruited to the postsynaptic cell membrane of the neuromuscular junction through interaction with MUSK. {ECO:0000250}.	cytoplasm [GO:0005737]; cytosol [GO:0005829]; extrinsic component of plasma membrane [GO:0019897]; intracellular membrane-bounded organelle [GO:0043231]; mitochondrial matrix [GO:0005759]; mitochondrial nucleoid [GO:0042645]; mitochondrion [GO:0005739]; neuromuscular junction [GO:0031594]; nucleus [GO:0005634]; postsynaptic membrane [GO:0045211]	activation-induced cell death of T cells [GO:0006924]; activation of cysteine-type endopeptidase activity involved in apoptotic process [GO:0006919]; cell aging [GO:0007569]; mitochondrial DNA replication [GO:0006264]; mitochondrion organization [GO:0007005]; negative regulation of apoptotic process [GO:0043066]; negative regulation of cell population proliferation [GO:0008285]; negative regulati…	ATP binding [GO:0005524]; GTPase regulator activity [GO:0030695]; Hsp70 protein binding [GO:0030544]; IkappaB kinase complex binding [GO:0106137]; interferon-gamma receptor binding [GO:0005133]; metal ion binding [GO:0046872]; NF-kappaB binding [GO:0051059]; protein-containing complex binding [GO:0044877]; protein kinase binding [GO:0019901]; transcription factor binding [GO:0008134]; unfolded pr…	DNJA3_HUMAN	1|0|2|2	5	1.25	4	0|0|0|1	0.35	0.69	0.35	0.69	0.35	5	0.33	Q96EY1	33	1.8	4
KLHL6-BioID2	Q9H8H3	Methyltransferase-like protein 7A (EC 2.1.1.-) (Protein AAM-B)	METTL7A	244	MET7A_HUMAN	SUBCELLULAR LOCATION: Lipid droplet {ECO:0000269|PubMed:18477614, ECO:0000269|PubMed:19773358}. Endoplasmic reticulum {ECO:0000269|PubMed:19773358}. Membrane {ECO:0000269|PubMed:18477614}.	endoplasmic reticulum [GO:0005783]; extracellular region [GO:0005576]; lipid droplet [GO:0005811]; membrane [GO:0016020]; tertiary granule lumen [GO:1904724]	methylation [GO:0032259]; neutrophil degranulation [GO:0043312]	methyltransferase activity [GO:0008168]	MET7A_HUMAN	2|1|0|2	5	1.25	4	1|0|0|0	0.35	0.69	0.35	0.69	0.35	5	0.33	Q9H8H3	1	1	1
KLHL6-BioID2	P42704	Leucine-rich PPR motif-containing protein, mitochondrial (130 kDa leucine-rich protein) (LRP 130) (GP130)	LRPPRC	1394	LPPRC_HUMAN	SUBCELLULAR LOCATION: Mitochondrion. Nucleus, nucleoplasm. Nucleus inner membrane. Nucleus outer membrane. Note=Seems to be predominantly mitochondrial.	condensed nuclear chromosome [GO:0000794]; cytoskeleton [GO:0005856]; membrane [GO:0016020]; microtubule [GO:0005874]; mitochondrial nucleoid [GO:0042645]; mitochondrion [GO:0005739]; nuclear inner membrane [GO:0005637]; nuclear outer membrane [GO:0005640]; nucleoplasm [GO:0005654]; nucleus [GO:0005634]; perinuclear region of cytoplasm [GO:0048471]; ribonucleoprotein complex [GO:1990904]	mitochondrion transport along microtubule [GO:0047497]; mRNA transport [GO:0051028]; negative regulation of mitochondrial RNA catabolic process [GO:0000961]; regulation of mitochondrial translation [GO:0070129]	beta-tubulin binding [GO:0048487]; microtubule binding [GO:0008017]; RNA binding [GO:0003723]; single-stranded DNA binding [GO:0003697]; ubiquitin protein ligase binding [GO:0031625]	LPPRC_HUMAN	4|0|3|3	10	2.5	4	4|0|0|0	0.34	0.57	0.34	0.57	0.34	2.5	0.34	P42704	130	15.5	112
KLHL6-BioID2	Q9NUG6	p53 and DNA damage-regulated protein 1	PDRG1	133	PDRG1_HUMAN	SUBCELLULAR LOCATION: Cytoplasm {ECO:0000305}.	cytoplasm [GO:0005737]; prefoldin complex [GO:0016272]	protein folding [GO:0006457]	unfolded protein binding [GO:0051082]	PDRG1_HUMAN	5|1|6|5	17	4.25	4	2|2|2|1	0.33	0.64	0.33	0.64	0.33	2.43	0.35	Q9NUG6	8	1.4	2
KLHL6-BioID2	O00161	Synaptosomal-associated protein 23 (SNAP-23) (Vesicle-membrane fusion protein SNAP-23)	SNAP23	211	SNP23_HUMAN	SUBCELLULAR LOCATION: Cell membrane; Peripheral membrane protein. Cell membrane; Lipid-anchor. Cell junction, synapse, synaptosome. Note=Mainly localized to the plasma membrane.	adherens junction [GO:0005912]; azurophil granule [GO:0042582]; cytoplasm [GO:0005737]; extracellular exosome [GO:0070062]; focal adhesion [GO:0005925]; mast cell granule [GO:0042629]; mitochondrion [GO:0005739]; neuron projection [GO:0043005]; nucleoplasm [GO:0005654]; phagocytic vesicle membrane [GO:0030670]; plasma membrane [GO:0005886]; presynapse [GO:0098793]; SNARE complex [GO:0031201]; spe…	antigen processing and presentation of exogenous peptide antigen via MHC class I, TAP-dependent [GO:0002479]; exocytosis [GO:0006887]; histamine secretion by mast cell [GO:0002553]; membrane fusion [GO:0061025]; neutrophil degranulation [GO:0043312]; post-Golgi vesicle-mediated transport [GO:0006892]; protein transport [GO:0015031]; synaptic vesicle fusion to presynaptic active zone membrane [GO:…	SNAP receptor activity [GO:0005484]; syntaxin binding [GO:0019905]	SNP23_HUMAN	7|9|5|9	30	7.5	4	3|3|2|4	0.32	0.59	0.32	0.59	0.32	2.5	0.35	O00161	41	3.5	15
KLHL6-BioID2	P83881	60S ribosomal protein L36a (60S ribosomal protein L44) (Cell growth-inhibiting gene 15 protein) (Cell migration-inducing gene 6 protein) (Large ribosomal subunit protein eL42)	RPL36A	106	RL36A_HUMAN	SUBCELLULAR LOCATION: Cytoplasm.	cytosol [GO:0005829]; cytosolic large ribosomal subunit [GO:0022625]; endoplasmic reticulum [GO:0005783]; plasma membrane [GO:0005886]; polysomal ribosome [GO:0042788]; ribosome [GO:0005840]	cytoplasmic translation [GO:0002181]; nuclear-transcribed mRNA catabolic process, nonsense-mediated decay [GO:0000184]; SRP-dependent cotranslational protein targeting to membrane [GO:0006614]; translation [GO:0006412]; translational initiation [GO:0006413]; viral transcription [GO:0019083]	RNA binding [GO:0003723]; structural constituent of ribosome [GO:0003735]	RL36A_HUMAN	3|3|3|3	12	3	4	1|1|1|1	0.32	0.32	0.32	0.32	0.32	3	0.35	P83881	81	2.8	29
KLHL6-BioID2	O95347	Structural maintenance of chromosomes protein 2 (SMC protein 2) (SMC-2) (Chromosome-associated protein E) (hCAP-E) (XCAP-E homolog)	SMC2	1197	SMC2_HUMAN	SUBCELLULAR LOCATION: Nucleus {ECO:0000269|PubMed:10958694}. Cytoplasm {ECO:0000269|PubMed:10958694}. Chromosome {ECO:0000269|PubMed:10958694}. Note=In interphase cells, the majority of the condensin complex is found in the cytoplasm, while a minority of the complex is associated with chromatin. A subpopulation of the complex however remains associated with chromosome foci in interphase cells. Du…	condensed chromosome [GO:0000793]; condensin complex [GO:0000796]; condensin core heterodimer [GO:0000797]; cytoplasm [GO:0005737]; cytosol [GO:0005829]; extracellular exosome [GO:0070062]; nuclear chromosome [GO:0000228]; nucleolus [GO:0005730]; nucleoplasm [GO:0005654]; nucleus [GO:0005634]	cell division [GO:0051301]; kinetochore organization [GO:0051383]; meiotic chromosome condensation [GO:0010032]; meiotic chromosome segregation [GO:0045132]; mitotic chromosome condensation [GO:0007076]	ATP binding [GO:0005524]	SMC2_HUMAN	22|16|17|15	70	17.5	4	8|8|6|5	0.31	0.99	0.31	0.99	0.31	2.59	0.35	O95347	82	5.9	33
KLHL6-BioID2	Q13823	Nucleolar GTP-binding protein 2 (Autoantigen NGP-1)	GNL2	731	NOG2_HUMAN	SUBCELLULAR LOCATION: Nucleus, nucleolus {ECO:0000269|PubMed:12429849, ECO:0000269|PubMed:21495629}.	membrane [GO:0016020]; nucleolus [GO:0005730]; nucleus [GO:0005634]	ribosome biogenesis [GO:0042254]	GTPase activity [GO:0003924]; GTP binding [GO:0005525]; RNA binding [GO:0003723]	NOG2_HUMAN	5|3|0|2	10	2.5	4	1|1|1|1	0.31	0.83	0.31	0.83	0.31	2.5	0.35	Q13823	45	11.6	54
KLHL6-BioID2	Q5JTH9	RRP12-like protein	RRP12	1297	RRP12_HUMAN	SUBCELLULAR LOCATION: Nucleus, nucleolus {ECO:0000269|PubMed:12429849}. Nucleus membrane {ECO:0000305}; Single-pass membrane protein {ECO:0000305}.	cytosol [GO:0005829]; integral component of membrane [GO:0016021]; intracellular membrane-bounded organelle [GO:0043231]; nuclear membrane [GO:0031965]; nucleolus [GO:0005730]; plasma membrane [GO:0005886]	rRNA processing [GO:0006364]	RNA binding [GO:0003723]	RRP12_HUMAN	10|10|11|6	37	9.25	4	3|4|4|4	0.31	0.61	0.31	0.61	0.31	2.47	0.35	Q5JTH9	61	3.8	20
KLHL6-BioID2	Q9Y263	Phospholipase A-2-activating protein (PLA2P) (PLAP)	PLAA	795	PLAP_HUMAN	SUBCELLULAR LOCATION: Nucleus {ECO:0000269|PubMed:28007986}. Cytoplasm {ECO:0000269|PubMed:27753622, ECO:0000269|PubMed:28007986}. Cell junction, synapse {ECO:0000250|UniProtKB:P27612}. Note=Recruited to damaged lysosomes decorated with K48-linked ubiquitin chains. {ECO:0000269|PubMed:27753622}.	cytoplasm [GO:0005737]; extracellular exosome [GO:0070062]; nucleus [GO:0005634]; synapse [GO:0045202]	cellular response to lipopolysaccharide [GO:0071222]; inflammatory response [GO:0006954]; macroautophagy [GO:0016236]; negative regulation of protein K63-linked ubiquitination [GO:1900045]; phospholipid metabolic process [GO:0006644]; positive regulation of dendrite extension [GO:1903861]; positive regulation of neuron migration [GO:2001224]; positive regulation of phospholipase A2 activity [GO:0…	phospholipase A2 activator activity [GO:0016005]; ubiquitin binding [GO:0043130]	PLAP_HUMAN	8|6|8|7	29	7.25	4	4|3|2|2	0.31	0.48	0.31	0.48	0.31	2.64	0.35	Q9Y263	16	1.3	2
KLHL6-BioID2	P06400	Retinoblastoma-associated protein (p105-Rb) (p110-RB1) (pRb) (Rb) (pp110)	RB1	928	RB_HUMAN	SUBCELLULAR LOCATION: Nucleus {ECO:0000269|PubMed:20940255}. Note=During keratinocyte differentiation, acetylation by KAT2B/PCAF is required for nuclear localization. {ECO:0000269|PubMed:20940255}.	chromatin [GO:0000785]; nucleoplasm [GO:0005654]; nucleus [GO:0005634]; PML body [GO:0016605]; Rb-E2F complex [GO:0035189]; spindle [GO:0005819]; SWI/SNF complex [GO:0016514]; transcription regulator complex [GO:0005667]	aortic valve morphogenesis [GO:0003180]; cell cycle arrest [GO:0007050]; cell differentiation [GO:0030154]; cell division [GO:0051301]; cell morphogenesis involved in neuron differentiation [GO:0048667]; cellular response to xenobiotic stimulus [GO:0071466]; chromatin remodeling [GO:0006338]; digestive tract development [GO:0048565]; enucleate erythrocyte differentiation [GO:0043353]; G1/S transi…	disordered domain specific binding [GO:0097718]; identical protein binding [GO:0042802]; importin-alpha family protein binding [GO:0061676]; kinase binding [GO:0019900]; phosphoprotein binding [GO:0051219]; RNA polymerase II activating transcription factor binding [GO:0001102]; RNA polymerase II transcription regulatory region sequence-specific DNA binding [GO:0000977]; transcription factor bindi…	RB_HUMAN	2|1|2|2	7	1.75	4	0|1|1|0	0.3	0.4	0.3	0.4	0.3	3.5	0.36	P06400	1	1	1
KLHL6-BioID2	P06733	Alpha-enolase (EC 4.2.1.11) (2-phospho-D-glycerate hydro-lyase) (C-myc promoter-binding protein) (Enolase 1) (MBP-1) (MPB-1) (Non-neural enolase) (NNE) (Phosphopyruvate hydratase) (Plasminogen-binding protein)	ENO1	434	ENOA_HUMAN	SUBCELLULAR LOCATION: Cytoplasm {ECO:0000269|PubMed:10802057}. Cell membrane {ECO:0000269|PubMed:10802057}. Cytoplasm, myofibril, sarcomere, M line {ECO:0000269|PubMed:10802057}. Note=Can translocate to the plasma membrane in either the homodimeric (alpha/alpha) or heterodimeric (alpha/gamma) form. ENO1 is localized to the M line.; SUBCELLULAR LOCATION: [Isoform MBP-1]: Nucleus.	cell cortex region [GO:0099738]; cell surface [GO:0009986]; cytoplasm [GO:0005737]; cytosol [GO:0005829]; extracellular exosome [GO:0070062]; extracellular space [GO:0005615]; M band [GO:0031430]; membrane [GO:0016020]; nucleus [GO:0005634]; phosphopyruvate hydratase complex [GO:0000015]; plasma membrane [GO:0005886]	canonical glycolysis [GO:0061621]; gluconeogenesis [GO:0006094]; glycolytic process [GO:0006096]; negative regulation of cell growth [GO:0030308]; negative regulation of hypoxia-induced intrinsic apoptotic signaling pathway [GO:1903298]; negative regulation of transcription, DNA-templated [GO:0045892]; negative regulation of transcription by RNA polymerase II [GO:0000122]; positive regulation of …	cadherin binding [GO:0045296]; DNA-binding transcription repressor activity, RNA polymerase II-specific [GO:0001227]; GTPase binding [GO:0051020]; magnesium ion binding [GO:0000287]; phosphopyruvate hydratase activity [GO:0004634]; protein homodimerization activity [GO:0042803]; RNA binding [GO:0003723]; RNA polymerase II transcription regulatory region sequence-specific DNA binding [GO:0000977]	ENOA_HUMAN	6|15|4|5	30	7.5	4	3|3|2|2	0.3	1	0.3	1	0.3	3	0.36	P06733	223	17.7	163
KLHL6-BioID2	O14641	Segment polarity protein dishevelled homolog DVL-2 (Dishevelled-2) (DSH homolog 2)	DVL2	736	DVL2_HUMAN	SUBCELLULAR LOCATION: Cell membrane {ECO:0000250|UniProtKB:Q60838}; Peripheral membrane protein {ECO:0000250|UniProtKB:Q60838}; Cytoplasmic side {ECO:0000250|UniProtKB:Q60838}. Cytoplasm, cytosol {ECO:0000250|UniProtKB:Q60838}. Cytoplasmic vesicle {ECO:0000250|UniProtKB:Q60838}. Nucleus {ECO:0000269|PubMed:25805136}. Note=Localizes at the cell membrane upon interaction with frizzled family member…	aggresome [GO:0016235]; apical part of cell [GO:0045177]; clathrin-coated endocytic vesicle [GO:0045334]; cytoplasm [GO:0005737]; cytoplasmic vesicle [GO:0031410]; cytosol [GO:0005829]; lateral plasma membrane [GO:0016328]; nuclear body [GO:0016604]; nucleoplasm [GO:0005654]; nucleus [GO:0005634]	beta-catenin destruction complex disassembly [GO:1904886]; canonical Wnt signaling pathway [GO:0060070]; canonical Wnt signaling pathway involved in regulation of cell proliferation [GO:0044340]; cellular protein localization [GO:0034613]; cochlea morphogenesis [GO:0090103]; convergent extension involved in neural plate elongation [GO:0022007]; heart development [GO:0007507]; hippo signaling [GO:…	frizzled binding [GO:0005109]; identical protein binding [GO:0042802]; protein domain specific binding [GO:0019904]; protein kinase binding [GO:0019901]; protein-macromolecule adaptor activity [GO:0030674]; protein self-association [GO:0043621]; Rac GTPase binding [GO:0048365]	DVL2_HUMAN	22|18|29|22	91	22.75	4	7|12|11|6	0.29	1	0.29	1	0.29	2.53	0.36	O14641	22	18.4	60
KLHL6-BioID2	Q13619	Cullin-4A (CUL-4A)	CUL4A	759	CUL4A_HUMAN	0	Cul4A-RING E3 ubiquitin ligase complex [GO:0031464]; Cul4-RING E3 ubiquitin ligase complex [GO:0080008]; cullin-RING ubiquitin ligase complex [GO:0031461]; nucleoplasm [GO:0005654]; SCF ubiquitin ligase complex [GO:0019005]	cellular response to DNA damage stimulus [GO:0006974]; DNA damage response, detection of DNA damage [GO:0042769]; G1/S transition of mitotic cell cycle [GO:0000082]; global genome nucleotide-excision repair [GO:0070911]; hemopoiesis [GO:0030097]; intrinsic apoptotic signaling pathway [GO:0097193]; in utero embryonic development [GO:0001701]; negative regulation of granulocyte differentiation [GO:…	ubiquitin protein ligase binding [GO:0031625]; ubiquitin-protein transferase activity [GO:0004842]	CUL4A_HUMAN	5|2|5|0	12	3	4	0|3|2|1	0.29	0.57	0.29	0.57	0.29	2	0.36	Q13619	46	3.5	25
KLHL6-BioID2	Q9BZE4	Nucleolar GTP-binding protein 1 (Chronic renal failure gene protein) (GTP-binding protein NGB)	GTPBP4	634	NOG1_HUMAN	SUBCELLULAR LOCATION: Nucleus, nucleolus {ECO:0000269|PubMed:11316846, ECO:0000269|PubMed:12429849, ECO:0000269|Ref.8}.	cytoplasm [GO:0005737]; cytosol [GO:0005829]; membrane [GO:0016020]; nuclear membrane [GO:0031965]; nucleolus [GO:0005730]; nucleoplasm [GO:0005654]; nucleus [GO:0005634]; perinuclear region of cytoplasm [GO:0048471]	maturation of LSU-rRNA from tricistronic rRNA transcript (SSU-rRNA, 5.8S rRNA, LSU-rRNA) [GO:0000463]; negative regulation of cell-cell adhesion [GO:0022408]; negative regulation of cell migration [GO:0030336]; negative regulation of cell population proliferation [GO:0008285]; negative regulation of collagen binding [GO:0033342]; negative regulation of DNA replication [GO:0008156]; negative regul…	GTPase activity [GO:0003924]; GTP binding [GO:0005525]; RNA binding [GO:0003723]	NOG1_HUMAN	5|6|8|3	22	5.5	4	1|2|3|3	0.29	0.81	0.29	0.81	0.29	2.44	0.36	Q9BZE4	56	4.7	23
KLHL6-BioID2	Q7L5N1	COP9 signalosome complex subunit 6 (SGN6) (Signalosome subunit 6) (JAB1-containing signalosome subunit 6) (MOV34 homolog) (Vpr-interacting protein) (hVIP)	COPS6	327	CSN6_HUMAN	SUBCELLULAR LOCATION: Nucleus {ECO:0000269|PubMed:9535219}. Cytoplasm {ECO:0000269|PubMed:9535219}.; SUBCELLULAR LOCATION: Cytoplasm, perinuclear region {ECO:0000269|PubMed:9520381}. Note=(Microbial infection) The interaction with HIV-1 Vpr protein possibly leads its translocation to a perinuclear region. {ECO:0000269|PubMed:9520381}.	COP9 signalosome [GO:0008180]; cytosol [GO:0005829]; nucleoplasm [GO:0005654]; perinuclear region of cytoplasm [GO:0048471]	nucleotide-excision repair, DNA damage recognition [GO:0000715]; post-translational protein modification [GO:0043687]; protein deneddylation [GO:0000338]; transcription-coupled nucleotide-excision repair [GO:0006283]; viral process [GO:0016032]	isopeptidase activity [GO:0070122]	CSN6_HUMAN	15|16|15|16	62	15.5	4	7|6|6|5	0.28	0.4	0.28	0.4	0.28	2.58	0.37	Q7L5N1	15	1.5	3
KLHL6-BioID2	P49006	MARCKS-related protein (MARCKS-like protein 1) (Macrophage myristoylated alanine-rich C kinase substrate) (Mac-MARCKS) (MacMARCKS)	MARCKSL1	195	MRP_HUMAN	SUBCELLULAR LOCATION: Cytoplasm, cytoskeleton {ECO:0000250|UniProtKB:P28667}. Cell membrane {ECO:0000305|PubMed:22751924, ECO:0000305|PubMed:25255805}; Lipid-anchor {ECO:0000305|PubMed:25255805}. Note=Associates with the membrane via the insertion of the N-terminal N-myristoyl chain and the partial insertion of the effector domain. Association of the effector domain with membranes may be regulate…	cytoplasm [GO:0005737]; cytoskeleton [GO:0005856]; extracellular exosome [GO:0070062]; plasma membrane [GO:0005886]	positive regulation of cell population proliferation [GO:0008284]	actin binding [GO:0003779]; calmodulin binding [GO:0005516]	MRP_HUMAN	0|2|1|3	6	1.5	4	1|0|0|1	0.28	0.72	0.28	0.72	0.28	3	0.36	P49006	52	2.2	9
[truncated: 5,820 more rows]

## Sheet: Table_S4D
Table S4D. Peptide spectral counts from purifications of biotinylated proteins in U2932 cells transduced with different BioID2 constructs.
[truncated: 3,981 more rows]
