# Supplementary material for: Disruption of KLHL6 Fuels Oncogenic Antigen Receptor Signaling in B-Cell Lymphoma
Source: Blood Cancer Discov. 2024 Apr 17;5(5):331–52. doi: 10.1158/2643-3230.BCD-23-0182 (PMC11369598; doi:10.1158/2643-3230.BCD-23-0182)
Supplement: Table S5 — shows data from the co-localization analysis of KLHL6 and BANK1 and analysis of protein-protein interactions of KLHL6 variants identified with proximity-ligation with C-terminal BioID2 constructs. [file bcd-23-0182_table_s5_suppst5.xlsx]

## Sheet: Table_S5
Supplemental Table S5. Co-localization analysis of KLHL6 and BANK1 and analysis of protein-protein interactions of KLHL6 variants identified with proximity-ligation with C-terminal BioID2 constructs.
Table S5A	Final thresholds and correlation coefficients for BANK1-KLHL6 co-localization analyses
Table S5B-D	DESeq2 models of differentially interacting proteins between KLHL6 mutant and wild-type constructs. B) KLHL6-E547K, C) KLHL6-E568K and D) KLHL6-L65P

## Sheet: Table_S5A
Table S5. Final thresholds and correlation coefficients for BANK1-KLHL6 co-localization analyses
Cell line	Construct	Magnification	Final Threshold BANK1	Final Threshold KLHL6	Manders correlation coefficient M1	Manders correlation coefficient M2
SuDHL4	A93S94	100x	0.105089728952953	0.0620956151271621	0.98669815	1
SuDHL4	A93S94	100x	0.162939916509013	0.051740121005783	0.8691898	1
SuDHL4	A93S94	40x	0.0988758536994867	0.0548252329141554	0.87180126	1
SuDHL4	A93S94	40x	0.107165969305458	0.0485421510348309	0.8115687	1
SuDHL4	A93S94	63x	0.103902648020508	0.0462533238903277	0.80385697	1
SuDHL4	A93S94	63x	0.1275402346286	0.0669343880017975	1	1
SuDHL4	A93S94	63x	0.094133296530007	0.0629477807883073	0.98939335	1
SuDHL4	E547K	100x	0.0946207448003512	0.0355484267250284	0.5522393	1
SuDHL4	E547K	100x	0.137099313236443	0.0437550912533768	0.78008145	1
SuDHL4	E547K	40x	0.0652272345019485	0.0410179288537773	0.69829893	0.985817
SuDHL4	E547K	40x	0.0672789238607975	0.035040026292186	0.47386473	0.9925513
SuDHL4	E547K	63x	0.100111930495423	0.0408206495383166	0.7244315	1
SuDHL4	E547K	63x	0.0768055390266588	0.0447590842250397	0.769497	0.99171466
SuDHL4	E547K	63x	0.113529629167701	0.0391723755448953	0.6198239	1
SuDHL4	E568K	100x	0.128540490943958	0.0539188046890148	0.90207297	1
SuDHL4	E568K	100x	0.137820183897715	0.0666662724376669	1	1
SuDHL4	E568K	40x	0.0864400384743845	0.0393430113255146	0.6348135	0.9998962
SuDHL4	E568K	40x	0.12650737561567	0.0477008202025754	0.77669203	1
SuDHL4	E568K	40x	0.119693551876545	0.0517855262195594	0.8523107	1
SuDHL4	E568K	63x	0.120530015343553	0.0541517220717833	0.90355235	1
SuDHL4	E568K	63x	0.135520912068616	0.0488673842953575	0.8111351	1
SuDHL4	E568K	63x	0.12908224282713	0.0447352759196219	0.7552788	1
SuDHL4	L65P	100x	0.0886387038314095	0.0475921588622921	0.825153	1
SuDHL4	L65P	100x	0.127160450801041	0.031918243148449	0.41922438	1
SuDHL4	L65P	40x	0.103029010866392	0.02837109606519	0.19474488	1
SuDHL4	L65P	40x	0.0837083104958893	0.0361314248142447	0.5129394	0.99907273
SuDHL4	L65P	63x	0.122656142108602	0.0300913662343302	0.36539713	1
SuDHL4	L65P	63x	0.117246841002438	0.0390085117684883	0.6026532	1
SuDHL4	L65P	63x	0.0963583815665197	0.0378971460570297	0.56451374	1
SuDHL4	L90F	100x	0.102250749128857	0.144239028166226	1	1
SuDHL4	L90F	100x	0.118472849124593	0.068263234341056	1	1
SuDHL4	L90F	40x	0.0915862817894289	0.046211891600151	0.7689453	0.99961656
SuDHL4	L90F	40x	0.085974970439242	0.0565710268746555	0.9197062	0.9934331
SuDHL4	L90F	63x	0.0951464653465869	0.0402891331836362	0.6529133	1
SuDHL4	L90F	63x	0.100380881642788	0.0743660288843302	1	1
SuDHL4	L90F	63x	0.0860567684994987	0.0635571378501394	0.98911476	0.9957238
SuDHL4	KLHL6	100x	0.0750484203562442	0.127282207448347	0.9874289	0.97665477
SuDHL4	KLHL6	100x	0.127641902938423	0.0747612266097035	1	1
SuDHL4	KLHL6	40x	0.0850004017553979	0.0525101846958414	0.8213821	0.999071
SuDHL4	KLHL6	40x	0.0978738468738922	0.059125276141593	0.9271642	1
SuDHL4	KLHL6	63x	0.124453696527349	0.0529422891462137	0.89043087	1
SuDHL4	KLHL6	63x	0.138897078597147	0.0476317128446982	0.79153156	1
SuDHL4	parental	100x	0.11971324327596	0.0670244363010347	0.99502516	1
SuDHL4	parental	100x	0.112288295875452	0.0548031977101268	0.92748713	1
SuDHL4	parental	40x	0.0898950219381775	0.061129029784252	0.9491847	1
SuDHL4	parental	40x	0.0892047186669256	0.0594994020340491	0.947985	1
SuDHL4	parental	63x	0.130298141349816	0.0537366759764536	0.9127193	1
SuDHL4	parental	63x	0.121321088368252	0.0614777092429116	0.969373	1

## Sheet: Table_S5B
Table S5B. DESeq2 model of differentially interacting proteins between KLHL6 wildtype (negative fold-change) versus KLHL6-E547K mutant (positive fold-change) identified with BioID2-fusion baits. Crapome column indicates frequent flyers (criteria as indicated in S4B).
Prey	baseMean	log2FoldChange	lfcSE	stat	P value	FDR	Crapome	Comment
KLHL6-E547K	19.2382	8.27371	0.798921	8.65968	4.7307e-18	1.43104e-14	No
RASSF6	1.44877	2.62167	0.986732	2.65001	0.00804904	1	No
BCLAF1	1.48333	2.26626	1.00094	2.32426	0.0201115	1	Yes
STK4	5.24469	2.18511	0.659145	3.1496	0.00163496	0.718293	No
RIC8A	3.03843	2.11054	0.97021	2.29104	0.0219611	1	No
H3C1	5.30402	1.95423	0.681927	2.78884	0.00528968	0.842172	No
H3C10	5.30402	1.95423	0.681927	2.78884	0.00528968	0.842172	No
H3C11	5.30402	1.95423	0.681927	2.78884	0.00528968	0.842172	No
H3C12	5.30402	1.95423	0.681927	2.78884	0.00528968	0.842172	No
H3C2	5.30402	1.95423	0.681927	2.78884	0.00528968	0.842172	No
H3C3	5.30402	1.95423	0.681927	2.78884	0.00528968	0.842172	No
H3C4	5.30402	1.95423	0.681927	2.78884	0.00528968	0.842172	No
H3C6	5.30402	1.95423	0.681927	2.78884	0.00528968	0.842172	No
H3C7	5.30402	1.95423	0.681927	2.78884	0.00528968	0.842172	No
H3C8	5.30402	1.95423	0.681927	2.78884	0.00528968	0.842172	No
SF3B1	9.23849	1.7825	0.721095	2.37696	0.017456	1	Yes
AMPD2	1.27952	1.74981	1.04634	1.76879	0.0769289	1	No
MAD2L1	1.13575	1.68814	1.04879	1.62131	0.10495	1	No
TUBB8	1.74423	1.61644	0.876077	1.18728	NA	NA	Yes
MYH11	0.820814	1.51041	0.870247	0.95349	0.340342	1	Yes
ATP5F1C	1.93626	1.49972	0.844275	1.71309	0.0866951	1	No
SCAF11	0.571287	1.47502	1.10472	1.34237	0.179476	1	No
GLS	0.811517	1.41407	1.09481	1.26879	0.204517	1	No
MAPKAPK2	0.628167	1.39899	1.11066	1.27888	0.20094	1	No
RAE1	0.736134	1.32158	1.05139	1.15724	0.247174	1	No
MLH1	1.39916	1.31156	1.07244	1.26483	0.205933	1	No
PPP1R12A	2.30997	1.3099	1.00597	1.41412	0.157326	1	Yes
RPN1	1.63149	1.29053	1.02852	1.19019	0.233971	1	Yes
DHX29	6.32624	1.2872	0.847425	1.5213	0.128185	1	No
HELLS	1.06881	1.24949	1.05601	1.1374	0.255369	1	No
HAUS5	1.20456	1.24106	1.06486	1.22263	0.221471	1	No
EIF4A3	0.880793	1.23186	1.09524	1.00729	0.313794	1	Yes
DNMBP	4.03177	1.22475	0.793761	1.54727	0.121799	1	No
KNTC1	0.429224	1.19771	1.11998	1.03144	0.302337	1	No
ELOB	0.647697	1.15507	1.1113	1.0626	0.287963	1	No
H3-3A	1.36501	1.14941	1.03706	1.02451	0.305593	1	No
H3-3B	1.36501	1.14941	1.03706	1.02451	0.305593	1	No
RPL34	3.59378	1.14159	0.581021	1.93713	0.0527291	1	Yes
FABP5	1.07523	1.13528	1.11621	1.0405	0.29811	1	No
TPR	2.42165	1.13333	0.984355	1.28091	0.200224	1	Yes
PSMB4	2.12231	1.13237	0.922298	1.23534	0.216705	1	Yes
PFN1	1.31025	1.122	1.00928	1.01389	0.310633	1	Yes
EXOSC7	1.31932	1.11238	1.03527	1.15328	0.248795	1	No
SF3B2	3.87684	1.07761	0.715013	1.50771	0.13163	1	Yes
SLC2A1	0.689014	1.07212	1.09343	0.98896	0.322683	1	No
PEX5	1.26188	1.06803	1.11206	0.987232	0.323529	1	No
ABCE1	5.10283	1.06355	0.637546	1.66576	0.0957616	1	No
DTX3L	1.0518	1.05263	1.11278	0.977186	0.328477	1	No
RPL36AL	1.06569	1.04971	0.896295	0.939469	0.34749	1	Yes
EXOC3L4	0.49688	1.04402	1.1127	0.911279	0.362148	1	No
SNRPB	0.819009	1.04192	1.12017	0.952314	0.340938	1	Yes
NFKB2	0.949992	1.02512	1.11699	0.946079	0.344108	1	No
DHX37	0.464937	1.01536	1.06335	0.782154	0.434124	1	No
LSM12	6.02617	0.986198	0.464441	2.10965	0.0348888	1	Yes
CDC37	2.83242	0.986013	0.688994	1.41695	0.156498	1	Yes
TXN	0.425133	0.980518	1.1204	0.863654	0.387778	1	Yes
MS4A1	1.43049	0.976383	0.875188	1.08756	0.276791	1	No
PPP2R1A	1.70874	0.947356	1.00556	0.950059	0.342082	1	Yes
BLNK	2.20533	0.933359	1.08105	0.86531	0.386869	1	No
EIF3H	2.57148	0.928515	1.05669	0.894544	0.371031	1	Yes
DLD	1.60563	0.922572	1.01241	0.883654	0.376883	1	Yes
ATP1A1	5.11119	0.921816	0.5504	1.65651	0.0976192	1	Yes
IPO4	0.934352	0.905285	1.01659	0.882068	0.37774	1	No
RBMX	1.66126	0.898007	1.03858	0.837415	0.402359	1	Yes
HNRNPD	1.10668	0.896135	1.09877	0.813921	0.41569	1	Yes
ZNF92	0.3842	0.892786	0.866567	0.71693	0.473417	1	No
TRAM1	0.406094	0.890526	1.04515	0.772291	0.439942	1	No
WASF2	2.39716	0.888199	0.912114	1.01615	0.309556	1	No
RPL39	1.30733	0.861036	0.866954	0.971917	0.331092	1	Yes
MAP4K1	1.88516	0.851491	0.808886	1.04062	0.29805	1	No
SERBP1	1.96905	0.846756	0.852706	0.974213	0.329951	1	Yes
YWHAG	6.27856	0.836874	0.471245	1.77063	0.0766217	1	Yes
ABCF1	2.91605	0.835168	0.798646	1.04728	0.294969	1	Yes
ERH	2.93127	0.834192	0.657922	1.2599	0.207707	1	Yes
DNAJC7	4.74553	0.83321	0.549128	1.5101	0.131017	1	Yes
GEMIN5	10.3331	0.830693	0.9663	0.987119	0.323584	1	Yes
GRWD1	2.95845	0.830317	0.709683	1.164	0.244425	1	Yes
KRT9	11.7113	0.82528	0.491746	1.67195	0.094534	1	Yes
H2BC12	10.3203	0.821437	0.370734	2.21098	0.0270372	1	No
CIAPIN1	2.85796	0.820106	0.993617	0.93364	0.35049	1	No
YTHDF3	4.14043	0.819077	0.551637	1.46408	0.143173	1	Yes
PRDX6	2.99313	0.817747	1.02419	0.858363	0.390692	1	Yes
H2BC11	7.22524	0.812995	0.735163	1.1047	0.269288	1	No
SEC61A1	1.51195	0.805427	0.843807	0.926725	0.35407	1	No
NDUFA4	1.55183	0.803975	0.817134	0.95413	0.340018	1	No
MRPS18B	0.384433	0.803266	1.0893	0.708668	0.47853	1	No
RPLP1	6.37634	0.803202	0.442537	1.80709	0.0707486	1	Yes
SNRPD1	1.08144	0.799794	1.10697	0.742868	0.457562	1	Yes
PSMA6	3.63587	0.793084	0.689778	1.15409	0.248465	1	Yes
POM121C	0.461747	0.788207	1.12257	0.59493	0.551891	1	No
CNOT2	2.90403	0.755337	0.716354	1.04406	0.296456	1	No
MT-ATP6	0.609301	0.740324	1.11202	0.674505	0.499991	1	No
CDK9	1.63662	0.738739	1.12373	0.667761	0.504286	1	Yes
PARP1	0.553659	0.729407	1.1236	0.6517	0.514595	1	Yes
HSPE1	2.37547	0.72395	0.813231	0.888058	0.37451	1	Yes
DAP3	1.33447	0.721211	0.95732	0.757512	0.448743	1	No
STAT3	5.33137	0.715505	0.869141	0.853282	0.393503	1	No
TBC1D15	1.75269	0.707373	0.993187	0.728255	0.466458	1	No
GDI2	0.416042	0.704442	1.05561	0.62886	0.529441	1	Yes
GIT1	3.30011	0.699433	0.781071	0.907182	0.364311	1	No
DYNLL1	3.2486	0.688529	0.677899	1.01237	0.31136	1	Yes
LASP1	3.46516	0.686033	0.674943	1.01526	0.309982	1	No
MARCKSL1	1.56458	0.684163	0.917043	0.72481	0.468569	1	Yes
UNC45A	2.91955	0.683839	0.671297	1.00953	0.312719	1	No
PLCG2	6.43878	0.682264	0.647303	1.07375	0.282935	1	No
STAU1	0.78566	0.680109	1.04633	0.648678	0.516547	1	Yes
PSMB7	0.526332	0.677017	1.11901	0.610785	0.541342	1	No
TMEM160	0.31628	0.669588	0.944635	0.629482	0.529033	1	No
ATP6V1A	1.53714	0.664698	1.12363	0.609838	0.541969	1	Yes
CDC42	1.56329	0.662074	1.03992	0.624341	0.532404	1	Yes
TLN1	27.6162	0.660892	0.327911	2.01704	0.0436908	1	Yes
TMEM38B	0.299654	0.657494	1.03645	0.528974	0.596823	1	No
PGAM2	0.264126	0.656026	0.86492	0.600509	0.548167	1	Yes
MYH14	7.83345	0.634845	0.817713	0.779444	0.435719	1	Yes
WASHC2A	11.8723	0.63184	0.954104	0.663227	0.507185	1	No
SMARCD2	0.433154	0.615217	1.11739	0.533518	0.593675	1	No
GRPEL1	4.06152	0.607411	0.547834	1.09598	0.273089	1	No
FAM120A	1.56117	0.593203	0.802953	0.718788	0.472272	1	Yes
LONP1	1.86845	0.592769	0.967103	0.61007	0.541816	1	Yes
CD74	2.28295	0.591001	1.06638	0.525678	0.599112	1	No
FTSJ3	2.03826	0.583073	0.892457	0.635186	0.525307	1	Yes
GPN1	0.378352	0.566275	1.08941	0.491772	0.622881	1	No
G3BP2	5.05284	0.56488	0.523279	1.0759	0.281973	1	Yes
ATP1B3	0.965267	0.561834	1.01331	0.542344	0.587582	1	No
NSUN2	8.80402	0.558166	0.380263	1.46403	0.143185	1	Yes
NOP53	2.35127	0.557563	0.698706	0.787795	0.430817	1	No
ATP5PD	0.596126	0.55211	1.11875	0.497797	0.618627	1	No
HAUS4	0.498347	0.545443	1.09349	0.483773	0.628547	1	No
GTF3C1	0.545877	0.541082	1.11992	0.481985	0.629817	1	No
DERL1	0.339771	0.538518	1.08877	0.469359	0.638813	1	No
DDX54	1.73642	0.53782	0.805413	0.649281	0.516157	1	Yes
ZNF431	0.453073	0.534609	0.86539	0.522324	0.601445	1	No
DDX50	2.42267	0.531893	0.946825	0.540696	0.588717	1	Yes
PHB	2.97665	0.524649	0.912793	0.557625	0.577101	1	Yes
HUWE1	4.63819	0.520896	0.558483	0.92783	0.353496	1	Yes
AARS1	3.32902	0.509794	1.04374	0.488431	0.625245	1	No
NUP153	3.89495	0.509165	1.04449	0.487476	0.625921	1	Yes
PDCL3	2.24785	0.507859	1.0465	0.483517	0.628728	1	No
PIK3AP1	5.27867	0.507412	0.555749	0.916619	0.359342	1	No
AKAP11	2.37998	0.506884	0.875873	0.590051	0.555156	1	No
PRMT7	3.60584	0.505163	1.04921	0.481468	0.630184	1	No
GART	13.2693	0.502804	0.424746	1.18858	0.234605	1	Yes
VPS4B	0.911638	0.502685	1.08391	0.470538	0.637971	1	No
RPL23A	12.7375	0.498027	0.318529	1.5619	0.118311	1	Yes
DNMT1	3.12645	0.497546	1.05776	0.470378	0.638085	1	Yes
ARF5	0.599706	0.496901	0.866593	0.522324	0.601445	1	Yes
RAD50	6.20725	0.494561	0.575254	0.867973	0.385409	1	Yes
RPL22	3.0396	0.494257	0.667925	0.740723	0.458862	1	Yes
SRP68	1.00487	0.492776	1.08531	0.452397	0.650983	1	Yes
ATP5MG	0.50532	0.492577	1.09823	0.4404	0.659647	1	No
SMARCC2	1.38519	0.491328	0.939908	0.504177	0.614137	1	Yes
MAP4K2	2.00201	0.489421	1.06625	0.459011	0.646226	1	No
LDHB	1.12391	0.482441	1.05947	0.431991	0.665748	1	Yes
STRAP	1.31556	0.479911	1.07539	0.446267	0.655404	1	Yes
YARS1	1.69724	0.471642	0.883623	0.535676	0.592183	1	No
RPL22L1	2.92765	0.471476	0.639728	0.734775	0.462477	1	No
PRPF40A	2.0843	0.470841	1.03519	0.473969	0.635522	1	Yes
RUFY1	4.45359	0.47068	0.539347	0.870863	0.383829	1	No
EXOSC8	1.47038	0.469389	1.04536	0.46274	0.643551	1	No
ERCC6L	1.65043	0.469306	0.87316	0.545156	0.585646	1	No
MRPS23	1.66158	0.468738	0.781429	0.587372	0.556954	1	No
FAR1	1.69147	0.467899	0.771981	0.596838	0.550616	1	No
CSNK2A1	1.58043	0.466001	1.08726	0.428603	0.668212	1	Yes
BASP1	2.25208	0.464858	1.01752	0.437228	0.661946	1	No
EIF5B	5.0806	0.461371	0.805422	0.597845	0.549944	1	Yes
SLC25A4	8.62864	0.459634	1.04922	0.402252	0.687499	1	Yes
NOL9	0.370029	0.457684	1.04167	0.429608	0.667481	1	No
NECAP2	1.45259	0.456437	1.0944	0.417065	0.676631	1	No
EIF4H	1.40253	0.454145	1.06716	0.432029	0.665721	1	Yes
DDX17	0.830874	0.45393	0.870957	0.544714	0.58595	1	Yes
EIF3E	3.44058	0.452611	0.831157	0.563012	0.573426	1	Yes
RAB3GAP1	6.77098	0.444199	0.539877	0.826501	0.40852	1	No
KIF2C	0.345666	0.441733	1.03143	0.439512	0.660291	1	No
PCNA	3.78112	0.441243	0.588316	0.747292	0.454888	1	Yes
RCN2	0.447127	0.440675	1.0489	0.340652	0.733365	1	Yes
SEC23B	1.24684	0.440656	1.10444	0.398984	0.689905	1	No
SRP14	1.71761	0.439529	0.813653	0.533019	0.59402	1	Yes
MTA3	2.0643	0.439374	0.897601	0.486462	0.62664	1	Yes
ACSL4	0.376728	0.435305	1.03476	0.379213	0.70453	1	No
DDX42	2.431	0.430399	1.10782	0.391582	0.695367	1	Yes
HNRNPC	1.84852	0.429709	1.00764	0.420419	0.67418	1	Yes
NOC3L	7.59439	0.429036	0.43711	0.977315	0.328413	1	No
RTRAF	1.82384	0.420674	1.07185	0.41507	0.678091	1	No
UBA1	2.15544	0.415107	0.963986	0.419585	0.674789	1	Yes
HLTF	1.14469	0.414597	0.913795	0.442644	0.658023	1	No
DPY30	1.0386	0.414491	1.11641	0.37127	0.710437	1	Yes
DDX19A	2.75573	0.413482	0.704261	0.581537	0.560878	1	No
AGTPBP1	7.79965	0.413196	0.489607	0.84697	0.397012	1	No
SRP9	0.387779	0.411354	1.04126	0.308378	0.757795	1	Yes
NUP98	1.00933	0.407882	1.11853	0.364658	0.715367	1	No
SUMO1	0.512197	0.404469	0.865375	0.445294	0.656107	1	Yes
EPRS1	39.0069	0.402744	0.198656	2.02681	0.0426821	1	No
PSME3	1.68212	0.402328	1.12036	0.357773	0.720513	1	Yes
SNX2	1.33419	0.400495	1.12162	0.351625	0.72512	1	No
MCRIP1	6.77158	0.395757	0.42123	0.937471	0.348517	1	No
MT-CO2	0.161525	0.395243	0.86492	0.446968	0.654899	1	No
RAB11A	0.191432	0.395243	0.86492	0.418325	0.675709	1	No
RAB35	0.131451	0.395243	0.86492	0.387249	0.698572	1	Yes
ZNF283	0.401772	0.395243	0.86492	0.432906	0.665083	1	No
ZNF607	0.157208	0.395243	0.86492	0.43885	0.66077	1	No
PPAN	0.247106	0.395243	0.86492	0.441212	0.659059	1	No
CYRIB	0.269728	0.395243	0.86492	0.403121	0.686859	1	No
DDX56	0.246277	0.395243	0.86492	0.422675	0.672533	1	No
LARP1	7.10413	0.386286	0.471709	0.81961	0.412438	1	Yes
SMARCA4	0.572428	0.385935	1.07415	0.314651	0.753027	1	Yes
RPS6	13.2763	0.383013	0.302261	1.26587	0.20556	1	Yes
POLR2B	2.94241	0.382093	0.647345	0.58458	0.55883	1	No
H2AC12	5.06835	0.379478	0.617888	0.607283	0.543663	1	No
ASPSCR1	5.06091	0.379303	0.497096	0.760588	0.446903	1	No
ARHGDIA	1.26098	0.378867	1.00352	0.402818	0.687082	1	No
NCAPH	7.21586	0.378481	0.413253	0.91449	0.360459	1	Yes
COPS9	1.32935	0.374234	0.845988	0.433375	0.664743	1	No
CEPT1	0.604727	0.373838	1.09044	0.333969	0.738403	1	No
KRT1	19.6885	0.373478	0.445219	0.837457	0.402336	1	Yes
DNAJB4	0.534468	0.372578	0.993459	0.370276	0.711177	1	No
CC2D1A	2.90998	0.372225	0.966135	0.42183	0.673149	1	No
HLCS	1.35577	0.371345	1.03013	0.348708	0.727308	1	Yes
GTPBP4	5.00595	0.371257	0.516926	0.715063	0.47457	1	Yes
SFXN1	0.617094	0.371204	0.897478	0.410719	0.681279	1	No
CAPRIN1	0.761769	0.370166	1.12379	0.329392	0.741859	1	Yes
CLUH	1.4459	0.369097	1.12377	0.328446	0.742574	1	No
PSMC4	14.9055	0.36662	0.321793	1.14059	0.25404	1	Yes
SLC4A1AP	1.51034	0.366405	1.12367	0.326078	0.744365	1	No
SNRPE	0.728155	0.366335	1.11489	0.34492	0.730154	1	Yes
EIF3C	7.4866	0.365259	0.490504	0.747502	0.454761	1	Yes
DNAJA2	7.81423	0.362011	0.389124	0.928122	0.353344	1	Yes
TUBG1	1.47817	0.361703	0.831008	0.427121	0.669291	1	No
BCAS2	0.481652	0.357476	1.12186	0.328378	0.742626	1	No
HAT1	1.837	0.357394	1.01719	0.359877	0.718939	1	Yes
EXOC4	0.51717	0.357003	1.12379	0.319508	0.749341	1	No
SRRM2	1.8546	0.356884	0.825685	0.43186	0.665843	1	Yes
KPNA6	2.14527	0.356535	0.931869	0.384681	0.700474	1	Yes
HSPA4	8.32457	0.356013	0.463083	0.769269	0.441734	1	Yes
RPA1	4.68341	0.354342	0.590816	0.60025	0.54834	1	Yes
HNRNPAB	1.4927	0.35424	0.95988	0.367893	0.712953	1	Yes
NAE1	1.32964	0.353348	1.12239	0.314816	0.752901	1	No
PPIA	1.41662	0.352972	0.999514	0.326776	0.743837	1	Yes
MSH2	5.8471	0.352292	0.727429	0.498763	0.617947	1	Yes
PFAS	0.908357	0.351726	1.12214	0.313442	0.753945	1	Yes
DDX39A	9.4022	0.351155	0.501253	0.699714	0.484106	1	Yes
WASH6P	3.67752	0.350054	0.648513	0.541926	0.587869	1	No
NPM3	0.502324	0.348077	1.12358	0.29395	0.768796	1	Yes
CAPZB	5.91753	0.347202	0.606991	0.578692	0.562797	1	Yes
BICD2	2.51643	0.346509	0.994414	0.385282	0.700029	1	No
DVL3	10.309	0.34601	0.385521	0.896328	0.370078	1	No
PFDN4	0.519928	0.345518	1.12096	0.308233	0.757905	1	No
CCAR1	1.22746	0.339104	1.11941	0.30293	0.761943	1	No
PTK2B	3.00323	0.337881	0.772498	0.446373	0.655328	1	No
SNX5	1.00492	0.336853	1.12235	0.317305	0.751012	1	No
EIF2S2	9.54525	0.334847	0.362518	0.922743	0.356141	1	Yes
TWF2	1.18516	0.334828	1.11819	0.299437	0.764607	1	No
INTS12	0.241027	0.333027	0.941927	0.34505	0.730057	1	No
COX5B	0.245834	0.332676	0.941576	0.344813	0.730235	1	No
RPS23	10.2553	0.330181	0.350024	0.942138	0.346122	1	Yes
BYSL	0.31625	0.33001	0.938899	0.331169	0.740517	1	Yes
HSPA5	34.2559	0.325848	0.220806	1.47593	0.139964	1	Yes
EIF4G2	7.20263	0.324147	0.51464	0.633136	0.526645	1	No
ARPC5	1.1796	0.323349	0.954481	0.34325	0.73141	1	No
MRPS27	0.709707	0.320973	1.10655	0.290776	0.771223	1	No
ATE1	1.05613	0.318812	1.11228	0.286629	0.774396	1	No
CDCA2	0.797207	0.316703	1.02931	0.302716	0.762106	1	No
RRM2B	0.473576	0.314907	1.09624	0.25666	0.797441	1	No
RPA3	1.31437	0.313108	0.946155	0.340928	0.733158	1	No
AKT2	0.89156	0.312245	1.05014	0.292922	0.769582	1	No
PSMC1	12.9357	0.311061	0.357961	0.8708	0.383863	1	Yes
MCCC1	45.7715	0.307779	0.17792	1.72904	0.0838027	1	Yes
SARNP	0.445289	0.307673	1.1069	0.277959	0.781044	1	Yes
EXOSC10	1.99962	0.304505	0.772552	0.389437	0.696953	1	Yes
EIF4B	6.41824	0.30434	0.571521	0.537392	0.590997	1	Yes
CEP43	0.493224	0.304155	1.10498	0.275257	0.783119	1	No
HSPH1	29.6649	0.303454	0.215145	1.41024	0.158469	1	Yes
ETF1	4.01007	0.302669	0.587627	0.513239	0.607784	1	Yes
HSPA9	13.2701	0.302073	0.301177	1.00194	0.316374	1	Yes
UBLCP1	0.535279	0.301693	1.10358	0.273377	0.784563	1	No
H2AC1	2.04962	0.297697	1.11442	0.233948	0.815026	1	No
COX5A	0.650975	0.296621	1.10373	0.231842	0.816661	1	No
PTMA	0.710691	0.29599	1.01819	0.20693	0.836065	1	Yes
STMN1	12.818	0.295522	0.371857	0.796209	0.425911	1	Yes
ANKHD1	2.09169	0.291381	1.0392	0.315466	0.752408	1	Yes
RRM2	0.636553	0.291128	1.09696	0.265396	0.790705	1	No
HSP90B1	1.25042	0.286767	1.04823	0.257759	0.796593	1	Yes
IST1	2.53112	0.28648	0.918185	0.330713	0.740862	1	No
CDC16	0.589584	0.284978	1.09266	0.260812	0.794238	1	No
EPS15	24.0132	0.283985	0.288757	0.985089	0.32458	1	No
KIF22	0.41061	0.283908	1.09154	0.275662	0.782808	1	No
SEPTIN2	7.35707	0.282841	0.446889	0.633585	0.526352	1	No
FRG1	0.376923	0.282346	1.09071	0.247982	0.804148	1	No
ZNF22	0.347989	0.280173	1.08906	0.246406	0.805368	1	No
PCDH15	0.340955	0.279625	1.08864	0.246011	0.805674	1	No
HNRNPA0	1.99352	0.278856	1.0689	0.270652	0.786659	1	Yes
ALDH18A1	0.792806	0.277248	1.08627	0.24441	0.806913	1	Yes
POP1	1.22941	0.277146	0.966645	0.286259	0.77468	1	No
RPL9	16.2354	0.275903	0.282955	0.97444	0.329838	1	Yes
RPL9P7	16.2354	0.275903	0.282955	0.97444	0.329838	1	Yes
RPL9P8	16.2354	0.275903	0.282955	0.97444	0.329838	1	Yes
RPL9P9	16.2354	0.275903	0.282955	0.97444	0.329838	1	Yes
ATXN2L	57.0204	0.275555	0.155515	1.77155	0.0764689	1	Yes
KPNA2	3.78278	0.274555	0.704087	0.395966	0.69213	1	Yes
SNAP23	7.29438	0.27436	0.418402	0.654122	0.513033	1	No
MYBBP1A	18.8748	0.274084	0.307016	0.891907	0.372443	1	Yes
TRMT1L	0.625638	0.271908	1.0999	0.240355	0.810055	1	Yes
EXOSC6	2.32502	0.269152	0.724792	0.369531	0.711732	1	Yes
SRPRB	1.34896	0.267655	0.928266	0.290993	0.771056	1	No
VAPA	1.0706	0.267095	0.951719	0.278201	0.780858	1	No
OBI1	41.1923	0.264916	0.178762	1.48101	0.138605	1	No
PHF20L1	0.155207	0.264852	0.86492	0.314439	0.753187	1	No
PSMD9	0.139112	0.264852	0.86492	0.298593	0.765251	1	No
SURF4	0.18599	0.264852	0.86492	0.298593	0.765251	1	Yes
COX4I1	0.220551	0.264852	0.86492	0.288139	0.773241	1	No
UQCRC2	0.39747	0.264852	0.86492	0.288139	0.773241	1	Yes
SSR1	0.132647	0.264852	0.86492	0.288139	0.773241	1	No
STT3A	0.279053	0.264852	0.86492	0.235708	0.81366	1	No
RAB5C	0.222674	0.264852	0.86492	0.288139	0.773241	1	Yes
ATP5ME	0.175537	0.264852	0.86492	0.288139	0.773241	1	No
RAB2A	0.183867	0.264852	0.86492	0.298593	0.765251	1	No
KHDRBS1	0.0876343	0.264852	0.86492	0.288139	0.773241	1	Yes
MCL1	0.222501	0.264852	0.86492	0.288138	0.773241	1	No
STK3	0.102602	0.264852	0.86492	0.314439	0.753187	1	No
GANAB	0.227513	0.264852	0.86492	0.288138	0.773241	1	Yes
EBP	0.110224	0.264852	0.86492	0.324283	0.745723	1	No
EZH2	0.204688	0.264852	0.86492	0.322908	0.746765	1	No
CBWD6	0.104829	0.264852	0.86492	0.317554	0.750823	1	No
TET1	0.095118	0.264852	0.86492	0.298593	0.765251	1	No
MMTAG2	0.156812	0.264852	0.86492	0.317554	0.750824	1	Yes
MRPS26	0.156812	0.264852	0.86492	0.317554	0.750824	1	No
TSPAN10	0.150283	0.264852	0.86492	0.317554	0.750824	1	No
OTULINL	0.107996	0.264852	0.86492	0.317554	0.750823	1	No
SLC25A10	0.145526	0.264852	0.86492	0.298593	0.765251	1	No
RBM8A	0.144124	0.264852	0.86492	0.298593	0.765251	1	No
TFAM	0.916143	0.264458	1.06501	0.24838	0.80384	1	No
LRRC40	2.69665	0.262555	0.667448	0.392621	0.694599	1	No
EBNA1BP2	2.56887	0.261775	0.676428	0.384033	0.700954	1	No
RPS28	1.6433	0.261767	0.879303	0.304002	0.761126	1	Yes
ATP5F1D	0.606573	0.260993	1.10752	0.217747	0.827626	1	No
RBSN	3.08569	0.260968	0.849016	0.320126	0.748873	1	No
HAUS6	6.79145	0.26086	0.528623	0.49659	0.619478	1	Yes
MRPS22	1.15756	0.260791	0.967974	0.268504	0.788312	1	No
ENO1	5.169	0.257964	0.714469	0.356148	0.72173	1	Yes
RPS9	13.8229	0.255978	0.297562	0.859642	0.389986	1	Yes
POLR2H	0.745058	0.255687	1.00151	0.242274	0.808568	1	Yes
PPP1R18	0.688511	0.254943	1.06676	0.238988	0.811115	1	No
RPS27A	8.32307	0.253688	0.404756	0.62601	0.531308	1	Yes
SFPQ	6.08681	0.252854	0.816002	0.322962	0.746724	1	Yes
CCNT1	0.422487	0.251547	1.06331	0.23657	0.81299	1	No
RPLP2	14.987	0.250652	0.2854	0.877557	0.380184	1	Yes
PABPC4	16.3012	0.250539	0.291177	0.860113	0.389727	1	Yes
BSG	0.657711	0.248765	1.10465	0.211133	0.832783	1	No
SRPK1	0.45838	0.248297	1.0599	0.234266	0.814779	1	Yes
AHSA1	6.93509	0.246018	0.417673	0.588101	0.556465	1	Yes
AKAP8L	1.10392	0.244288	0.950298	0.255889	0.798037	1	No
ATP6V1B2	0.676264	0.244215	1.05547	0.231381	0.817019	1	No
RPS2	21.8988	0.241433	0.24225	0.996225	0.319141	1	Yes
NBN	0.626613	0.241388	1.0523	0.229389	0.818566	1	No
KNOP1	1.13339	0.241177	0.90424	0.263011	0.792542	1	No
H1-5	10.8202	0.239516	0.345759	0.692436	0.488664	1	No
HAUS1	0.396724	0.239343	1.04997	0.227953	0.819683	1	No
GNAI2	0.645359	0.239338	0.999417	0.190803	0.84868	1	Yes
RPS17	11.1118	0.236283	0.341169	0.692197	0.488813	1	Yes
BAG2	3.50711	0.230741	0.574785	0.397952	0.690665	1	Yes
PRPF31	0.601252	0.230238	1.03905	0.221584	0.824638	1	Yes
HSPA8	84.3845	0.22965	0.136519	1.68225	0.0925203	1	Yes
YWHAB	7.80779	0.228804	0.435122	0.52674	0.598374	1	Yes
EEF1A1	35.0122	0.228389	0.206133	1.10826	0.267747	1	Yes
ELAVL1	4.28105	0.227385	0.523763	0.432737	0.665206	1	Yes
PSMC6	7.61787	0.225396	0.438176	0.515091	0.60649	1	Yes
LRRC47	0.363473	0.224538	1.03179	0.193732	0.846385	1	No
PSMD7	9.9875	0.224179	0.390469	0.575079	0.565238	1	Yes
TUBAL3	3.25097	0.223912	0.634792	0.351968	0.724862	1	Yes
TNS3	2.34815	0.223716	0.824969	0.277577	0.781337	1	No
LYAR	8.49426	0.223252	0.379516	0.586991	0.55721	1	No
NOP58	0.287674	0.22294	1.02969	0.206621	0.836306	1	Yes
TFRC	0.329673	0.222878	1.02961	0.206573	0.836344	1	No
LCT	0.285302	0.222866	1.02959	0.21646	0.828629	1	No
MTDH	0.413895	0.222082	1.0394	0.197488	0.843446	1	Yes
ARL1	0.272954	0.221997	1.02844	0.215857	0.829099	1	No
SH3KBP1	11.7489	0.220752	0.413829	0.535725	0.592149	1	No
SLC25A11	0.836724	0.219994	1.06276	0.195944	0.844654	1	Yes
RPL24	7.91286	0.219842	0.390026	0.563023	0.573419	1	Yes
PDIA3	1.12605	0.219338	1.11138	0.160844	0.872217	1	Yes
TRIM25	10.2683	0.218327	0.573616	0.388267	0.697818	1	No
GAPDH	9.97608	0.2179	0.471777	0.459471	0.645896	1	Yes
IARS1	21.3407	0.213663	0.255454	0.836213	0.403035	1	No
PRMT1	3.32683	0.212127	0.801283	0.273897	0.784164	1	Yes
CFL1	9.55753	0.207266	0.378652	0.547449	0.58407	1	Yes
DDX52	2.60914	0.204647	0.747915	0.270593	0.786704	1	No
COPB2	2.70308	0.203147	0.920678	0.225106	0.821897	1	Yes
IQGAP1	2.4535	0.202008	0.769639	0.258881	0.795727	1	Yes
PARP10	0.450782	0.200915	0.997958	0.201326	0.840443	1	No
TBR1	1.33614	0.200398	0.851341	0.23221	0.816375	1	No
GNL3	9.86554	0.196848	0.399093	0.492348	0.622473	1	Yes
HSPA1A	31.5487	0.195876	0.210897	0.928655	0.353068	1	Yes
HSP90AA1	73.8582	0.194152	0.133621	1.45288	0.146258	1	Yes
BioID2	55.6375	0.193708	0.257141	0.754875	0.450324	1	No
RPS3	21.4216	0.188614	0.250316	0.753251	0.451299	1	Yes
RPL11	5.54583	0.187852	0.466856	0.401518	0.688039	1	Yes
NUP188	1.21999	0.18695	0.967858	0.190687	0.848771	1	No
CHMP5	0.375325	0.186817	0.974722	0.191662	0.848007	1	No
PSMC3	10.4503	0.183877	0.350316	0.524696	0.599794	1	Yes
AIMP2	5.536	0.183651	0.491822	0.372539	0.709491	1	Yes
MYL12A	11.1784	0.183456	0.377261	0.487147	0.626155	1	Yes
CSNK2B	0.367112	0.182891	0.967818	0.188972	0.850114	1	No
SEC13	5.40503	0.182812	0.467559	0.390057	0.696494	1	Yes
DIMT1	3.54138	0.179955	0.566545	0.316188	0.75186	1	No
THRAP3	7.01444	0.179492	0.484923	0.370411	0.711076	1	Yes
MCM7	11.8781	0.178547	0.443945	0.402182	0.68755	1	Yes
MYL6	11.8789	0.176798	0.341352	0.517979	0.604473	1	Yes
DNAJA1	12.3255	0.176563	0.322104	0.54783	0.583808	1	Yes
RPN2	0.555479	0.174465	1.09581	0.153025	0.878379	1	Yes
UTP14A	1.58869	0.173405	0.937877	0.186609	0.851967	1	No
RO60	0.344656	0.173288	0.950097	0.18239	0.855277	1	No
AGO3	0.652879	0.172929	0.94941	0.182144	0.85547	1	No
SLC25A6	17.2147	0.172491	0.266542	0.646871	0.517716	1	Yes
ASF1B	0.269446	0.171865	0.947367	0.181414	0.856043	1	No
PLRG1	0.340308	0.170986	0.945666	0.199555	0.841828	1	No
POLR2A	1.02414	0.170893	1.0309	0.163864	0.869839	1	Yes
CLIC1	0.347901	0.170063	0.947235	0.11214	0.910713	1	Yes
ATP5MF	0.314298	0.16946	0.94269	0.179762	0.857339	1	No
KTN1	0.226836	0.169105	0.941994	0.179518	0.857531	1	No
MEF2B	0.237517	0.168967	0.941723	0.170756	0.864415	1	No
RPL35A	4.17429	0.168767	0.538591	0.312583	0.754597	1	Yes
SRSF5	0.273341	0.166905	0.937635	0.178006	0.858718	1	Yes
MARS1	14.8074	0.166835	0.295301	0.564566	0.572369	1	No
LARP4B	0.282027	0.16667	0.937165	0.177845	0.858845	1	No
RRP7A	0.274338	0.165902	0.935626	0.177317	0.85926	1	No
YWHAQ	7.37965	0.165513	0.437492	0.378696	0.704914	1	Yes
RPS3A	21.7631	0.164417	0.239886	0.685103	0.493279	1	Yes
MAT2A	0.658888	0.16369	1.12347	0.131596	0.895304	1	Yes
PABPC1	26.2248	0.161053	0.224743	0.716456	0.47371	1	Yes
CNOT1	14.8247	0.160206	0.376904	0.426176	0.669979	1	No
DUT	2.05084	0.15992	0.88149	0.180992	0.856374	1	Yes
TUBA1C	44.9309	0.158561	0.394952	0.401383	0.688138	1	Yes
KARS1	16.4696	0.157203	0.306548	0.512526	0.608283	1	No
RPL19	12.3288	0.157129	0.319466	0.491688	0.62294	1	Yes
PGAM5	4.21114	0.156331	0.542634	0.286562	0.774448	1	Yes
CHD4	15.0774	0.154424	0.370341	0.418143	0.675843	1	Yes
RPAP3	28.8171	0.154076	0.218333	0.705313	0.480616	1	No
EEF1B2	6.59901	0.152355	0.482063	0.316924	0.751301	1	Yes
HMGB1	2.22664	0.151284	1.09423	0.128536	0.897725	1	Yes
PSMA4	3.09177	0.148711	0.710691	0.212063	0.832058	1	Yes
RBM39	2.3614	0.147781	0.704751	0.209418	0.834122	1	Yes
RPL27	10.8215	0.147697	0.344686	0.428461	0.668316	1	Yes
CAPZA1	8.82489	0.147173	0.472099	0.313393	0.753982	1	Yes
SLC7A5	2.54818	0.145403	0.69592	0.209212	0.834283	1	No
RPS20	8.01341	0.144473	0.402173	0.359117	0.719508	1	Yes
PCNP	4.16442	0.143207	0.65495	0.221178	0.824954	1	Yes
EIF5A	6.00435	0.143151	0.479717	0.298799	0.765093	1	Yes
KRT5	2.85394	0.142473	1.10077	0.11723	0.906678	1	Yes
RPL13A	13.2087	0.141556	0.310627	0.455451	0.648785	1	Yes
RPS27L	4.42493	0.140884	0.514659	0.272145	0.78551	1	Yes
YBX1	20.0161	0.139842	0.258694	0.540482	0.588865	1	Yes
DCTN1	3.75506	0.139603	0.678537	0.208003	0.835227	1	Yes
HDAC1	11.3465	0.139138	0.377551	0.36936	0.71186	1	Yes
POLR2E	4.68778	0.135817	0.495415	0.272947	0.784894	1	No
RPL5	29.2669	0.135676	0.214729	0.631738	0.527558	1	Yes
RACK1	2.46673	0.134922	0.90193	0.144626	0.885006	1	Yes
PABPN1L	0.0513009	0.13446	0.86492	0.155459	0.876459	1	No
POLRMT	0.0964222	0.13446	0.86492	0.155459	0.876459	1	No
COPE	0.0952953	0.13446	0.86492	0.155459	0.876459	1	No
TPP1	0.0438171	0.13446	0.86492	0.155459	0.876459	1	No
SYNJ2	0.0566956	0.13446	0.86492	0.155459	0.876459	1	No
INPPL1	0.370326	0.13446	0.86492	0.155459	0.876459	1	No
PER1	0.14183	0.13446	0.86492	0.155459	0.876459	1	No
TRAPPC3	0.18111	0.13446	0.86492	0.155459	0.876459	1	No
AKAP8	0.21109	0.13446	0.86492	0.155459	0.876459	1	No
ADGRB3	0.0438171	0.13446	0.86492	0.155459	0.876459	1	No
ATP6V1G1	0.132153	0.13446	0.86492	0.155459	0.876459	1	No
CDC45	0.0926328	0.13446	0.86492	0.155459	0.876459	1	No
WBP4	0.0535282	0.13446	0.86492	0.155459	0.876459	1	No
PRKRA	0.0975226	0.13446	0.86492	0.155459	0.876459	1	No
MYCBP2	0.0513009	0.13446	0.86492	0.155459	0.876459	1	No
USP19	0.145031	0.13446	0.86492	0.155459	0.876459	1	No
VAPB	0.0867071	0.13446	0.86492	0.155459	0.876459	1	No
IPO7	0.0513009	0.13446	0.86492	0.155459	0.876459	1	Yes
JCHAIN	0.151644	0.13446	0.86492	0.155459	0.876459	1	No
SNRPA	0.0535282	0.13446	0.86492	0.155459	0.876459	1	Yes
GLI2	0.0513009	0.13446	0.86492	0.155459	0.876459	1	No
MTHFD2	0.0438171	0.13446	0.86492	0.155459	0.876459	1	No
PRKCSH	0.0438171	0.13446	0.86492	0.155459	0.876459	1	Yes
ST6GAL1	0.0438171	0.13446	0.86492	0.155459	0.876459	1	No
GNB3	0.196254	0.13446	0.86492	0.155459	0.876459	1	No
SON	0.0513009	0.13446	0.86492	0.155459	0.876459	1	Yes
RAB5A	0.14005	0.13446	0.86492	0.155459	0.876459	1	No
SDHB	0.0867071	0.13446	0.86492	0.155459	0.876459	1	No
NDUFS1	0.0888303	0.13446	0.86492	0.155459	0.876459	1	No
SLC7A1	0.0438171	0.13446	0.86492	0.155459	0.876459	1	No
DDOST	0.0513009	0.13446	0.86492	0.155459	0.876459	1	Yes
RFC3	0.0896764	0.13446	0.86492	0.155459	0.876459	1	No
HAL	0.0438171	0.13446	0.86492	0.155459	0.876459	1	No
SLC1A4	0.0438171	0.13446	0.86492	0.155459	0.876459	1	No
PPP5C	0.118663	0.13446	0.86492	0.155459	0.876459	1	No
AK2	0.0513009	0.13446	0.86492	0.155459	0.876459	1	No
GABARAPL2	0.0438171	0.13446	0.86492	0.155459	0.876459	1	No
MAGOH	0.370326	0.13446	0.86492	0.155459	0.876459	1	No
COPZ1	0.146167	0.13446	0.86492	0.155459	0.876459	1	No
GNG5	0.0513009	0.13446	0.86492	0.155459	0.876459	1	No
HBA1	0.133844	0.13446	0.86492	0.155459	0.876459	1	No
HBA2	0.133844	0.13446	0.86492	0.155459	0.876459	1	No
CCZ1B	0.0438171	0.13446	0.86492	0.155459	0.876459	1	No
SRSF2	0.0438171	0.13446	0.86492	0.155459	0.876459	1	Yes
OGDH	0.22387	0.13446	0.86492	0.155459	0.876459	1	No
PPP2R3A	0.0535282	0.13446	0.86492	0.155459	0.876459	1	No
AHNAK	0.0952953	0.13446	0.86492	0.155459	0.876459	1	Yes
TBC1D8B	0.0535282	0.13446	0.86492	0.155459	0.876459	1	No
GRSF1	0.14648	0.13446	0.86492	0.155459	0.876459	1	No
EIF2B1	0.181599	0.13446	0.86492	0.137305	0.890789	1	No
FKBP8	0.0513009	0.13446	0.86492	0.155459	0.876459	1	No
SLMAP	0.0535282	0.13446	0.86492	0.155459	0.876459	1	No
GAPVD1	0.362496	0.13446	0.86492	0.155459	0.876459	1	No
MLC1	0.0535282	0.13446	0.86492	0.155459	0.876459	1	No
RRS1	0.0926328	0.13446	0.86492	0.155459	0.876459	1	No
HADH	0.0438171	0.13446	0.86492	0.155459	0.876459	1	No
Q1RN00	0.115495	0.13446	0.86492	0.155459	0.876459	1	No
TMEM41B	0.132566	0.13446	0.86492	0.155459	0.876459	1	No
FSIP2	0.149123	0.13446	0.86492	0.155459	0.876459	1	No
PCID2	0.0438171	0.13446	0.86492	0.155459	0.876459	1	No
KPRP	0.0438171	0.13446	0.86492	0.155459	0.876459	1	No
CEP350	0.106133	0.13446	0.86492	0.155459	0.876459	1	No
RSBN1	0.0438171	0.13446	0.86492	0.155459	0.876459	1	No
FAM90A2P	0.0535282	0.13446	0.86492	0.155459	0.876459	1	No
CARMIL2	0.0438171	0.13446	0.86492	0.155459	0.876459	1	No
ARMH1	0.0566956	0.13446	0.86492	0.155459	0.876459	1	No
ZFP2	0.0892714	0.13446	0.86492	0.155459	0.876459	1	No
WDR87	0.0438171	0.13446	0.86492	0.155459	0.876459	1	No
DNAH12	0.0438171	0.13446	0.86492	0.155459	0.876459	1	No
WDFY4	0.0438171	0.13446	0.86492	0.155459	0.876459	1	No
XIRP1	0.0535282	0.13446	0.86492	0.155459	0.876459	1	No
USP53	0.0513009	0.13446	0.86492	0.155459	0.876459	1	No
HEATR3	0.145976	0.13446	0.86492	0.155459	0.876459	1	No
CNTRL	0.100641	0.13446	0.86492	0.155459	0.876459	1	No
PABPN1	0.0438171	0.13446	0.86492	0.155459	0.876459	1	Yes
ZNF573	0.0566956	0.13446	0.86492	0.155459	0.876459	1	No
BBS7	0.0535282	0.13446	0.86492	0.155459	0.876459	1	No
C1orf87	0.102555	0.13446	0.86492	0.155459	0.876459	1	No
VPS52	0.0867071	0.13446	0.86492	0.155459	0.876459	1	No
TTC13	0.0566956	0.13446	0.86492	0.155459	0.876459	1	No
DYNC2H1	0.0566956	0.13446	0.86492	0.155459	0.876459	1	No
LSM14A	0.13172	0.13446	0.86492	0.155459	0.876459	1	Yes
DNAH3	0.0535282	0.13446	0.86492	0.155459	0.876459	1	No
HDAC7	0.0513009	0.13446	0.86492	0.155459	0.876459	1	No
TNPO1	0.191809	0.13446	0.86492	0.155459	0.876459	1	No
MED12	0.0513009	0.13446	0.86492	0.155459	0.876459	1	No
MSI2	0.0892714	0.13446	0.86492	0.155459	0.876459	1	No
ZBTB10	0.0438171	0.13446	0.86492	0.155459	0.876459	1	No
MTERF3	0.0971601	0.13446	0.86492	0.155459	0.876459	1	No
RNF185	0.0438171	0.13446	0.86492	0.155459	0.876459	1	No
ATXN7L3B	0.190989	0.13446	0.86492	0.155459	0.876459	1	No
NGLY1	0.0896764	0.13446	0.86492	0.155459	0.876459	1	No
ATP5MD	0.13469	0.13446	0.86492	0.155459	0.876459	1	No
NOL4L	0.0535282	0.13446	0.86492	0.155459	0.876459	1	No
ARAP1	0.139637	0.13446	0.86492	0.155459	0.876459	1	No
CASD1	0.0535282	0.13446	0.86492	0.155459	0.876459	1	No
KIF20B	0.190206	0.13446	0.86492	0.147734	0.882553	1	No
TMEM209	0.0535282	0.13446	0.86492	0.155459	0.876459	1	No
MTR	0.188319	0.13446	0.86492	0.155459	0.876459	1	No
SH3GL2	0.0438171	0.13446	0.86492	0.155459	0.876459	1	No
RBM4B	0.137488	0.13446	0.86492	0.137306	0.890789	1	No
VKORC1	0.0513009	0.13446	0.86492	0.155459	0.876459	1	No
VAMP8	0.276521	0.13446	0.86492	0.137305	0.890789	1	No
TMED9	0.0867071	0.13446	0.86492	0.155459	0.876459	1	No
TIPIN	0.0438171	0.13446	0.86492	0.155459	0.876459	1	No
ELOVL1	0.0513009	0.13446	0.86492	0.155459	0.876459	1	No
IMPG2	0.0438171	0.13446	0.86492	0.155459	0.876459	1	No
API5	0.186171	0.13446	0.86492	0.155459	0.876459	1	Yes
SLC25A18	0.0971601	0.13446	0.86492	0.155459	0.876459	1	No
SLC38A1	0.0896764	0.13446	0.86492	0.155459	0.876459	1	No
TMX1	0.315418	0.13446	0.86492	0.137306	0.890789	1	No
OSBPL3	0.0963141	0.13446	0.86492	0.155459	0.876459	1	No
SLC25A22	0.137605	0.13446	0.86492	0.137306	0.890789	1	No
WDR6	0.0892714	0.13446	0.86492	0.155459	0.876459	1	No
MRPS30	0.0513009	0.13446	0.86492	0.155459	0.876459	1	No
NXT2	0.0438171	0.13446	0.86492	0.155459	0.876459	1	No
CLN6	0.0926328	0.13446	0.86492	0.155459	0.876459	1	No
CHCHD3	0.193134	0.13446	0.86492	0.147734	0.882553	1	No
SMPD4	0.106133	0.13446	0.86492	0.155459	0.876459	1	No
NYNRIN	0.10069	0.13446	0.86492	0.155459	0.876459	1	No
STX18	0.0438171	0.13446	0.86492	0.155459	0.876459	1	No
DNAJB11	0.0513009	0.13446	0.86492	0.155459	0.876459	1	No
ATP6V1H	0.0438171	0.13446	0.86492	0.155459	0.876459	1	No
STOML2	0.134285	0.13446	0.86492	0.155459	0.876459	1	No
NXT1	0.112964	0.13446	0.86492	0.155459	0.876459	1	No
BAG5	0.0438171	0.13446	0.86492	0.155459	0.876459	1	No
CNOT6	0.0438171	0.13446	0.86492	0.155459	0.876459	1	No
SRPK3	0.0513009	0.13446	0.86492	0.155459	0.876459	1	No
LZTS1	0.109301	0.13446	0.86492	0.155459	0.876459	1	No
FCF1	0.0535282	0.13446	0.86492	0.155459	0.876459	1	No
CAB39	0.372075	0.13446	0.86492	0.155459	0.876459	1	No
MRPS16	0.0892714	0.13446	0.86492	0.155459	0.876459	1	No
RABGAP1	0.224489	0.13446	0.86492	0.137305	0.890789	1	No
SAMM50	0.0438171	0.13446	0.86492	0.155459	0.876459	1	No
RAD54B	0.0566956	0.13446	0.86492	0.155459	0.876459	1	No
RPL15	17.6506	0.132561	0.267165	0.496012	0.619886	1	Yes
PRKAR1A	4.91302	0.13104	0.516846	0.252556	0.800612	1	No
NPM1	12.3661	0.130939	0.341218	0.383734	0.701176	1	Yes
RPL23	11.8487	0.130625	0.326874	0.399383	0.689611	1	Yes
DVL2	20.4696	0.130225	0.261442	0.497822	0.61861	1	Yes
RANGAP1	10.1713	0.12854	0.437238	0.295306	0.76776	1	Yes
CALR	0.344816	0.126255	0.865066	0.0652785	0.947952	1	Yes
MCCC2	58.6368	0.126123	0.155223	0.81237	0.41658	1	Yes
TUBA4A	46.3134	0.121541	0.168868	0.719694	0.471714	1	Yes
NLRP2	15.0206	0.121525	0.431419	0.283075	0.777119	1	No
RAB1C	0.663838	0.120522	0.913263	0.104485	0.916784	1	Yes
SUGT1	10.1215	0.120366	0.361094	0.333163	0.739011	1	Yes
BTF3	2.6953	0.118779	0.726098	0.164328	0.869473	1	No
VPS51	5.69944	0.11377	0.566854	0.202248	0.839723	1	No
RPL4	32.7735	0.110959	0.201299	0.551135	0.581541	1	Yes
FARSB	7.78904	0.110956	0.554722	0.201495	0.840311	1	No
RPS14	10.0913	0.110795	0.349421	0.316828	0.751374	1	Yes
C11orf98	2.76054	0.109579	0.647254	0.168164	0.866454	1	No
ARCN1	10.9872	0.108561	0.341254	0.31799	0.750492	1	Yes
HSP90AB1	77.9053	0.108238	0.133506	0.810695	0.417541	1	Yes
DNAJB1	8.9814	0.101329	0.389973	0.259843	0.794985	1	No
RPL14	10.9748	0.100585	0.326339	0.307974	0.758102	1	Yes
SMC3	10.791	0.100091	0.332446	0.300685	0.763654	1	Yes
EIF4G1	18.4904	0.0992919	0.315905	0.314739	0.75296	1	Yes
TUBB	76.3594	0.0989764	0.135615	0.729838	0.465489	1	Yes
NME1	4.18946	0.0972639	0.705486	0.138124	0.890142	1	Yes
SRSF7	0.703744	0.0972337	1.07435	0.0798351	0.936368	1	Yes
CCT4	40.8592	0.0938912	0.196679	0.47746	0.633034	1	Yes
P00761	13.7441	0.092973	0.303623	0.306112	0.759519	1	No
YBX3	8.92437	0.089935	0.446133	0.201435	0.840358	1	Yes
ARF4	2.94048	0.0897776	0.674869	0.131772	0.895165	1	Yes
DPM1	3.6035	0.0882518	0.58716	0.14975	0.880962	1	No
RFTN1	4.43741	0.0876315	0.541582	0.161624	0.871602	1	No
RPL12	14.8919	0.0873666	0.291726	0.299419	0.764621	1	Yes
DDX3X	17.9902	0.0858158	0.308261	0.27858	0.780567	1	Yes
NCL	39.4234	0.0850333	0.179541	0.473558	0.635815	1	Yes
PFDN2	4.64429	0.0846936	0.517753	0.163394	0.870208	1	No
TUBA1B	8.1482	0.0834944	0.88934	0.0637994	NA	NA	Yes
EIF2S3	20.8146	0.0817934	0.247941	0.329832	0.741527	1	Yes
LCP1	22.7473	0.0809768	0.292249	0.277338	0.781521	1	Yes
RPS8	21.7766	0.0791224	0.241262	0.327891	0.742994	1	Yes
CHTOP	4.2709	0.0771478	0.512735	0.149914	0.880833	1	No
HNRNPL	3.0088	0.0762328	0.676533	0.111632	0.911115	1	Yes
NAP1L1	8.26992	0.0758145	0.438467	0.173126	0.862552	1	Yes
NACA	6.03172	0.0756237	0.461951	0.163695	0.869971	1	Yes
SLC25A3	11.6008	0.0753446	0.327987	0.229649	0.818365	1	Yes
RPS27	5.57374	0.075225	0.457862	0.164143	0.869618	1	Yes
TIMM50	4.29651	0.0713605	0.516192	0.137747	0.890441	1	Yes
MCM4	7.56536	0.0710343	0.510482	0.139308	0.889207	1	Yes
NUFIP2	13.4822	0.0682063	0.322528	0.211427	0.832554	1	Yes
ADAR	6.68432	0.0679978	0.45138	0.150609	0.880285	1	Yes
RPL10A	16.4182	0.0657822	0.288523	0.227994	0.819651	1	Yes
LBR	6.14841	0.0655653	0.45898	0.142636	0.886578	1	Yes
RUVBL1	50.9053	0.0640369	0.170943	0.374634	0.707933	1	Yes
NOP56	4.82884	0.0639421	0.476667	0.133673	0.893662	1	Yes
RAB7A	1.51519	0.0587931	1.09201	0.0498809	0.960217	1	No
RPLP0	23.5225	0.0573959	0.232112	0.247246	0.804718	1	Yes
SLC25A5	17.5091	0.0569777	0.265807	0.214335	0.830286	1	Yes
RPL31	8.53438	0.0564157	0.373418	0.151035	0.879948	1	Yes
TUBB4B	67.078	0.0562469	0.146254	0.384586	0.700544	1	Yes
RPL7	28.2098	0.0558377	0.216626	0.257752	0.796598	1	Yes
RPS4X	30.1905	0.0541237	0.209629	0.258184	0.796265	1	Yes
PSMD13	9.56908	0.0526494	0.37775	0.139381	0.889149	1	Yes
NUP205	7.08933	0.0514945	0.472232	0.108919	0.913267	1	Yes
TUBA1A	43.6115	0.0514572	0.91156	0.0565808	0.954879	1	Yes
H1-2	11.5135	0.0510555	0.332072	0.153755	0.877803	1	No
CACYBP	9.14496	0.0507675	0.370675	0.136916	0.891097	1	Yes
ACACB	83.5001	0.0501698	0.147855	0.33932	0.734369	1	Yes
GLYR1	2.53998	0.0495861	0.754151	0.065643	0.947662	1	Yes
RPS18	11.677	0.0495118	0.324438	0.152615	0.878702	1	Yes
RPL10	22.4487	0.047966	0.25092	0.191159	0.848401	1	Yes
MYH9	119.171	0.0473147	0.126737	0.373337	0.708898	1	Yes
RBM33	1.22927	0.0414779	0.976038	0.0421601	0.966371	1	No
RAB10	0.873274	0.0404628	1.10898	0.0367517	0.970683	1	Yes
OSTC	0.495895	0.0392877	1.11472	0.0351721	0.971943	1	No
RPL26	16.3582	0.0380713	0.269478	0.14131	0.887625	1	Yes
COPB1	13.9207	0.036132	0.326694	0.110594	0.911938	1	Yes
RPS7	13.2798	0.035311	0.306644	0.115135	0.908338	1	Yes
ACACA	241.117	0.0346945	0.11749	0.295325	0.767745	1	Yes
GSTP1	0.79397	0.0340615	1.04384	0.0196543	0.984319	1	Yes
NKRF	1.07204	0.0335404	1.08067	0.0309297	0.975326	1	Yes
RUVBL2	57.6077	0.0321321	0.167774	0.191507	0.848128	1	Yes
EXOSC4	1.0632	0.0319577	1.07089	0.0233141	0.9814	1	No
ATP5F1B	14.6864	0.0290153	0.387236	0.0748714	0.940317	1	No
MRPS15	0.80135	0.0266028	1.02544	0.0266146	0.978767	1	No
GPATCH4	2.04618	0.024362	0.745234	0.0331656	0.973543	1	No
C1QBP	8.94005	0.0241297	0.390749	0.0617823	0.950736	1	Yes
TRA2B	0.485285	0.0231346	1.11805	0.0306793	0.975525	1	Yes
RPL17	17.5136	0.0222994	0.274102	0.0814156	0.935111	1	Yes
ARFGAP3	0.544082	0.0219315	1.12289	0.0255014	0.979655	1	No
RBX1	0.910652	0.0215777	0.948223	0.023437	0.981302	1	No
RPL26L1	12.0545	0.0213791	0.468209	0.0458893	0.963399	1	Yes
STRBP	7.17329	0.0213039	0.427302	0.0499384	0.960172	1	Yes
SGPP1	0.691125	0.0211753	1.03863	0.0209764	0.983264	1	No
MRPS34	1.24174	0.0197867	0.953246	0.0205014	0.983643	1	No
PSMD10	0.80641	0.0190851	1.09842	0.0236267	0.98115	1	No
RPL29	5.4662	0.0185443	0.46303	0.040155	0.96797	1	Yes
LARS1	14.6815	0.0184232	0.297502	0.0620313	0.950538	1	No
RPS26	9.88641	0.018422	0.353955	0.0520983	0.95845	1	Yes
EEF1D	6.63294	0.0183926	0.503775	0.0362528	0.971081	1	Yes
RPL37A	4.40388	0.0183344	0.516976	0.0357635	0.971471	1	Yes
EIF4E	4.43254	0.0180109	0.555335	0.0323077	0.974227	1	No
H4-16	11.9426	0.0178596	0.325832	0.0548481	0.956259	1	No
H4C1	11.9426	0.0178596	0.325832	0.0548481	0.956259	1	No
H4C11	11.9426	0.0178596	0.325832	0.0548481	0.956259	1	No
H4C12	11.9426	0.0178596	0.325832	0.0548481	0.956259	1	No
H4C13	11.9426	0.0178596	0.325832	0.0548481	0.956259	1	No
H4C14	11.9426	0.0178596	0.325832	0.0548481	0.956259	1	No
H4C15	11.9426	0.0178596	0.325832	0.0548481	0.956259	1	No
H4C2	11.9426	0.0178596	0.325832	0.0548481	0.956259	1	No
H4C3	11.9426	0.0178596	0.325832	0.0548481	0.956259	1	No
H4C4	11.9426	0.0178596	0.325832	0.0548481	0.956259	1	No
H4C5	11.9426	0.0178596	0.325832	0.0548481	0.956259	1	No
H4C6	11.9426	0.0178596	0.325832	0.0548481	0.956259	1	No
H4C8	11.9426	0.0178596	0.325832	0.0548481	0.956259	1	No
H4C9	11.9426	0.0178596	0.325832	0.0548481	0.956259	1	No
MAPRE1	3.49754	0.0177393	0.770269	0.0223268	0.982187	1	No
PSMB1	3.45829	0.0175846	0.6914	0.0250247	0.980035	1	Yes
DYNC1LI1	4.00779	0.0175043	0.59522	0.0294274	0.976524	1	No
PHB2	4.00477	0.0173046	0.647857	0.0254897	0.979664	1	Yes
CTPS1	3.63813	0.0165679	0.731025	0.0221779	0.982306	1	Yes
NAP1L4	5.80095	0.0165608	0.502015	0.0328854	0.973766	1	Yes
BLM	0.437842	0.0164639	1.08919	0.0232205	0.981474	1	No
EPS15L1	6.28797	0.0164489	0.649559	0.0244325	0.980508	1	Yes
NUP50	3.90857	0.0163435	1.03775	0.014958	0.988066	1	Yes
RBM25	4.06083	0.016266	1.03873	0.0149296	0.988088	1	Yes
WDR76	1.52629	0.016265	0.827446	0.0202644	0.983832	1	No
TBCB	3.06373	0.0159848	0.742678	0.0210947	0.98317	1	Yes
CSE1L	0.881558	0.0159165	1.12237	0.0226553	0.981925	1	Yes
FARSA	3.3822	0.0154493	1.04275	0.0148159	0.988179	1	Yes
EIF2S1	15.3875	0.0153662	0.290685	0.0528806	0.957827	1	Yes
CD2AP	18.0047	0.0152479	0.358323	0.0423224	0.966242	1	Yes
FAM114A2	2.51161	0.0149611	1.06104	0.0141004	0.98875	1	No
STAT1	1.88307	0.0147691	1.06754	0.0138348	0.988962	1	No
MKI67	2.60953	0.0146982	0.924193	0.0154093	0.987706	1	Yes
EEF1E1	4.18252	0.014494	0.568378	0.0254116	0.979727	1	Yes
SKA2	1.072	0.0144222	1.07832	0.0133747	0.989329	1	No
TPD52L2	3.5602	0.0144016	0.972011	0.0153717	0.987736	1	No
U2SURP	7.57537	0.0143618	0.776657	0.0174105	0.986109	1	Yes
NUDT5	1.27879	0.0142354	1.08362	0.013137	0.989519	1	No
PGD	1.59205	0.0140883	1.08755	0.0129542	0.989664	1	No
ACTL6A	0.692083	0.0139835	1.11976	0.00919205	0.992666	1	No
EEF1G	13.7255	0.013722	0.397955	0.0342341	0.97269	1	Yes
POLD1	4.03041	0.013693	1.04944	0.0145249	0.988411	1	No
SMARCB1	0.583013	0.0134535	1.10211	0.0122071	0.99026	1	No
NONO	6.83359	0.0132021	1.02179	0.015334	0.987766	1	Yes
RTCB	0.696249	0.0131927	1.10698	0.0119177	0.990491	1	Yes
DOK3	1.70944	0.0131008	0.902358	0.0140118	0.988821	1	No
RBM27	13.2693	0.0130889	0.744923	0.0160388	0.987203	1	Yes
EXOSC9	2.29711	0.0130758	0.794301	0.0160614	0.987185	1	Yes
UBE2O	1.52465	0.0128562	1.11234	0.0115579	0.990778	1	No
CARS1	0.974755	0.0128278	1.11274	0.0115281	0.990802	1	No
KPNB1	13.3773	0.0126564	0.386705	0.0325534	0.974031	1	Yes
PRDX2	4.26857	0.0126385	0.645901	0.019235	0.984654	1	Yes
MLF2	0.661382	0.0124977	1.06197	0.0120524	0.990384	1	No
EIF3I	6.45601	0.0124051	0.491412	0.0251307	0.979951	1	Yes
PICALM	1.53268	0.0122916	1.08769	0.0129339	0.989681	1	No
SYNRG	2.45624	0.012241	1.05065	0.0144552	0.988467	1	No
PRRC2C	5.65543	0.0114198	0.543478	0.0209066	0.98332	1	Yes
NANS	4.29119	0.0113921	0.632979	0.0177591	0.985831	1	No
NUP54	0.771151	0.011165	1.12376	0.00993535	0.992073	1	No
CLTC	15.9645	0.0110262	0.523753	0.0208973	0.983328	1	Yes
SRRT	0.573301	0.0109701	1.12344	0.00976471	0.992209	1	Yes
POLR1C	0.497163	0.0106685	1.12228	0.00950609	0.992415	1	No
PRMT5	0.553186	0.0106484	1.12217	0.00948909	0.992429	1	Yes
PSMD5	3.15009	0.0104826	0.915921	0.0104542	0.991659	1	No
MRPS2	0.479249	0.0102191	1.11904	0.00913199	0.992714	1	No
NUP58	0.555357	0.0100884	1.11776	0.00902556	0.992799	1	No
PAK2	2.46145	0.00966115	1.02776	0.00767453	0.993877	1	No
RABGAP1L	0.518871	0.00952104	1.1104	0.00857439	0.993159	1	No
DNAJC9	4.20741	0.00951946	0.53077	0.0180661	0.985586	1	No
WNK1	1.90949	0.00926131	0.953678	0.00896564	0.992847	1	No
WASHC4	9.10159	0.00908867	0.532453	0.0168763	0.986535	1	No
CEP131	0.378098	0.00873618	1.09533	0.00797587	0.993636	1	No
AURKB	0.362362	0.00867881	1.094	0.00793313	0.99367	1	No
ABRAXAS2	0.4515	0.00863331	1.09292	0.00789933	0.993697	1	No
DHX36	0.4071	0.00853457	1.09051	0.00782622	0.993756	1	No
ARPC5L	0.346706	0.00843128	1.08789	0.00775012	0.993816	1	No
RACGAP1	0.325714	0.00838207	1.0866	0.007714	0.993845	1	No
KIF2A	0.325955	0.00835534	1.0859	0.00769442	0.993861	1	No
NUF2	0.520765	0.00818309	1.08117	0.00756876	0.993961	1	No
RPS5	7.46056	0.00799933	0.427097	0.0187085	0.985074	1	Yes
MIS12	0.437699	0.00757935	1.06222	0.00713538	0.994307	1	No
ANP32A	0.408517	0.00743335	1.05707	0.00703201	0.994389	1	No
SF3B3	7.79187	0.00713095	0.53368	0.0131214	0.989531	1	Yes
PIK3R4	0.381707	0.00689388	1.03605	0.00665401	0.994691	1	No
VDAC1	0.345146	0.00687837	1.0354	0.0214249	0.982907	1	Yes
TARDBP	0.323636	0.00683946	1.03375	0.00661617	0.994721	1	Yes
BCL6	0.306457	0.00678219	1.03129	0.0065764	0.994753	1	No
TUT7	0.323817	0.00675126	1.02995	0.00655495	0.99477	1	No
MCRIP2	1.94597	0.0067474	0.775448	0.0087542	0.993015	1	No
SPCS3	0.276249	0.00673373	1.02918	0.00654279	0.99478	1	No
OGFR	0.271379	0.00672265	1.0287	0.00653511	0.994786	1	No
EFTUD2	7.01068	0.00665692	0.772823	0.0079223	0.993679	1	Yes
CNOT3	2.45848	0.00652679	0.831192	0.00751908	0.994001	1	No
NUDCD3	10.6037	0.00621467	0.408449	0.0153529	0.987751	1	No
TOR1AIP1	0.583802	0.00604987	1.0807	0.00589369	0.995298	1	No
CALM1	2.7003	0.00550021	0.685627	0.00798279	0.993631	1	Yes
NDUFA9	0.366951	0.00517513	0.945775	-0.0144971	0.988433	1	No
RELA	7.55719	0.00514166	0.53196	0.00947324	0.992442	1	No
NUGGC	0.350686	0.00512917	0.942814	0.0252308	0.979871	1	No
CCDC137	0.233511	0.00512511	0.942551	0.00543749	0.995662	1	No
MOGS	0.247574	0.00510507	0.941248	0.00542372	0.995673	1	No
APOBEC3C	0.252413	0.00509601	0.940657	0.0054175	0.995677	1	No
NDUFS3	0.274243	0.00503192	0.936442	0.00537344	0.995713	1	No
BZW2	0.968902	0.00419463	1.12042	0.00925405	0.992616	1	No
ARF6	0.316012	0.00406829	0.86492	-0.0128029	0.989785	1	No
BRD7	0.146347	0.00406829	0.86492	0.00470366	0.996247	1	No
CS	0.0953439	0.00406829	0.86492	0.00470366	0.996247	1	Yes
MT2A	0.0953439	0.00406829	0.86492	0.00470366	0.996247	1	No
BRI3BP	0.0936709	0.00406829	0.86492	0.00470366	0.996247	1	No
AUP1	0.0953439	0.00406829	0.86492	0.00470366	0.996247	1	No
RAB8A	0.303464	0.00406829	0.86492	0.00858382	0.993151	1	Yes
ECH1	0.147949	0.00406829	0.86492	0.00470366	0.996247	1	Yes
ZNF506	0.329447	0.00406829	0.86492	-0.042869	0.965806	1	No
BTAF1	0.0937464	0.00406829	0.86492	0.00470366	0.996247	1	No
MARK3	0.0937464	0.00406829	0.86492	0.00470366	0.996247	1	No
ARHGEF18	0.15923	0.00406829	0.86492	0.00470366	0.996247	1	No
PA2G4	0.198172	0.00406829	0.86492	-0.00826427	0.993406	1	Yes
FAM186A	0.101271	0.00406829	0.86492	0.00470366	0.996247	1	No
CKAP2	0.191406	0.00406829	0.86492	0.00470366	0.996247	1	No
CD79B	0.185811	0.00406829	0.86492	0.00470366	0.996247	1	No
NAPA	0.138684	0.00406829	0.86492	0.00470366	0.996247	1	No
ESCO2	0.151007	0.00406829	0.86492	0.00470366	0.996247	1	No
UTP23	0.15544	0.00406829	0.86492	0.00470366	0.996247	1	No
MRPL4	0.139647	0.00406829	0.86492	0.00470366	0.996247	1	No
ESYT2	0.214876	0.00406829	0.86492	0.00470366	0.996247	1	No
RPS19BP1	0.195522	0.00406829	0.86492	0.00470366	0.996247	1	No
ZNF121	0.447852	0.00406829	0.86492	0.0158426	0.98736	1	No
RAB14	0.292336	0.00406829	0.86492	0.0133309	0.989364	1	Yes
ZNF658B	0.40099	0.00406829	0.86492	0.0277957	0.977825	1	No
MRPL21	0.142794	0.00406829	0.86492	0.00470366	0.996247	1	No
MRPS11	0.188537	0.00406829	0.86492	0.00470366	0.996247	1	No
SPAG1	0.237543	0.00406829	0.86492	0.00470366	0.996247	1	No
LAS1L	0.722827	0.00375298	1.07822	0.00350798	0.997201	1	No
VTN	0.436927	0.00370133	1.12346	0.00358292	0.997141	1	No
ACTR1A	3.84336	0.00328752	0.723179	0.00441355	0.996479	1	Yes
EIF3D	4.5079	0.00317878	0.695971	0.00429201	0.996575	1	Yes
MRPS14	0.706324	0.00267608	1.07227	0.00261574	0.997913	1	No
SNRPA1	3.07164	0.00185722	0.919657	0.00167614	0.998663	1	Yes
MRPS7	1.0953	0.00178717	0.93776	0.00221887	0.99823	1	No
RPL18	18.0481	0.00142776	0.267547	0.00543368	0.995665	1	Yes
NEPRO	0.349729	0.00123636	1.03412	0.0110737	0.991165	1	No
TTC26	0.180892	0	0.86492	0	1	1	No
UBA6	1.63325	0	1.12278	0	1	1	No
PIPSL	0.12867	0	0.86492	0	1	1	No
TRAPPC13	0.137293	0	0.86492	0	1	1	No
DPPA5	0.0454543	0	0.86492	0	1	1	No
C5orf52	0.0594356	0	0.86492	0	1	1	No
SMCHD1	9.19856	0	1.02888	0	1	1	Yes
ANXA2P2	0.0882867	0	0.86492	0	1	1	Yes
ZNF729	0.0526051	0	0.86492	0	1	1	No
ZNF726	0.118871	0	0.86492	0	1	1	No
PMS2P5	0.0490064	0	0.86492	0	1	1	No
A8MUI8	0.0439944	0	0.86492	0	1	1	No
NCF1C	0.274288	0	0.86492	0	1	1	No
A8MX80	0.0439454	0	0.86492	0	1	1	No
HMGB1P1	0.0450132	0	0.86492	0	1	1	Yes
WASH3P	1.79784	0	1.12044	0	1	1	No
EmGFP	3.27841	0	1.06791	0	1	1	No
KLHL6-E568K	18.4575	0	1.02625	0	1	1	No
KLHL6-L65P	12.4956	0	1.02613	0	1	1	No
PDLIM1	0.753174	0	1.10861	0	1	1	No
HAX1	0.0454543	0	0.86492	0	1	1	No
GTPBP1	0.0443413	0	0.86492	0	1	1	No
SMAP	0.318283	0	0.86492	0	1	1	No
TAF4	0.451307	0	0.890179	0	1	1	No
RFXAP	0.455527	0	0.896435	0	1	1	No
SLC1A7	0.0439454	0	0.86492	0	1	1	No
SAP18	0.0488156	0	0.86492	0	1	1	Yes
PIK3C2A	0.0439944	0	0.86492	0	1	1	No
KPNA4	1.3574	0	1.09594	0	1	1	No
NCKAP5	0.150664	0	0.86492	0	1	1	No
CDK2AP1	0.0490064	0	0.86492	0	1	1	No
GAPDHS	0.0594356	0	0.86492	0	1	1	No
UBFD1	0.498779	0	0.86492	0	1	1	No
RFXANK	0.0490064	0	0.86492	0	1	1	No
AP3D1	0.183468	0	0.86492	0	1	1	Yes
ABLIM1	0.140508	0	0.86492	0	1	1	No
RGPD8	2.4497	0	0.874366	0	1	1	Yes
APAF1	0.0439454	0	0.86492	0	1	1	No
PDCD5	0.0490064	0	0.86492	0	1	1	Yes
NDC80	0.90423	0	1.03386	0	1	1	No
HGS	0.228134	0	0.86492	0	1	1	No
GAK	0.451534	0	1.00244	0	1	1	No
HNRNPDL	0.35172	0	0.86492	0	1	1	Yes
RIMBP2	0.0883357	0	0.86492	0	1	1	No
SETD1A	0.0883357	0	0.86492	0	1	1	No
TRANK1	0.0439454	0	0.86492	0	1	1	No
ARHGEF11	0.0439454	0	0.86492	0	1	1	No
CETN3	0.0454543	0	0.86492	0	1	1	No
VILL	0.0443413	0	0.86492	0	1	1	No
PPM1G	1.31802	0	1.09287	0	1	1	Yes
RNF113A	0.411186	0	0.874211	0	1	1	No
TTI1	0.0490064	0	0.86492	0	1	1	No
PRPF4	1.76923	0	1.1188	0	1	1	Yes
DYNC1LI2	0.681107	0	0.979635	0	1	1	No
PAPSS1	0.132281	0	0.86492	0	1	1	No
SART1	1.18145	0	1.11817	0	1	1	Yes
DAPK3	0.0954951	0	0.86492	0	1	1	No
PPIP5K2	2.03781	0	1.12371	0	1	1	No
MAP3K7	1.68774	0	1.081	0	1	1	No
ZNF208	0.0490064	0	0.86492	0	1	1	No
RIPK2	0.131885	0	0.86492	0	1	1	No
PRPF3	1.17571	0	1.07831	0	1	1	Yes
FIBP	0.0490064	0	0.86492	0	1	1	No
PPIH	0.726169	0	1.07437	0	1	1	No
LAMTOR5	0.154217	0	0.86492	0	1	1	No
DENR	0.0439944	0	0.86492	0	1	1	No
ZNF207	0.36302	0	0.86492	0	1	1	No
LDB2	0.0439454	0	0.86492	0	1	1	No
BUB1	0.0488156	0	0.86492	0	1	1	No
ACTN4	0.118871	0	0.86492	0	1	1	Yes
HTATSF1	0.676491	0	0.98005	0	1	1	Yes
AP1G1	0.132677	0	0.86492	0	1	1	No
STX6	0.0458592	0	0.86492	0	1	1	No
SGTA	0.0450132	0	0.86492	0	1	1	No
NARS1	1.34728	0	1.0948	0	1	1	No
NUDT21	2.22192	0	1.07119	0	1	1	Yes
STRN	0.548924	0	0.934164	0	1	1	No
IDH3B	0.0908724	0	0.86492	0	1	1	No
AHCYL1	0.0439944	0	0.86492	0	1	1	No
ORC4	0.0443413	0	0.86492	0	1	1	No
DHX16	0.681947	0	0.978575	0	1	1	No
MED14	0.17588	0	0.86492	0	1	1	No
SPAG9	1.35661	0	1.0959	0	1	1	Yes
ZNF292	0.0488156	0	0.86492	0	1	1	No
AQR	0.323593	0	0.86492	0	1	1	No
TBC1D4	0.0443413	0	0.86492	0	1	1	No
NME2P1	0.14349	0	0.86492	0	1	1	Yes
MPZL2	0.0488156	0	0.86492	0	1	1	No
SNX3	0.0933477	0	0.86492	0	1	1	No
OGA	1.12681	0	1.06974	0	1	1	No
TDRD6	0.04289	0	0.86492	0	1	1	No
EIF4E2	0.366174	0	0.972539	0	1	1	No
KLHL41	0.04289	0	0.86492	0	1	1	No
PLIN3	2.17044	0	1.12323	0	1	1	No
SLC16A7	0.0454543	0	0.86492	0	1	1	No
PQBP1	0.0439454	0	0.86492	0	1	1	No
BRD4	0.0933477	0	0.86492	0	1	1	Yes
TBL1X	1.31829	0	1.01609	0	1	1	No
SRGAP2	0.0879888	0	0.86492	0	1	1	No
N4BP1	1.36431	0	1.12263	0	1	1	No
CLASP2	0.50468	0	0.86492	0	1	1	No
CPNE3	0.0929518	0	0.86492	0	1	1	No
DEPDC5	0.0488156	0	0.86492	0	1	1	No
ATG13	0.274586	0	0.86492	0	1	1	No
ZC3H11A	0.134786	0	0.86492	0	1	1	Yes
DNAJC13	0.0450132	0	0.86492	0	1	1	No
PPP6R2	0.402229	0	0.977735	0	1	1	No
DNAJB6	0.0940196	0	0.86492	0	1	1	No
ZNF217	0.0443413	0	0.86492	0	1	1	No
FLNB	1.14773	0	0.86492	0	1	1	Yes
PEX14	0.634379	0	1.10277	0	1	1	No
SPAG7	0.362575	0	0.86492	0	1	1	No
TACC1	0.0490064	0	0.86492	0	1	1	No
USH2A	0.04289	0	0.86492	0	1	1	No
PSIP1	0.269227	0	0.86492	0	1	1	Yes
SUPT3H	0.131934	0	0.86492	0	1	1	No
TADA3	0.0490064	0	0.86492	0	1	1	No
TAF5L	0.0879398	0	0.86492	0	1	1	No
CSDE1	0.18702	0	0.86492	0	1	1	Yes
FOXH1	0.0490064	0	0.86492	0	1	1	No
OFD1	0.0944607	0	0.86492	0	1	1	No
WDHD1	9.32276	0	1.02725	0	1	1	No
UGT2B17	0.0879398	0	0.86492	0	1	1	No
RPP40	0.181288	0	0.86492	0	1	1	No
EIF3J	0.591407	0	1.04378	0	1	1	No
STAM2	0.178371	0	0.86492	0	1	1	No
CCNK	0.361832	0	0.86492	0	1	1	No
PIAS1	0.0439454	0	0.86492	0	1	1	No
PIAS2	0.0930008	0	0.86492	0	1	1	No
DCTN3	0.0933477	0	0.86492	0	1	1	No
DNAJC8	0.186002	0	0.86492	0	1	1	Yes
SASH3	1.23588	0	1.08135	0	1	1	No
GLRX3	0.225233	0	0.86492	0	1	1	No
CLPX	0.0917056	0	0.86492	0	1	1	No
STK10	0.0879398	0	0.86492	0	1	1	No
TOX4	0.0443413	0	0.86492	0	1	1	Yes
FCHSD2	0.0490064	0	0.86492	0	1	1	No
UBXN7	0.0878908	0	0.86492	0	1	1	No
PRPF6	1.21367	0	1.09756	0	1	1	Yes
PCF11	2.81415	0	1.09553	0	1	1	No
FRYL	0.0439454	0	0.86492	0	1	1	No
CDK14	0.0886826	0	0.86492	0	1	1	Yes
TRIM37	0.0439944	0	0.86492	0	1	1	No
AP2A2	0.730807	0	0.86492	0	1	1	No
SEC31A	0.318197	0	1.03826	0	1	1	No
HEXIM1	0.2793	0	0.86492	0	1	1	No
SCAF4	0.274288	0	0.86492	0	1	1	No
SNUPN	0.0879888	0	0.86492	0	1	1	No
ELP1	0.264562	0	0.86492	0	1	1	No
RTN3	0.137342	0	0.86492	0	1	1	No
ZRANB2	0.269574	0	0.86492	0	1	1	Yes
SNX4	0.13233	0	0.86492	0	1	1	No
ZWINT	0.10521	0	0.86492	0	1	1	No
KIF4A	0.0443413	0	0.86492	0	1	1	Yes
SNAPIN	1.00907	0	1.12365	0	1	1	No
LYPLA2	0.627137	0	0.963211	0	1	1	No
TNFAIP8	0.137342	0	0.86492	0	1	1	No
SLU7	0.0443413	0	0.86492	0	1	1	No
CD2BP2	0.181288	0	0.86492	0	1	1	No
SVIL	0.0526051	0	0.86492	0	1	1	No
PARN	0.654425	0	1.03588	0	1	1	No
SEC24A	0.881884	0	1.11923	0	1	1	No
SEC24B	0.689709	0	1.12173	0	1	1	No
ACSL3	0.175806	0	0.86492	0	1	1	Yes
POLR1A	0.0490064	0	0.86492	0	1	1	No
YEATS4	0.0933477	0	0.86492	0	1	1	No
ZBTB11	0.599896	0	0.947105	0	1	1	No
STAMBP	0.0443413	0	0.86492	0	1	1	No
NFATC1	0.140941	0	0.86492	0	1	1	No
SNAP29	0.139033	0	0.86492	0	1	1	No
OXSR1	0.362575	0	0.86492	0	1	1	No
LSM8	0.180892	0	0.86492	0	1	1	No
WIZ	0.0490064	0	0.86492	0	1	1	No
MLYCD	0.185902	0	0.86492	0	1	1	No
CRYZL1	0.0443413	0	0.86492	0	1	1	No
BPNT1	0.137342	0	0.86492	0	1	1	No
OLFM2	0.0443413	0	0.86492	0	1	1	No
ECD	0.230343	0	0.86492	0	1	1	Yes
ZBED1	0.0450132	0	0.86492	0	1	1	No
MOCS2	0.225282	0	0.86492	0	1	1	No
CYB5R3	0.0450132	0	0.86492	0	1	1	No
COL2A1	0.0933477	0	0.86492	0	1	1	No
LMNA	0.0443413	0	0.86492	0	1	1	Yes
TK1	0.181288	0	0.86492	0	1	1	No
TYMS	0.110974	0	0.86492	0	1	1	No
LCK	0.186002	0	0.86492	0	1	1	Yes
ANXA2	0.328009	0	0.86492	0	1	1	Yes
CAPN1	0.13233	0	0.86492	0	1	1	No
PRSS1	0.0526051	0	0.86492	0	1	1	No
ERCC1	0.181288	0	0.86492	0	1	1	No
SP1	0.0454543	0	0.86492	0	1	1	No
ANXA6	0.0443413	0	0.86492	0	1	1	No
PLEK	0.181683	0	0.86492	0	1	1	No
SNRNP70	0.456546	0	0.999341	0	1	1	Yes
SNRPC	0.181288	0	0.86492	0	1	1	Yes
POLA1	1.39737	0	1.09851	0	1	1	No
LINGO3	0.0450132	0	0.86492	0	1	1	No
UBTFL1	0.0879398	0	0.86492	0	1	1	No
POTEJ	2.47851	0	0.89045	0	1	1	Yes
TRAPPC2	0.132281	0	0.86492	0	1	1	No
RGPD1	0.371803	0	0.86492	0	1	1	Yes
U2AF1L5	1.02993	0	1.10009	0	1	1	Yes
KIT	0.0526051	0	0.86492	0	1	1	No
MAP2	0.181288	0	0.86492	0	1	1	Yes
EPB41	0.817755	0	1.01814	0	1	1	Yes
TOP2A	0.697528	0	0.927466	0	1	1	Yes
G6PD	1.0971	0	1.06644	0	1	1	No
COL6A1	0.0443413	0	0.86492	0	1	1	No
BCKDHA	0.123934	0	0.86492	0	1	1	Yes
RNH1	0.0490064	0	0.86492	0	1	1	No
ATP1A3	0.334022	0	0.86492	0	1	1	Yes
HLA-E	0.0490064	0	0.86492	0	1	1	No
PRKAR2A	0.143026	0	0.86492	0	1	1	No
GTF2F2	0.225629	0	0.86492	0	1	1	No
CCNB1	0.0490064	0	0.86492	0	1	1	No
ZNF250	0.490142	0	0.905823	0	1	1	No
H2AX	0.343045	0	0.86492	0	1	1	No
SPN	0.0619672	0	0.86492	0	1	1	No
NCK1	0.274684	0	0.86492	0	1	1	No
GCFC2	0.362922	0	0.86492	0	1	1	No
ZNF708	0.0454543	0	0.86492	0	1	1	No
ZNF3	0.187213	0	0.86492	0	1	1	No
HSPA6	0.60046	0	0.86492	0	1	1	Yes
PTPN2	0.273892	0	0.86492	0	1	1	No
ERCC2	0.0490064	0	0.86492	0	1	1	No
NELFE	0.450515	0	0.894712	0	1	1	Yes
ATF6	0.0439454	0	0.86492	0	1	1	No
NDUFV2	0.0488156	0	0.86492	0	1	1	No
ERCC3	0.136995	0	0.86492	0	1	1	No
CSNK2A2	0.0882867	0	0.86492	0	1	1	No
NFKB1	1.00334	0	1.10829	0	1	1	No
CD33	0.0490064	0	0.86492	0	1	1	No
PZP	0.0458592	0	0.86492	0	1	1	No
CAST	2.09617	0	1.1043	0	1	1	No
ATP6V1C1	0.0883357	0	0.86492	0	1	1	No
CSRP1	0.407263	0	0.871746	0	1	1	No
TAF1	0.133024	0	0.86492	0	1	1	No
BCKDHB	0.0619672	0	0.86492	0	1	1	No
OSBP	0.455229	0	0.891516	0	1	1	No
CDH3	0.0443413	0	0.86492	0	1	1	No
TCEA1	0.319026	0	0.86492	0	1	1	No
RPS6KB1	0.0980129	0	0.86492	0	1	1	No
RRM1	0.142007	0	0.86492	0	1	1	No
CYP2F1	0.0439454	0	0.86492	0	1	1	No
GRK2	1.30893	0	1.11634	0	1	1	No
DNAJB2	0.0450132	0	0.86492	0	1	1	No
U2AF2	1.80394	0	1.11969	0	1	1	Yes
HMGB2	0.0930008	0	0.86492	0	1	1	Yes
TARS1	0.725448	0	0.992435	0	1	1	No
ARNT	0.0933477	0	0.86492	0	1	1	No
DCK	0.406569	0	0.876081	0	1	1	No
ITPKB	0.0933477	0	0.86492	0	1	1	No
PSMB5	0.193113	0	0.86492	0	1	1	Yes
ADH6	0.0443413	0	0.86492	0	1	1	No
ERCC5	0.362971	0	0.86492	0	1	1	No
RBL1	0.0439944	0	0.86492	0	1	1	No
GTF2E1	0.0443413	0	0.86492	0	1	1	No
TKT	0.545538	0	0.86492	0	1	1	Yes
LMOD1	0.0619672	0	0.86492	0	1	1	No
PBLD	0.137342	0	0.86492	0	1	1	No
PEBP1	0.0490064	0	0.86492	0	1	1	No
CDC27	0.499619	0	0.90834	0	1	1	No
WEE1	0.641875	0	0.967958	0	1	1	No
NMT1	0.176671	0	0.86492	0	1	1	No
ADSS2	0.137342	0	0.86492	0	1	1	No
AXL	0.10698	0	0.86492	0	1	1	No
ADSL	0.234959	0	0.86492	0	1	1	No
INPP5B	0.181337	0	0.86492	0	1	1	No
ELF1	0.181288	0	0.86492	0	1	1	Yes
GTF2H1	0.180941	0	0.86492	0	1	1	No
CSTF2	0.494905	0	0.91243	0	1	1	Yes
SHMT1	0.0439944	0	0.86492	0	1	1	No
HSPA1L	0.886826	0	0.86492	0	1	1	Yes
PTPN7	0.225282	0	0.86492	0	1	1	No
RFC4	0.505757	0	1.0789	0	1	1	Yes
RFC2	0.270295	0	0.947483	0	1	1	No
GTF2F1	0.587808	0	0.950404	0	1	1	No
SPR	0.0490064	0	0.86492	0	1	1	No
IRS1	0.477576	0	0.899831	0	1	1	No
ADD1	1.72923	0	1.07152	0	1	1	No
GRK3	0.0883443	0	0.86492	0	1	1	No
FUS	0.225233	0	0.86492	0	1	1	Yes
DEK	0.0879032	0	0.86492	0	1	1	Yes
ARL2	0.0439454	0	0.86492	0	1	1	No
ARL3	0.181288	0	0.86492	0	1	1	No
MAP2K2	0.0450132	0	0.86492	0	1	1	No
ATP6V1E1	0.137293	0	0.86492	0	1	1	No
HPCAL1	0.0450132	0	0.86492	0	1	1	No
FEN1	0.543516	0	0.932449	0	1	1	Yes
CUX1	3.63761	0	1.05965	0	1	1	No
TXLNA	1.56854	0	1.10878	0	1	1	No
USP8	0.911152	0	1.03775	0	1	1	No
PEX19	0.274635	0	0.86492	0	1	1	No
RFC5	0.0439454	0	0.86492	0	1	1	No
EIF2D	0.0938288	0	0.86492	0	1	1	No
NAA10	0.247869	0	0.86492	0	1	1	No
PPP1R2	0.269623	0	0.86492	0	1	1	No
TMPO	3.88549	0	1.06964	0	1	1	Yes
STAT6	0.230343	0	0.86492	0	1	1	No
GRIA2	0.0454543	0	0.86492	0	1	1	No
ARHGAP25	0.186349	0	0.86492	0	1	1	No
CASP3	1.08954	0	1.12375	0	1	1	No
ABL2	0.0879398	0	0.86492	0	1	1	No
HELZ	0.04289	0	0.86492	0	1	1	No
NCAPD3	0.132281	0	0.86492	0	1	1	No
USP5	0.627809	0	1.05258	0	1	1	Yes
RECQL	0.9847	0	1.05014	0	1	1	No
CRKL	0.0443413	0	0.86492	0	1	1	Yes
MAP2K3	0.0443413	0	0.86492	0	1	1	No
BRCC3	0.319026	0	0.86492	0	1	1	No
MAP1B	0.0594356	0	0.86492	0	1	1	Yes
RFX5	1.2142	0	1.08137	0	1	1	No
PIP4K2A	0.0439944	0	0.86492	0	1	1	No
TRAPPC10	0.191014	0	0.86492	0	1	1	No
PRRC2A	0.734876	0	0.995601	0	1	1	Yes
CSNK1A1	0.599896	0	0.947105	0	1	1	No
POLD2	1.59199	0	1.12319	0	1	1	No
PRIM1	1.07874	0	1.06432	0	1	1	No
PRIM2	1.12209	0	1.07001	0	1	1	No
THBS3	0.0439944	0	0.86492	0	1	1	No
YLPM1	0.313916	0	0.86492	0	1	1	Yes
EIF2B2	0.04289	0	0.86492	0	1	1	No
TAF6	1.57177	0	1.10955	0	1	1	No
NT5C2	1.36703	0	1.09665	0	1	1	No
GMPS	0.136897	0	0.86492	0	1	1	Yes
SERPINB8	0.0443413	0	0.86492	0	1	1	No
VASP	0.726668	0	1.07448	0	1	1	No
DNM2	1.42114	0	1.09878	0	1	1	No
CDK7	0.220221	0	0.86492	0	1	1	No
RASSF2	0.0443413	0	0.86492	0	1	1	No
PAPOLA	0.774206	0	1.00753	0	1	1	Yes
FXR1	0.22558	0	0.86492	0	1	1	No
RAB13	0.0900264	0	0.86492	0	1	1	No
DAP	0.0490064	0	0.86492	0	1	1	No
IRAK1	0.0439944	0	0.86492	0	1	1	No
USP11	0.230915	0	0.86492	0	1	1	No
AFF3	0.0526051	0	0.86492	0	1	1	No
HDGF	0.269623	0	0.86492	0	1	1	Yes
CCNH	0.269921	0	0.86492	0	1	1	No
MNAT1	0.548528	0	0.934039	0	1	1	No
UBE2E1	0.0443413	0	0.86492	0	1	1	No
AGFG1	0.548924	0	0.934164	0	1	1	No
GTF2A2	0.0490064	0	0.86492	0	1	1	No
RBM5	0.0933477	0	0.86492	0	1	1	No
PLK1	0.0458592	0	0.86492	0	1	1	No
ARFIP2	0.226301	0	0.946463	0	1	1	No
NUBP1	0.0882867	0	0.86492	0	1	1	No
AP2S1	0.0619672	0	0.86492	0	1	1	No
POLR2K	0.0619672	0	0.86492	0	1	1	No
SUB1	0.136946	0	0.86492	0	1	1	Yes
PMS1	0.269276	0	0.86492	0	1	1	No
PMS2	0.641584	0	1.09944	0	1	1	No
PRKAG1	0.318581	0	0.86492	0	1	1	No
DRG2	0.0490064	0	0.86492	0	1	1	No
AFDN	1.45501	0	1.10324	0	1	1	Yes
CASP7	0.181337	0	0.86492	0	1	1	No
CASP9	0.0886826	0	0.86492	0	1	1	No
CDH4	0.04289	0	0.86492	0	1	1	No
BCAR1	0.239009	0	0.86492	0	1	1	No
PPP4C	0.416643	0	0.874874	0	1	1	No
RAB5B	0.0900264	0	0.86492	0	1	1	No
RAP2B	0.0439944	0	0.86492	0	1	1	No
RHOA	0.265833	0	0.86492	0	1	1	No
B2M	0.0450132	0	0.86492	0	1	1	No
DCAF7	0.154026	0	0.86492	0	1	1	No
PPP1CB	3.21069	0	1.06769	0	1	1	Yes
RPS29	0.230294	0	0.86492	0	1	1	Yes
LSM6	0.588204	0	0.950522	0	1	1	No
TBPL1	0.35791	0	0.86492	0	1	1	No
GNAS	0.0900264	0	0.86492	0	1	1	Yes
GNAI1	0.185904	0	0.86492	0	1	1	Yes
DYNLT1	0.0439454	0	0.86492	0	1	1	No
PPP2CA	0.131983	0	0.86492	0	1	1	Yes
IGBP1	0.308903	0	0.86492	0	1	1	No
RBM6	0.0980129	0	0.86492	0	1	1	No
RPP38	0.0930008	0	0.86492	0	1	1	No
RPP30	0.36302	0	0.86492	0	1	1	No
CNTNAP1	0.0594356	0	0.86492	0	1	1	No
IFI35	0.176276	0	0.86492	0	1	1	No
MRPS25	0.0879032	0	0.86492	0	1	1	No
MRPS10	0.04289	0	0.86492	0	1	1	No
MRPS21	0.04289	0	0.86492	0	1	1	No
CBX1	0.0439454	0	0.86492	0	1	1	Yes
FOXK1	0.0439454	0	0.86492	0	1	1	No
XIAP	0.0933477	0	0.86492	0	1	1	No
ARHGAP4	0.367538	0	0.86492	0	1	1	No
RBM10	0.269227	0	0.86492	0	1	1	Yes
PPP2R2B	0.142354	0	0.86492	0	1	1	Yes
GTF2B	0.0933477	0	0.86492	0	1	1	No
CDK16	0.0976313	0	0.86492	0	1	1	Yes
FKBP3	0.0933477	0	0.86492	0	1	1	No
RUNX1	0.0488156	0	0.86492	0	1	1	No
RELB	0.136946	0	0.86492	0	1	1	No
HMGCS1	1.57767	0	1.11019	0	1	1	No
DR1	0.0490064	0	0.86492	0	1	1	No
OTUD4	0.0490064	0	0.86492	0	1	1	Yes
CDR2	0.0443413	0	0.86492	0	1	1	No
COL4A3	0.0454543	0	0.86492	0	1	1	No
OCRL	0.0443413	0	0.86492	0	1	1	No
KIF23	0.230343	0	0.86492	0	1	1	No
PPARD	0.0439944	0	0.86492	0	1	1	No
CENPC	0.0488156	0	0.86492	0	1	1	No
OCA2	0.0439454	0	0.86492	0	1	1	No
TLE3	0.0439944	0	0.86492	0	1	1	No
DNM1	0.0450132	0	0.86492	0	1	1	No
CLC	0.0439944	0	0.86492	0	1	1	No
SRSF11	0.588204	0	0.950522	0	1	1	Yes
EEF1A2	2.78921	0	0.881329	0	1	1	Yes
PTPN11	0.0878908	0	0.86492	0	1	1	Yes
GFPT1	0.229898	0	0.86492	0	1	1	No
RING1	0.181337	0	0.86492	0	1	1	No
RAD51	0.0450132	0	0.86492	0	1	1	No
BAX	0.0887492	0	0.86492	0	1	1	No
KLC1	1.45564	0	1.12379	0	1	1	Yes
ARHGAP1	0.866795	0	1.11994	0	1	1	No
EHHADH	0.0619672	0	0.86492	0	1	1	No
SSRP1	0.0488156	0	0.86492	0	1	1	Yes
NCBP1	0.635881	0	1.04737	0	1	1	No
ZNF763	0.0443413	0	0.86492	0	1	1	No
ELP6	0.406867	0	0.872773	0	1	1	No
AP1B1	1.67042	0	1.11504	0	1	1	Yes
CPSF1	1.04418	0	1.06025	0	1	1	No
BST2	0.0526051	0	0.86492	0	1	1	No
TBL3	0.0619672	0	0.86492	0	1	1	No
TWF1	0.0980129	0	0.86492	0	1	1	No
AKAP13	0.0443413	0	0.86492	0	1	1	No
BPTF	0.137342	0	0.86492	0	1	1	Yes
CDC20	0.0490064	0	0.86492	0	1	1	No
SFSWAP	0.0868354	0	0.86492	0	1	1	No
TP53BP1	0.31863	0	0.86492	0	1	1	Yes
TAF10	0.587857	0	0.950419	0	1	1	No
MYO1E	0.301858	0	0.944675	0	1	1	No
ABR	0.136946	0	0.86492	0	1	1	No
NPRL3	0.0439944	0	0.86492	0	1	1	No
BNIP2	0.0458592	0	0.86492	0	1	1	No
NFX1	0.0886826	0	0.86492	0	1	1	No
CSTF3	0.274239	0	0.86492	0	1	1	No
TIAM1	0.0454543	0	0.86492	0	1	1	No
STRN3	0.0879888	0	0.86492	0	1	1	No
FLII	0.292608	0	0.86492	0	1	1	No
PRKAA1	0.0439944	0	0.86492	0	1	1	No
EIF2B5	0.0488156	0	0.86492	0	1	1	No
CBLB	0.186695	0	0.86492	0	1	1	No
SGCG	0.0443413	0	0.86492	0	1	1	No
MTA1	1.32422	0	1.10158	0	1	1	Yes
PPIL2	0.136946	0	0.86492	0	1	1	No
PPP2R5C	0.269129	0	0.86492	0	1	1	No
PDCL	0.319302	0	0.956606	0	1	1	No
MYO7A	0.0439454	0	0.86492	0	1	1	No
ORC2	0.0490064	0	0.86492	0	1	1	Yes
XRCC4	0.186002	0	0.86492	0	1	1	No
MYO9B	0.0878908	0	0.86492	0	1	1	No
NFATC2	0.417612	0	0.865724	0	1	1	No
MTM1	0.196026	0	0.86492	0	1	1	No
CAMK2G	1.8029	0	1.11968	0	1	1	No
SNW1	0.592869	0	0.951903	0	1	1	Yes
DGKZ	0.0879398	0	0.86492	0	1	1	No
IQGAP2	0.0594356	0	0.86492	0	1	1	No
STIM1	2.8036	0	1.05228	0	1	1	No
MTMR2	0.0490064	0	0.86492	0	1	1	No
THOC5	0.0883357	0	0.86492	0	1	1	No
ITGA9	0.0490064	0	0.86492	0	1	1	No
GTF2H2	0.323642	0	0.86492	0	1	1	No
GTF2H3	0.0930008	0	0.86492	0	1	1	No
IDI1	0.0872313	0	0.86492	0	1	1	No
CDK13	0.265256	0	0.86492	0	1	1	Yes
DAG1	0.0938288	0	0.86492	0	1	1	No
URB2	0.13229	0	0.86492	0	1	1	No
SCRIB	0.0439944	0	0.86492	0	1	1	Yes
POLA2	1.17601	0	1.07862	0	1	1	No
TFDP1	0.0439454	0	0.86492	0	1	1	No
WRN	0.0439454	0	0.86492	0	1	1	No
ZMYM3	0.0868354	0	0.86492	0	1	1	No
EIF4A2	0.466739	0	0.86492	0	1	1	Yes
FAM50A	1.13251	0	1.07173	0	1	1	No
BECN1	0.0439454	0	0.86492	0	1	1	No
ZNF460	0.0490064	0	0.86492	0	1	1	No
PLS1	0.705302	0	0.86492	0	1	1	Yes
KANK1	0.0980594	0	0.86492	0	1	1	No
GINS1	0.132281	0	0.86492	0	1	1	No
USP10	0.720881	0	0.99252	0	1	1	No
PTPRCAP	0.04289	0	0.86492	0	1	1	No
CASP8	0.0490064	0	0.86492	0	1	1	No
NAA30	0.0490064	0	0.86492	0	1	1	No
MEF2D	0.627533	0	0.962558	0	1	1	No
ZNF638	0.132628	0	0.86492	0	1	1	Yes
NR1D2	0.04289	0	0.86492	0	1	1	No
PSME4	0.0450132	0	0.86492	0	1	1	No
UBXN2B	0.0526051	0	0.86492	0	1	1	No
SART3	4.71394	0	1.03882	0	1	1	Yes
NCAPD2	0.226301	0	0.946463	0	1	1	No
R3HDM1	0.136995	0	0.86492	0	1	1	No
SETDB1	0.0439944	0	0.86492	0	1	1	No
POLD3	0.681205	0	0.98202	0	1	1	No
ACAP2	0.362179	0	0.86492	0	1	1	No
ZNF146	0.0454543	0	0.86492	0	1	1	No
EEA1	0.04289	0	0.86492	0	1	1	No
PDK1	0.0458592	0	0.86492	0	1	1	No
PEA15	0.288664	0	0.942576	0	1	1	No
PLEC	0.0490064	0	0.86492	0	1	1	Yes
PCM1	0.490335	0	1.06278	0	1	1	Yes
PPP2R5A	0.0439944	0	0.86492	0	1	1	No
PPA1	0.138014	0	0.86492	0	1	1	Yes
PTGES3	0.0594356	0	0.86492	0	1	1	Yes
RABEP1	0.0879888	0	0.86492	0	1	1	No
RNPS1	0.137342	0	0.86492	0	1	1	Yes
RBBP5	0.225233	0	0.86492	0	1	1	No
RALBP1	0.181634	0	0.86492	0	1	1	No
RSU1	0.0490064	0	0.86492	0	1	1	No
SF3B4	0.6825	0	1.05589	0	1	1	Yes
SF3A2	0.548875	0	0.934149	0	1	1	Yes
PPP1R7	0.589344	0	1.08338	0	1	1	No
SKIV2L	0.132281	0	0.86492	0	1	1	No
SS18	0.0488156	0	0.86492	0	1	1	No
TAF5	1.6363	0	1.11361	0	1	1	No
TAF7	0.0930008	0	0.86492	0	1	1	No
TERF2	0.0443413	0	0.86492	0	1	1	No
NCOA2	0.131934	0	0.86492	0	1	1	No
TRIP11	0.132281	0	0.86492	0	1	1	No
JMJD1C	0.0443413	0	0.86492	0	1	1	Yes
NFKBIB	0.274239	0	0.86492	0	1	1	No
TSC22D1	0.137293	0	0.86492	0	1	1	No
NAB2	0.0439454	0	0.86492	0	1	1	No
MYLK	0.0450132	0	0.86492	0	1	1	Yes
HERC1	0.0443413	0	0.86492	0	1	1	No
RAB30	0.0917184	0	0.86492	0	1	1	No
SMAD2	0.0490064	0	0.86492	0	1	1	No
CCDC6	0.0883357	0	0.86492	0	1	1	No
E2F4	0.181288	0	0.86492	0	1	1	No
TAF9	0.131983	0	0.86492	0	1	1	No
CPSF6	1.13202	0	1.07294	0	1	1	Yes
NRF1	0.0490064	0	0.86492	0	1	1	No
IFI16	1.76858	0	1.11891	0	1	1	Yes
DECR1	0.0450132	0	0.86492	0	1	1	No
NDUFA5	0.0450132	0	0.86492	0	1	1	No
UGP2	0.455576	0	0.896452	0	1	1	No
PDS5A	0.545381	0	1.03152	0	1	1	No
CLEC16A	0.363133	0	1.03106	0	1	1	No
DPY19L1	0.04289	0	0.86492	0	1	1	No
HNRNPA1L2	0.0619672	0	0.86492	0	1	1	Yes
EDRF1	0.0454543	0	0.86492	0	1	1	No
ALDH1L2	0.0488156	0	0.86492	0	1	1	No
POM121L1P	0.0439944	0	0.86492	0	1	1	No
RABL6	0.955493	0	1.04629	0	1	1	No
HYDIN	0.0439454	0	0.86492	0	1	1	No
PAN2	0.450581	0	0.980937	0	1	1	No
FAM98B	0.41953	0	0.988549	0	1	1	No
CEP55	0.0969464	0	0.86492	0	1	1	No
USP39	0.779027	0	1.08262	0	1	1	No
PYCR3	0.0619672	0	0.86492	0	1	1	No
ARHGAP15	0.230294	0	0.86492	0	1	1	No
COBLL1	2.02765	0	1.06317	0	1	1	No
ZC3H12A	0.0443413	0	0.86492	0	1	1	No
FLG2	0.0450132	0	0.86492	0	1	1	Yes
WDR44	0.323344	0	0.86492	0	1	1	No
COA6	0.0594356	0	0.86492	0	1	1	No
UBE2NL	0.0439944	0	0.86492	0	1	1	No
PPP4R3B	0.0980129	0	0.86492	0	1	1	No
TTC39A	0.0443413	0	0.86492	0	1	1	No
TMEM240	0.0619672	0	0.86492	0	1	1	No
TMEM63B	0.0526051	0	0.86492	0	1	1	No
CAMSAP1	0.366532	0	0.96761	0	1	1	No
RBM26	0.906389	0	1.03765	0	1	1	Yes
CEP162	0.0439454	0	0.86492	0	1	1	No
RNASEH2B	0.0879398	0	0.86492	0	1	1	No
THEMIS2	0.0929518	0	0.86492	0	1	1	No
PRR14L	0.04289	0	0.86492	0	1	1	No
LIN9	0.0929518	0	0.86492	0	1	1	No
FAM78B	0.0443413	0	0.86492	0	1	1	No
RPRD2	0.1863	0	0.86492	0	1	1	Yes
RNF20	0.0933477	0	0.86492	0	1	1	No
MYSM1	0.0439454	0	0.86492	0	1	1	No
FOCAD	0.142007	0	0.86492	0	1	1	No
SAMD13	0.04289	0	0.86492	0	1	1	No
ECPAS	0.228843	0	0.86492	0	1	1	No
KIAA1614	0.0443413	0	0.86492	0	1	1	No
DENND4C	0.230966	0	0.86492	0	1	1	No
ANO1	0.0490064	0	0.86492	0	1	1	No
FAM91A1	2.6165	0	1.0696	0	1	1	No
MAP1S	0.0490064	0	0.86492	0	1	1	No
HGSNAT	0.139836	0	0.86492	0	1	1	No
ARID2	0.0965995	0	0.86492	0	1	1	No
SPTY2D1	0.131234	0	0.86492	0	1	1	No
ZFYVE26	0.0454543	0	0.86492	0	1	1	No
INTS3	0.0490064	0	0.86492	0	1	1	No
ARHGAP17	0.0930008	0	0.86492	0	1	1	No
CWF19L1	0.318581	0	0.86492	0	1	1	No
VIRMA	0.0930008	0	0.86492	0	1	1	No
SPECC1L	0.0439944	0	0.86492	0	1	1	No
ANKRD40	0.136946	0	0.86492	0	1	1	No
UHRF1BP1	0.137689	0	0.86492	0	1	1	No
ELP2	0.313916	0	0.86492	0	1	1	No
PPP4R3A	1.27879	0	1.08766	0	1	1	Yes
RCSD1	0.140903	0	0.86492	0	1	1	No
LIN54	0.721656	0	1.07306	0	1	1	No
CAPN13	0.0439944	0	0.86492	0	1	1	No
REEP3	0.04289	0	0.86492	0	1	1	No
PRPF40B	0.0882867	0	0.86492	0	1	1	No
STEAP1B	0.0450132	0	0.86492	0	1	1	No
ZCCHC8	1.84789	0	1.1209	0	1	1	No
DHX57	0.0980129	0	0.86492	0	1	1	No
CDC73	0.686613	0	0.980191	0	1	1	Yes
PMF1	0.185963	0	0.86492	0	1	1	No
TAF2	0.455576	0	0.896452	0	1	1	No
TTC41P	0.0439454	0	0.86492	0	1	1	No
SFXN4	0.04289	0	0.86492	0	1	1	No
PDXDC1	0.0458592	0	0.86492	0	1	1	No
RSBN1L	0.0490064	0	0.86492	0	1	1	No
CTR9	0.112041	0	0.86492	0	1	1	No
PPIP5K1	0.175978	0	0.86492	0	1	1	No
BORA	0.0450132	0	0.86492	0	1	1	No
FBXO38	0.0443413	0	0.86492	0	1	1	No
KCNIP4	0.0490064	0	0.86492	0	1	1	No
MIDEAS	0.0443413	0	0.86492	0	1	1	No
ZC3H14	0.0490064	0	0.86492	0	1	1	Yes
CNST	0.0930008	0	0.86492	0	1	1	No
BLOC1S2	0.0439944	0	0.86492	0	1	1	No
ZBED9	0.0443413	0	0.86492	0	1	1	No
RICTOR	0.0929518	0	0.86492	0	1	1	No
CWC27	0.646639	0	0.958683	0	1	1	No
WDR82	0.894484	0	1.11985	0	1	1	Yes
ATF7IP	0.0439944	0	0.86492	0	1	1	No
PACS1	0.225629	0	0.86492	0	1	1	No
RAB11FIP1	0.0439454	0	0.86492	0	1	1	No
GIGYF2	0.680051	0	1.06347	0	1	1	Yes
ZNF782	0.0443413	0	0.86492	0	1	1	No
CCDC81	0.0490064	0	0.86492	0	1	1	No
ZNF836	0.04289	0	0.86492	0	1	1	No
Q6ZRN7	0.0490064	0	0.86492	0	1	1	No
SRCAP	0.0978221	0	0.86492	0	1	1	No
RINL	0.0439944	0	0.86492	0	1	1	No
NBEAL1	0.0929518	0	0.86492	0	1	1	No
ANKRD13D	0.0490064	0	0.86492	0	1	1	No
CFAP47	0.0878908	0	0.86492	0	1	1	No
ARHGAP27	0.0879398	0	0.86492	0	1	1	No
FRMD7	0.0443413	0	0.86492	0	1	1	No
GTF2H5	0.0879398	0	0.86492	0	1	1	No
USP34	0.0929518	0	0.86492	0	1	1	No
RAPH1	0.133024	0	0.86492	0	1	1	No
USP45	0.0443413	0	0.86492	0	1	1	No
SSH2	0.0490064	0	0.86492	0	1	1	No
ASXL2	0.0490064	0	0.86492	0	1	1	No
SUPT6H	0.0965505	0	0.86492	0	1	1	No
SND1	0.362179	0	0.86492	0	1	1	Yes
DDX46	3.40082	0	1.05801	0	1	1	Yes
RUFY3	0.04289	0	0.86492	0	1	1	No
MEPCE	0.905778	0	1.09852	0	1	1	No
CENPQ	0.0490064	0	0.86492	0	1	1	No
RSRC2	0.225629	0	0.86492	0	1	1	No
RRAGA	0.0439454	0	0.86492	0	1	1	No
RAB11FIP2	0.0883357	0	0.86492	0	1	1	No
KDM3B	1.71844	0	1.11609	0	1	1	Yes
MICAL3	0.0933477	0	0.86492	0	1	1	No
PHF5A	1.13496	0	1.10073	0	1	1	No
EFL1	1.03555	0	1.12315	0	1	1	No
TRAPPC11	0.0883357	0	0.86492	0	1	1	No
KANSL1	0.132281	0	0.86492	0	1	1	No
CCDC186	0.106309	0	0.86492	0	1	1	No
DENND4A	0.0490064	0	0.86492	0	1	1	No
TMPRSS9	0.0439944	0	0.86492	0	1	1	No
SZRD1	0.0439944	0	0.86492	0	1	1	No
HDGFL2	0.269227	0	0.86492	0	1	1	Yes
BRAP	0.0443413	0	0.86492	0	1	1	No
R3HCC1L	0.0879398	0	0.86492	0	1	1	No
IRF2BP2	0.0933477	0	0.86492	0	1	1	No
APBB1IP	0.637308	0	0.959549	0	1	1	No
CAMKMT	0.0454543	0	0.86492	0	1	1	No
RBBP6	0.23069	0	0.86492	0	1	1	Yes
ARHGAP30	0.195237	0	0.86492	0	1	1	No
KRT77	0.0439454	0	0.86492	0	1	1	Yes
TAF8	0.274635	0	0.86492	0	1	1	No
SLFN11	0.0976313	0	0.86492	0	1	1	No
TRAPPC6B	0.0443413	0	0.86492	0	1	1	No
MYPN	0.0439944	0	0.86492	0	1	1	No
TADA2B	0.274635	0	0.86492	0	1	1	No
PRUNE1	0.0933477	0	0.86492	0	1	1	No
TTC6	0.04289	0	0.86492	0	1	1	No
TLK2	0.454833	0	0.86492	0	1	1	No
ABCA12	0.0439454	0	0.86492	0	1	1	No
ABCA13	0.310016	0	0.86492	0	1	1	No
FJX1	0.0929518	0	0.86492	0	1	1	No
PARG	0.274288	0	0.86492	0	1	1	No
LONP2	0.0458592	0	0.86492	0	1	1	No
CCDC25	0.402251	0	0.87009	0	1	1	No
TTC30A	0.0443413	0	0.86492	0	1	1	No
RALGAPB	0.0933477	0	0.86492	0	1	1	No
PROSER1	0.0443413	0	0.86492	0	1	1	No
VRK2	0.0450132	0	0.86492	0	1	1	No
KIF18B	0.0488156	0	0.86492	0	1	1	No
ZGRF1	1.03502	0	1.05872	0	1	1	No
PTOV1	0.0443413	0	0.86492	0	1	1	No
C2CD5	0.0878908	0	0.86492	0	1	1	No
ERC1	0.147019	0	0.86492	0	1	1	No
CRLF3	0.0929518	0	0.86492	0	1	1	No
ARMC8	0.220568	0	0.86492	0	1	1	No
WDR75	0.0883357	0	0.86492	0	1	1	No
CCDC60	0.0454543	0	0.86492	0	1	1	No
DENND6A	0.0490064	0	0.86492	0	1	1	No
UBR1	0.181683	0	0.86492	0	1	1	No
SUGP1	0.411928	0	0.874459	0	1	1	No
WWC1	0.0443413	0	0.86492	0	1	1	No
C9orf40	0.0488156	0	0.86492	0	1	1	No
GPALPP1	0.0879398	0	0.86492	0	1	1	No
PARP9	0.326893	0	0.958428	0	1	1	No
RBM12B	0.0490064	0	0.86492	0	1	1	No
IFT20	0.0929518	0	0.86492	0	1	1	No
RAVER1	0.176862	0	0.86492	0	1	1	No
SMAP1	0.323295	0	0.86492	0	1	1	No
GSPT2	0.196026	0	0.86492	0	1	1	No
TRIM22	0.2793	0	0.86492	0	1	1	No
KATNAL2	0.234338	0	0.86492	0	1	1	No
PHACTR4	0.137293	0	0.86492	0	1	1	No
CHPF	0.0886826	0	0.86492	0	1	1	No
ALDH16A1	0.0443413	0	0.86492	0	1	1	No
TAF1L	0.179836	0	0.86492	0	1	1	No
SPICE1	0.140508	0	0.86492	0	1	1	No
CEND1	0.0443413	0	0.86492	0	1	1	No
CMTR1	0.64232	0	0.960885	0	1	1	No
CRYBG2	0.0443413	0	0.86492	0	1	1	No
INTS1	1.04343	0	1.06075	0	1	1	No
ASCC3	0.230343	0	0.86492	0	1	1	No
FNBP4	0.862492	0	1.02903	0	1	1	No
D2HGDH	0.0490064	0	0.86492	0	1	1	No
PNKD	0.0458592	0	0.86492	0	1	1	No
TMEM151A	0.04289	0	0.86492	0	1	1	No
SPEM1	0.0890076	0	0.86492	0	1	1	No
CHCHD4	0.0883357	0	0.86492	0	1	1	No
OGFOD1	0.406916	0	0.876197	0	1	1	No
TAB3	0.518109	0	1.01674	0	1	1	No
RPP25L	0.0439454	0	0.86492	0	1	1	No
CPSF7	0.406174	0	0.872542	0	1	1	Yes
C1orf52	0.631753	0	0.965218	0	1	1	No
CEP120	0.0879398	0	0.86492	0	1	1	No
ABTB2	0.0454543	0	0.86492	0	1	1	No
C1orf127	0.0490064	0	0.86492	0	1	1	No
MLKL	0.0879398	0	0.86492	0	1	1	No
ANKRD52	0.132281	0	0.86492	0	1	1	No
ZFP62	0.0450132	0	0.86492	0	1	1	No
NHLRC2	0.724803	0	0.994721	0	1	1	No
SPC24	0.469754	0	0.88673	0	1	1	No
NFATC2IP	0.0929518	0	0.86492	0	1	1	No
SMG8	0.817408	0	1.01501	0	1	1	No
RNF214	0.176622	0	0.86492	0	1	1	No
CCDC168	0.118871	0	0.86492	0	1	1	No
EHBP1	0.593216	0	0.950549	0	1	1	No
PSD4	0.04289	0	0.86492	0	1	1	No
DDHD1	0.176178	0	0.86492	0	1	1	No
SHCBP1	0.0490064	0	0.86492	0	1	1	No
SUPT20H	0.0443413	0	0.86492	0	1	1	No
PDZD8	0.0490064	0	0.86492	0	1	1	No
VPS37A	0.0933477	0	0.86492	0	1	1	No
ZMIZ2	0.0443413	0	0.86492	0	1	1	No
PRSS33	0.0458592	0	0.86492	0	1	1	No
BOD1L1	3.74043	0	0.87968	0	1	1	Yes
NUP37	0.31863	0	0.86492	0	1	1	No
NUP35	0.17793	0	0.86492	0	1	1	No
OR1B1	0.0526051	0	0.86492	0	1	1	No
NEDD1	0.396007	0	0.86492	0	1	1	No
NCOA7	0.499966	0	0.910379	0	1	1	No
THOC2	0.26888	0	0.86492	0	1	1	Yes
KIF18A	0.0488156	0	0.86492	0	1	1	No
KLHDC4	0.0439944	0	0.86492	0	1	1	No
UBA3	0.677233	0	0.975844	0	1	1	No
SLC25A40	0.0443413	0	0.86492	0	1	1	No
CIP2A	0.0454543	0	0.86492	0	1	1	No
GRIN3A	0.0526051	0	0.86492	0	1	1	No
CHD5	0.237742	0	0.86492	0	1	1	Yes
ELP5	0.605078	0	1.03515	0	1	1	No
DNAH5	0.0879888	0	0.86492	0	1	1	No
DYNLRB2	0.137293	0	0.86492	0	1	1	No
FNIP1	0.176276	0	0.86492	0	1	1	No
NPRL2	0.0490064	0	0.86492	0	1	1	No
SMAP2	0.451583	0	1.00245	0	1	1	No
ZC3H15	0.132281	0	0.86492	0	1	1	Yes
CCDC12	0.132281	0	0.86492	0	1	1	No
CACTIN	0.407312	0	0.871763	0	1	1	No
CHMP7	0.269623	0	0.86492	0	1	1	No
CHTF18	0.0619672	0	0.86492	0	1	1	No
LEO1	0.0490064	0	0.86492	0	1	1	No
SNRNP27	0.0439944	0	0.86492	0	1	1	No
TRAPPC12	0.0490064	0	0.86492	0	1	1	No
RASSF5	0.142354	0	0.86492	0	1	1	No
GAB3	0.0933477	0	0.86492	0	1	1	No
PALLD	0.142354	0	0.86492	0	1	1	No
SREK1	0.0443413	0	0.86492	0	1	1	Yes
CASKIN2	0.0526051	0	0.86492	0	1	1	No
PSPC1	3.81381	0	1.03933	0	1	1	Yes
MADD	0.0490064	0	0.86492	0	1	1	No
SYNE2	0.0443413	0	0.86492	0	1	1	No
BBX	0.0594356	0	0.86492	0	1	1	No
IFT81	0.238639	0	0.86492	0	1	1	No
KAT6B	0.0450132	0	0.86492	0	1	1	No
GBF1	0.354126	0	0.86492	0	1	1	No
SMG7	0.0883443	0	0.86492	0	1	1	No
RTF1	0.548875	0	0.934149	0	1	1	No
PHF3	0.358257	0	0.86492	0	1	1	Yes
MAML1	0.0490064	0	0.86492	0	1	1	No
ARHGAP45	0.0879398	0	0.86492	0	1	1	No
DHX38	0.676491	0	0.98005	0	1	1	No
ANKS1A	0.137293	0	0.86492	0	1	1	No
MRPS31	0.230103	0	0.946284	0	1	1	No
AKAP1	0.269227	0	0.86492	0	1	1	No
PTPRU	0.0488156	0	0.86492	0	1	1	No
PRCC	1.60228	0	1.11053	0	1	1	No
ARPC1A	0.808078	0	1.01591	0	1	1	No
GTF2H4	0.181288	0	0.86492	0	1	1	No
HDAC2	1.89109	0	1.12196	0	1	1	Yes
SYMPK	0.0443413	0	0.86492	0	1	1	No
TANK	0.473518	0	1.06088	0	1	1	No
OSTF1	0.0929518	0	0.86492	0	1	1	No
ERCC4	0.318234	0	0.86492	0	1	1	No
GPKOW	2.41076	0	1.11754	0	1	1	No
EMG1	0.132628	0	0.86492	0	1	1	No
CLP1	0.318283	0	0.86492	0	1	1	No
USP9X	0.13504	0	0.86492	0	1	1	Yes
P2RX5	0.04289	0	0.86492	0	1	1	No
BORCS5	0.31863	0	0.86492	0	1	1	No
L3MBTL2	0.0443413	0	0.86492	0	1	1	No
ZNF622	0.143478	0	0.86492	0	1	1	No
PSMG2	0.0883357	0	0.86492	0	1	1	No
MRTFA	0.0439944	0	0.86492	0	1	1	No
H2BC1	0.137578	0	0.86492	0	1	1	No
FUBP1	0.778822	0	1.00791	0	1	1	Yes
BORCS7	0.186349	0	0.86492	0	1	1	No
ARL8A	0.0450132	0	0.86492	0	1	1	No
TADA1	0.136946	0	0.86492	0	1	1	No
ISOC1	0.0443413	0	0.86492	0	1	1	No
LRRC58	0.0882867	0	0.86492	0	1	1	No
GPRASP2	0.0940196	0	0.86492	0	1	1	No
REPS1	0.421704	0	0.86492	0	1	1	No
HVCN1	0.0488156	0	0.86492	0	1	1	No
SNRNP40	1.5001	0	1.10571	0	1	1	Yes
ATG4C	0.379103	0	0.86492	0	1	1	No
IQCD	0.0490064	0	0.86492	0	1	1	No
SPDL1	0.32219	0	0.952895	0	1	1	No
ELP4	1.13673	0	1.07371	0	1	1	No
SIRT1	0.0439944	0	0.86492	0	1	1	No
GNPNAT1	0.181288	0	0.86492	0	1	1	No
DAZAP1	0.0439944	0	0.86492	0	1	1	Yes
SAAL1	0.0490064	0	0.86492	0	1	1	No
SGF29	0.225282	0	0.86492	0	1	1	No
PTCD3	0.228999	0	0.941539	0	1	1	No
NRBF2	0.273892	0	0.86492	0	1	1	No
BORCS8	0.0443413	0	0.86492	0	1	1	No
SIPA1	0.0443413	0	0.86492	0	1	1	No
BICD1	0.0490064	0	0.86492	0	1	1	No
MED8	0.0930008	0	0.86492	0	1	1	No
CFAP36	0.0439944	0	0.86492	0	1	1	No
PDXP	0.0908724	0	0.86492	0	1	1	No
TOE1	0.0883357	0	0.86492	0	1	1	No
BORCS6	0.446246	0	0.888453	0	1	1	No
MASTL	1.7238	0	1.11696	0	1	1	No
LIN37	0.0929518	0	0.86492	0	1	1	No
RBM17	3.05113	0	1.04209	0	1	1	Yes
LRCH3	0.0930008	0	0.86492	0	1	1	No
NSL1	0.46742	0	0.901271	0	1	1	No
THOC3	0.0490064	0	0.86492	0	1	1	Yes
ABCC11	0.0443413	0	0.86492	0	1	1	No
ZFP91	0.27931	0	0.86492	0	1	1	No
BTF3L4	0.10698	0	0.86492	0	1	1	No
ZFYVE19	0.0490064	0	0.86492	0	1	1	No
PBK	0.517592	0	1.0168	0	1	1	No
CNDP2	0.0439944	0	0.86492	0	1	1	No
ZFR	0.0443413	0	0.86492	0	1	1	Yes
ART5	0.0490064	0	0.86492	0	1	1	No
CAPNS2	0.0490064	0	0.86492	0	1	1	No
EP400	0.0490064	0	0.86492	0	1	1	No
SNX22	0.0490064	0	0.86492	0	1	1	No
CNOT6L	0.546886	0	1.01211	0	1	1	No
ZSCAN31	0.04289	0	0.86492	0	1	1	No
PRRC1	0.176622	0	0.86492	0	1	1	No
CCDC138	0.0450132	0	0.86492	0	1	1	No
DOCK7	0.131885	0	0.86492	0	1	1	No
ZNF830	0.225233	0	0.86492	0	1	1	No
FRMD6	0.0443413	0	0.86492	0	1	1	No
IPO9	0.0893545	0	0.86492	0	1	1	No
GNRHR2	0.0490064	0	0.86492	0	1	1	No
PUS7	0.0930008	0	0.86492	0	1	1	No
TRAPPC9	0.455576	0	0.896452	0	1	1	No
SMG1	0.631505	0	0.96243	0	1	1	No
PPP1R10	0.132232	0	0.86492	0	1	1	Yes
MTMR9	0.132281	0	0.86492	0	1	1	No
NACC1	0.0929518	0	0.86492	0	1	1	No
PASK	0.230245	0	0.86492	0	1	1	No
MED15	0.141958	0	0.86492	0	1	1	No
NUDCD1	0.0490064	0	0.86492	0	1	1	No
ERBIN	0.960131	0	1.10866	0	1	1	Yes
TRIB1	0.0439454	0	0.86492	0	1	1	No
HMCN1	0.136995	0	0.86492	0	1	1	No
WRNIP1	0.0439454	0	0.86492	0	1	1	No
CCNL2	0.1863	0	0.86492	0	1	1	No
KCTD15	0.0490064	0	0.86492	0	1	1	No
SIN3A	0.637259	0	0.965975	0	1	1	Yes
OSBPL9	0.318581	0	0.86492	0	1	1	No
INTS14	0.0980129	0	0.86492	0	1	1	No
SECISBP2	0.0450132	0	0.86492	0	1	1	No
EYA3	0.407276	0	0.968527	0	1	1	No
PLIN2	0.0619672	0	0.86492	0	1	1	No
SLC38A3	0.0490064	0	0.86492	0	1	1	No
RGPD5	1.04545	0	0.86492	0	1	1	Yes
RGPD6	1.04545	0	0.86492	0	1	1	Yes
DOK1	0.04289	0	0.86492	0	1	1	No
HSD17B10	0.0619672	0	0.86492	0	1	1	Yes
NAPG	0.495924	0	1.01664	0	1	1	No
TSG101	0.0443413	0	0.86492	0	1	1	No
CPNE1	0.181288	0	0.86492	0	1	1	No
HAUS7	0.314983	0	0.952356	0	1	1	No
BAG1	1.13785	0	1.11607	0	1	1	No
RNF5	0.04289	0	0.86492	0	1	1	No
SH3GL1	0.641826	0	0.966437	0	1	1	No
PAIP2	0.0490064	0	0.86492	0	1	1	No
ELAC2	0.0490064	0	0.86492	0	1	1	No
TRIR	1.40174	0	1.0993	0	1	1	No
TBL1Y	0.360106	0	0.86492	0	1	1	No
WDR77	0.279251	0	0.86492	0	1	1	Yes
DPH2	0.0490064	0	0.86492	0	1	1	No
CORO1B	0.819105	0	1.12368	0	1	1	Yes
BUD13	0.0879398	0	0.86492	0	1	1	No
REEP2	0.0490064	0	0.86492	0	1	1	No
PAAF1	0.137293	0	0.86492	0	1	1	No
PYM1	0.230294	0	0.86492	0	1	1	No
GINS4	0.269574	0	0.86492	0	1	1	No
GINS3	0.269574	0	0.86492	0	1	1	No
CENPK	0.0490064	0	0.86492	0	1	1	No
TUBGCP2	0.181288	0	0.86492	0	1	1	No
UBAC1	0.0439454	0	0.86492	0	1	1	No
NAA11	0.0443413	0	0.86492	0	1	1	No
DIDO1	0.863066	0	1.09356	0	1	1	Yes
RBM42	0.0443413	0	0.86492	0	1	1	No
MCMBP	0.0439454	0	0.86492	0	1	1	No
LRRC1	0.0882867	0	0.86492	0	1	1	No
TBCD	0.181288	0	0.86492	0	1	1	No
ZSCAN5A	0.0443413	0	0.86492	0	1	1	No
POLR3C	0.0439454	0	0.86492	0	1	1	No
DDX23	1.72378	0	1.12038	0	1	1	Yes
WDR18	0.0450132	0	0.86492	0	1	1	Yes
NOC4L	0.0930008	0	0.86492	0	1	1	No
SPATA5L1	0.0526051	0	0.86492	0	1	1	No
HERC2P3	0.0439944	0	0.86492	0	1	1	No
RIOK2	0.186393	0	0.86492	0	1	1	No
NUP85	0.269227	0	0.86492	0	1	1	No
RBM4	0.134596	0	0.86492	0	1	1	No
RPAP1	0.134021	0	0.86492	0	1	1	No
CDCA7	0.0458592	0	0.86492	0	1	1	No
OSBPL11	0.274239	0	0.86492	0	1	1	No
CHMP4A	0.175567	0	0.86492	0	1	1	No
EIF2A	0.778822	0	1.00791	0	1	1	No
YTHDF1	0.13504	0	0.86492	0	1	1	Yes
BACH2	0.0490064	0	0.86492	0	1	1	No
OSBPL8	0.186002	0	0.86492	0	1	1	No
CRNKL1	0.176622	0	0.86492	0	1	1	No
TRIM4	0.146875	0	0.86492	0	1	1	No
UNK	0.0439944	0	0.86492	0	1	1	No
FTO	0.142354	0	0.86492	0	1	1	No
TNKS1BP1	0.137342	0	0.86492	0	1	1	No
MTMR12	0.59793	0	0.951191	0	1	1	No
WDR33	0.808737	0	1.0698	0	1	1	No
WDR61	0.45627	0	0.89187	0	1	1	No
EGLN1	0.150254	0	0.86492	0	1	1	No
PSME3IP1	0.818498	0	1.01914	0	1	1	No
COMMD4	0.0878908	0	0.86492	0	1	1	No
KLC2	0.681205	0	0.98202	0	1	1	No
ILKAP	2.32391	0	1.12195	0	1	1	No
SAP130	0.137342	0	0.86492	0	1	1	No
SIK2	0.0450132	0	0.86492	0	1	1	No
ANAPC1	0.226301	0	0.946463	0	1	1	No
NUCKS1	0.0980129	0	0.86492	0	1	1	No
ASCC2	0.0439944	0	0.86492	0	1	1	No
SLK	0.912815	0	1.0963	0	1	1	Yes
PPIL3	0.0929518	0	0.86492	0	1	1	No
TAOK3	1.89541	0	1.12201	0	1	1	No
PPA2	0.0930008	0	0.86492	0	1	1	No
FOXP1	0.0883357	0	0.86492	0	1	1	No
NELFA	0.494856	0	0.913731	0	1	1	No
PTPN23	0.59252	0	1.09584	0	1	1	No
DSN1	0.783152	0	0.871303	0	1	1	No
CHMP4B	1.00952	0	1.1183	0	1	1	No
MAP1LC3A	0.132281	0	0.86492	0	1	1	No
GOLPH3	0.362575	0	0.86492	0	1	1	No
TRABD	0.0458592	0	0.86492	0	1	1	No
CXorf56	0.220221	0	0.86492	0	1	1	No
TUT1	0.0490064	0	0.86492	0	1	1	No
SLA2	0.0439454	0	0.86492	0	1	1	No
DHX33	0.04289	0	0.86492	0	1	1	No
ACSS3	0.0458592	0	0.86492	0	1	1	No
YTHDC2	0.0488156	0	0.86492	0	1	1	No
EPS8L2	0.0439454	0	0.86492	0	1	1	No
RANBP3	1.17606	0	1.07862	0	1	1	Yes
DOCK5	0.0454543	0	0.86492	0	1	1	No
WDR26	0.181288	0	0.86492	0	1	1	No
PHAX	0.680413	0	0.979464	0	1	1	No
ZNF430	0.146447	0	0.86492	0	1	1	No
CAAP1	0.0490064	0	0.86492	0	1	1	No
ANKZF1	0.137823	0	0.86492	0	1	1	No
JPT2	0.540013	0	1.02652	0	1	1	Yes
MED20	0.0439454	0	0.86492	0	1	1	No
EHMT1	0.0929518	0	0.86492	0	1	1	No
VIPAS39	0.313569	0	0.86492	0	1	1	No
CAB39L	0.0868844	0	0.86492	0	1	1	No
POLR1B	0.0490064	0	0.86492	0	1	1	No
PLEKHA5	0.0490064	0	0.86492	0	1	1	No
UPF2	0.137342	0	0.86492	0	1	1	No
MYG1	0.0439944	0	0.86492	0	1	1	No
TAF9B	0.137293	0	0.86492	0	1	1	No
SLC25A19	0.0976313	0	0.86492	0	1	1	No
EML4	1.12705	0	1.07254	0	1	1	No
GLOD4	0.132281	0	0.86492	0	1	1	No
METTL14	0.137293	0	0.86492	0	1	1	No
CWC22	0.0443413	0	0.86492	0	1	1	No
ZDBF2	0.04289	0	0.86492	0	1	1	No
CHD8	0.0879398	0	0.86492	0	1	1	Yes
PLXNA4	0.0454543	0	0.86492	0	1	1	No
XAB2	0.411928	0	0.874459	0	1	1	Yes
POLD4	0.0443413	0	0.86492	0	1	1	No
RAB18	0.04289	0	0.86492	0	1	1	No
DYNLRB1	0.0879888	0	0.86492	0	1	1	No
ENY2	0.0930008	0	0.86492	0	1	1	No
DMAP1	0.185953	0	0.86492	0	1	1	No
UBN1	0.04289	0	0.86492	0	1	1	No
MED4	0.181288	0	0.86492	0	1	1	No
TIGAR	0.137293	0	0.86492	0	1	1	No
IFT46	0.235355	0	0.86492	0	1	1	No
RPRD1B	0.277849	0	0.86492	0	1	1	No
AVEN	0.0439944	0	0.86492	0	1	1	No
ANLN	0.0490064	0	0.86492	0	1	1	No
BIN3	0.528259	0	1.12077	0	1	1	No
MXRA5	0.0454543	0	0.86492	0	1	1	No
BAZ1A	0.142005	0	0.86492	0	1	1	Yes
STRN4	0.137293	0	0.86492	0	1	1	No
PNO1	0.04289	0	0.86492	0	1	1	No
ARHGAP35	0.411235	0	0.874227	0	1	1	No
KLC4	0.0443413	0	0.86492	0	1	1	No
ECHDC1	0.450862	0	0.894831	0	1	1	No
RNF146	0.0930008	0	0.86492	0	1	1	No
RBM12	0.857084	0	1.02764	0	1	1	No
MDN1	0.0450132	0	0.86492	0	1	1	No
TCP11L1	0.0443413	0	0.86492	0	1	1	No
TXLNG	1.73397	0	1.1167	0	1	1	No
AP5S1	0.04289	0	0.86492	0	1	1	No
INTS9	0.563662	0	0.927654	0	1	1	No
SEPTIN11	0.395509	0	0.86492	0	1	1	No
MED17	0.0439944	0	0.86492	0	1	1	No
DNAJC17	0.136946	0	0.86492	0	1	1	No
INTS13	0.0933477	0	0.86492	0	1	1	No
MTPAP	0.0439454	0	0.86492	0	1	1	No
HAUS2	0.40652	0	0.876064	0	1	1	No
WDR70	1.32313	0	1.09196	0	1	1	No
ARGLU1	0.181288	0	0.86492	0	1	1	Yes
MCUB	0.0439454	0	0.86492	0	1	1	No
AURKAIP1	0.0458592	0	0.86492	0	1	1	No
GID8	0.220568	0	0.86492	0	1	1	No
MRPL22	0.0458592	0	0.86492	0	1	1	No
CZIB	0.0439944	0	0.86492	0	1	1	No
C2orf42	0.0443413	0	0.86492	0	1	1	No
THG1L	0.0879398	0	0.86492	0	1	1	No
UCKL1	0.142007	0	0.86492	0	1	1	No
SIRT5	0.0439944	0	0.86492	0	1	1	No
NDE1	0.137342	0	0.86492	0	1	1	No
BABAM2	0.225629	0	0.86492	0	1	1	No
ING3	0.0490064	0	0.86492	0	1	1	No
PPP4R2	0.960109	0	1.04647	0	1	1	No
DPP3	0.230641	0	0.86492	0	1	1	No
ASIC5	0.0594356	0	0.86492	0	1	1	No
AATF	0.0439944	0	0.86492	0	1	1	No
TERF2IP	0.22558	0	0.86492	0	1	1	No
TAB2	0.238568	0	0.86492	0	1	1	No
MAP3K20	0.0490064	0	0.86492	0	1	1	No
TMOD3	0.377469	0	0.86492	0	1	1	Yes
UGGT1	0.0450132	0	0.86492	0	1	1	No
CDK12	0.451356	0	0.86492	0	1	1	Yes
UBAP1	0.0930008	0	0.86492	0	1	1	No
ACTR10	0.0443413	0	0.86492	0	1	1	No
C9orf78	0.0930008	0	0.86492	0	1	1	No
MYOF	0.0490064	0	0.86492	0	1	1	Yes
TRPM5	0.0450132	0	0.86492	0	1	1	No
LMCD1	0.0439944	0	0.86492	0	1	1	No
CWC15	0.0439944	0	0.86492	0	1	1	Yes
KCMF1	0.0443413	0	0.86492	0	1	1	No
MACROH2A2	0.0904675	0	0.86492	0	1	1	No
SENP1	0.0450132	0	0.86492	0	1	1	No
CXXC1	0.0443413	0	0.86492	0	1	1	No
GMIP	0.132281	0	0.86492	0	1	1	No
PHRF1	0.0439944	0	0.86492	0	1	1	No
STIM2	0.79728	0	1.12185	0	1	1	No
RCC2	0.323691	0	0.86492	0	1	1	Yes
RELCH	0.0443413	0	0.86492	0	1	1	No
DIP2B	0.131934	0	0.86492	0	1	1	No
SLAIN2	0.269574	0	0.86492	0	1	1	No
STK26	0.0439454	0	0.86492	0	1	1	No
ABI3	0.544629	0	1.02544	0	1	1	No
FAM135A	1.28701	0	1.07963	0	1	1	No
CPSF2	0.412324	0	0.870108	0	1	1	Yes
RCOR3	0.196026	0	0.86492	0	1	1	No
KANSL3	0.181288	0	0.86492	0	1	1	No
STARD9	0.04289	0	0.86492	0	1	1	No
ANKFY1	1.29832	0	1.08908	0	1	1	No
DPM3	0.0458592	0	0.86492	0	1	1	No
TFIP11	0.0929518	0	0.86492	0	1	1	Yes
ORC3	0.273892	0	0.86492	0	1	1	No
SAE1	0.274239	0	0.86492	0	1	1	No
COPG2	0.675039	0	1.06439	0	1	1	Yes
DHCR7	0.0454543	0	0.86492	0	1	1	No
SPAST	0.0882867	0	0.86492	0	1	1	No
GULP1	0.0439454	0	0.86492	0	1	1	No
UBA2	0.225629	0	0.86492	0	1	1	No
MORF4L1	0.0883357	0	0.86492	0	1	1	No
BIN2	0.0879398	0	0.86492	0	1	1	No
ZMYM2	0.0439454	0	0.86492	0	1	1	No
AASS	0.0439944	0	0.86492	0	1	1	No
MALT1	0.238905	0	0.86492	0	1	1	No
CFDP1	0.587857	0	0.950419	0	1	1	No
DAXX	0.0490064	0	0.86492	0	1	1	No
STK39	0.0490064	0	0.86492	0	1	1	No
LRWD1	0.264166	0	0.86492	0	1	1	No
CNOT8	0.420705	0	0.977951	0	1	1	No
ABCF2	0.235164	0	0.86492	0	1	1	No
POLL	0.0439454	0	0.86492	0	1	1	No
TBK1	0.26888	0	0.86492	0	1	1	No
SAP30BP	0.225282	0	0.86492	0	1	1	Yes
PUF60	1.68139	0	1.11525	0	1	1	Yes
NRBP1	0.455478	0	0.8916	0	1	1	No
TRMT6	0.137342	0	0.86492	0	1	1	No
ANAPC5	0.0930008	0	0.86492	0	1	1	No
ANAPC4	0.181288	0	0.86492	0	1	1	No
GGA2	0.593314	0	0.945073	0	1	1	No
GGA1	0.0879398	0	0.86492	0	1	1	No
ZNF223	0.0490064	0	0.86492	0	1	1	No
LSM7	0.0882867	0	0.86492	0	1	1	No
CCNL1	0.180892	0	0.86492	0	1	1	No
DBR1	0.0439944	0	0.86492	0	1	1	No
TASOR	0.132232	0	0.86492	0	1	1	No
APPL1	0.220568	0	0.86492	0	1	1	No
CDC42EP3	0.0439454	0	0.86492	0	1	1	No
TLK1	0.0886826	0	0.86492	0	1	1	No
RCOR1	0.637882	0	1.05577	0	1	1	No
MYO15A	0.0490064	0	0.86492	0	1	1	No
GTF3C4	0.0878908	0	0.86492	0	1	1	Yes
TRHDE	0.0454543	0	0.86492	0	1	1	No
ACIN1	0.402202	0	0.866771	0	1	1	Yes
AGO2	2.22703	0	1.07213	0	1	1	Yes
RAB21	0.0488156	0	0.86492	0	1	1	No
OGDHL	0.04289	0	0.86492	0	1	1	No
PALD1	0.856786	0	1.02466	0	1	1	No
ASAP1	0.861798	0	1.02659	0	1	1	No
MRTFB	0.416257	0	1.12032	0	1	1	No
MED23	0.137342	0	0.86492	0	1	1	No
ISY1	0.274635	0	0.86492	0	1	1	No
TTC7A	0.0439944	0	0.86492	0	1	1	No
ZMYND8	0.0439944	0	0.86492	0	1	1	No
CORO1C	0.269574	0	0.86492	0	1	1	Yes
TPX2	0.0490064	0	0.86492	0	1	1	Yes
SPATA2	0.137342	0	0.86492	0	1	1	No
DDX19B	0.21445	0	0.86492	0	1	1	No
MAGED2	0.0439454	0	0.86492	0	1	1	No
SNX6	0.381978	0	0.86492	0	1	1	No
SSR3	0.0938288	0	0.86492	0	1	1	No
PPIE	0.269574	0	0.86492	0	1	1	No
TIMELESS	0.0439944	0	0.86492	0	1	1	No
TNRC6B	1.84728	0	1.07403	0	1	1	Yes
ANKRD26	0.0488156	0	0.86492	0	1	1	No
ZC3H4	0.494856	0	0.913731	0	1	1	No
USP24	0.0439454	0	0.86492	0	1	1	No
DICER1	0.137342	0	0.86492	0	1	1	No
CDK11A	0.31352	0	0.86492	0	1	1	No
GAB2	0.0594356	0	0.86492	0	1	1	No
[truncated: 1,037 more rows]

## Sheet: Table_S5C
Table S5C. DESeq2 model of differentially interacting proteins between KLHL6 wildtype (negative fold-change) versus KLHL6-E568K mutant (positive fold-change) identified with BioID2-fusion baits. Crapome column indicates frequent flyers (criteria as indicated in S4B).
Prey	baseMean	log2FoldChange	lfcSE	stat	P value	FDR	Crapome	Comment
KLHL6-E568K	18.4575	8.20844	0.800939	8.57359	1.00311e-17	3.0344e-14	No
AMPD2	1.27952	2.62429	1.024	2.58482	0.00974309	1	No
PPP1R12A	2.30997	2.52624	0.947951	2.78947	0.00527937	1	Yes
PSMB4	2.12231	2.37234	0.872717	2.45254	0.0141853	1	Yes
DLD	1.60563	2.1398	0.986212	1.98933	0.0466652	1	Yes
MAD2L1	1.13575	2.00825	1.04283	1.89667	0.0578717	1	No
STRAP	1.31556	1.95609	1.02755	1.95606	0.0504586	1	Yes
WDHD1	9.32276	1.77506	0.953565	1.98519	0.0471229	1	No
MTA1	1.32422	1.70078	1.07437	1.64825	0.0993007	1	Yes
RIC8A	3.03843	1.67643	0.996248	1.80018	0.0718329	1	No
MSH6	4.11035	1.66365	0.958066	1.84622	0.0648609	1	Yes
EIF4H	1.40253	1.65037	1.02428	1.65689	0.0975415	1	Yes
CIAPIN1	2.85796	1.64137	0.950132	1.85863	0.0630797	1	No
SEH1L	0.896918	1.62893	1.03556	1.44449	0.148601	1	No
NUP210	1.77507	1.54839	0.955633	1.51869	0.12884	1	No
GLS	0.811517	1.53927	1.09395	1.37634	0.168717	1	No
PFDN4	0.519928	1.52476	1.12266	1.2933	0.195907	1	No
PSMA6	3.63587	1.44489	0.66261	2.14338	0.0320829	1	Yes
TPR	2.42165	1.4343	0.971703	1.60507	0.108478	1	Yes
PARP1	0.553659	1.4167	1.12174	1.25398	0.209849	1	Yes
MAPKAPK2	0.628167	1.41232	1.11136	1.28703	0.198084	1	No
DBT	9.65299	1.4074	0.645059	2.15774	0.0309483	1	Yes
NAMPT	0.608449	1.3972	1.11176	1.08413	0.278308	1	No
TUFM	2.92947	1.3679	0.925337	1.39955	0.161648	1	Yes
WASF2	2.39716	1.35633	0.888089	1.50587	0.132101	1	No
TES	1.60462	1.32973	1.06059	1.21802	0.223218	1	No
PHF5A	1.13496	1.31114	1.08639	1.25159	0.21072	1	No
PSMB8	1.05909	1.30477	1.01191	1.19496	0.232103	1	No
ELOB	0.647697	1.27158	1.11063	1.17182	0.241268	1	No
PSMB7	0.526332	1.26546	1.12083	1.10019	0.271251	1	No
PLCG2	6.43878	1.20993	0.620879	1.94136	0.0522144	1	No
GSN	2.29853	1.18528	0.817007	1.42249	0.154884	1	No
TOP2A	0.697528	1.16458	0.933675	0.937446	0.348529	1	Yes
SWAP70	6.41695	1.16079	0.699676	1.64216	0.100557	1	No
EXOSC7	1.31932	1.1357	1.03702	1.17075	0.241697	1	No
ATP5F1C	1.93626	1.12319	0.861747	1.2804	0.200404	1	No
PDLIM5	1.6462	1.11594	1.0674	1.1017	0.270593	1	No
LONP1	1.86845	1.11323	0.955623	1.13977	0.254384	1	Yes
SLC2A1	0.689014	1.10302	1.09421	1.0142	0.310489	1	No
LASP1	3.46516	1.10177	0.659608	1.65459	0.0980069	1	No
PAG1	0.59238	1.08044	1.11392	0.955448	0.339351	1	No
MCM2	4.71635	1.03332	0.815134	1.25163	0.210703	1	Yes
WASH3P	1.79784	1.02714	1.12238	0.950869	0.341671	1	No
HELLS	1.06881	1.02063	1.06279	0.938582	0.347945	1	No
NKRF	1.07204	1.00742	1.06219	0.907429	0.36418	1	Yes
PDCL3	2.24785	1.00589	1.03019	1.0001	0.317264	1	No
EIF4A3	0.880793	0.995646	1.09364	0.851563	0.394456	1	Yes
RASSF6	1.44877	0.96818	1.06023	0.935632	0.349463	1	No
PCM1	0.490335	0.962459	1.06542	0.835529	0.40342	1	Yes
AKAP11	2.37998	0.92706	0.861167	1.07478	0.282475	1	No
HAUS5	1.20456	0.920225	1.07885	0.879407	0.379181	1	No
PSMB1	3.45829	0.917945	0.642242	1.41887	0.155937	1	Yes
WASHC2C	9.75842	0.913441	1.02211	0.886905	0.37513	1	No
DAP3	1.33447	0.913438	0.951926	0.9506	0.341807	1	No
TCERG1	1.5353	0.883557	1.05171	0.878473	0.379687	1	Yes
NONO	6.83359	0.875771	0.965531	1.03479	0.300765	1	Yes
RBM14	5.69974	0.869934	0.507086	1.70369	0.088439	1	Yes
ABCE1	5.10283	0.861801	0.652365	1.32793	0.184202	1	No
PSMA3	1.93371	0.855675	0.811124	1.03416	0.301063	1	Yes
SMARCB1	0.583013	0.840534	1.09294	0.777915	0.436619	1	No
PPP1R7	0.589344	0.836485	1.08502	0.76366	0.44507	1	No
ALDH18A1	0.792806	0.83325	1.07658	0.723289	0.469502	1	Yes
AURKB	0.362362	0.827071	1.09574	0.663465	0.507033	1	No
RGPD1	0.371803	0.811327	0.86555	0.705755	0.48034	1	Yes
PSMA4	3.09177	0.802408	0.675429	1.18365	0.236552	1	Yes
MTHFD1	5.36989	0.792192	0.529083	1.48842	0.136639	1	Yes
CDC37	2.83242	0.781078	0.703129	1.10782	0.267937	1	Yes
MTAP	4.09867	0.771056	0.705628	1.09425	0.273846	1	No
PRMT1	3.32683	0.766508	0.768516	1.00331	0.315712	1	Yes
CORO1B	0.819105	0.761023	1.12359	0.677978	0.497786	1	Yes
ARHGDIA	1.26098	0.757781	0.986319	0.783458	0.433358	1	No
SNX2	1.33419	0.755717	1.12073	0.70164	0.482904	1	No
EPS15L1	6.28797	0.749444	0.604593	1.24696	0.212413	1	Yes
MKI67	2.60953	0.732096	0.886526	0.820335	0.412025	1	Yes
EIF5B	5.0806	0.730644	0.790975	0.942352	0.346012	1	Yes
MT-ATP6	0.609301	0.730366	1.11306	0.662205	0.50784	1	No
WDR11	4.62261	0.728285	0.923475	0.821155	0.411558	1	No
TCL1A	0.837495	0.725383	1.12094	0.652923	0.513806	1	No
CSK	2.62996	0.721435	0.752523	0.958186	0.337969	1	No
SFXN1	0.617094	0.719551	0.899669	0.687958	0.491479	1	No
RAD50	6.20725	0.718485	0.566246	1.27298	0.203025	1	Yes
GRK2	1.30893	0.717093	1.11718	0.649614	0.515941	1	No
RPS28	1.6433	0.716059	0.854767	0.835601	0.40338	1	Yes
GATAD2B	2.2174	0.710751	0.925759	0.773531	0.439208	1	Yes
NOLC1	0.923484	0.70663	1.09477	0.643551	0.519867	1	Yes
CC2D1A	2.90998	0.704329	0.948697	0.77767	0.436764	1	No
BIN3	0.528259	0.704127	1.12096	0.631995	0.52739	1	No
RPL36AL	1.06569	0.700828	0.894254	0.735466	0.462055	1	Yes
MCM6	7.88613	0.698414	0.568824	1.22557	0.220362	1	Yes
TMPO	3.88549	0.695438	1.07255	0.993257	0.320585	1	Yes
ARHGEF1	1.08506	0.692028	0.992487	0.671567	0.501859	1	No
ERCC6L	1.65043	0.690707	0.864083	0.800335	0.423517	1	No
TKT	0.545538	0.687947	0.867032	0.648735	0.51651	1	Yes
KPNA2	3.78278	0.683436	0.68395	1.00157	0.316553	1	Yes
EFHD2	1.22036	0.682494	1.09953	0.633458	0.526434	1	No
MYO1E	0.301858	0.681348	0.944715	0.626769	0.530811	1	No
UQCRC2	0.39747	0.679735	0.865492	0.648735	0.51651	1	Yes
HLCS	1.35577	0.671026	1.02501	0.631733	0.527561	1	Yes
SCFD1	1.85831	0.66845	0.995598	0.696772	0.485946	1	No
DNAJC7	4.74553	0.658585	0.560496	1.1732	0.240715	1	Yes
H2BC12	10.3203	0.654065	0.379035	1.72422	0.0846678	1	No
HDLBP	9.39779	0.648464	0.439057	1.47635	0.13985	1	Yes
TBL2	0.379363	0.642239	0.865724	0.515904	0.605921	1	No
PSMA7	4.44615	0.638107	0.542321	1.17339	0.240638	1	Yes
U2AF1L5	1.02993	0.637693	1.10103	0.596518	0.550829	1	Yes
DDX17	0.830874	0.628813	0.871529	0.68169	0.495435	1	Yes
VPS13C	4.97376	0.622335	0.857905	0.745	0.456272	1	No
YTHDF3	4.14043	0.620344	0.56305	1.09198	0.274843	1	Yes
SF3B2	3.87684	0.620072	0.747623	0.846959	0.397018	1	Yes
ASMTL	1.55066	0.618874	0.841539	0.726914	0.467279	1	No
PRMT5	0.553186	0.618799	1.12276	0.544748	0.585927	1	Yes
MRPS2	0.479249	0.616207	1.11987	0.53094	0.595461	1	No
RUFY1	4.45359	0.597125	0.536353	1.1098	0.267086	1	No
MRPS14	0.706324	0.596405	1.05668	0.533739	0.593522	1	No
CENPM	0.575303	0.590084	1.11241	0.502454	0.615348	1	No
PSMA2	5.24285	0.586496	0.498083	1.17388	0.240442	1	Yes
GTF3C1	0.545877	0.585529	1.11981	0.519304	0.603549	1	No
AKT2	0.89156	0.577907	1.04396	0.536011	0.591951	1	No
MAPRE1	3.49754	0.577791	0.73427	0.790484	0.429245	1	No
EMD	1.49191	0.577347	0.819175	0.692093	0.488879	1	Yes
DNMBP	4.03177	0.573475	0.842058	0.720357	0.471305	1	No
KIF22	0.41061	0.572199	1.09252	0.4879	0.625621	1	No
SF3B1	9.23849	0.562547	0.80592	0.75172	0.45222	1	Yes
AARS1	3.32902	0.556632	1.04374	0.533307	0.593821	1	No
NUP153	3.89495	0.555946	1.04449	0.532263	0.594544	1	Yes
EDF1	1.84161	0.555148	0.818091	0.674257	0.500148	1	Yes
WASHC5	14.2423	0.554338	0.435043	1.27615	0.201902	1	No
PRMT7	3.60584	0.551576	1.04921	0.525704	0.599094	1	No
ZNF431	0.453073	0.548944	0.865473	0.578879	0.562671	1	No
FRG1	0.376923	0.547064	1.09155	0.44793	0.654204	1	No
CNOT1	14.8247	0.546895	0.364446	1.50138	0.133258	1	No
GNE	2.94212	0.54573	1.05528	0.517143	0.605056	1	No
TFAM	0.916143	0.544585	1.05959	0.504043	0.614231	1	No
WIPF1	1.59679	0.543607	1.07288	0.500832	0.61649	1	No
FARSA	3.3822	0.543122	1.02791	0.54063	0.588762	1	Yes
ZNF283	0.401772	0.539356	0.864992	0.578879	0.562671	1	No
NAA10	0.247869	0.537989	0.86492	0.578879	0.562671	1	No
CHD5	0.237742	0.537989	0.86492	0.56645	0.571088	1	Yes
RIOK2	0.186393	0.537989	0.86492	0.494402	0.621023	1	No
COBLL1	2.02765	0.53768	1.06317	0.505732	0.613045	1	No
EIF3H	2.57148	0.536008	1.06474	0.503415	0.614672	1	Yes
ATP1B3	0.965267	0.535079	1.01696	0.513068	0.607904	1	No
HAGH	0.449227	0.534399	1.09913	0.410583	0.681379	1	No
MAP4K2	2.00201	0.534387	1.06625	0.501184	0.616242	1	No
MS4A1	1.43049	0.534084	0.901134	0.590756	0.554684	1	No
POTEJ	2.47851	0.531878	0.891621	0.922028	0.356514	1	Yes
WDR33	0.808737	0.531005	1.07039	0.491051	0.62339	1	No
BCLAF1	1.48333	0.530106	1.07076	0.493902	0.621375	1	Yes
RBM33	1.22927	0.52892	0.956857	0.548507	0.583344	1	No
ARPC4	3.22564	0.52834	0.705648	0.749779	0.453388	1	No
LPP	5.11764	0.522145	0.810335	0.662464	0.507674	1	No
STAT1	1.88307	0.520894	1.05903	0.499994	0.617079	1	No
CARD8	1.27889	0.514824	1.08277	0.475469	0.634453	1	No
GEMIN5	10.3331	0.513191	0.994804	0.55827	0.57666	1	Yes
UNC45A	2.91955	0.512909	0.682723	0.748249	0.45431	1	No
SYNRG	2.45624	0.511518	1.03387	0.522112	0.601592	1	No
PRPF40A	2.0843	0.509746	1.0367	0.517006	0.605152	1	Yes
EEF1A2	2.78921	0.508622	0.88259	0.854796	0.392664	1	Yes
MLH1	1.39916	0.505413	1.08967	0.46382	0.642777	1	No
ACTC1	17.3756	0.503172	0.571359	0.879759	0.37899	1	Yes
PRPF6	1.21367	0.493333	1.09756	0.44948	0.653086	1	Yes
RPL34	3.59378	0.493014	0.615214	0.799662	0.423907	1	Yes
DOCK2	2.10081	0.491755	0.798994	0.611496	0.540871	1	No
AKAP8L	1.10392	0.490906	0.941299	0.513475	0.607619	1	No
PSMC4	14.9055	0.488573	0.319657	1.5289	0.12629	1	Yes
H2AC12	5.06835	0.486033	0.616782	0.780607	0.435034	1	No
EIF3D	4.5079	0.4843	0.666516	0.732197	0.464048	1	Yes
MVP	8.17102	0.483368	0.39046	1.23417	0.217138	1	No
RPS27A	8.32307	0.474681	0.398637	1.18888	0.234489	1	Yes
FBL	3.92443	0.473162	0.529431	0.887277	0.37493	1	Yes
SNRPD1	1.08144	0.472252	1.10879	0.425917	0.670168	1	Yes
MAP4K1	1.88516	0.467163	0.833974	0.562147	0.574016	1	No
MYH14	7.83345	0.465573	0.821204	0.57046	0.568366	1	Yes
BTK	0.295967	0.463207	1.03198	0.404568	0.685795	1	No
KIF2C	0.345666	0.462337	1.03143	0.455891	0.648468	1	No
SCAF11	0.571287	0.458449	1.11442	0.411379	0.680795	1	No
ARL1	0.272954	0.457673	1.02844	0.43141	0.66617	1	No
ANKHD1	2.09169	0.457569	1.03537	0.46911	0.638991	1	Yes
CEPT1	0.604727	0.457417	1.09003	0.409703	0.682024	1	No
BICD2	2.51643	0.457294	0.991962	0.48924	0.624672	1	No
EFTUD2	7.01068	0.456498	0.740744	0.63383	0.526192	1	Yes
FTSJ3	2.03826	0.453678	0.89853	0.490487	0.623789	1	Yes
MCM4	7.56536	0.453639	0.497517	0.911531	0.362016	1	Yes
VAV1	0.904417	0.451039	1.11321	0.407717	0.683481	1	No
EXOC3L4	0.49688	0.450082	1.11849	0.405538	0.685082	1	No
PEX5	1.26188	0.449996	1.11721	0.402785	0.687107	1	No
PIK3R4	0.381707	0.449534	1.03653	0.40124	0.688244	1	No
RPL36	2.9492	0.446569	0.625181	0.710006	0.4777	1	Yes
CHMP4B	1.00952	0.446224	1.1183	0.39902	0.689879	1	No
NUP98	1.00933	0.445357	1.11853	0.398162	0.690511	1	No
GLYR1	2.53998	0.444729	0.736518	0.601662	0.547399	1	Yes
MTDH	0.413895	0.443446	1.0402	0.379114	0.704603	1	Yes
SLC7A5	2.54818	0.443278	0.681449	0.648249	0.516824	1	No
FABP5	1.07523	0.438758	1.12016	0.391693	0.695285	1	No
DOCK8	0.957975	0.434512	1.11866	0.390456	0.696199	1	No
PSMA5	1.58016	0.429207	0.820875	0.518197	0.604321	1	Yes
PHF6	0.716316	0.428198	1.11875	0.302566	0.76222	1	Yes
PIK3AP1	5.27867	0.427399	0.563814	0.760812	0.446769	1	No
SNRPE	0.728155	0.426493	1.11449	0.392434	0.694738	1	Yes
UBA6	1.63325	0.423354	1.12278	0.377058	0.706131	1	No
ACTL6A	0.692083	0.420462	1.12056	0.37097	0.71066	1	No
MSH2	5.8471	0.420438	0.727226	0.589011	0.555854	1	Yes
CCDC43	0.519444	0.417166	1.12259	0.374177	0.708272	1	No
DNAJB4	0.534468	0.412439	0.993385	0.44887	0.653525	1	No
SRSF7	0.703744	0.412007	1.07629	0.315968	0.752027	1	Yes
CASP3	1.08954	0.409693	1.12375	0.364575	0.715428	1	No
EIF3M	2.54595	0.409691	0.981138	0.442399	0.6582	1	Yes
STAU1	0.78566	0.408383	1.05889	0.394872	0.692938	1	Yes
NME2P1	0.14349	0.407597	0.86492	0.413254	0.67942	1	Yes
MLYCD	0.185902	0.407597	0.86492	0.488736	0.625029	1	No
USP11	0.230915	0.407597	0.86492	0.488736	0.625029	1	No
KATNAL2	0.234338	0.407597	0.86492	0.419167	0.675094	1	No
H2BC1	0.137578	0.407597	0.86492	0.401128	0.688326	1	No
ZNF430	0.146447	0.407597	0.86492	0.419167	0.675094	1	No
CBX3	1.84647	0.398668	0.850013	0.463781	0.642805	1	Yes
KPNA3	1.28828	0.398076	1.04066	0.392637	0.694588	1	No
SLC1A5	1.13849	0.397653	1.00426	0.378417	0.705121	1	Yes
DIS3L	1.29928	0.396326	1.02909	0.398064	0.690583	1	No
GRPEL1	4.06152	0.395216	0.56175	0.69879	0.484684	1	No
HDAC1	11.3465	0.393938	0.368829	1.06876	0.285178	1	Yes
EFL1	1.03555	0.39232	1.12315	0.349303	0.726862	1	No
YJU2	0.779895	0.392006	1.05601	0.363625	0.716138	1	No
VPS45	5.26825	0.389729	0.727506	0.546123	0.584981	1	No
CNOT8	0.420705	0.389011	0.977951	0.385123	0.700146	1	No
STMN1	12.818	0.388061	0.370665	1.04779	0.294736	1	Yes
TBCB	3.06373	0.387726	0.723557	0.538004	0.590574	1	Yes
CLTC	15.9645	0.386853	0.518905	0.744511	0.456568	1	Yes
HUWE1	4.63819	0.386606	0.566849	0.679638	0.496733	1	Yes
KRT9	11.7113	0.384479	0.50239	0.764899	0.444331	1	Yes
GSPT1	0.864446	0.38142	1.12284	0.341288	0.732886	1	Yes
IPO4	0.934352	0.380488	1.04142	0.380003	0.703943	1	No
TRIM25	10.2683	0.378654	0.567016	0.6751	0.499612	1	No
MEN1	0.494862	0.377579	1.11766	0.320342	0.748709	1	No
H2BC11	7.22524	0.376301	0.744783	0.506959	0.612184	1	No
NUP160	1.00646	0.376106	1.06444	0.362665	0.716855	1	No
RPN1	1.63149	0.375751	1.04728	0.358178	0.72021	1	Yes
MAT2A	0.658888	0.375666	1.12357	0.29659	0.76678	1	Yes
UTP14A	1.58869	0.374258	0.93211	0.400639	0.688686	1	No
ARHGAP1	0.866795	0.37248	1.11994	0.332589	0.739444	1	No
WDR82	0.894484	0.372108	1.11985	0.332282	0.739676	1	Yes
TXN	0.425133	0.371388	1.11969	0.33169	0.740123	1	Yes
NAP1L1	8.26992	0.370275	0.42698	0.867525	0.385654	1	Yes
RPA3	1.31437	0.367826	0.946855	0.396165	0.691983	1	No
CDCA2	0.797207	0.365424	1.03006	0.349322	0.726848	1	No
KNTC1	0.429224	0.365014	1.11803	0.326479	0.744062	1	No
RPL35A	4.17429	0.364708	0.531635	0.683881	0.49405	1	Yes
VARS1	6.05064	0.36454	0.875314	0.431398	0.666179	1	No
MLF2	0.661382	0.364376	1.05214	0.333292	0.738914	1	No
MCM7	11.8781	0.364247	0.440733	0.826268	0.408652	1	Yes
CDCA8	0.506636	0.363014	1.11988	0.301149	0.763301	1	No
CD22	4.5849	0.355823	0.586616	0.606196	0.544385	1	No
PPID	0.471724	0.349897	0.975516	0.239511	0.810709	1	No
HSPA8	84.3845	0.349794	0.135705	2.57755	0.00995024	1	Yes
ATP5MF	0.314298	0.349362	0.94269	0.358569	0.719918	1	No
KTN1	0.226836	0.348631	0.941994	0.358078	0.720285	1	No
INTS12	0.241027	0.34856	0.941927	0.358031	0.72032	1	No
IKZF3	5.36645	0.348231	0.52985	0.65655	0.51147	1	No
YARS1	1.69724	0.348198	0.895254	0.391607	0.695349	1	No
COX5B	0.245834	0.348193	0.941576	0.366937	0.713666	1	No
TUBA1A	43.6115	0.347796	0.911195	0.380468	0.703598	1	Yes
AP3B1	0.419543	0.345506	1.11534	0.294079	0.768697	1	No
PFDN2	4.64429	0.343175	0.507564	0.674628	0.499912	1	No
RRP7A	0.274338	0.342027	0.935626	0.34707	0.728539	1	No
PDLIM1	0.753174	0.339568	1.10861	0.3063	0.759377	1	No
TRIM28	8.87318	0.339212	0.503569	0.675105	0.499609	1	Yes
MRPS27	0.709707	0.339046	1.10734	0.305503	0.759983	1	No
SH3KBP1	11.7489	0.333862	0.411374	0.813176	0.416117	1	No
DIS3	1.46237	0.331774	1.01065	0.322337	0.747197	1	No
DCTN1	3.75506	0.331427	0.670253	0.496662	0.619428	1	Yes
RPL39	1.30733	0.330044	0.901401	0.367002	0.713617	1	Yes
RBSN	3.08569	0.329781	0.848781	0.397566	0.69095	1	No
PSMB6	0.672221	0.327523	1.11151	0.269249	0.787738	1	Yes
RHOT2	0.717103	0.326532	1.11107	0.263161	0.792427	1	No
POLR2L	0.779762	0.325254	1.03195	0.309306	0.757089	1	No
EXOSC10	1.99962	0.323263	0.775211	0.412056	0.680298	1	Yes
DDB1	1.28518	0.322674	0.992799	0.325485	0.744814	1	Yes
PMS2	0.641584	0.322011	1.09944	0.292885	0.76961	1	No
ARPC1B	5.63352	0.318574	0.536619	0.594523	0.552162	1	No
FASN	24.9973	0.318499	0.290778	1.09577	0.27318	1	Yes
ATP5PD	0.596126	0.318226	1.11754	0.297892	0.765786	1	No
MYL12A	11.1784	0.318073	0.374062	0.850848	0.394854	1	Yes
GRWD1	2.95845	0.317561	0.739322	0.432028	0.665721	1	Yes
LRRC40	2.69665	0.31715	0.668166	0.473774	0.635661	1	No
DNAJB1	8.9814	0.31619	0.38351	0.824059	0.409906	1	No
EEF1E1	4.18252	0.314949	0.554402	0.567609	0.5703	1	Yes
ABCF1	2.91605	0.314167	0.839878	0.381975	0.70248	1	Yes
RPL22	3.0396	0.314017	0.682595	0.461452	0.644475	1	Yes
ARFGAP2	2.49885	0.309701	0.860643	0.367207	0.713465	1	No
ZNF22	0.347989	0.305914	1.08906	0.277238	0.781597	1	No
SNAP23	7.29438	0.30582	0.419888	0.727462	0.466943	1	No
GPN1	0.378352	0.305581	1.08883	0.320912	0.748277	1	No
PCDH15	0.340955	0.305316	1.08864	0.276798	0.781935	1	No
MRPS18B	0.384433	0.305142	1.08852	0.280328	0.779226	1	No
PDCD6IP	0.844157	0.304669	1.06452	0.283772	0.776585	1	Yes
DHX36	0.4071	0.304149	1.09056	0.258337	0.796147	1	No
RACGAP1	0.325714	0.302486	1.0866	0.262978	0.792568	1	No
SF3A1	3.98817	0.30236	0.832342	0.372479	0.709537	1	Yes
GTF3C3	0.580063	0.302162	1.09082	0.258657	0.7959	1	No
LIMA1	3.03979	0.300817	0.87471	0.344177	0.730713	1	Yes
AARSD1	4.60227	0.300266	0.553008	0.542461	0.587501	1	No
AGTPBP1	7.79965	0.297753	0.499097	0.597942	0.549879	1	No
USP39	0.779027	0.297169	1.08262	0.274492	0.783706	1	No
EIF4G3	26.6373	0.29691	0.332772	0.892558	0.372094	1	Yes
YWHAG	6.27856	0.296895	0.501402	0.593389	0.552921	1	Yes
DUT	2.05084	0.294752	0.878178	0.335626	0.737153	1	Yes
EEF1G	13.7255	0.29449	0.386896	0.762349	0.445852	1	Yes
BABAM1	0.53648	0.293952	1.0783	0.310548	0.756144	1	No
RFC4	0.505757	0.292457	1.0789	0.27107	0.786337	1	Yes
ATP5MG	0.50532	0.292176	1.09691	0.264794	0.791168	1	No
PAFAH1B1	0.514677	0.289891	1.12363	0.247771	0.804311	1	No
ZNF121	0.447852	0.287361	0.865434	0.256055	0.797908	1	No
VASP	0.726668	0.287114	1.07448	0.267212	0.789306	1	No
VAPA	1.0706	0.286092	0.954205	0.296838	0.76659	1	No
LIN54	0.721656	0.285454	1.07306	0.266018	0.790225	1	No
CHAMP1	5.67146	0.28238	0.504453	0.55967	0.575705	1	Yes
TRA2B	0.485285	0.281367	1.11871	0.227387	0.820123	1	Yes
RRM2B	0.473576	0.280597	1.09572	0.225587	0.821523	1	No
BIRC6	0.700493	0.279468	1.12191	0.248035	0.804107	1	No
SRPRB	1.34896	0.279332	0.931324	0.301711	0.762873	1	No
ASDURF	2.26248	0.277306	0.686734	0.399754	0.689338	1	No
ZNF726	0.118871	0.277205	0.86492	0.352815	0.724227	1	No
ACTN4	0.118871	0.277205	0.86492	0.352815	0.724227	1	Yes
AKAP8	0.21109	0.277205	0.86492	0.326046	0.74439	1	No
JCHAIN	0.151644	0.277205	0.86492	0.317837	0.750608	1	No
BCKDHA	0.123934	0.277205	0.86492	0.353542	0.723682	1	Yes
ZNF3	0.187213	0.277205	0.86492	0.303888	0.761213	1	No
CDK16	0.0976313	0.277205	0.86492	0.3155	0.752382	1	Yes
RAB30	0.0917184	0.277205	0.86492	0.303888	0.761213	1	No
EZH2	0.204688	0.277205	0.86492	0.3155	0.752382	1	No
HEATR3	0.145976	0.277205	0.86492	0.309756	0.756747	1	No
SLFN11	0.0976313	0.277205	0.86492	0.3155	0.752382	1	No
CCDC168	0.118871	0.277205	0.86492	0.352815	0.724227	1	No
ATXN7L3B	0.190989	0.277205	0.86492	0.309756	0.756747	1	No
SLC25A19	0.0976313	0.277205	0.86492	0.3155	0.752382	1	No
DDX56	0.246277	0.277205	0.86492	0.3155	0.752382	1	No
BioID2	55.6375	0.276335	0.256524	1.07818	0.280954	1	No
EPRS1	39.0069	0.274346	0.202584	1.35417	0.175682	1	No
SRPK1	0.45838	0.27111	1.0599	0.255789	0.798113	1	Yes
DNAJA3	0.940558	0.268558	0.96998	0.268525	0.788295	1	No
CHD4	15.0774	0.263352	0.368491	0.715327	0.474407	1	Yes
EIF2S2	9.54525	0.26176	0.368276	0.710525	0.477378	1	Yes
NCBP1	0.635881	0.258893	1.04737	0.247184	0.804765	1	No
PRKAR1A	4.91302	0.256645	0.513847	0.498187	0.618352	1	No
GTF2I	3.00097	0.256279	0.83093	0.312639	0.754555	1	Yes
COPG1	2.72019	0.256115	0.920943	0.27995	0.779516	1	Yes
TRAM1	0.406094	0.254938	1.04304	0.244417	0.806908	1	No
RPA1	4.68341	0.254529	0.598987	0.425274	0.670637	1	Yes
PPP2R1A	1.70874	0.253986	1.02836	0.26406	0.791734	1	Yes
MAP7D1	0.418717	0.247407	1.09216	0.184881	0.853323	1	No
ACSL4	0.376728	0.247198	1.0342	0.224893	0.822063	1	No
DDX19A	2.75573	0.246293	0.714667	0.342402	0.732048	1	No
LRRC47	0.363473	0.245168	1.03179	0.223537	0.823118	1	No
PDS5A	0.545381	0.244942	1.03152	0.237457	0.812302	1	No
BCL6	0.306457	0.244751	1.03129	0.244346	0.806963	1	No
CLEC16A	0.363133	0.244555	1.03106	0.237189	0.81251	1	No
STIP1	16.0473	0.244261	0.318699	0.766267	0.443518	1	Yes
CLTA	2.75275	0.244241	0.678469	0.356606	0.721387	1	Yes
SLC25A11	0.836724	0.24413	1.06385	0.217923	0.827489	1	Yes
SLC3A2	0.988863	0.24372	1.00422	0.238833	0.811235	1	Yes
TUT7	0.323817	0.243635	1.02995	0.222515	0.823913	1	No
AIFM1	0.285154	0.243464	1.02974	0.2224	0.824002	1	Yes
TFRC	0.329673	0.243355	1.02961	0.222328	0.824059	1	No
LCT	0.285302	0.243342	1.02959	0.236347	0.813163	1	No
SPCS3	0.276249	0.243002	1.02918	0.222093	0.824242	1	No
CTPS1	3.63813	0.241812	0.718693	0.338022	0.735347	1	Yes
PTPN6	8.07175	0.240065	0.456044	0.526511	0.598533	1	No
HSPA5	34.2559	0.240008	0.22444	1.06945	0.284869	1	Yes
SEPTIN2	7.35707	0.239864	0.452379	0.530507	0.59576	1	No
VDAC1	0.345146	0.239533	1.03554	0.152699	0.878636	1	Yes
FAM107B	2.2261	0.239229	0.766155	0.312045	0.755007	1	No
PSMC6	7.61787	0.238546	0.44085	0.541341	0.588273	1	Yes
DIAPH1	4.17824	0.237182	0.557969	0.424536	0.671175	1	No
MCRIP2	1.94597	0.234375	0.765574	0.305448	0.760025	1	No
FAR1	1.69147	0.233525	0.789829	0.294114	0.768671	1	No
EXOSC2	1.85134	0.233507	0.82132	0.284903	0.775719	1	No
PBK	0.517592	0.233155	1.0168	0.229303	0.818633	1	No
PSMC1	12.9357	0.233146	0.364384	0.640386	0.521922	1	Yes
LSM12	6.02617	0.233057	0.50087	0.465475	0.641592	1	Yes
MCRIP1	6.77158	0.231983	0.431968	0.536807	0.591401	1	No
LANCL1	1.08079	0.230315	0.930005	0.240304	0.810095	1	No
PFDN1	1.52526	0.225965	0.79996	0.280147	0.779364	1	No
HSP90B1	1.25042	0.22131	1.0508	0.20233	0.839659	1	Yes
CCT7	46.1363	0.220918	0.197489	1.11868	0.263275	1	Yes
DLST	4.19879	0.220659	0.52013	0.423849	0.671676	1	No
LCP1	22.7473	0.220613	0.289604	0.761926	0.446104	1	Yes
HNRNPA0	1.99352	0.218523	1.07068	0.211268	0.832678	1	Yes
RAB10	0.873274	0.217486	1.1078	0.195607	0.844918	1	Yes
KIF11	9.87599	0.21552	0.41622	0.517971	0.604478	1	Yes
FAM98B	0.41953	0.212949	0.988549	0.215416	0.829443	1	No
SRP68	1.00487	0.211593	1.09114	0.197637	0.843329	1	Yes
MARS1	14.8074	0.210955	0.296048	0.712394	0.476221	1	No
SMARCA5	11.1633	0.210827	0.351663	0.599448	0.548874	1	Yes
SLC25A1	1.52796	0.20462	0.858849	0.234384	0.814687	1	Yes
RPL22L1	2.92765	0.204524	0.660177	0.309938	0.756608	1	No
GART	13.2693	0.204307	0.444293	0.460587	0.645095	1	Yes
PRDX2	4.26857	0.20256	0.637009	0.318647	0.749994	1	Yes
EPS15	24.0132	0.200147	0.294118	0.680738	0.496037	1	No
RPL23	11.8487	0.195209	0.326924	0.597025	0.550491	1	Yes
DNAJA1	12.3255	0.193276	0.323982	0.596507	0.550836	1	Yes
HSP90AB1	77.9053	0.193046	0.133209	1.44918	0.147288	1	Yes
RPL19	12.3288	0.192685	0.320655	0.600849	0.54794	1	Yes
STT3B	1.26908	0.192634	0.952603	0.196264	0.844404	1	No
AIMP2	5.536	0.192467	0.494469	0.389088	0.697211	1	Yes
EIF4B	6.41824	0.188505	0.583352	0.323607	0.746235	1	Yes
MRPS31	0.230103	0.187044	0.946284	0.197661	0.84331	1	No
PEA15	0.288664	0.184966	0.942576	0.196234	0.844427	1	No
FKBP4	2.31353	0.184858	0.699933	0.263475	0.792185	1	Yes
PTCD3	0.228999	0.184389	0.941539	0.195838	0.844737	1	No
APOBEC3C	0.252413	0.183901	0.940657	0.201515	0.840296	1	No
SMAD3	0.24854	0.183851	0.940565	0.20148	0.840324	1	No
HK2	3.86743	0.18334	0.558527	0.326881	0.743758	1	No
BYSL	0.31625	0.182932	0.938899	0.194837	0.84552	1	Yes
PTPRC	0.277445	0.182662	0.938407	0.182474	0.855211	1	No
PSMB9	0.311242	0.182065	0.937316	0.229432	0.818533	1	No
LARP4B	0.282027	0.181983	0.937165	0.194184	0.846031	1	No
TNXA	0.304817	0.181865	0.93695	0.190974	0.848546	1	No
NDUFS3	0.274243	0.181589	0.936442	0.181772	0.855762	1	No
DLAT	0.754213	0.181281	1.1166	0.148975	0.881574	1	No
AHSA1	6.93509	0.179725	0.423932	0.423928	0.671618	1	Yes
COPS8	5.61742	0.177418	0.438715	0.40432	0.685977	1	No
POLR2B	2.94241	0.176641	0.662001	0.266409	0.789924	1	No
FAU	2.65697	0.176636	0.659658	0.267329	0.789216	1	Yes
CDC123	2.30947	0.174293	0.828856	0.209789	0.833833	1	No
DNAJA2	7.81423	0.171077	0.400288	0.427437	0.669061	1	Yes
RPL36A	2.70533	0.170554	0.755011	0.225234	0.821797	1	Yes
LARP1	7.10413	0.169114	0.485281	0.348756	0.727272	1	Yes
NCAPH	7.21586	0.168566	0.426253	0.395404	0.692544	1	Yes
NUMA1	12.887	0.163491	0.33226	0.492284	0.622519	1	Yes
PPP6C	4.60046	0.162646	0.566393	0.287159	0.77399	1	No
SMC4	18.2304	0.162345	0.273758	0.593043	0.553153	1	Yes
RFTN1	4.43741	0.162182	0.541145	0.299838	0.764301	1	No
PAICS	21.3087	0.158931	0.302243	0.525799	0.599028	1	Yes
P00761	13.7441	0.156486	0.30371	0.51531	0.606337	1	No
RPL10A	16.4182	0.156172	0.287681	0.542837	0.587242	1	Yes
HSP90AA1	73.8582	0.155947	0.135342	1.15225	0.249219	1	Yes
TMEM33	1.47178	0.155576	0.89668	0.168396	0.866272	1	Yes
ATXN2L	57.0204	0.155044	0.158851	0.976046	0.329042	1	Yes
EEF1D	6.63294	0.154953	0.499377	0.310186	0.756419	1	Yes
RPS23	10.2553	0.154192	0.359753	0.428663	0.668169	1	Yes
EIF3C	7.4866	0.153137	0.506739	0.302129	0.762554	1	Yes
FANCD2	0.581403	0.152906	1.11179	0.11032	0.912155	1	No
COPB1	13.9207	0.15264	0.324907	0.469804	0.638495	1	Yes
ACTR2	6.30438	0.151742	0.492084	0.308466	0.757727	1	No
CAPZA1	8.82489	0.151467	0.475775	0.318141	0.750378	1	Yes
CACYBP	9.14496	0.150391	0.369343	0.40739	0.683721	1	Yes
EEF1B2	6.59901	0.14977	0.486075	0.308006	0.758078	1	Yes
OBI1	41.1923	0.149567	0.18236	0.820319	0.412034	1	No
BAG2	3.50711	0.149247	0.582322	0.256243	0.797764	1	Yes
ACTR3	8.34879	0.148437	0.517286	0.286826	0.774246	1	No
ASPSCR1	5.06091	0.147395	0.511959	0.287986	0.773358	1	No
C5orf52	0.0594356	0.146814	0.86492	0.169742	0.865213	1	No
SAP18	0.0488156	0.146814	0.86492	0.169742	0.865213	1	Yes
GAPDHS	0.0594356	0.146814	0.86492	0.169742	0.865213	1	No
SURF4	0.18599	0.146814	0.86492	0.169742	0.865213	1	Yes
BUB1	0.0488156	0.146814	0.86492	0.169742	0.865213	1	No
STX6	0.0458592	0.146814	0.86492	0.169742	0.865213	1	No
IDH3B	0.0908724	0.146814	0.86492	0.169742	0.865213	1	No
ZNF292	0.0488156	0.146814	0.86492	0.169742	0.865213	1	No
MPZL2	0.0488156	0.146814	0.86492	0.169742	0.865213	1	No
DEPDC5	0.0488156	0.146814	0.86492	0.169742	0.865213	1	No
CDC45	0.0926328	0.146814	0.86492	0.169742	0.865213	1	No
CLPX	0.0917056	0.146814	0.86492	0.169742	0.865213	1	No
TYMS	0.110974	0.146814	0.86492	0.169742	0.865213	1	No
ATP1A3	0.334022	0.146814	0.86492	0.169742	0.865213	1	Yes
SPN	0.0619672	0.146814	0.86492	0.169742	0.865213	1	No
GNB3	0.196254	0.146814	0.86492	0.169742	0.865213	1	No
NDUFV2	0.0488156	0.146814	0.86492	0.169742	0.865213	1	No
RAB5A	0.14005	0.146814	0.86492	0.169742	0.865213	1	No
PZP	0.0458592	0.146814	0.86492	0.169742	0.865213	1	No
BCKDHB	0.0619672	0.146814	0.86492	0.169742	0.865213	1	No
LMOD1	0.0619672	0.146814	0.86492	0.169742	0.865213	1	No
AXL	0.10698	0.146814	0.86492	0.169742	0.865213	1	No
RFC3	0.0896764	0.146814	0.86492	0.169742	0.865213	1	No
EIF2D	0.0938288	0.146814	0.86492	0.169742	0.865213	1	No
MAP1B	0.0594356	0.146814	0.86492	0.169742	0.865213	1	Yes
STT3A	0.279053	0.146814	0.86492	0.16457	0.869282	1	No
PPP5C	0.118663	0.146814	0.86492	0.169742	0.865213	1	No
PLK1	0.0458592	0.146814	0.86492	0.169742	0.865213	1	No
AP2S1	0.0619672	0.146814	0.86492	0.169742	0.865213	1	No
POLR2K	0.0619672	0.146814	0.86492	0.169742	0.865213	1	No
RAB2A	0.183867	0.146814	0.86492	0.169742	0.865213	1	No
COPZ1	0.146167	0.146814	0.86492	0.169742	0.865213	1	No
DCAF7	0.154026	0.146814	0.86492	0.169742	0.865213	1	No
CNTNAP1	0.0594356	0.146814	0.86492	0.169742	0.865213	1	No
RUNX1	0.0488156	0.146814	0.86492	0.169742	0.865213	1	No
CENPC	0.0488156	0.146814	0.86492	0.169742	0.865213	1	No
BAX	0.0887492	0.146814	0.86492	0.169742	0.865213	1	No
MCL1	0.222501	0.146814	0.86492	0.169742	0.865213	1	No
EHHADH	0.0619672	0.146814	0.86492	0.169742	0.865213	1	No
SSRP1	0.0488156	0.146814	0.86492	0.169742	0.865213	1	Yes
TBL3	0.0619672	0.146814	0.86492	0.169742	0.865213	1	No
BNIP2	0.0458592	0.146814	0.86492	0.169742	0.865213	1	No
FLII	0.292608	0.146814	0.86492	0.169742	0.865213	1	No
EIF2B5	0.0488156	0.146814	0.86492	0.169742	0.865213	1	No
IQGAP2	0.0594356	0.146814	0.86492	0.169742	0.865213	1	No
DAG1	0.0938288	0.146814	0.86492	0.169742	0.865213	1	No
GANAB	0.227513	0.146814	0.86492	0.169742	0.865213	1	Yes
RRS1	0.0926328	0.146814	0.86492	0.169742	0.865213	1	No
PDK1	0.0458592	0.146814	0.86492	0.169742	0.865213	1	No
PTGES3	0.0594356	0.146814	0.86492	0.169742	0.865213	1	Yes
SS18	0.0488156	0.146814	0.86492	0.169742	0.865213	1	No
Q1RN00	0.115495	0.146814	0.86492	0.169742	0.865213	1	No
HNRNPA1L2	0.0619672	0.146814	0.86492	0.169742	0.865213	1	Yes
ALDH1L2	0.0488156	0.146814	0.86492	0.169742	0.865213	1	No
PYCR3	0.0619672	0.146814	0.86492	0.169742	0.865213	1	No
TMEM41B	0.132566	0.146814	0.86492	0.169742	0.865213	1	No
COA6	0.0594356	0.146814	0.86492	0.169742	0.865213	1	No
TMEM240	0.0619672	0.146814	0.86492	0.169742	0.865213	1	No
SPOUT1	0.235829	0.146814	0.86492	0.16457	0.869282	1	No
PDXDC1	0.0458592	0.146814	0.86492	0.169742	0.865213	1	No
CTR9	0.112041	0.146814	0.86492	0.169742	0.865213	1	No
SRCAP	0.0978221	0.146814	0.86492	0.169742	0.865213	1	No
CCDC186	0.106309	0.146814	0.86492	0.169742	0.865213	1	No
LONP2	0.0458592	0.146814	0.86492	0.169742	0.865213	1	No
KIF18B	0.0488156	0.146814	0.86492	0.169742	0.865213	1	No
C9orf40	0.0488156	0.146814	0.86492	0.169742	0.865213	1	No
C1orf87	0.102555	0.146814	0.86492	0.169742	0.865213	1	No
PNKD	0.0458592	0.146814	0.86492	0.169742	0.865213	1	No
PRSS33	0.0458592	0.146814	0.86492	0.169742	0.865213	1	No
KIF18A	0.0488156	0.146814	0.86492	0.169742	0.865213	1	No
CHTF18	0.0619672	0.146814	0.86492	0.169742	0.865213	1	No
BBX	0.0594356	0.146814	0.86492	0.169742	0.865213	1	No
IFT81	0.238639	0.146814	0.86492	0.169742	0.865213	1	No
PTPRU	0.0488156	0.146814	0.86492	0.169742	0.865213	1	No
HVCN1	0.0488156	0.146814	0.86492	0.169742	0.865213	1	No
MTERF3	0.0971601	0.146814	0.86492	0.169742	0.865213	1	No
PDXP	0.0908724	0.146814	0.86492	0.169742	0.865213	1	No
NGLY1	0.0896764	0.146814	0.86492	0.169742	0.865213	1	No
ATP5MD	0.13469	0.146814	0.86492	0.169742	0.865213	1	No
ZFP91	0.27931	0.146814	0.86492	0.169742	0.865213	1	No
BTF3L4	0.10698	0.146814	0.86492	0.169742	0.865213	1	No
PLIN2	0.0619672	0.146814	0.86492	0.169742	0.865213	1	No
TTC1	0.141648	0.146814	0.86492	0.153019	0.878384	1	No
HSD17B10	0.0619672	0.146814	0.86492	0.169742	0.865213	1	Yes
LIMD2	0.218801	0.146814	0.86492	0.202426	0.839584	1	No
MMTAG2	0.156812	0.146814	0.86492	0.169742	0.865213	1	Yes
RBM4	0.134596	0.146814	0.86492	0.169742	0.865213	1	No
CDCA7	0.0458592	0.146814	0.86492	0.169742	0.865213	1	No
MRPS26	0.156812	0.146814	0.86492	0.169742	0.865213	1	No
EGLN1	0.150254	0.146814	0.86492	0.169742	0.865213	1	No
SLC25A18	0.0971601	0.146814	0.86492	0.169742	0.865213	1	No
SLC38A1	0.0896764	0.146814	0.86492	0.169742	0.865213	1	No
TRABD	0.0458592	0.146814	0.86492	0.169742	0.865213	1	No
ACSS3	0.0458592	0.146814	0.86492	0.169742	0.865213	1	No
YTHDC2	0.0488156	0.146814	0.86492	0.169742	0.865213	1	No
ANKZF1	0.137823	0.146814	0.86492	0.169742	0.865213	1	No
PPAN	0.247106	0.146814	0.86492	0.169742	0.865213	1	No
AURKAIP1	0.0458592	0.146814	0.86492	0.169742	0.865213	1	No
MRPL22	0.0458592	0.146814	0.86492	0.169742	0.865213	1	No
CLN6	0.0926328	0.146814	0.86492	0.169742	0.865213	1	No
ASIC5	0.0594356	0.146814	0.86492	0.169742	0.865213	1	No
DPM3	0.0458592	0.146814	0.86492	0.169742	0.865213	1	No
ABCF2	0.235164	0.146814	0.86492	0.169742	0.865213	1	No
NXT1	0.112964	0.146814	0.86492	0.169742	0.865213	1	No
RAB21	0.0488156	0.146814	0.86492	0.169742	0.865213	1	No
SSR3	0.0938288	0.146814	0.86492	0.169742	0.865213	1	No
ANKRD26	0.0488156	0.146814	0.86492	0.169742	0.865213	1	No
GAB2	0.0594356	0.146814	0.86492	0.169742	0.865213	1	No
DERA	0.182173	0.146814	0.86492	0.169742	0.865213	1	No
FBXO7	0.144645	0.146814	0.86492	0.158856	0.873782	1	No
UCHL5	0.110974	0.146814	0.86492	0.169742	0.865213	1	No
TNPO3	0.0488156	0.146814	0.86492	0.169742	0.865213	1	No
ESYT2	0.214876	0.146814	0.86492	0.175063	0.86103	1	No
FSIP2	0.149123	0.146814	0.86492	0.169742	0.865213	1	No
RPL7L1	0.144604	0.146814	0.86492	0.158856	0.873782	1	No
NEDD1	0.396007	0.146814	0.86492	0.169742	0.865213	1	No
ZNF622	0.143478	0.146814	0.86492	0.169742	0.865213	1	No
YME1L1	0.240317	0.146814	0.86492	0.104648	0.916655	1	No
TRIM4	0.146875	0.146814	0.86492	0.169742	0.865213	1	No
TMOD3	0.377469	0.146814	0.86492	0.169742	0.865213	1	Yes
AP3M1	0.23851	0.146814	0.86492	0.16457	0.869282	1	No
NPM1	12.3661	0.146337	0.343168	0.426375	0.669834	1	Yes
RPAP3	28.8171	0.145001	0.220055	0.659126	0.509815	1	No
NUP214	18.3152	0.1444	0.33025	0.437024	0.662094	1	Yes
ARCN1	10.9872	0.140661	0.342624	0.410596	0.681369	1	Yes
RB1	1.25256	0.139509	0.960382	0.13925	0.889253	1	No
RPS27	5.57374	0.13536	0.458165	0.295601	0.767535	1	Yes
NLRP2	15.0206	0.133876	0.433832	0.308013	0.758073	1	No
YWHAB	7.80779	0.132787	0.443628	0.299135	0.764837	1	Yes
CORO1A	13.4886	0.130928	0.376025	0.347973	0.727861	1	No
RUVBL2	57.6077	0.129272	0.1671	0.773567	0.439187	1	Yes
WDR92	5.90875	0.12475	0.43877	0.285211	0.775482	1	No
HSPA4	8.32457	0.121866	0.475952	0.255876	0.798046	1	Yes
CD2AP	18.0047	0.116354	0.35665	0.325726	0.744632	1	Yes
VBP1	2.12843	0.115718	0.812771	0.142398	0.886765	1	Yes
ACACB	83.5001	0.115543	0.147894	0.781586	0.434458	1	Yes
IARS1	21.3407	0.113852	0.260416	0.437206	0.661962	1	No
THRAP3	7.01444	0.113613	0.491135	0.231233	0.817134	1	Yes
KRT2	12.8901	0.109913	0.534397	0.206148	0.836675	1	Yes
RPL27	10.8215	0.108279	0.349247	0.310014	0.756551	1	Yes
HSPA1A	31.5487	0.106941	0.214801	0.497875	0.618572	1	Yes
SLC25A3	11.6008	0.106185	0.329407	0.32248	0.747089	1	Yes
DVL3	10.309	0.105703	0.396904	0.26655	0.789816	1	No
CCT8	50.3667	0.103048	0.181232	0.568523	0.56968	1	Yes
NSUN2	8.80402	0.101747	0.401052	0.253692	0.799734	1	Yes
CEP97	0.980569	0.100629	1.09895	0.0743071	0.940766	1	No
PCNA	3.78112	0.0991597	0.610251	0.162569	0.870858	1	Yes
PPAT	1.96356	0.0973635	0.973696	0.0988474	0.921259	1	No
CALM1	2.7003	0.0957333	0.684025	0.139944	0.888704	1	Yes
TUBA1C	44.9309	0.0895184	0.39613	0.226017	0.821188	1	Yes
NANS	4.29119	0.0886335	0.632167	0.139076	0.88939	1	No
URI1	4.84567	0.0886085	0.483738	0.18503	0.853206	1	No
CARD11	3.8183	0.0874378	0.742306	0.115887	0.907742	1	No
XRCC6	14.4971	0.0867785	0.301191	0.288423	0.773023	1	Yes
NR3C1	1.87632	0.086736	0.832676	0.103702	0.917406	1	No
PDRG1	3.01915	0.0857527	0.602666	0.143936	0.885551	1	No
SPATA5	0.662314	0.0851498	1.0201	0.0575407	0.954114	1	No
PRDX1	11.3271	0.0833866	0.368511	0.225952	0.821239	1	Yes
SMC2	15.3407	0.0830116	0.283884	0.292878	0.769615	1	Yes
DDX5	14.6647	0.0830113	0.293881	0.28288	0.777268	1	Yes
PSMC5	13.5846	0.0828759	0.322005	0.257298	0.796948	1	Yes
BZW1	2.23054	0.0812721	1.00912	0.0782325	0.937643	1	No
IKZF1	5.16954	0.0808885	0.564971	0.142362	0.886794	1	No
VPS51	5.69944	0.0803644	0.573585	0.138387	0.889935	1	No
SARS1	2.88753	0.080051	0.904399	0.087298	0.930435	1	No
ACTBL2	4.61844	0.0798718	1.12169	0.0590533	0.95291	1	Yes
SRPRA	2.57176	0.079223	0.664485	0.12012	0.904388	1	No
RPS20	8.01341	0.0765527	0.408582	0.187372	0.851369	1	Yes
SEPTIN7	7.66629	0.0761505	0.453238	0.167585	0.866909	1	No
RPL13A	13.2087	0.0759396	0.315521	0.24085	0.809671	1	Yes
EBNA1BP2	2.56887	0.0757978	0.691131	0.110663	0.911883	1	No
XRN2	5.13362	0.0744179	0.524884	0.141491	0.887482	1	Yes
TUBB	76.3594	0.0740572	0.137202	0.539749	0.58937	1	Yes
SUGT1	10.1215	0.0737378	0.366058	0.201561	0.84026	1	Yes
TNS3	2.34815	0.073414	0.840143	0.0846555	0.932535	1	No
IST1	2.53112	0.0728019	0.937533	0.0723874	0.942294	1	No
IFT74	0.772178	0.0726208	1.12174	0.0741649	0.940879	1	No
PCNP	4.16442	0.072415	0.665077	0.107135	0.914682	1	Yes
YWHAH	3.17489	0.0713252	0.781783	0.091842	0.926824	1	Yes
TPD52L2	3.5602	0.0712431	0.97258	0.0625772	0.950103	1	No
CD74	2.28295	0.0708152	1.07226	0.0640498	0.948931	1	No
POLR2E	4.68778	0.0706407	0.502527	0.141346	0.887597	1	No
ATP5F1D	0.606573	0.0696956	1.11082	0.0629951	0.94977	1	No
RBM27	13.2693	0.0694432	0.745612	0.0854746	0.931884	1	Yes
ZC3HAV1	4.41653	0.0677597	0.551881	0.122773	0.902287	1	Yes
WAS	2.56784	0.0674331	0.879124	0.0744838	0.940625	1	No
CHORDC1	5.58539	0.0673297	0.573224	0.117423	0.906525	1	No
TUBB4B	67.078	0.0670359	0.147276	0.45516	0.648994	1	Yes
EEF1A1	35.0122	0.0664946	0.212433	0.312724	0.75449	1	Yes
CNOT7	1.29938	0.066077	0.960802	0.0694573	0.944626	1	No
KRT1	19.6885	0.0658711	0.450837	0.146557	0.883481	1	Yes
EXOSC4	1.0632	0.0657368	1.07203	0.0555726	0.955682	1	No
ERH	2.93127	0.0646154	0.71087	0.0894591	0.928717	1	Yes
NAP1L4	5.80095	0.0636571	0.503097	0.126228	0.899552	1	Yes
DCD	0.668427	0.0635175	1.03932	0.0629242	0.949827	1	Yes
TCOF1	5.28834	0.0628974	1.03347	0.0611478	0.951241	1	Yes
CAPZA2	3.03262	0.0623758	0.843976	0.0713991	0.94308	1	Yes
MYH9	119.171	0.0621428	0.127467	0.48741	0.625968	1	Yes
RBM25	4.06083	0.0619128	1.03905	0.0602649	0.951945	1	Yes
NUP50	3.90857	0.0617488	1.03808	0.0603794	0.951853	1	Yes
METAP2	1.04521	0.0613433	1.06642	0.0557716	0.955524	1	No
FKBP15	2.89301	0.0604949	1.06015	0.0570627	0.954495	1	No
FAM114A2	2.51161	0.0603919	1.06104	0.0569176	0.954611	1	No
EXOSC8	1.47038	0.0594596	1.05993	0.0570317	0.95452	1	No
PRPF8	10.4248	0.0592792	0.694229	0.0820803	0.934583	1	Yes
SLC25A6	17.2147	0.0590102	0.272708	0.216512	0.828589	1	Yes
HLTF	1.14469	0.058331	0.93532	0.062986	0.949778	1	No
SKA2	1.072	0.0582167	1.07832	0.0539884	0.956944	1	No
POP1	1.22941	0.0580954	0.980232	0.0589979	0.952954	1	No
TBR1	1.33614	0.0580398	0.863937	0.0678487	0.945906	1	No
PTK2B	3.00323	0.057969	0.796037	0.0704791	0.943812	1	No
NDUFA4	1.55183	0.0578123	0.86159	0.0678639	0.945894	1	No
TUBG1	1.47817	0.0563313	0.853688	0.0666181	0.946886	1	No
DHX29	6.32624	0.0562813	0.94532	0.0563884	0.955032	1	No
SMARCC1	0.919711	0.0559031	1.09349	0.0511235	0.959227	1	Yes
TECR	1.09406	0.0555296	0.926712	0.0614065	0.951035	1	Yes
RTCB	0.696249	0.0532534	1.10698	0.0481069	0.961631	1	Yes
MAP4K4	2.85765	0.052464	0.931719	0.0525171	0.958117	1	No
HAUS3	0.728046	0.052429	1.11036	0.0472181	0.962339	1	No
UBE2I	2.20405	0.052252	0.840199	0.0605417	0.951724	1	No
DARS1	21.2065	0.0522464	0.235928	0.221933	0.824366	1	No
NPM3	0.502324	0.0518865	1.12378	0.0474978	0.962117	1	Yes
CARS1	0.974755	0.0517808	1.11274	0.0465344	0.962884	1	No
RPL30	13.1121	0.0508353	0.312627	0.162814	0.870665	1	Yes
ARF3	4.24757	0.0502109	0.549225	0.0915754	0.927035	1	Yes
STAT2	1.00197	0.0495846	1.11908	0.0443086	0.964658	1	No
H3C1	5.30402	0.0488149	0.777798	0.0590107	0.952944	1	No
H3C10	5.30402	0.0488149	0.777798	0.0590107	0.952944	1	No
H3C11	5.30402	0.0488149	0.777798	0.0590107	0.952944	1	No
H3C12	5.30402	0.0488149	0.777798	0.0590107	0.952944	1	No
H3C2	5.30402	0.0488149	0.777798	0.0590107	0.952944	1	No
H3C3	5.30402	0.0488149	0.777798	0.0590107	0.952944	1	No
H3C4	5.30402	0.0488149	0.777798	0.0590107	0.952944	1	No
H3C6	5.30402	0.0488149	0.777798	0.0590107	0.952944	1	No
H3C7	5.30402	0.0488149	0.777798	0.0590107	0.952944	1	No
H3C8	5.30402	0.0488149	0.777798	0.0590107	0.952944	1	No
RPS6	13.2763	0.0485165	0.317373	0.15286	0.878509	1	Yes
ETF1	4.01007	0.0470783	0.604	0.0779718	0.93785	1	Yes
MYL6	11.8789	0.0468403	0.349778	0.133682	0.893654	1	Yes
BZW2	0.968902	0.0464278	1.12039	0.0373549	0.970202	1	No
EXOC4	0.51717	0.0453885	1.1238	0.0403885	0.967783	1	No
NUP54	0.771151	0.0450685	1.12376	0.040105	0.968009	1	No
SEC61A1	1.51195	0.0449396	0.884778	0.0512815	0.959101	1	No
POGZ	1.20787	0.0444244	1.003	0.0447311	0.964322	1	No
SRRT	0.573301	0.0442818	1.12344	0.0394162	0.968559	1	Yes
KLHL26	0.997454	0.0441896	1.12338	0.0393362	0.968622	1	No
LTV1	1.07967	0.0433757	0.963378	0.0448552	0.964223	1	No
RPL23A	12.7375	0.0432783	0.338573	0.127551	0.898504	1	Yes
CCT4	40.8592	0.0429928	0.19956	0.21521	0.829603	1	Yes
SNU13	0.561704	0.0418224	1.11507	0.0261422	0.979144	1	Yes
CNBP	2.81312	0.0413989	0.760983	0.0556934	0.955586	1	No
SSR4	0.628191	0.0413644	1.0804	0.0388267	0.969029	1	Yes
PCBP2	10.4883	0.0402233	0.365524	0.109817	0.912554	1	Yes
SRRM2	1.8546	0.0402218	0.848443	0.0468948	0.962597	1	Yes
SMARCD2	0.433154	0.0402022	1.11635	0.0360123	0.971273	1	No
MATR3	2.98098	0.0397793	0.739218	0.0533878	0.957423	1	Yes
RUVBL1	50.9053	0.0393764	0.173012	0.227449	0.820074	1	Yes
SLC25A5	17.5091	0.0391807	0.268682	0.146051	0.883881	1	Yes
XRCC5	12.1026	0.0387758	0.347823	0.111784	0.910995	1	Yes
VCP	101.755	0.0386654	0.127685	0.303001	0.761889	1	Yes
PES1	2.11264	0.0381773	0.763921	0.0506823	0.959579	1	Yes
ANKRD44	1.0942	0.037523	0.964432	0.0390001	0.96889	1	No
AP4S1	0.512615	0.0355072	1.11087	0.0303793	0.975765	1	No
DDX55	1.05629	0.0354375	0.92691	0.0386902	0.969137	1	No
CEP131	0.378098	0.0352644	1.09533	0.0321954	0.974316	1	No
ABRAXAS2	0.4515	0.0348492	1.09292	0.0318864	0.974563	1	No
DERL1	0.339771	0.034096	1.08829	0.0313299	0.975006	1	No
ARPC5L	0.346706	0.0340337	1.08789	0.0312841	0.975043	1	No
SMN1	0.326736	0.0338792	1.08689	0.0155138	0.987622	1	No
SMN2	0.326736	0.0338792	1.08689	0.0155138	0.987622	1	No
KIF2A	0.325955	0.0337271	1.0859	0.0310592	0.975222	1	No
SRP14	1.71761	0.0336783	0.83901	0.0401871	0.967944	1	Yes
COPA	7.02018	0.033508	0.599351	0.0558768	0.95544	1	Yes
EEF2	29.5434	0.033502	0.256709	0.130083	0.896501	1	Yes
ARHGEF2	8.82889	0.0328902	0.382345	0.0864518	0.931107	1	No
FLNA	77.2677	0.0328785	0.162565	0.202108	0.839832	1	Yes
SYK	0.566886	0.0328768	1.10917	0.0304811	0.975683	1	No
LARS1	14.6815	0.0326075	0.299291	0.109486	0.912817	1	No
LRRFIP1	0.546438	0.0323584	1.0763	0.0300644	0.976016	1	Yes
CCDC86	0.60537	0.0319312	1.1233	0.0267088	0.978692	1	No
RPL6	29.6543	0.0318579	0.210191	0.151756	0.879379	1	Yes
ATG2B	0.549148	0.0316345	1.07076	0.029544	0.976431	1	Yes
ACTB	31.3113	0.0307538	0.277815	0.11106	0.911569	1	Yes
DHX37	0.464937	0.030057	1.05753	0.0284218	0.977326	1	No
LPXN	8.71812	0.0287004	0.418035	0.068095	0.94571	1	No
DBNL	13.783	0.0285724	0.363637	0.0783859	0.937521	1	Yes
RPS2	21.8988	0.028419	0.250681	0.113407	0.909708	1	Yes
RPS21	0.411913	0.0277796	1.03555	0.0655369	0.947747	1	Yes
TARDBP	0.323636	0.0276081	1.03375	0.0267068	0.978694	1	Yes
UBE2D3	0.401725	0.0275542	1.03318	0.0651924	0.948021	1	No
BRK1	0.287333	0.0272372	1.02979	0.0264493	0.978899	1	No
CYBA	0.33263	0.0272205	1.02961	0.0122724	0.990208	1	No
IGF2BP3	0.284925	0.0272026	1.02941	0.012719	0.989852	1	Yes
PPP1R12C	0.282236	0.0271947	1.02933	0.0264199	0.978922	1	No
IRF3	0.318921	0.0271403	1.02874	0.0263821	0.978953	1	No
OGFR	0.271379	0.0271366	1.0287	0.0263796	0.978955	1	No
HAUS8	0.704013	0.0268383	1.10044	0.0327668	0.973861	1	No
XPOT	0.897547	0.025743	1.00757	0.0257637	0.979446	1	No
PURB	0.752963	0.0237098	1.12146	0.021048	0.983207	1	No
OGT	4.7256	0.0236765	0.740003	0.0308897	0.975357	1	Yes
DHX9	29.3389	0.022872	0.256984	0.089229	0.9289	1	Yes
SEPTIN9	7.21644	0.0225125	0.442913	0.0506112	0.959635	1	No
MCCC2	58.6368	0.0216411	0.158174	0.13709	0.89096	1	Yes
RPS9	13.8229	0.0215118	0.308906	0.0697106	0.944424	1	Yes
REXO4	0.229146	0.0207281	0.943193	0.0219765	0.982467	1	No
NUGGC	0.350686	0.0207044	0.942814	0.0161447	0.987119	1	No
FYTTD1	0.277598	0.0206785	0.942399	0.0219425	0.982494	1	No
MEF2B	0.237517	0.0206365	0.941723	0.0219136	0.982517	1	No
TEX37	0.2545	0.0205681	0.940618	0.0278683	0.977767	1	No
SUZ12	0.255203	0.0205648	0.940564	0.0265438	0.978824	1	No
SRSF6	0.284163	0.0203429	0.936952	0.0162414	0.987042	1	Yes
MACROH2A1	0.389694	0.0198313	1.03531	-0.00851218	0.993208	1	No
YBX1	20.0161	0.0187558	0.264739	0.0708485	0.943518	1	Yes
AIMP1	5.86913	0.0183679	0.457772	0.0407622	0.967485	1	Yes
COPS6	12.4097	0.017958	0.306513	0.0597488	0.952356	1	No
NOC3L	7.59439	0.017338	0.455058	0.0389455	0.968934	1	No
XPO1	0.231586	0.016422	0.86492	0.0189868	0.984852	1	Yes
NPEPPS	0.141559	0.016422	0.86492	0.0189868	0.984852	1	No
IMP4	0.248126	0.016422	0.86492	0.0161595	0.987107	1	No
MRPL47	0.141559	0.016422	0.86492	0.0189868	0.984852	1	No
NOC2L	0.183733	0.016422	0.86492	0.0189868	0.984852	1	No
PSMG1	0.144337	0.016422	0.86492	0.0189868	0.984852	1	No
LYN	0.218812	0.016422	0.86492	0.0508027	0.959483	1	Yes
COL9A1	0.111896	0.016422	0.86492	0.0189868	0.984852	1	No
NOS2	0.0958298	0.016422	0.86492	0.0189868	0.984852	1	No
RFC1	0.111896	0.016422	0.86492	0.0189868	0.984852	1	No
TMED10	0.370283	0.016422	0.86492	0.00287505	0.997706	1	No
RRP1	0.242869	0.016422	0.86492	0.0141985	0.988672	1	No
TPM4	0.113494	0.016422	0.86492	0.0189868	0.984852	1	Yes
MRPS11	0.188537	0.016422	0.86492	0.0189868	0.984852	1	No
SPAG1	0.237543	0.016422	0.86492	0.0189868	0.984852	1	No
ZNF658B	0.40099	0.016422	0.86492	0.0138453	0.988953	1	No
ATAD5	0.0958298	0.016422	0.86492	0.0189868	0.984852	1	No
SFXN3	0.095713	0.016422	0.86492	0.0189868	0.984852	1	No
MRPL4	0.139647	0.016422	0.86492	0.0189868	0.984852	1	No
RIOX1	0.0987449	0.016422	0.86492	0.0189868	0.984852	1	No
CHCHD3	0.193134	0.016422	0.86492	0.0189868	0.984852	1	No
SCOC	0.147676	0.016422	0.86492	0.0189868	0.984852	1	No
ALG5	0.0957885	0.016422	0.86492	0.0189868	0.984852	1	No
DCAF8L2	0.143758	0.016422	0.86492	0.0189868	0.984852	1	No
POLE	0.148394	0.016422	0.86492	0.0189868	0.984852	1	No
UTP23	0.15544	0.016422	0.86492	0.0189868	0.984852	1	No
TIMM21	0.193889	0.016422	0.86492	0.0189868	0.984852	1	No
SLIRP	0.140726	0.016422	0.86492	0.0189868	0.984852	1	No
RIC8B	0.152947	0.016422	0.86492	0.0189868	0.984852	1	No
RPL11	5.54583	0.0153351	0.47902	0.0326374	0.973964	1	Yes
RARS1	10.223	0.0151095	0.352639	0.043612	0.965214	1	No
TUBA4A	46.3134	0.0150387	0.172699	0.0870826	0.930606	1	Yes
USP9Y	0.718102	0.0145987	1.09453	0.013645	0.989113	1	No
NSFL1C	40.7057	0.0142828	0.205122	0.0698735	0.944294	1	No
LSP1	8.36108	0.0140807	0.484893	0.0271821	0.978314	1	No
H2AC21	1.9547	0.0140704	1.11601	0.0117633	0.990614	1	No
CDC42	1.56329	0.0140542	1.05331	0.0131848	0.98948	1	Yes
TRMT10C	0.490028	0.0111821	1.10612	0.00911037	0.992731	1	No
TRAP1	7.67105	0.011018	0.407186	0.029329	0.976602	1	Yes
DVL2	20.4696	0.0108054	0.266674	0.0411432	0.967182	1	Yes
IGHM	4.42766	0.0102919	0.531609	0.0205632	0.983594	1	No
SLC25A4	8.62864	0.00849865	1.0507	0.00798418	0.99363	1	Yes
RBMX	1.66126	0.00754733	1.05541	0.00705746	0.994369	1	Yes
GAR1	0.57299	0.00416951	1.09887	0.0040225	0.996791	1	No
DDX3X	17.9902	0.00399468	0.313909	0.0119631	0.990455	1	Yes
HCFC1	13.9271	0.00282147	0.391437	0.00532268	0.995753	1	Yes
RBM22	0.386887	0.00212617	1.09376	-0.0201268	0.983942	1	No
TTC26	0.180892	0	0.86492	0	1	1	No
PIPSL	0.12867	0	0.86492	0	1	1	No
TRAPPC13	0.137293	0	0.86492	0	1	1	No
DPPA5	0.0454543	0	0.86492	0	1	1	No
PABPN1L	0.0513009	0	0.86492	0	1	1	No
SMCHD1	9.19856	0	1.02888	0	1	1	Yes
ANXA2P2	0.0882867	0	0.86492	0	1	1	Yes
ZNF729	0.0526051	0	0.86492	0	1	1	No
PMS2P5	0.0490064	0	0.86492	0	1	1	No
A8MUI8	0.0439944	0	0.86492	0	1	1	No
NCF1C	0.274288	0	0.86492	0	1	1	No
PHF20L1	0.155207	0	0.86492	0	1	1	No
A8MX80	0.0439454	0	0.86492	0	1	1	No
HMGB1P1	0.0450132	0	0.86492	0	1	1	Yes
EmGFP	3.27841	0	1.06791	0	1	1	No
KLHL6-E547K	19.2382	0	1.02571	0	1	1	No
KLHL6-L65P	12.4956	0	1.02613	0	1	1	No
HAX1	0.0454543	0	0.86492	0	1	1	No
GTPBP1	0.0443413	0	0.86492	0	1	1	No
SMAP	0.318283	0	0.86492	0	1	1	No
PSMD9	0.139112	0	0.86492	0	1	1	No
TAF4	0.451307	0	0.890179	0	1	1	No
RFXAP	0.455527	0	0.896435	0	1	1	No
SLC1A7	0.0439454	0	0.86492	0	1	1	No
POLRMT	0.0964222	0	0.86492	0	1	1	No
PIK3C2A	0.0439944	0	0.86492	0	1	1	No
KPNA4	1.3574	0	1.09594	0	1	1	No
NCKAP5	0.150664	0	0.86492	0	1	1	No
CDK2AP1	0.0490064	0	0.86492	0	1	1	No
UBFD1	0.498779	0	0.86492	0	1	1	No
COPE	0.0952953	0	0.86492	0	1	1	No
RFXANK	0.0490064	0	0.86492	0	1	1	No
AP3D1	0.183468	0	0.86492	0	1	1	Yes
ABLIM1	0.140508	0	0.86492	0	1	1	No
RGPD8	2.4497	0	0.873948	0	1	1	Yes
APAF1	0.0439454	0	0.86492	0	1	1	No
PDCD5	0.0490064	0	0.86492	0	1	1	Yes
TPP1	0.0438171	0	0.86492	0	1	1	No
NDC80	0.90423	0	1.03386	0	1	1	No
HGS	0.228134	0	0.86492	0	1	1	No
GAK	0.451534	0	1.00244	0	1	1	No
HNRNPDL	0.35172	0	0.86492	0	1	1	Yes
RIMBP2	0.0883357	0	0.86492	0	1	1	No
SETD1A	0.0883357	0	0.86492	0	1	1	No
TRANK1	0.0439454	0	0.86492	0	1	1	No
SYNJ2	0.0566956	0	0.86492	0	1	1	No
PFAS	0.908357	0	1.12214	0	1	1	Yes
ARHGEF11	0.0439454	0	0.86492	0	1	1	No
CETN3	0.0454543	0	0.86492	0	1	1	No
VILL	0.0443413	0	0.86492	0	1	1	No
PPM1G	1.31802	0	1.09287	0	1	1	Yes
INPPL1	0.370326	0	0.86492	0	1	1	No
PER1	0.14183	0	0.86492	0	1	1	No
RNF113A	0.411186	0	0.874211	0	1	1	No
TTI1	0.0490064	0	0.86492	0	1	1	No
PRPF4	1.76923	0	1.1188	0	1	1	Yes
DYNC1LI2	0.681107	0	0.979635	0	1	1	No
PAPSS1	0.132281	0	0.86492	0	1	1	No
SART1	1.18145	0	1.11817	0	1	1	Yes
DAPK3	0.0954951	0	0.86492	0	1	1	No
PPIP5K2	2.03781	0	1.12371	0	1	1	No
MAP3K7	1.68774	0	1.081	0	1	1	No
ZNF208	0.0490064	0	0.86492	0	1	1	No
RIPK2	0.131885	0	0.86492	0	1	1	No
PRPF3	1.17571	0	1.07831	0	1	1	Yes
FIBP	0.0490064	0	0.86492	0	1	1	No
PPIH	0.726169	0	1.07437	0	1	1	No
LAMTOR5	0.154217	0	0.86492	0	1	1	No
DENR	0.0439944	0	0.86492	0	1	1	No
TRAPPC3	0.18111	0	0.86492	0	1	1	No
ZNF207	0.36302	0	0.86492	0	1	1	No
LDB2	0.0439454	0	0.86492	0	1	1	No
HTATSF1	0.676491	0	0.98005	0	1	1	Yes
AP1G1	0.132677	0	0.86492	0	1	1	No
SGTA	0.0450132	0	0.86492	0	1	1	No
NARS1	1.34728	0	1.0948	0	1	1	No
NUDT21	2.22192	0	1.07119	0	1	1	Yes
STRN	0.548924	0	0.934164	0	1	1	No
AHCYL1	0.0439944	0	0.86492	0	1	1	No
ORC4	0.0443413	0	0.86492	0	1	1	No
DHX16	0.681947	0	0.978575	0	1	1	No
ADGRB3	0.0438171	0	0.86492	0	1	1	No
MED14	0.17588	0	0.86492	0	1	1	No
SPAG9	1.35661	0	1.0959	0	1	1	Yes
AQR	0.323593	0	0.86492	0	1	1	No
TBC1D4	0.0443413	0	0.86492	0	1	1	No
SNX3	0.0933477	0	0.86492	0	1	1	No
OGA	1.12681	0	1.06974	0	1	1	No
TDRD6	0.04289	0	0.86492	0	1	1	No
CCNT1	0.422487	0	1.06331	0	1	1	No
EIF4E2	0.366174	0	0.972539	0	1	1	No
KLHL41	0.04289	0	0.86492	0	1	1	No
PLIN3	2.17044	0	1.12323	0	1	1	No
SLC16A7	0.0454543	0	0.86492	0	1	1	No
PQBP1	0.0439454	0	0.86492	0	1	1	No
BRD4	0.0933477	0	0.86492	0	1	1	Yes
TBL1X	1.31829	0	1.01624	0	1	1	No
NBN	0.626613	0	1.0523	0	1	1	No
SRGAP2	0.0879888	0	0.86492	0	1	1	No
N4BP1	1.36431	0	1.12263	0	1	1	No
CLASP2	0.50468	0	0.86492	0	1	1	No
CPNE3	0.0929518	0	0.86492	0	1	1	No
ATG13	0.274586	0	0.86492	0	1	1	No
ZC3H11A	0.134786	0	0.86492	0	1	1	Yes
CLUH	1.4459	0	1.12377	0	1	1	No
DNAJC13	0.0450132	0	0.86492	0	1	1	No
PPP6R2	0.402229	0	0.977735	0	1	1	No
DNAJB6	0.0940196	0	0.86492	0	1	1	No
ATP6V1G1	0.132153	0	0.86492	0	1	1	No
VPS4B	0.911638	0	1.08341	0	1	1	No
ZNF217	0.0443413	0	0.86492	0	1	1	No
FLNB	1.14773	0	0.86492	0	1	1	Yes
PEX14	0.634379	0	1.10277	0	1	1	No
SPAG7	0.362575	0	0.86492	0	1	1	No
TACC1	0.0490064	0	0.86492	0	1	1	No
USH2A	0.04289	0	0.86492	0	1	1	No
PSIP1	0.269227	0	0.86492	0	1	1	Yes
SUPT3H	0.131934	0	0.86492	0	1	1	No
TADA3	0.0490064	0	0.86492	0	1	1	No
TAF5L	0.0879398	0	0.86492	0	1	1	No
CSDE1	0.18702	0	0.86492	0	1	1	Yes
WBP4	0.0535282	0	0.86492	0	1	1	No
PRKRA	0.0975226	0	0.86492	0	1	1	No
MYCBP2	0.0513009	0	0.86492	0	1	1	No
FOXH1	0.0490064	0	0.86492	0	1	1	No
OFD1	0.0944607	0	0.86492	0	1	1	No
UGT2B17	0.0879398	0	0.86492	0	1	1	No
RPP40	0.181288	0	0.86492	0	1	1	No
EIF3J	0.591407	0	1.04378	0	1	1	No
STAM2	0.178371	0	0.86492	0	1	1	No
CCNK	0.361832	0	0.86492	0	1	1	No
PIAS1	0.0439454	0	0.86492	0	1	1	No
PIAS2	0.0930008	0	0.86492	0	1	1	No
DCTN3	0.0933477	0	0.86492	0	1	1	No
DNAJC8	0.186002	0	0.86492	0	1	1	Yes
SASH3	1.23588	0	1.08135	0	1	1	No
GLRX3	0.225233	0	0.86492	0	1	1	No
STK10	0.0879398	0	0.86492	0	1	1	No
TOX4	0.0443413	0	0.86492	0	1	1	Yes
FCHSD2	0.0490064	0	0.86492	0	1	1	No
UBXN7	0.0878908	0	0.86492	0	1	1	No
PCF11	2.81415	0	1.09553	0	1	1	No
FRYL	0.0439454	0	0.86492	0	1	1	No
CDK14	0.0886826	0	0.86492	0	1	1	Yes
USP19	0.145031	0	0.86492	0	1	1	No
TRIM37	0.0439944	0	0.86492	0	1	1	No
AP2A2	0.730807	0	0.86492	0	1	1	No
SEC31A	0.318197	0	1.03826	0	1	1	No
HEXIM1	0.2793	0	0.86492	0	1	1	No
SCAF4	0.274288	0	0.86492	0	1	1	No
SNUPN	0.0879888	0	0.86492	0	1	1	No
ELP1	0.264562	0	0.86492	0	1	1	No
RTN3	0.137342	0	0.86492	0	1	1	No
ZRANB2	0.269574	0	0.86492	0	1	1	Yes
SNX4	0.13233	0	0.86492	0	1	1	No
ZWINT	0.10521	0	0.86492	0	1	1	No
KIF4A	0.0443413	0	0.86492	0	1	1	Yes
ATE1	1.05613	0	1.11228	0	1	1	No
VAPB	0.0867071	0	0.86492	0	1	1	No
SNAPIN	1.00907	0	1.12365	0	1	1	No
LYPLA2	0.627137	0	0.963211	0	1	1	No
IPO7	0.0513009	0	0.86492	0	1	1	Yes
TNFAIP8	0.137342	0	0.86492	0	1	1	No
SLU7	0.0443413	0	0.86492	0	1	1	No
CD2BP2	0.181288	0	0.86492	0	1	1	No
SVIL	0.0526051	0	0.86492	0	1	1	No
PARN	0.654425	0	1.03588	0	1	1	No
SEC24A	0.881884	0	1.11923	0	1	1	No
SEC24B	0.689709	0	1.12173	0	1	1	No
ACSL3	0.175806	0	0.86492	0	1	1	Yes
POLR1A	0.0490064	0	0.86492	0	1	1	No
YEATS4	0.0933477	0	0.86492	0	1	1	No
ZBTB11	0.599896	0	0.947105	0	1	1	No
STAMBP	0.0443413	0	0.86492	0	1	1	No
NFATC1	0.140941	0	0.86492	0	1	1	No
CEP43	0.493224	0	1.10498	0	1	1	No
SNAP29	0.139033	0	0.86492	0	1	1	No
OXSR1	0.362575	0	0.86492	0	1	1	No
LSM8	0.180892	0	0.86492	0	1	1	No
WIZ	0.0490064	0	0.86492	0	1	1	No
CRYZL1	0.0443413	0	0.86492	0	1	1	No
BPNT1	0.137342	0	0.86492	0	1	1	No
OLFM2	0.0443413	0	0.86492	0	1	1	No
ECD	0.230343	0	0.86492	0	1	1	Yes
ZBED1	0.0450132	0	0.86492	0	1	1	No
MOCS2	0.225282	0	0.86492	0	1	1	No
CYB5R3	0.0450132	0	0.86492	0	1	1	No
MT-CO2	0.161525	0	0.86492	0	1	1	No
COL2A1	0.0933477	0	0.86492	0	1	1	No
LMNA	0.0443413	0	0.86492	0	1	1	Yes
TK1	0.181288	0	0.86492	0	1	1	No
LCK	0.186002	0	0.86492	0	1	1	Yes
ANXA2	0.328009	0	0.86492	0	1	1	Yes
CAPN1	0.13233	0	0.86492	0	1	1	No
PRSS1	0.0526051	0	0.86492	0	1	1	No
ERCC1	0.181288	0	0.86492	0	1	1	No
SP1	0.0454543	0	0.86492	0	1	1	No
ANXA6	0.0443413	0	0.86492	0	1	1	No
PLEK	0.181683	0	0.86492	0	1	1	No
SNRNP70	0.456546	0	0.999341	0	1	1	Yes
SNRPA	0.0535282	0	0.86492	0	1	1	Yes
SNRPC	0.181288	0	0.86492	0	1	1	Yes
POLA1	1.39737	0	1.09851	0	1	1	No
LINGO3	0.0450132	0	0.86492	0	1	1	No
UBTFL1	0.0879398	0	0.86492	0	1	1	No
TRAPPC2	0.132281	0	0.86492	0	1	1	No
GLI2	0.0513009	0	0.86492	0	1	1	No
RO60	0.344656	0	0.950097	0	1	1	No
KIT	0.0526051	0	0.86492	0	1	1	No
MAP2	0.181288	0	0.86492	0	1	1	Yes
EPB41	0.817755	0	1.01814	0	1	1	Yes
G6PD	1.0971	0	1.06644	0	1	1	No
COL6A1	0.0443413	0	0.86492	0	1	1	No
COX4I1	0.220551	0	0.86492	0	1	1	No
RNH1	0.0490064	0	0.86492	0	1	1	No
HLA-E	0.0490064	0	0.86492	0	1	1	No
PRKAR2A	0.143026	0	0.86492	0	1	1	No
GTF2F2	0.225629	0	0.86492	0	1	1	No
MTHFD2	0.0438171	0	0.86492	0	1	1	No
PRKCSH	0.0438171	0	0.86492	0	1	1	Yes
CCNB1	0.0490064	0	0.86492	0	1	1	No
SNRPB	0.819009	0	1.12252	0	1	1	Yes
PGAM2	0.264126	0	0.86492	0	1	1	Yes
ZNF250	0.490142	0	0.905823	0	1	1	No
ST6GAL1	0.0438171	0	0.86492	0	1	1	No
H2AX	0.343045	0	0.86492	0	1	1	No
NCK1	0.274684	0	0.86492	0	1	1	No
GCFC2	0.362922	0	0.86492	0	1	1	No
ZNF708	0.0454543	0	0.86492	0	1	1	No
HSPA6	0.60046	0	0.86492	0	1	1	Yes
PTPN2	0.273892	0	0.86492	0	1	1	No
ERCC2	0.0490064	0	0.86492	0	1	1	No
SON	0.0513009	0	0.86492	0	1	1	Yes
NELFE	0.450515	0	0.894712	0	1	1	Yes
ATF6	0.0439454	0	0.86492	0	1	1	No
ERCC3	0.136995	0	0.86492	0	1	1	No
CSNK2A2	0.0882867	0	0.86492	0	1	1	No
NFKB1	1.00334	0	1.10829	0	1	1	No
CD33	0.0490064	0	0.86492	0	1	1	No
CAST	2.09617	0	1.1043	0	1	1	No
ATP6V1B2	0.676264	0	1.05547	0	1	1	No
ATP6V1C1	0.0883357	0	0.86492	0	1	1	No
CSRP1	0.407263	0	0.871746	0	1	1	No
TAF1	0.133024	0	0.86492	0	1	1	No
SDHB	0.0867071	0	0.86492	0	1	1	No
OSBP	0.455229	0	0.891516	0	1	1	No
CDH3	0.0443413	0	0.86492	0	1	1	No
TCEA1	0.319026	0	0.86492	0	1	1	No
RPS6KB1	0.0980129	0	0.86492	0	1	1	No
RRM1	0.142007	0	0.86492	0	1	1	No
CYP2F1	0.0439454	0	0.86492	0	1	1	No
DNAJB2	0.0450132	0	0.86492	0	1	1	No
DNMT1	3.12645	0	1.05776	0	1	1	Yes
U2AF2	1.80394	0	1.11969	0	1	1	Yes
HMGB2	0.0930008	0	0.86492	0	1	1	Yes
TARS1	0.725448	0	0.992435	0	1	1	No
ARNT	0.0933477	0	0.86492	0	1	1	No
DCK	0.406569	0	0.876081	0	1	1	No
ITPKB	0.0933477	0	0.86492	0	1	1	No
PSMB5	0.193113	0	0.86492	0	1	1	Yes
NDUFS1	0.0888303	0	0.86492	0	1	1	No
ADH6	0.0443413	0	0.86492	0	1	1	No
ERCC5	0.362971	0	0.86492	0	1	1	No
RBL1	0.0439944	0	0.86492	0	1	1	No
GTF2E1	0.0443413	0	0.86492	0	1	1	No
PBLD	0.137342	0	0.86492	0	1	1	No
PEBP1	0.0490064	0	0.86492	0	1	1	No
CDC27	0.499619	0	0.90834	0	1	1	No
WEE1	0.641875	0	0.967958	0	1	1	No
NMT1	0.176671	0	0.86492	0	1	1	No
ADSS2	0.137342	0	0.86492	0	1	1	No
ADSL	0.234959	0	0.86492	0	1	1	No
SLC7A1	0.0438171	0	0.86492	0	1	1	No
RRM2	0.636553	0	1.09696	0	1	1	No
INPP5B	0.181337	0	0.86492	0	1	1	No
ELF1	0.181288	0	0.86492	0	1	1	Yes
GTF2H1	0.180941	0	0.86492	0	1	1	No
CSTF2	0.494905	0	0.91243	0	1	1	Yes
SHMT1	0.0439944	0	0.86492	0	1	1	No
HSPA1L	0.886826	0	0.86492	0	1	1	Yes
PTPN7	0.225282	0	0.86492	0	1	1	No
RFC2	0.270295	0	0.947483	0	1	1	No
GTF2F1	0.587808	0	0.950404	0	1	1	No
SPR	0.0490064	0	0.86492	0	1	1	No
IRS1	0.477576	0	0.899831	0	1	1	No
ADD1	1.72923	0	1.07152	0	1	1	No
GRK3	0.0883443	0	0.86492	0	1	1	No
FUS	0.225233	0	0.86492	0	1	1	Yes
DEK	0.0879032	0	0.86492	0	1	1	Yes
MYH11	0.820814	0	0.86492	0	1	1	Yes
ARL2	0.0439454	0	0.86492	0	1	1	No
ARL3	0.181288	0	0.86492	0	1	1	No
MAP2K2	0.0450132	0	0.86492	0	1	1	No
ATP6V1E1	0.137293	0	0.86492	0	1	1	No
HPCAL1	0.0450132	0	0.86492	0	1	1	No
ATP6V1A	1.53714	0	1.12354	0	1	1	Yes
DDOST	0.0513009	0	0.86492	0	1	1	Yes
FEN1	0.543516	0	0.932449	0	1	1	Yes
CUX1	3.63761	0	1.05965	0	1	1	No
TXLNA	1.56854	0	1.10878	0	1	1	No
USP8	0.911152	0	1.03775	0	1	1	No
PEX19	0.274635	0	0.86492	0	1	1	No
RFC5	0.0439454	0	0.86492	0	1	1	No
PPP1R2	0.269623	0	0.86492	0	1	1	No
STAT6	0.230343	0	0.86492	0	1	1	No
GRIA2	0.0454543	0	0.86492	0	1	1	No
ARHGAP25	0.186349	0	0.86492	0	1	1	No
HAL	0.0438171	0	0.86492	0	1	1	No
ABL2	0.0879398	0	0.86492	0	1	1	No
HELZ	0.04289	0	0.86492	0	1	1	No
NCAPD3	0.132281	0	0.86492	0	1	1	No
SLC1A4	0.0438171	0	0.86492	0	1	1	No
SSR1	0.132647	0	0.86492	0	1	1	No
USP5	0.627809	0	1.05258	0	1	1	Yes
RECQL	0.9847	0	1.05014	0	1	1	No
CRKL	0.0443413	0	0.86492	0	1	1	Yes
MAP2K3	0.0443413	0	0.86492	0	1	1	No
BRCC3	0.319026	0	0.86492	0	1	1	No
RFX5	1.2142	0	1.08137	0	1	1	No
PIP4K2A	0.0439944	0	0.86492	0	1	1	No
TRAPPC10	0.191014	0	0.86492	0	1	1	No
PRRC2A	0.734876	0	0.995601	0	1	1	Yes
CSNK1A1	0.599896	0	0.947105	0	1	1	No
POLD2	1.59199	0	1.12319	0	1	1	No
PRIM1	1.07874	0	1.06432	0	1	1	No
PRIM2	1.12209	0	1.07001	0	1	1	No
THBS3	0.0439944	0	0.86492	0	1	1	No
YLPM1	0.313916	0	0.86492	0	1	1	Yes
EIF2B2	0.04289	0	0.86492	0	1	1	No
TAF6	1.57177	0	1.10955	0	1	1	No
NT5C2	1.36703	0	1.09665	0	1	1	No
GMPS	0.136897	0	0.86492	0	1	1	Yes
GDI2	0.416042	0	1.055	0	1	1	Yes
SERPINB8	0.0443413	0	0.86492	0	1	1	No
DNM2	1.42114	0	1.09878	0	1	1	No
CDK7	0.220221	0	0.86492	0	1	1	No
RASSF2	0.0443413	0	0.86492	0	1	1	No
CDK9	1.63662	0	1.1238	0	1	1	Yes
PAPOLA	0.774206	0	1.00753	0	1	1	Yes
FXR1	0.22558	0	0.86492	0	1	1	No
RAB5C	0.222674	0	0.86492	0	1	1	Yes
RAB13	0.0900264	0	0.86492	0	1	1	No
DAP	0.0490064	0	0.86492	0	1	1	No
IRAK1	0.0439944	0	0.86492	0	1	1	No
AFF3	0.0526051	0	0.86492	0	1	1	No
HDGF	0.269623	0	0.86492	0	1	1	Yes
CCNH	0.269921	0	0.86492	0	1	1	No
MNAT1	0.548528	0	0.934039	0	1	1	No
UBE2E1	0.0443413	0	0.86492	0	1	1	No
AGFG1	0.548924	0	0.934164	0	1	1	No
GTF2A2	0.0490064	0	0.86492	0	1	1	No
RBM5	0.0933477	0	0.86492	0	1	1	No
ARFIP2	0.226301	0	0.946463	0	1	1	No
NUBP1	0.0882867	0	0.86492	0	1	1	No
SUB1	0.136946	0	0.86492	0	1	1	Yes
PMS1	0.269276	0	0.86492	0	1	1	No
PRKAG1	0.318581	0	0.86492	0	1	1	No
AK2	0.0513009	0	0.86492	0	1	1	No
DRG2	0.0490064	0	0.86492	0	1	1	No
AFDN	1.45501	0	1.10324	0	1	1	Yes
CASP7	0.181337	0	0.86492	0	1	1	No
CASP9	0.0886826	0	0.86492	0	1	1	No
CDH4	0.04289	0	0.86492	0	1	1	No
ATP5ME	0.175537	0	0.86492	0	1	1	No
BCAR1	0.239009	0	0.86492	0	1	1	No
PPP4C	0.416643	0	0.874874	0	1	1	No
GABARAPL2	0.0438171	0	0.86492	0	1	1	No
RAB5B	0.0900264	0	0.86492	0	1	1	No
RAP2B	0.0439944	0	0.86492	0	1	1	No
PSME3	1.68212	0	1.1204	0	1	1	Yes
MAGOH	0.370326	0	0.86492	0	1	1	No
RHOA	0.265833	0	0.86492	0	1	1	No
B2M	0.0450132	0	0.86492	0	1	1	No
PPP1CB	3.21069	0	1.06769	0	1	1	Yes
RPS29	0.230294	0	0.86492	0	1	1	Yes
LSM6	0.588204	0	0.950522	0	1	1	No
TBPL1	0.35791	0	0.86492	0	1	1	No
RAB11A	0.191432	0	0.86492	0	1	1	No
GNAS	0.0900264	0	0.86492	0	1	1	Yes
GNAI1	0.185904	0	0.86492	0	1	1	Yes
SUMO1	0.512197	0	0.86492	0	1	1	Yes
DYNLT1	0.0439454	0	0.86492	0	1	1	No
GNG5	0.0513009	0	0.86492	0	1	1	No
PPP2CA	0.131983	0	0.86492	0	1	1	Yes
CSNK2B	0.367112	0	0.967818	0	1	1	No
CSNK2A1	1.58043	0	1.08726	0	1	1	Yes
HBA1	0.133844	0	0.86492	0	1	1	No
HBA2	0.133844	0	0.86492	0	1	1	No
IGBP1	0.308903	0	0.86492	0	1	1	No
RBM6	0.0980129	0	0.86492	0	1	1	No
RPP38	0.0930008	0	0.86492	0	1	1	No
RPP30	0.36302	0	0.86492	0	1	1	No
IFI35	0.176276	0	0.86492	0	1	1	No
MRPS25	0.0879032	0	0.86492	0	1	1	No
MRPS10	0.04289	0	0.86492	0	1	1	No
MRPS21	0.04289	0	0.86492	0	1	1	No
SARNP	0.445289	0	1.1069	0	1	1	Yes
CBX1	0.0439454	0	0.86492	0	1	1	Yes
ARF5	0.599706	0	0.86492	0	1	1	Yes
H3-3A	1.36501	0	1.02796	0	1	1	No
H3-3B	1.36501	0	1.02796	0	1	1	No
FOXK1	0.0439454	0	0.86492	0	1	1	No
CCZ1B	0.0438171	0	0.86492	0	1	1	No
XIAP	0.0933477	0	0.86492	0	1	1	No
ARHGAP4	0.367538	0	0.86492	0	1	1	No
RBM10	0.269227	0	0.86492	0	1	1	Yes
PPP2R2B	0.142354	0	0.86492	0	1	1	Yes
GTF2B	0.0933477	0	0.86492	0	1	1	No
NFKB2	0.949992	0	1.12083	0	1	1	No
FKBP3	0.0933477	0	0.86492	0	1	1	No
SRSF2	0.0438171	0	0.86492	0	1	1	Yes
RELB	0.136946	0	0.86492	0	1	1	No
HMGCS1	1.57767	0	1.11019	0	1	1	No
DR1	0.0490064	0	0.86492	0	1	1	No
OTUD4	0.0490064	0	0.86492	0	1	1	Yes
CDR2	0.0443413	0	0.86492	0	1	1	No
COL4A3	0.0454543	0	0.86492	0	1	1	No
OCRL	0.0443413	0	0.86492	0	1	1	No
OGDH	0.22387	0	0.86492	0	1	1	No
KIF23	0.230343	0	0.86492	0	1	1	No
PPARD	0.0439944	0	0.86492	0	1	1	No
ZNF92	0.3842	0	0.86492	0	1	1	No
OCA2	0.0439454	0	0.86492	0	1	1	No
TLE3	0.0439944	0	0.86492	0	1	1	No
DNM1	0.0450132	0	0.86492	0	1	1	No
CLC	0.0439944	0	0.86492	0	1	1	No
SRSF11	0.588204	0	0.950522	0	1	1	Yes
PTPN11	0.0878908	0	0.86492	0	1	1	Yes
PPP2R3A	0.0535282	0	0.86492	0	1	1	No
GFPT1	0.229898	0	0.86492	0	1	1	No
RING1	0.181337	0	0.86492	0	1	1	No
RAD51	0.0450132	0	0.86492	0	1	1	No
KHDRBS1	0.0876343	0	0.86492	0	1	1	Yes
KLC1	1.45564	0	1.12379	0	1	1	Yes
AHNAK	0.0952953	0	0.86492	0	1	1	Yes
ZNF763	0.0443413	0	0.86492	0	1	1	No
TBC1D8B	0.0535282	0	0.86492	0	1	1	No
ELP6	0.406867	0	0.872773	0	1	1	No
AP1B1	1.67042	0	1.11504	0	1	1	Yes
CPSF1	1.04418	0	1.06025	0	1	1	No
BST2	0.0526051	0	0.86492	0	1	1	No
TWF1	0.0980129	0	0.86492	0	1	1	No
AKAP13	0.0443413	0	0.86492	0	1	1	No
BPTF	0.137342	0	0.86492	0	1	1	Yes
CDC20	0.0490064	0	0.86492	0	1	1	No
GRSF1	0.14648	0	0.86492	0	1	1	No
SFSWAP	0.0868354	0	0.86492	0	1	1	No
TP53BP1	0.31863	0	0.86492	0	1	1	Yes
TAF10	0.587857	0	0.950419	0	1	1	No
ABR	0.136946	0	0.86492	0	1	1	No
NPRL3	0.0439944	0	0.86492	0	1	1	No
NFX1	0.0886826	0	0.86492	0	1	1	No
CSTF3	0.274239	0	0.86492	0	1	1	No
TIAM1	0.0454543	0	0.86492	0	1	1	No
STRN3	0.0879888	0	0.86492	0	1	1	No
CDC16	0.589584	0	1.09266	0	1	1	No
PRKAA1	0.0439944	0	0.86492	0	1	1	No
STK3	0.102602	0	0.86492	0	1	1	No
CBLB	0.186695	0	0.86492	0	1	1	No
SRSF5	0.273341	0	0.937635	0	1	1	Yes
SGCG	0.0443413	0	0.86492	0	1	1	No
PPIL2	0.136946	0	0.86492	0	1	1	No
PPP2R5C	0.269129	0	0.86492	0	1	1	No
PDCL	0.319302	0	0.956606	0	1	1	No
MYO7A	0.0439454	0	0.86492	0	1	1	No
ORC2	0.0490064	0	0.86492	0	1	1	Yes
XRCC4	0.186002	0	0.86492	0	1	1	No
MYO9B	0.0878908	0	0.86492	0	1	1	No
NFATC2	0.417612	0	0.865724	0	1	1	No
MTM1	0.196026	0	0.86492	0	1	1	No
CAMK2G	1.8029	0	1.11968	0	1	1	No
NAE1	1.32964	0	1.12239	0	1	1	No
SNW1	0.592869	0	0.951903	0	1	1	Yes
DGKZ	0.0879398	0	0.86492	0	1	1	No
STIM1	2.8036	0	1.05228	0	1	1	No
MTMR2	0.0490064	0	0.86492	0	1	1	No
THOC5	0.0883357	0	0.86492	0	1	1	No
ITGA9	0.0490064	0	0.86492	0	1	1	No
GTF2H2	0.323642	0	0.86492	0	1	1	No
GTF2H3	0.0930008	0	0.86492	0	1	1	No
IDI1	0.0872313	0	0.86492	0	1	1	No
CDK13	0.265256	0	0.86492	0	1	1	Yes
URB2	0.13229	0	0.86492	0	1	1	No
SCRIB	0.0439944	0	0.86492	0	1	1	Yes
POLA2	1.17601	0	1.07862	0	1	1	No
TFDP1	0.0439454	0	0.86492	0	1	1	No
WRN	0.0439454	0	0.86492	0	1	1	No
ZMYM3	0.0868354	0	0.86492	0	1	1	No
EIF4A2	0.466739	0	0.86492	0	1	1	Yes
FKBP8	0.0513009	0	0.86492	0	1	1	No
FAM50A	1.13251	0	1.07173	0	1	1	No
CAPRIN1	0.761769	0	1.12379	0	1	1	Yes
BECN1	0.0439454	0	0.86492	0	1	1	No
ZNF460	0.0490064	0	0.86492	0	1	1	No
PLS1	0.705302	0	0.86492	0	1	1	Yes
KANK1	0.0980594	0	0.86492	0	1	1	No
GINS1	0.132281	0	0.86492	0	1	1	No
USP10	0.720881	0	0.99252	0	1	1	No
PTPRCAP	0.04289	0	0.86492	0	1	1	No
CASP8	0.0490064	0	0.86492	0	1	1	No
NAA30	0.0490064	0	0.86492	0	1	1	No
MEF2D	0.627533	0	0.962558	0	1	1	No
ZNF638	0.132628	0	0.86492	0	1	1	Yes
NR1D2	0.04289	0	0.86492	0	1	1	No
PSME4	0.0450132	0	0.86492	0	1	1	No
SLMAP	0.0535282	0	0.86492	0	1	1	No
GAPVD1	0.362496	0	0.86492	0	1	1	No
UBXN2B	0.0526051	0	0.86492	0	1	1	No
SART3	4.71394	0	1.03882	0	1	1	Yes
NCAPD2	0.226301	0	0.946463	0	1	1	No
R3HDM1	0.136995	0	0.86492	0	1	1	No
SETDB1	0.0439944	0	0.86492	0	1	1	No
MLC1	0.0535282	0	0.86492	0	1	1	No
POLD3	0.681205	0	0.98202	0	1	1	No
ACAP2	0.362179	0	0.86492	0	1	1	No
ZNF146	0.0454543	0	0.86492	0	1	1	No
EEA1	0.04289	0	0.86492	0	1	1	No
EBP	0.110224	0	0.86492	0	1	1	No
PLEC	0.0490064	0	0.86492	0	1	1	Yes
PPP2R5A	0.0439944	0	0.86492	0	1	1	No
PPA1	0.138014	0	0.86492	0	1	1	Yes
RABEP1	0.0879888	0	0.86492	0	1	1	No
RAB35	0.131451	0	0.86492	0	1	1	Yes
RNPS1	0.137342	0	0.86492	0	1	1	Yes
RBBP5	0.225233	0	0.86492	0	1	1	No
RALBP1	0.181634	0	0.86492	0	1	1	No
RSU1	0.0490064	0	0.86492	0	1	1	No
SF3B4	0.6825	0	1.05589	0	1	1	Yes
SF3A2	0.548875	0	0.934149	0	1	1	Yes
SEC23B	1.24684	0	1.10444	0	1	1	No
SKIV2L	0.132281	0	0.86492	0	1	1	No
TAF5	1.6363	0	1.11361	0	1	1	No
TAF7	0.0930008	0	0.86492	0	1	1	No
TERF2	0.0443413	0	0.86492	0	1	1	No
NCOA2	0.131934	0	0.86492	0	1	1	No
TRIP11	0.132281	0	0.86492	0	1	1	No
JMJD1C	0.0443413	0	0.86492	0	1	1	Yes
NFKBIB	0.274239	0	0.86492	0	1	1	No
TSC22D1	0.137293	0	0.86492	0	1	1	No
NAB2	0.0439454	0	0.86492	0	1	1	No
MYLK	0.0450132	0	0.86492	0	1	1	Yes
HERC1	0.0443413	0	0.86492	0	1	1	No
SMAD2	0.0490064	0	0.86492	0	1	1	No
CCDC6	0.0883357	0	0.86492	0	1	1	No
E2F4	0.181288	0	0.86492	0	1	1	No
TAF9	0.131983	0	0.86492	0	1	1	No
CPSF6	1.13202	0	1.07294	0	1	1	Yes
NRF1	0.0490064	0	0.86492	0	1	1	No
IFI16	1.76858	0	1.11891	0	1	1	Yes
DECR1	0.0450132	0	0.86492	0	1	1	No
NDUFA5	0.0450132	0	0.86492	0	1	1	No
HADH	0.0438171	0	0.86492	0	1	1	No
UGP2	0.455576	0	0.896452	0	1	1	No
DPY19L1	0.04289	0	0.86492	0	1	1	No
EDRF1	0.0454543	0	0.86492	0	1	1	No
POM121L1P	0.0439944	0	0.86492	0	1	1	No
RABL6	0.955493	0	1.04629	0	1	1	No
TUBB8	1.74423	0	0.868115	0	NA	NA	Yes
HYDIN	0.0439454	0	0.86492	0	1	1	No
CBWD6	0.104829	0	0.86492	0	1	1	No
PAN2	0.450581	0	0.980937	0	1	1	No
CEP55	0.0969464	0	0.86492	0	1	1	No
PARP10	0.450782	0	0.997958	0	1	1	No
ARHGAP15	0.230294	0	0.86492	0	1	1	No
ZC3H12A	0.0443413	0	0.86492	0	1	1	No
FLG2	0.0450132	0	0.86492	0	1	1	Yes
WDR44	0.323344	0	0.86492	0	1	1	No
PCID2	0.0438171	0	0.86492	0	1	1	No
UBE2NL	0.0439944	0	0.86492	0	1	1	No
PPP4R3B	0.0980129	0	0.86492	0	1	1	No
TTC39A	0.0443413	0	0.86492	0	1	1	No
NOL9	0.370029	0	1.04167	0	1	1	No
TMEM63B	0.0526051	0	0.86492	0	1	1	No
CAMSAP1	0.366532	0	0.96761	0	1	1	No
KPRP	0.0438171	0	0.86492	0	1	1	No
RBM26	0.906389	0	1.03765	0	1	1	Yes
CEP162	0.0439454	0	0.86492	0	1	1	No
RNASEH2B	0.0879398	0	0.86492	0	1	1	No
THEMIS2	0.0929518	0	0.86492	0	1	1	No
PRR14L	0.04289	0	0.86492	0	1	1	No
LIN9	0.0929518	0	0.86492	0	1	1	No
CEP350	0.106133	0	0.86492	0	1	1	No
FAM78B	0.0443413	0	0.86492	0	1	1	No
RPRD2	0.1863	0	0.86492	0	1	1	Yes
RNF20	0.0933477	0	0.86492	0	1	1	No
MYSM1	0.0439454	0	0.86492	0	1	1	No
FOCAD	0.142007	0	0.86492	0	1	1	No
RSBN1	0.0438171	0	0.86492	0	1	1	No
SAMD13	0.04289	0	0.86492	0	1	1	No
ECPAS	0.228843	0	0.86492	0	1	1	No
KIAA1614	0.0443413	0	0.86492	0	1	1	No
DENND4C	0.230966	0	0.86492	0	1	1	No
ANO1	0.0490064	0	0.86492	0	1	1	No
FAM90A2P	0.0535282	0	0.86492	0	1	1	No
FAM91A1	2.6165	0	1.0696	0	1	1	No
MAP1S	0.0490064	0	0.86492	0	1	1	No
HGSNAT	0.139836	0	0.86492	0	1	1	No
ARID2	0.0965995	0	0.86492	0	1	1	No
SPTY2D1	0.131234	0	0.86492	0	1	1	No
ZFYVE26	0.0454543	0	0.86492	0	1	1	No
INTS3	0.0490064	0	0.86492	0	1	1	No
ARHGAP17	0.0930008	0	0.86492	0	1	1	No
CWF19L1	0.318581	0	0.86492	0	1	1	No
VIRMA	0.0930008	0	0.86492	0	1	1	No
SPECC1L	0.0439944	0	0.86492	0	1	1	No
ANKRD40	0.136946	0	0.86492	0	1	1	No
UHRF1BP1	0.137689	0	0.86492	0	1	1	No
CARMIL2	0.0438171	0	0.86492	0	1	1	No
ELP2	0.313916	0	0.86492	0	1	1	No
TWF2	1.18516	0	1.11819	0	1	1	No
PPP4R3A	1.27879	0	1.08766	0	1	1	Yes
RCSD1	0.140903	0	0.86492	0	1	1	No
CAPN13	0.0439944	0	0.86492	0	1	1	No
REEP3	0.04289	0	0.86492	0	1	1	No
PRPF40B	0.0882867	0	0.86492	0	1	1	No
PPP1R18	0.688511	0	1.06676	0	1	1	No
STEAP1B	0.0450132	0	0.86492	0	1	1	No
ZCCHC8	1.84789	0	1.1209	0	1	1	No
DHX57	0.0980129	0	0.86492	0	1	1	No
CDC73	0.686613	0	0.980191	0	1	1	Yes
PMF1	0.185963	0	0.86492	0	1	1	No
TAF2	0.455576	0	0.896452	0	1	1	No
TTC41P	0.0439454	0	0.86492	0	1	1	No
SFXN4	0.04289	0	0.86492	0	1	1	No
RSBN1L	0.0490064	0	0.86492	0	1	1	No
PPIP5K1	0.175978	0	0.86492	0	1	1	No
BORA	0.0450132	0	0.86492	0	1	1	No
FBXO38	0.0443413	0	0.86492	0	1	1	No
KCNIP4	0.0490064	0	0.86492	0	1	1	No
ARMH1	0.0566956	0	0.86492	0	1	1	No
MIDEAS	0.0443413	0	0.86492	0	1	1	No
ZC3H14	0.0490064	0	0.86492	0	1	1	Yes
CNST	0.0930008	0	0.86492	0	1	1	No
BLOC1S2	0.0439944	0	0.86492	0	1	1	No
ZBED9	0.0443413	0	0.86492	0	1	1	No
RICTOR	0.0929518	0	0.86492	0	1	1	No
CWC27	0.646639	0	0.958683	0	1	1	No
ATF7IP	0.0439944	0	0.86492	0	1	1	No
PACS1	0.225629	0	0.86492	0	1	1	No
RAB11FIP1	0.0439454	0	0.86492	0	1	1	No
GIGYF2	0.680051	0	1.06347	0	1	1	Yes
ZNF782	0.0443413	0	0.86492	0	1	1	No
ZFP2	0.0892714	0	0.86492	0	1	1	No
CCDC81	0.0490064	0	0.86492	0	1	1	No
ZNF836	0.04289	0	0.86492	0	1	1	No
WDR87	0.0438171	0	0.86492	0	1	1	No
DNAH12	0.0438171	0	0.86492	0	1	1	No
Q6ZRN7	0.0490064	0	0.86492	0	1	1	No
RINL	0.0439944	0	0.86492	0	1	1	No
NBEAL1	0.0929518	0	0.86492	0	1	1	No
WDFY4	0.0438171	0	0.86492	0	1	1	No
ANKRD13D	0.0490064	0	0.86492	0	1	1	No
CFAP47	0.0878908	0	0.86492	0	1	1	No
ARHGAP27	0.0879398	0	0.86492	0	1	1	No
FRMD7	0.0443413	0	0.86492	0	1	1	No
GTF2H5	0.0879398	0	0.86492	0	1	1	No
XIRP1	0.0535282	0	0.86492	0	1	1	No
USP34	0.0929518	0	0.86492	0	1	1	No
RAPH1	0.133024	0	0.86492	0	1	1	No
USP53	0.0513009	0	0.86492	0	1	1	No
USP45	0.0443413	0	0.86492	0	1	1	No
SSH2	0.0490064	0	0.86492	0	1	1	No
ASXL2	0.0490064	0	0.86492	0	1	1	No
SUPT6H	0.0965505	0	0.86492	0	1	1	No
SND1	0.362179	0	0.86492	0	1	1	Yes
DDX46	3.40082	0	1.05801	0	1	1	Yes
RUFY3	0.04289	0	0.86492	0	1	1	No
MEPCE	0.905778	0	1.09852	0	1	1	No
CENPQ	0.0490064	0	0.86492	0	1	1	No
RSRC2	0.225629	0	0.86492	0	1	1	No
RRAGA	0.0439454	0	0.86492	0	1	1	No
RAB11FIP2	0.0883357	0	0.86492	0	1	1	No
KDM3B	1.71844	0	1.11609	0	1	1	Yes
MICAL3	0.0933477	0	0.86492	0	1	1	No
TRAPPC11	0.0883357	0	0.86492	0	1	1	No
KANSL1	0.132281	0	0.86492	0	1	1	No
DENND4A	0.0490064	0	0.86492	0	1	1	No
TMPRSS9	0.0439944	0	0.86492	0	1	1	No
SZRD1	0.0439944	0	0.86492	0	1	1	No
HDGFL2	0.269227	0	0.86492	0	1	1	Yes
BRAP	0.0443413	0	0.86492	0	1	1	No
R3HCC1L	0.0879398	0	0.86492	0	1	1	No
IRF2BP2	0.0933477	0	0.86492	0	1	1	No
APBB1IP	0.637308	0	0.959549	0	1	1	No
CAMKMT	0.0454543	0	0.86492	0	1	1	No
RBBP6	0.23069	0	0.86492	0	1	1	Yes
ARHGAP30	0.195237	0	0.86492	0	1	1	No
KRT77	0.0439454	0	0.86492	0	1	1	Yes
CNTRL	0.100641	0	0.86492	0	1	1	No
TAF8	0.274635	0	0.86492	0	1	1	No
TRAPPC6B	0.0443413	0	0.86492	0	1	1	No
MYPN	0.0439944	0	0.86492	0	1	1	No
TADA2B	0.274635	0	0.86492	0	1	1	No
PRUNE1	0.0933477	0	0.86492	0	1	1	No
TTC6	0.04289	0	0.86492	0	1	1	No
PABPN1	0.0438171	0	0.86492	0	1	1	Yes
TLK2	0.454833	0	0.86492	0	1	1	No
ABCA12	0.0439454	0	0.86492	0	1	1	No
ABCA13	0.310016	0	0.86492	0	1	1	No
FJX1	0.0929518	0	0.86492	0	1	1	No
PARG	0.274288	0	0.86492	0	1	1	No
CCDC25	0.402251	0	0.87009	0	1	1	No
TTC30A	0.0443413	0	0.86492	0	1	1	No
RALGAPB	0.0933477	0	0.86492	0	1	1	No
PROSER1	0.0443413	0	0.86492	0	1	1	No
DDX42	2.431	0	1.10808	0	1	1	Yes
VRK2	0.0450132	0	0.86492	0	1	1	No
ZGRF1	1.03502	0	1.05872	0	1	1	No
PTOV1	0.0443413	0	0.86492	0	1	1	No
ZNF573	0.0566956	0	0.86492	0	1	1	No
C2CD5	0.0878908	0	0.86492	0	1	1	No
ERC1	0.147019	0	0.86492	0	1	1	No
CRLF3	0.0929518	0	0.86492	0	1	1	No
ARMC8	0.220568	0	0.86492	0	1	1	No
WDR75	0.0883357	0	0.86492	0	1	1	No
CCDC60	0.0454543	0	0.86492	0	1	1	No
DENND6A	0.0490064	0	0.86492	0	1	1	No
UBR1	0.181683	0	0.86492	0	1	1	No
BBS7	0.0535282	0	0.86492	0	1	1	No
SUGP1	0.411928	0	0.874459	0	1	1	No
WWC1	0.0443413	0	0.86492	0	1	1	No
CCAR1	1.22746	0	1.11941	0	1	1	No
GPALPP1	0.0879398	0	0.86492	0	1	1	No
PARP9	0.326893	0	0.958428	0	1	1	No
RBM12B	0.0490064	0	0.86492	0	1	1	No
IFT20	0.0929518	0	0.86492	0	1	1	No
RAVER1	0.176862	0	0.86492	0	1	1	No
SMAP1	0.323295	0	0.86492	0	1	1	No
GSPT2	0.196026	0	0.86492	0	1	1	No
TRIM22	0.2793	0	0.86492	0	1	1	No
PHACTR4	0.137293	0	0.86492	0	1	1	No
CHPF	0.0886826	0	0.86492	0	1	1	No
ALDH16A1	0.0443413	0	0.86492	0	1	1	No
TAF1L	0.179836	0	0.86492	0	1	1	No
SPICE1	0.140508	0	0.86492	0	1	1	No
CEND1	0.0443413	0	0.86492	0	1	1	No
VPS52	0.0867071	0	0.86492	0	1	1	No
CMTR1	0.64232	0	0.960885	0	1	1	No
CRYBG2	0.0443413	0	0.86492	0	1	1	No
INTS1	1.04343	0	1.06075	0	1	1	No
ASCC3	0.230343	0	0.86492	0	1	1	No
FNBP4	0.862492	0	1.02903	0	1	1	No
D2HGDH	0.0490064	0	0.86492	0	1	1	No
TMEM151A	0.04289	0	0.86492	0	1	1	No
SPEM1	0.0890076	0	0.86492	0	1	1	No
CHCHD4	0.0883357	0	0.86492	0	1	1	No
OGFOD1	0.406916	0	0.876197	0	1	1	No
TAB3	0.518109	0	1.01674	0	1	1	No
RPP25L	0.0439454	0	0.86492	0	1	1	No
CPSF7	0.406174	0	0.872542	0	1	1	Yes
C1orf52	0.631753	0	0.965218	0	1	1	No
CEP120	0.0879398	0	0.86492	0	1	1	No
ABTB2	0.0454543	0	0.86492	0	1	1	No
C1orf127	0.0490064	0	0.86492	0	1	1	No
MLKL	0.0879398	0	0.86492	0	1	1	No
ANKRD52	0.132281	0	0.86492	0	1	1	No
ZFP62	0.0450132	0	0.86492	0	1	1	No
NHLRC2	0.724803	0	0.994721	0	1	1	No
TTC13	0.0566956	0	0.86492	0	1	1	No
SPC24	0.469754	0	0.88673	0	1	1	No
NFATC2IP	0.0929518	0	0.86492	0	1	1	No
DYNC2H1	0.0566956	0	0.86492	0	1	1	No
SMG8	0.817408	0	1.01501	0	1	1	No
RNF214	0.176622	0	0.86492	0	1	1	No
LSM14A	0.13172	0	0.86492	0	1	1	Yes
EHBP1	0.593216	0	0.950549	0	1	1	No
PSD4	0.04289	0	0.86492	0	1	1	No
DDHD1	0.176178	0	0.86492	0	1	1	No
SHCBP1	0.0490064	0	0.86492	0	1	1	No
SUPT20H	0.0443413	0	0.86492	0	1	1	No
PDZD8	0.0490064	0	0.86492	0	1	1	No
VPS37A	0.0933477	0	0.86492	0	1	1	No
ZMIZ2	0.0443413	0	0.86492	0	1	1	No
BOD1L1	3.74043	0	0.87939	0	1	1	Yes
NUP37	0.31863	0	0.86492	0	1	1	No
NUP35	0.17793	0	0.86492	0	1	1	No
TET1	0.095118	0	0.86492	0	1	1	No
OR1B1	0.0526051	0	0.86492	0	1	1	No
NCOA7	0.499966	0	0.910379	0	1	1	No
THOC2	0.26888	0	0.86492	0	1	1	Yes
KLHDC4	0.0439944	0	0.86492	0	1	1	No
UBA3	0.677233	0	0.975844	0	1	1	No
SLC25A40	0.0443413	0	0.86492	0	1	1	No
CIP2A	0.0454543	0	0.86492	0	1	1	No
GRIN3A	0.0526051	0	0.86492	0	1	1	No
DNAH3	0.0535282	0	0.86492	0	1	1	No
DTX3L	1.0518	0	1.11821	0	1	1	No
ELP5	0.605078	0	1.03515	0	1	1	No
DNAH5	0.0879888	0	0.86492	0	1	1	No
DYNLRB2	0.137293	0	0.86492	0	1	1	No
FNIP1	0.176276	0	0.86492	0	1	1	No
NPRL2	0.0490064	0	0.86492	0	1	1	No
SMAP2	0.451583	0	1.00245	0	1	1	No
ZC3H15	0.132281	0	0.86492	0	1	1	Yes
CCDC12	0.132281	0	0.86492	0	1	1	No
HDAC7	0.0513009	0	0.86492	0	1	1	No
CACTIN	0.407312	0	0.871763	0	1	1	No
CHMP7	0.269623	0	0.86492	0	1	1	No
BLNK	2.20533	0	1.08548	0	1	1	No
LEO1	0.0490064	0	0.86492	0	1	1	No
SNRNP27	0.0439944	0	0.86492	0	1	1	No
TRAPPC12	0.0490064	0	0.86492	0	1	1	No
UBLCP1	0.535279	0	1.10358	0	1	1	No
RASSF5	0.142354	0	0.86492	0	1	1	No
GAB3	0.0933477	0	0.86492	0	1	1	No
PRPF31	0.601252	0	1.03905	0	1	1	Yes
PALLD	0.142354	0	0.86492	0	1	1	No
SREK1	0.0443413	0	0.86492	0	1	1	Yes
CASKIN2	0.0526051	0	0.86492	0	1	1	No
PSPC1	3.81381	0	1.03933	0	1	1	Yes
MADD	0.0490064	0	0.86492	0	1	1	No
SYNE2	0.0443413	0	0.86492	0	1	1	No
KAT6B	0.0450132	0	0.86492	0	1	1	No
GBF1	0.354126	0	0.86492	0	1	1	No
SMG7	0.0883443	0	0.86492	0	1	1	No
RTF1	0.548875	0	0.934149	0	1	1	No
PHF3	0.358257	0	0.86492	0	1	1	Yes
MAML1	0.0490064	0	0.86492	0	1	1	No
ARHGAP45	0.0879398	0	0.86492	0	1	1	No
DHX38	0.676491	0	0.98005	0	1	1	No
ANKS1A	0.137293	0	0.86492	0	1	1	No
AKAP1	0.269227	0	0.86492	0	1	1	No
PRCC	1.60228	0	1.11053	0	1	1	No
ARPC1A	0.808078	0	1.01591	0	1	1	No
GTF2H4	0.181288	0	0.86492	0	1	1	No
HDAC2	1.89109	0	1.12196	0	1	1	Yes
SYMPK	0.0443413	0	0.86492	0	1	1	No
TANK	0.473518	0	1.06088	0	1	1	No
OSTF1	0.0929518	0	0.86492	0	1	1	No
ERCC4	0.318234	0	0.86492	0	1	1	No
GPKOW	2.41076	0	1.11754	0	1	1	No
TNPO1	0.191809	0	0.86492	0	1	1	No
EMG1	0.132628	0	0.86492	0	1	1	No
CLP1	0.318283	0	0.86492	0	1	1	No
USP9X	0.13504	0	0.86492	0	1	1	Yes
MED12	0.0513009	0	0.86492	0	1	1	No
P2RX5	0.04289	0	0.86492	0	1	1	No
BORCS5	0.31863	0	0.86492	0	1	1	No
L3MBTL2	0.0443413	0	0.86492	0	1	1	No
PSMG2	0.0883357	0	0.86492	0	1	1	No
MRTFA	0.0439944	0	0.86492	0	1	1	No
FUBP1	0.778822	0	1.00791	0	1	1	Yes
BORCS7	0.186349	0	0.86492	0	1	1	No
ARL8A	0.0450132	0	0.86492	0	1	1	No
TADA1	0.136946	0	0.86492	0	1	1	No
ISOC1	0.0443413	0	0.86492	0	1	1	No
HAUS1	0.396724	0	1.04997	0	1	1	No
LRRC58	0.0882867	0	0.86492	0	1	1	No
GPRASP2	0.0940196	0	0.86492	0	1	1	No
REPS1	0.421704	0	0.86492	0	1	1	No
MSI2	0.0892714	0	0.86492	0	1	1	No
SNRNP40	1.5001	0	1.10571	0	1	1	Yes
ATG4C	0.379103	0	0.86492	0	1	1	No
ZBTB10	0.0438171	0	0.86492	0	1	1	No
IQCD	0.0490064	0	0.86492	0	1	1	No
SPDL1	0.32219	0	0.952895	0	1	1	No
ELP4	1.13673	0	1.07371	0	1	1	No
SIRT1	0.0439944	0	0.86492	0	1	1	No
GNPNAT1	0.181288	0	0.86492	0	1	1	No
DAZAP1	0.0439944	0	0.86492	0	1	1	Yes
SAAL1	0.0490064	0	0.86492	0	1	1	No
SGF29	0.225282	0	0.86492	0	1	1	No
NRBF2	0.273892	0	0.86492	0	1	1	No
BORCS8	0.0443413	0	0.86492	0	1	1	No
SIPA1	0.0443413	0	0.86492	0	1	1	No
BICD1	0.0490064	0	0.86492	0	1	1	No
MED8	0.0930008	0	0.86492	0	1	1	No
CFAP36	0.0439944	0	0.86492	0	1	1	No
RNF185	0.0438171	0	0.86492	0	1	1	No
TOE1	0.0883357	0	0.86492	0	1	1	No
BORCS6	0.446246	0	0.888453	0	1	1	No
MASTL	1.7238	0	1.11696	0	1	1	No
LIN37	0.0929518	0	0.86492	0	1	1	No
RBM17	3.05113	0	1.04209	0	1	1	Yes
LRCH3	0.0930008	0	0.86492	0	1	1	No
NSL1	0.46742	0	0.901271	0	1	1	No
THOC3	0.0490064	0	0.86492	0	1	1	Yes
ABCC11	0.0443413	0	0.86492	0	1	1	No
ZFYVE19	0.0490064	0	0.86492	0	1	1	No
CNDP2	0.0439944	0	0.86492	0	1	1	No
ZFR	0.0443413	0	0.86492	0	1	1	Yes
ART5	0.0490064	0	0.86492	0	1	1	No
CAPNS2	0.0490064	0	0.86492	0	1	1	No
EP400	0.0490064	0	0.86492	0	1	1	No
SNX22	0.0490064	0	0.86492	0	1	1	No
CNOT6L	0.546886	0	1.01211	0	1	1	No
ZSCAN31	0.04289	0	0.86492	0	1	1	No
PRRC1	0.176622	0	0.86492	0	1	1	No
CCDC138	0.0450132	0	0.86492	0	1	1	No
NOL4L	0.0535282	0	0.86492	0	1	1	No
DOCK7	0.131885	0	0.86492	0	1	1	No
ZNF830	0.225233	0	0.86492	0	1	1	No
FRMD6	0.0443413	0	0.86492	0	1	1	No
ARAP1	0.139637	0	0.86492	0	1	1	No
IPO9	0.0893545	0	0.86492	0	1	1	No
GNRHR2	0.0490064	0	0.86492	0	1	1	No
CASD1	0.0535282	0	0.86492	0	1	1	No
PUS7	0.0930008	0	0.86492	0	1	1	No
TRAPPC9	0.455576	0	0.896452	0	1	1	No
SMG1	0.631505	0	0.96243	0	1	1	No
PPP1R10	0.132232	0	0.86492	0	1	1	Yes
MTMR9	0.132281	0	0.86492	0	1	1	No
NACC1	0.0929518	0	0.86492	0	1	1	No
PASK	0.230245	0	0.86492	0	1	1	No
MED15	0.141958	0	0.86492	0	1	1	No
NUDCD1	0.0490064	0	0.86492	0	1	1	No
ERBIN	0.960131	0	1.10866	0	1	1	Yes
TRIB1	0.0439454	0	0.86492	0	1	1	No
HMCN1	0.136995	0	0.86492	0	1	1	No
WRNIP1	0.0439454	0	0.86492	0	1	1	No
CCNL2	0.1863	0	0.86492	0	1	1	No
KCTD15	0.0490064	0	0.86492	0	1	1	No
TMEM209	0.0535282	0	0.86492	0	1	1	No
ZNF607	0.157208	0	0.86492	0	1	1	No
SIN3A	0.637259	0	0.965975	0	1	1	Yes
OSBPL9	0.318581	0	0.86492	0	1	1	No
INTS14	0.0980129	0	0.86492	0	1	1	No
SECISBP2	0.0450132	0	0.86492	0	1	1	No
EYA3	0.407276	0	0.968527	0	1	1	No
SLC38A3	0.0490064	0	0.86492	0	1	1	No
RGPD5	1.04545	0	0.86492	0	1	1	Yes
RGPD6	1.04545	0	0.86492	0	1	1	Yes
DOK1	0.04289	0	0.86492	0	1	1	No
MTR	0.188319	0	0.86492	0	1	1	No
NAPG	0.495924	0	1.01664	0	1	1	No
TSG101	0.0443413	0	0.86492	0	1	1	No
CPNE1	0.181288	0	0.86492	0	1	1	No
HAUS7	0.314983	0	0.952356	0	1	1	No
BAG1	1.13785	0	1.11607	0	1	1	No
RNF5	0.04289	0	0.86492	0	1	1	No
SH3GL1	0.641826	0	0.966437	0	1	1	No
SH3GL2	0.0438171	0	0.86492	0	1	1	No
PAIP2	0.0490064	0	0.86492	0	1	1	No
ELAC2	0.0490064	0	0.86492	0	1	1	No
TRIR	1.40174	0	1.0993	0	1	1	No
TBL1Y	0.360106	0	0.86492	0	1	1	No
WDR77	0.279251	0	0.86492	0	1	1	Yes
VKORC1	0.0513009	0	0.86492	0	1	1	No
DPH2	0.0490064	0	0.86492	0	1	1	No
BUD13	0.0879398	0	0.86492	0	1	1	No
REEP2	0.0490064	0	0.86492	0	1	1	No
PAAF1	0.137293	0	0.86492	0	1	1	No
PYM1	0.230294	0	0.86492	0	1	1	No
GINS4	0.269574	0	0.86492	0	1	1	No
GINS3	0.269574	0	0.86492	0	1	1	No
CENPK	0.0490064	0	0.86492	0	1	1	No
TUBGCP2	0.181288	0	0.86492	0	1	1	No
UBAC1	0.0439454	0	0.86492	0	1	1	No
NAA11	0.0443413	0	0.86492	0	1	1	No
DIDO1	0.863066	0	1.09356	0	1	1	Yes
RBM42	0.0443413	0	0.86492	0	1	1	No
MCMBP	0.0439454	0	0.86492	0	1	1	No
LRRC1	0.0882867	0	0.86492	0	1	1	No
TBCD	0.181288	0	0.86492	0	1	1	No
ZSCAN5A	0.0443413	0	0.86492	0	1	1	No
POLR3C	0.0439454	0	0.86492	0	1	1	No
DDX23	1.72378	0	1.12038	0	1	1	Yes
WDR18	0.0450132	0	0.86492	0	1	1	Yes
NOC4L	0.0930008	0	0.86492	0	1	1	No
TMED9	0.0867071	0	0.86492	0	1	1	No
SPATA5L1	0.0526051	0	0.86492	0	1	1	No
HERC2P3	0.0439944	0	0.86492	0	1	1	No
TIPIN	0.0438171	0	0.86492	0	1	1	No
NUP85	0.269227	0	0.86492	0	1	1	No
ELOVL1	0.0513009	0	0.86492	0	1	1	No
RPAP1	0.134021	0	0.86492	0	1	1	No
SLC4A1AP	1.51034	0	1.12367	0	1	1	No
OSBPL11	0.274239	0	0.86492	0	1	1	No
CHMP4A	0.175567	0	0.86492	0	1	1	No
EIF2A	0.778822	0	1.00791	0	1	1	No
YTHDF1	0.13504	0	0.86492	0	1	1	Yes
BACH2	0.0490064	0	0.86492	0	1	1	No
OSBPL8	0.186002	0	0.86492	0	1	1	No
CRNKL1	0.176622	0	0.86492	0	1	1	No
IMPG2	0.0438171	0	0.86492	0	1	1	No
API5	0.186171	0	0.86492	0	1	1	Yes
DPY30	1.0386	0	1.11641	0	1	1	Yes
UNK	0.0439944	0	0.86492	0	1	1	No
FTO	0.142354	0	0.86492	0	1	1	No
TNKS1BP1	0.137342	0	0.86492	0	1	1	No
MTMR12	0.59793	0	0.951191	0	1	1	No
WDR61	0.45627	0	0.89187	0	1	1	No
PSME3IP1	0.818498	0	1.01914	0	1	1	No
COMMD4	0.0878908	0	0.86492	0	1	1	No
KLC2	0.681205	0	0.98202	0	1	1	No
ILKAP	2.32391	0	1.12195	0	1	1	No
SAP130	0.137342	0	0.86492	0	1	1	No
SIK2	0.0450132	0	0.86492	0	1	1	No
ANAPC1	0.226301	0	0.946463	0	1	1	No
NUCKS1	0.0980129	0	0.86492	0	1	1	No
ASCC2	0.0439944	0	0.86492	0	1	1	No
TSPAN10	0.150283	0	0.86492	0	1	1	No
SLK	0.912815	0	1.0963	0	1	1	Yes
PPIL3	0.0929518	0	0.86492	0	1	1	No
TAOK3	1.89541	0	1.12201	0	1	1	No
PPA2	0.0930008	0	0.86492	0	1	1	No
FOXP1	0.0883357	0	0.86492	0	1	1	No
NELFA	0.494856	0	0.913731	0	1	1	No
PTPN23	0.59252	0	1.09584	0	1	1	No
DSN1	0.783152	0	0.871303	0	1	1	No
MAP1LC3A	0.132281	0	0.86492	0	1	1	No
GOLPH3	0.362575	0	0.86492	0	1	1	No
OSBPL3	0.0963141	0	0.86492	0	1	1	No
CXorf56	0.220221	0	0.86492	0	1	1	No
TUT1	0.0490064	0	0.86492	0	1	1	No
SLA2	0.0439454	0	0.86492	0	1	1	No
DHX33	0.04289	0	0.86492	0	1	1	No
EPS8L2	0.0439454	0	0.86492	0	1	1	No
RANBP3	1.17606	0	1.07862	0	1	1	Yes
DOCK5	0.0454543	0	0.86492	0	1	1	No
WDR26	0.181288	0	0.86492	0	1	1	No
PHAX	0.680413	0	0.979464	0	1	1	No
CAAP1	0.0490064	0	0.86492	0	1	1	No
JPT2	0.540013	0	1.02652	0	1	1	Yes
MED20	0.0439454	0	0.86492	0	1	1	No
EHMT1	0.0929518	0	0.86492	0	1	1	No
VIPAS39	0.313569	0	0.86492	0	1	1	No
AGO3	0.652879	0	0.94941	0	1	1	No
CAB39L	0.0868844	0	0.86492	0	1	1	No
POLR1B	0.0490064	0	0.86492	0	1	1	No
PLEKHA5	0.0490064	0	0.86492	0	1	1	No
UPF2	0.137342	0	0.86492	0	1	1	No
MYG1	0.0439944	0	0.86492	0	1	1	No
TAF9B	0.137293	0	0.86492	0	1	1	No
EML4	1.12705	0	1.07254	0	1	1	No
GLOD4	0.132281	0	0.86492	0	1	1	No
METTL14	0.137293	0	0.86492	0	1	1	No
CWC22	0.0443413	0	0.86492	0	1	1	No
ZDBF2	0.04289	0	0.86492	0	1	1	No
CHD8	0.0879398	0	0.86492	0	1	1	Yes
PLXNA4	0.0454543	0	0.86492	0	1	1	No
XAB2	0.411928	0	0.874459	0	1	1	Yes
POLD4	0.0443413	0	0.86492	0	1	1	No
WDR6	0.0892714	0	0.86492	0	1	1	No
RAB18	0.04289	0	0.86492	0	1	1	No
MRPS30	0.0513009	0	0.86492	0	1	1	No
DYNLRB1	0.0879888	0	0.86492	0	1	1	No
ENY2	0.0930008	0	0.86492	0	1	1	No
DMAP1	0.185953	0	0.86492	0	1	1	No
UBN1	0.04289	0	0.86492	0	1	1	No
MED4	0.181288	0	0.86492	0	1	1	No
NXT2	0.0438171	0	0.86492	0	1	1	No
TIGAR	0.137293	0	0.86492	0	1	1	No
IFT46	0.235355	0	0.86492	0	1	1	No
RPRD1B	0.277849	0	0.86492	0	1	1	No
AVEN	0.0439944	0	0.86492	0	1	1	No
ANLN	0.0490064	0	0.86492	0	1	1	No
MXRA5	0.0454543	0	0.86492	0	1	1	No
BAZ1A	0.142005	0	0.86492	0	1	1	Yes
STRN4	0.137293	0	0.86492	0	1	1	No
PNO1	0.04289	0	0.86492	0	1	1	No
ARHGAP35	0.411235	0	0.874227	0	1	1	No
KLC4	0.0443413	0	0.86492	0	1	1	No
ECHDC1	0.450862	0	0.894831	0	1	1	No
RNF146	0.0930008	0	0.86492	0	1	1	No
RBM12	0.857084	0	1.02764	0	1	1	No
MDN1	0.0450132	0	0.86492	0	1	1	No
TCP11L1	0.0443413	0	0.86492	0	1	1	No
TXLNG	1.73397	0	1.1167	0	1	1	No
CYRIB	0.269728	0	0.86492	0	1	1	No
AP5S1	0.04289	0	0.86492	0	1	1	No
OTULINL	0.107996	0	0.86492	0	1	1	No
INTS9	0.563662	0	0.927654	0	1	1	No
SEPTIN11	0.395509	0	0.86492	0	1	1	No
MED17	0.0439944	0	0.86492	0	1	1	No
DNAJC17	0.136946	0	0.86492	0	1	1	No
INTS13	0.0933477	0	0.86492	0	1	1	No
ASF1B	0.269446	0	0.947367	0	1	1	No
MTPAP	0.0439454	0	0.86492	0	1	1	No
HAUS2	0.40652	0	0.876064	0	1	1	No
NECAP2	1.45259	0	1.0944	0	1	1	No
WDR70	1.32313	0	1.09196	0	1	1	No
ARGLU1	0.181288	0	0.86492	0	1	1	Yes
MCUB	0.0439454	0	0.86492	0	1	1	No
GID8	0.220568	0	0.86492	0	1	1	No
CZIB	0.0439944	0	0.86492	0	1	1	No
C2orf42	0.0443413	0	0.86492	0	1	1	No
THG1L	0.0879398	0	0.86492	0	1	1	No
UCKL1	0.142007	0	0.86492	0	1	1	No
TMEM160	0.31628	0	0.944443	0	1	1	No
SIRT5	0.0439944	0	0.86492	0	1	1	No
SMPD4	0.106133	0	0.86492	0	1	1	No
NDE1	0.137342	0	0.86492	0	1	1	No
BABAM2	0.225629	0	0.86492	0	1	1	No
ING3	0.0490064	0	0.86492	0	1	1	No
PPP4R2	0.960109	0	1.04647	0	1	1	No
DPP3	0.230641	0	0.86492	0	1	1	No
AATF	0.0439944	0	0.86492	0	1	1	No
TERF2IP	0.22558	0	0.86492	0	1	1	No
TAB2	0.238568	0	0.86492	0	1	1	No
MAP3K20	0.0490064	0	0.86492	0	1	1	No
UGGT1	0.0450132	0	0.86492	0	1	1	No
CDK12	0.451356	0	0.86492	0	1	1	Yes
UBAP1	0.0930008	0	0.86492	0	1	1	No
ACTR10	0.0443413	0	0.86492	0	1	1	No
C9orf78	0.0930008	0	0.86492	0	1	1	No
MYOF	0.0490064	0	0.86492	0	1	1	Yes
TRPM5	0.0450132	0	0.86492	0	1	1	No
LMCD1	0.0439944	0	0.86492	0	1	1	No
CHMP5	0.375325	0	0.974722	0	1	1	No
CWC15	0.0439944	0	0.86492	0	1	1	Yes
KCMF1	0.0443413	0	0.86492	0	1	1	No
MACROH2A2	0.0904675	0	0.86492	0	1	1	No
SENP1	0.0450132	0	0.86492	0	1	1	No
CXXC1	0.0443413	0	0.86492	0	1	1	No
GMIP	0.132281	0	0.86492	0	1	1	No
PHRF1	0.0439944	0	0.86492	0	1	1	No
STIM2	0.79728	0	1.12185	0	1	1	No
RCC2	0.323691	0	0.86492	0	1	1	Yes
RELCH	0.0443413	0	0.86492	0	1	1	No
DIP2B	0.131934	0	0.86492	0	1	1	No
SLAIN2	0.269574	0	0.86492	0	1	1	No
STK26	0.0439454	0	0.86492	0	1	1	No
ABI3	0.544629	0	1.02544	0	1	1	No
FAM135A	1.28701	0	1.07963	0	1	1	No
CPSF2	0.412324	0	0.870108	0	1	1	Yes
RCOR3	0.196026	0	0.86492	0	1	1	No
KANSL3	0.181288	0	0.86492	0	1	1	No
NYNRIN	0.10069	0	0.86492	0	1	1	No
STARD9	0.04289	0	0.86492	0	1	1	No
ANKFY1	1.29832	0	1.08908	0	1	1	No
STX18	0.0438171	0	0.86492	0	1	1	No
TFIP11	0.0929518	0	0.86492	0	1	1	Yes
ORC3	0.273892	0	0.86492	0	1	1	No
SAE1	0.274239	0	0.86492	0	1	1	No
COPG2	0.675039	0	1.06439	0	1	1	Yes
DHCR7	0.0454543	0	0.86492	0	1	1	No
SPAST	0.0882867	0	0.86492	0	1	1	No
GULP1	0.0439454	0	0.86492	0	1	1	No
DNAJB11	0.0513009	0	0.86492	0	1	1	No
UBA2	0.225629	0	0.86492	0	1	1	No
MORF4L1	0.0883357	0	0.86492	0	1	1	No
BIN2	0.0879398	0	0.86492	0	1	1	No
ZMYM2	0.0439454	0	0.86492	0	1	1	No
SLC25A10	0.145526	0	0.86492	0	1	1	No
AASS	0.0439944	0	0.86492	0	1	1	No
MALT1	0.238905	0	0.86492	0	1	1	No
CFDP1	0.587857	0	0.950419	0	1	1	No
DAXX	0.0490064	0	0.86492	0	1	1	No
STK39	0.0490064	0	0.86492	0	1	1	No
LRWD1	0.264166	0	0.86492	0	1	1	No
POLL	0.0439454	0	0.86492	0	1	1	No
TBK1	0.26888	0	0.86492	0	1	1	No
SAP30BP	0.225282	0	0.86492	0	1	1	Yes
PUF60	1.68139	0	1.11525	0	1	1	Yes
NRBP1	0.455478	0	0.8916	0	1	1	No
ATP6V1H	0.0438171	0	0.86492	0	1	1	No
TRMT6	0.137342	0	0.86492	0	1	1	No
ANAPC5	0.0930008	0	0.86492	0	1	1	No
ANAPC4	0.181288	0	0.86492	0	1	1	No
GGA2	0.593314	0	0.945073	0	1	1	No
GGA1	0.0879398	0	0.86492	0	1	1	No
STOML2	0.134285	0	0.86492	0	1	1	No
ZNF223	0.0490064	0	0.86492	0	1	1	No
LSM7	0.0882867	0	0.86492	0	1	1	No
CCNL1	0.180892	0	0.86492	0	1	1	No
DBR1	0.0439944	0	0.86492	0	1	1	No
TASOR	0.132232	0	0.86492	0	1	1	No
APPL1	0.220568	0	0.86492	0	1	1	No
CDC42EP3	0.0439454	0	0.86492	0	1	1	No
TLK1	0.0886826	0	0.86492	0	1	1	No
RCOR1	0.637882	0	1.05577	0	1	1	No
MYO15A	0.0490064	0	0.86492	0	1	1	No
GTF3C4	0.0878908	0	0.86492	0	1	1	Yes
TRHDE	0.0454543	0	0.86492	0	1	1	No
ACIN1	0.402202	0	0.866771	0	1	1	Yes
AGO2	2.22703	0	1.07213	0	1	1	Yes
BAG5	0.0438171	0	0.86492	0	1	1	No
OGDHL	0.04289	0	0.86492	0	1	1	No
PALD1	0.856786	0	1.02466	0	1	1	No
ASAP1	0.861798	0	1.02659	0	1	1	No
MRTFB	0.416257	0	1.12032	0	1	1	No
MED23	0.137342	0	0.86492	0	1	1	No
CNOT6	0.0438171	0	0.86492	0	1	1	No
ISY1	0.274635	0	0.86492	0	1	1	No
TTC7A	0.0439944	0	0.86492	0	1	1	No
ZMYND8	0.0439944	0	0.86492	0	1	1	No
CORO1C	0.269574	0	0.86492	0	1	1	Yes
TPX2	0.0490064	0	0.86492	0	1	1	Yes
SPATA2	0.137342	0	0.86492	0	1	1	No
DDX19B	0.21445	0	0.86492	0	1	1	No
MAGED2	0.0439454	0	0.86492	0	1	1	No
SNX6	0.381978	0	0.86492	0	1	1	No
PPIE	0.269574	0	0.86492	0	1	1	No
TIMELESS	0.0439944	0	0.86492	0	1	1	No
[truncated: 1,037 more rows]

## Sheet: Table_S5D
Table S5D. DESeq2 model of differentially interacting proteins between KLHL6 wildtype (negative fold-change) versus KLHL6-L65P mutant (positive fold-change) identified with BioID2-fusion baits. Crapome column indicates frequent flyers (criteria as indicated in S4B).
Prey	baseMean	log2FoldChange	lfcSE	stat	P value	FDR	Crapome	Comment
KLHL6-L65P	12.4956	7.6814	0.801316	8.03426	9.4147e-16	9.49316e-13	No
AGO2	2.22703	4.12689	0.956836	4.01121	6.04088e-05	0.0121273	Yes
TNRC6B	1.84728	4.08594	0.963557	3.91399	9.07832e-05	0.0143282	Yes
MAP3K7	1.68774	4.02947	0.983255	3.76568	0.000166096	0.0239258	No
ARHGEF7	2.99072	3.89814	0.882704	4.01695	5.89551e-05	0.0121273	No
RBM17	3.05113	3.68962	0.884217	3.9754	7.02615e-05	0.0125024	Yes
TAB1	2.1903	3.52644	0.875943	3.38413	0.000714044	0.0799994	No
STIM1	2.8036	3.5177	0.915296	3.69287	0.000221735	0.0304885	No
SEC23B	1.24684	3.41174	1.051	2.99848	0.00271331	0.212213	No
KNL1	4.51147	3.26854	0.619695	4.9544	7.25548e-07	0.000199526	Yes
RBM27	13.2693	3.2203	0.579334	5.06915	3.99598e-07	0.000134309	Yes
CEP192	2.61971	3.14297	0.786779	3.62069	0.00029382	0.0386437	No
FAM135A	1.28701	3.10101	1.09203	1.81324	0.0697948	1	No
NCOR1	12.0763	2.94428	0.388606	7.41978	1.17318e-13	8.87218e-11	No
BRCA1	1.18217	2.92978	1.07883	2.38222	0.0172086	0.776957	No
ZGRF1	1.03502	2.77452	1.07078	1.58381	0.113237	1	No
LNPEP	1.93546	2.76024	0.91988	2.64613	0.00814177	0.447798	No
CEP85	1.10248	2.73345	1.03389	2.41527	0.0157236	0.742046	No
PDCL3	2.24785	2.69336	0.928788	2.93723	0.00331157	0.213737	No
CHERP	4.70305	2.6643	0.814938	2.82847	0.00467709	0.288739	Yes
U2SURP	7.57537	2.64473	0.630731	3.9037	9.47322e-05	0.0143282	Yes
LPP	5.11764	2.62237	0.704623	3.43588	0.000590622	0.0687166	No
NDC80	0.90423	2.50753	1.04495	1.41364	0.157468	1	No
SKA2	1.072	2.48334	0.995083	2.35463	0.0185413	0.824816	No
UBAP2L	9.1825	2.48066	0.537103	4.41183	1.02501e-05	0.00258387	Yes
CARD8	1.27889	2.46747	1.01691	2.41018	0.0159448	0.742046	No
KLHL26	0.997454	2.46117	1.11915	1.85067	0.064217	1	No
SEC24A	0.881884	2.4178	1.09929	2.08211	0.0373327	1	No
PSMB4	2.12231	2.36368	0.866704	2.4517	0.0142185	0.694715	Yes
BCAR3	1.80526	2.34887	1.04922	1.94023	0.0523515	1	No
CYLD	2.13558	2.28242	0.847146	2.45118	0.0142388	0.694715	No
SF3B1	9.23849	2.20788	0.69698	2.93636	0.00332088	0.213737	Yes
NONO	6.83359	2.13071	0.876083	2.53955	0.0110997	0.578905	Yes
FGD6	9.527	2.11968	0.417013	5.01221	5.38084e-07	0.00016277	No
MTA1	1.32422	2.11114	1.06052	2.03089	0.042266	1	Yes
CNOT3	2.45848	2.10888	0.717302	2.77729	0.0054814	0.325123	No
PSPC1	3.81381	2.10792	0.943848	2.31939	0.0203738	0.880441	Yes
TBL1XR1	9.24552	2.0734	0.390631	5.21995	1.78974e-07	7.44535e-05	No
H3C1	5.30402	2.0582	0.675543	2.95203	0.00315689	0.212213	No
H3C10	5.30402	2.0582	0.675543	2.95203	0.00315689	0.212213	No
H3C11	5.30402	2.0582	0.675543	2.95203	0.00315689	0.212213	No
H3C12	5.30402	2.0582	0.675543	2.95203	0.00315689	0.212213	No
H3C2	5.30402	2.0582	0.675543	2.95203	0.00315689	0.212213	No
H3C3	5.30402	2.0582	0.675543	2.95203	0.00315689	0.212213	No
H3C4	5.30402	2.0582	0.675543	2.95203	0.00315689	0.212213	No
H3C6	5.30402	2.0582	0.675543	2.95203	0.00315689	0.212213	No
H3C7	5.30402	2.0582	0.675543	2.95203	0.00315689	0.212213	No
H3C8	5.30402	2.0582	0.675543	2.95203	0.00315689	0.212213	No
ITSN2	3.2396	2.04605	0.888323	2.10166	0.035583	1	No
FAM91A1	2.6165	2.03978	1.00424	2.09313	0.0363379	1	No
EXOSC8	1.47038	2.038	0.964529	2.10401	0.035378	1	No
DNMBP	4.03177	2.03758	0.748695	2.5534	0.0106678	0.566142	No
ADD1	1.72923	2.01982	1.01098	2.03787	0.0415627	1	No
XRN1	3.1636	2.00157	0.760166	2.48957	0.0127896	0.648375	Yes
GIT2	3.13044	1.99675	0.84689	2.2106	0.0270639	1	No
NUDCD3	10.6037	1.98325	0.345747	5.66329	1.48494e-08	7.4866e-06	No
PPP1R12A	2.30997	1.9663	0.963563	2.21464	0.0267847	1	Yes
SMARCC1	0.919711	1.96458	1.0415	1.80886	0.0704733	1	Yes
NFKB2	0.949992	1.9529	1.1065	1.74866	0.0803497	1	No
CSNK2A1	1.58043	1.91587	1.04128	1.88562	0.059346	1	Yes
ERBIN	0.960131	1.83174	1.08467	1.68667	0.0916675	1	Yes
NUDT5	1.27879	1.83061	1.02281	1.76229	0.0780202	1	No
ZBTB11	0.599896	1.82532	0.952607	1.00615	0.314344	1	No
CSNK1A1	0.599896	1.82532	0.952607	1.00615	0.314344	1	No
COBLL1	2.02765	1.82128	1.00325	1.88929	0.0588523	1	No
PTK2B	3.00323	1.80366	0.700418	2.48761	0.0128603	0.648375	No
HDAC3	2.45295	1.80193	0.729689	2.33906	0.0193322	0.847534	No
PICALM	1.53268	1.77502	1.03195	1.70908	0.0874367	1	No
HAUS5	1.20456	1.74679	1.04252	1.75666	0.078976	1	No
UBE2I	2.20405	1.74665	0.739103	2.2577	0.0239645	0.97963	No
CNOT1	14.8247	1.73129	0.330541	5.20224	1.96902e-07	7.44535e-05	No
BCCIP	1.43821	1.72374	0.935338	1.70077	0.0889863	1	No
SYNRG	2.45624	1.71896	0.957539	1.8628	0.062491	1	No
DTX3L	1.0518	1.71396	1.10263	1.57861	0.114425	1	No
STIM2	0.79728	1.68797	1.12268	1.43905	0.150136	1	No
TPD52L2	3.5602	1.68452	0.853793	1.85878	0.0630585	1	No
NECAP2	1.45259	1.68223	1.0613	1.63332	0.102402	1	No
CD22	4.5849	1.6665	0.526662	3.09881	0.001943	0.180779	No
RGPD8	2.4497	1.64829	0.880293	1.29254	0.196169	1	Yes
RTRAF	1.82384	1.64512	1.02213	1.63789	0.101444	1	No
PRAG1	0.928362	1.63915	1.08304	1.30682	0.191274	1	No
ARHGEF6	5.08164	1.6289	0.566271	2.80738	0.00499462	0.302175	No
UBAP2	6.82154	1.62792	0.459557	3.47448	0.000511842	0.0645135	No
DHX29	6.32624	1.6194	0.820361	1.89685	0.0578479	1	No
GIT1	3.30011	1.59115	0.733896	2.10629	0.0351791	1	No
CLINT1	1.64942	1.57565	0.945463	1.55412	0.120156	1	Yes
NUDT21	2.22192	1.55726	1.02988	1.57793	0.114582	1	Yes
PSMD5	3.15009	1.55132	0.807411	1.83367	0.0667035	1	No
RGPD5	1.04545	1.5475	0.872404	1.02886	0.303545	1	Yes
RGPD6	1.04545	1.5475	0.872404	1.02886	0.303545	1	Yes
EPS15L1	6.28797	1.54212	0.559525	2.71118	0.00670442	0.382658	Yes
DSN1	0.783152	1.52863	0.877194	0.950357	0.341931	1	No
RANGAP1	10.1713	1.52836	0.378844	3.99702	6.41442e-05	0.0121273	Yes
SEC24B	0.689709	1.52711	1.12289	1.30971	0.190293	1	No
BIN3	0.528259	1.52445	1.12266	1.29089	0.196743	1	No
CNOT10	1.65225	1.52314	0.820369	1.76998	0.076731	1	No
PSMA6	3.63587	1.50136	0.652804	2.25223	0.0243077	0.980411	Yes
PARN	0.654425	1.48536	1.04584	1.16007	0.246022	1	No
OGT	4.7256	1.48529	0.660807	2.20837	0.0272184	1	Yes
GPS2	0.563288	1.4779	1.10123	1.08691	0.277076	1	No
ALMS1	8.78062	1.46369	0.438062	3.30162	0.00096127	0.096928	No
EDC3	1.67061	1.46287	0.870864	1.58453	0.113072	1	No
CNOT2	2.90403	1.46109	0.684414	2.07578	0.0379139	1	No
HSPA6	0.60046	1.45083	0.868722	0.857066	0.391408	1	Yes
PHF5A	1.13496	1.44862	1.0773	1.40025	0.161438	1	No
AKAP11	2.37998	1.44672	0.837602	1.68803	0.0914052	1	No
SPC25	0.610381	1.44309	1.05784	1.01624	0.309516	1	No
ATXN3	1.82633	1.43975	0.823744	1.6625	0.0964116	1	No
PDLIM5	1.6462	1.43247	1.05323	1.40898	0.158842	1	No
DCP1A	1.16697	1.42907	0.948904	1.40741	0.159306	1	No
TAB3	0.518109	1.41148	1.02503	1.0701	0.284573	1	No
CARD11	3.8183	1.39907	0.670077	2.04721	0.0406372	1	No
TBL1X	1.31829	1.37919	1.02713	1.18085	0.237663	1	No
AFTPH	3.28804	1.37623	0.722063	1.84751	0.064673	1	No
CGN	0.816184	1.36437	1.11906	1.00096	0.316844	1	No
CNOT6L	0.546886	1.35164	1.02056	1.04909	0.294137	1	No
NUF2	0.520765	1.34229	1.08968	0.989744	0.322299	1	No
ARFGAP2	2.49885	1.34135	0.789666	1.64997	0.0989483	1	No
AGO3	0.652879	1.34014	0.957483	1.01198	0.311546	1	No
EFTUD2	7.01068	1.34003	0.672177	1.96719	0.0491617	1	Yes
NUP50	3.90857	1.33748	0.953131	1.50662	0.131908	1	Yes
DDX42	2.431	1.3311	1.09005	1.27991	0.200576	1	Yes
RANBP2	44.6118	1.32864	0.180049	7.36786	1.73394e-13	1.04903e-10	Yes
WASH3P	1.79784	1.32715	1.12242	1.22304	0.221313	1	No
SNRPA1	3.07164	1.31589	0.822552	1.55014	0.121109	1	Yes
POLD1	4.03041	1.3123	0.976175	1.42959	0.152834	1	No
PSMB1	3.45829	1.30751	0.617649	2.07804	0.0377061	1	Yes
MAP4K4	2.85765	1.30227	0.839663	1.50453	0.132446	1	No
UBLCP1	0.535279	1.30136	1.10929	1.09982	0.271409	1	No
AARS1	3.32902	1.27994	1.00116	1.35847	0.174314	1	No
CIAPIN1	2.85796	1.26323	0.959297	1.47318	0.140703	1	No
TPR	2.42165	1.26007	0.970051	1.444	0.148739	1	Yes
PPAT	1.96356	1.25941	0.922261	1.3158	0.188243	1	No
MSH6	4.11035	1.25313	0.968654	1.43058	0.15255	1	Yes
MAP4K2	2.00201	1.25273	1.03541	1.27184	0.20343	1	No
DOK3	1.70944	1.24299	0.824406	1.45596	0.145405	1	No
SF3A1	3.98817	1.23404	0.757945	1.59404	0.110927	1	Yes
SNRPB	0.819009	1.23314	1.11769	1.12907	0.258866	1	Yes
PSMD14	3.67723	1.23106	0.552295	2.19012	0.0285154	1	Yes
EIF3M	2.54595	1.22869	0.920628	1.30214	0.192869	1	Yes
EXOSC7	1.31932	1.22469	1.02557	1.27898	0.200902	1	No
MAD2L1	1.13575	1.2134	1.05761	1.19752	0.231103	1	No
BCLAF1	1.48333	1.19646	1.03989	1.22245	0.221538	1	Yes
EXOSC4	1.0632	1.19573	1.02897	1.12186	0.261922	1	No
WASF2	2.39716	1.19332	0.885726	1.35565	0.175212	1	No
AMPD2	1.27952	1.19015	1.06035	1.19808	0.230884	1	No
CNOT11	0.837058	1.18284	1.00325	1.08646	0.277278	1	No
TNS3	2.34815	1.17884	0.764766	1.51277	0.130338	1	No
CEP43	0.493224	1.16922	1.10962	1.00151	0.316581	1	No
WNK1	1.90949	1.16525	0.879172	1.29395	0.195683	1	No
HAUS6	6.79145	1.16429	0.481016	2.40118	0.0163423	0.749022	Yes
PSMB8	1.05909	1.16213	1.01009	1.0657	0.286559	1	No
SF3B2	3.87684	1.16171	0.703236	1.64593	0.0997783	1	Yes
MRTFB	0.416257	1.16162	1.12191	1.00189	0.316398	1	No
PSMA3	1.93371	1.15942	0.790462	1.41645	0.156643	1	Yes
NEK9	1.83037	1.15905	0.848806	1.31002	0.190188	1	No
PRPF6	1.21367	1.15168	1.08363	1.09858	0.271952	1	Yes
MT-ATP6	0.609301	1.13744	1.10461	1.01263	0.311236	1	No
PCM1	0.490335	1.13518	1.06902	0.946575	0.343855	1	Yes
VPS45	5.26825	1.13514	0.669812	1.681	0.0927624	1	No
RAPGEF6	7.6551	1.12929	0.507156	2.20851	0.0272088	1	No
SFPQ	6.08681	1.12876	0.744142	1.49519	0.134866	1	Yes
KPNB1	13.3773	1.12623	0.33842	3.31217	0.000925756	0.096566	Yes
N4BP2	3.98983	1.1004	0.507791	2.12005	0.0340015	1	No
HELLS	1.06881	1.0995	1.05619	1.00995	0.31252	1	No
IRS1	0.477576	1.08938	0.904783	0.839337	0.40128	1	No
NSL1	0.46742	1.08222	0.906129	0.834667	0.403905	1	No
TCOF1	5.28834	1.08083	0.962283	1.22429	0.220843	1	Yes
RBM25	4.06083	1.06944	0.971708	1.20142	0.229589	1	Yes
MIS12	0.437699	1.06771	1.06904	0.801252	0.422985	1	No
ARFGAP3	0.544082	1.05515	1.12269	0.795652	0.426234	1	No
WDR11	4.62261	1.05407	0.887244	1.19701	0.231301	1	No
PRPF40A	2.0843	1.05103	0.993823	1.14675	0.251484	1	Yes
SKA3	5.95265	1.04132	0.465906	2.21277	0.0269135	1	No
PSMC1	12.9357	1.03451	0.328237	3.14168	0.00167982	0.163917	Yes
SCFD1	1.85831	1.03142	0.968681	1.06666	0.286126	1	No
NUP62	4.0591	1.02844	0.641063	1.58849	0.112175	1	No
PSMA4	3.09177	1.02828	0.655063	1.55207	0.120646	1	Yes
CNOT8	0.420705	1.0246	0.983015	0.83514	0.403639	1	No
VPS51	5.69944	1.02433	0.511927	1.9879	0.0468226	1	No
RPA3	1.31437	1.02063	0.90016	1.11015	0.266936	1	No
BICD2	2.51643	1.01983	0.953232	1.09182	0.274914	1	No
PSME3	1.68212	1.01562	1.11534	0.943107	0.345626	1	Yes
PLCG2	6.43878	1.0153	0.620341	1.64677	0.0996051	1	No
PSMD10	0.80641	1.01127	1.07286	0.895774	0.370374	1	No
SF3B3	7.79187	1.00755	0.473681	2.11608	0.0343382	1	Yes
IPO4	0.934352	1.00583	1.0074	0.977907	0.32812	1	No
CTTN	1.48731	1.00215	0.977637	0.990351	0.322002	1	Yes
ACTL6A	0.692083	0.998353	1.12217	0.86761	0.385608	1	No
DAP3	1.33447	0.99816	0.940127	1.04715	0.295031	1	No
SNX2	1.33419	0.994681	1.11727	0.925237	0.354843	1	No
HAUS3	0.728046	0.982666	1.09612	0.899187	0.368553	1	No
NEDD9	3.71795	0.970885	0.543993	1.7435	0.0812463	1	No
SPC24	0.469754	0.967484	0.89109	0.781015	0.434794	1	No
EIF3E	3.44058	0.960544	0.791483	1.21593	0.224012	1	Yes
MYO1G	0.890264	0.957969	1.07874	0.826391	0.408582	1	Yes
SLC2A1	0.689014	0.95692	1.0929	0.889054	0.373974	1	No
DDB1	1.28518	0.955926	0.964928	0.956924	0.338606	1	Yes
CNOT7	1.29938	0.953981	0.918129	0.986918	0.323683	1	No
RELA	7.55719	0.949707	0.481036	1.96659	0.0492306	1	No
ATP5F1C	1.93626	0.946583	0.860346	1.08874	0.27627	1	No
RPN1	1.63149	0.9314	1.03198	0.870385	0.38409	1	Yes
TRIM25	10.2683	0.927993	0.524259	1.77497	0.0759029	1	No
PAG1	0.59238	0.924945	1.11333	0.825387	0.409152	1	No
SF3B5	1.22063	0.924418	1.10438	0.849876	0.395394	1	No
IKZF1	5.16954	0.915474	0.513901	1.7683	0.0770104	1	No
CEP131	0.378098	0.915334	1.0999	0.724287	0.468889	1	No
NSF	0.875691	0.915117	1.04727	0.823555	0.410193	1	No
PSMC6	7.61787	0.91232	0.404578	2.24329	0.0248781	0.990216	Yes
PSMD11	10.844	0.901541	0.33817	2.65565	0.0079156	0.44342	Yes
PSMB7	0.526332	0.899411	1.12033	0.807119	0.419598	1	No
CEP170	3.21993	0.895184	0.657739	1.3437	0.179046	1	Yes
GLO1	3.43175	0.874241	0.691691	1.2479	0.212068	1	No
WASHC2A	11.8723	0.87351	0.951044	0.913389	0.361038	1	No
EXOC4	0.51717	0.872184	1.12245	0.760871	0.446734	1	No
ASMTL	1.55066	0.870123	0.818329	1.03673	0.299863	1	No
TBL1Y	0.360106	0.862355	0.867361	0.698034	0.485156	1	No
RBSN	3.08569	0.856365	0.80226	1.07761	0.28121	1	No
IST1	2.53112	0.852771	0.874958	0.987056	0.323615	1	No
STK4	5.24469	0.848597	0.712504	1.21047	0.226097	1	No
METAP2	1.04521	0.847871	1.02859	0.816265	0.414349	1	No
GTSF1	0.827121	0.843816	1.03629	0.785191	0.432342	1	No
EDC4	5.41176	0.842518	0.502633	1.6583	0.0972567	1	Yes
ATP1B3	0.965267	0.830678	0.998667	0.794971	0.42663	1	No
PDCD11	0.751767	0.828727	1.10488	0.671853	0.501677	1	No
ARF5	0.599706	0.814934	0.869622	0.726557	0.467497	1	Yes
HNRNPUL1	1.28909	0.809843	0.945336	0.820324	0.412031	1	Yes
TMPO	3.88549	0.809028	1.07364	1.10127	0.270779	1	Yes
SEC16A	31.9812	0.801524	0.197566	4.04596	5.21093e-05	0.0121254	Yes
BRCA2	0.475465	0.800607	1.07023	0.558502	0.576502	1	No
MRPS2	0.479249	0.797748	1.12117	0.680023	0.49649	1	No
GATAD2B	2.2174	0.782558	0.914796	0.859132	0.390267	1	Yes
SUMO1	0.512197	0.778184	0.86871	0.690796	0.489694	1	Yes
EXOSC9	2.29711	0.769616	0.737676	1.0346	0.300857	1	Yes
PIK3AP1	5.27867	0.766008	0.536543	1.42679	0.153639	1	No
PRPF8	10.4248	0.763731	0.627791	1.23058	0.21848	1	Yes
SNRPD1	1.08144	0.760169	1.10536	0.699851	0.484021	1	Yes
TCERG1	1.5353	0.759318	1.04818	0.768834	0.441992	1	Yes
GTF3C1	0.545877	0.754151	1.12108	0.65816	0.510435	1	No
CEP97	0.980569	0.750912	1.0805	0.680982	0.495883	1	No
PRDX6	2.99313	0.74747	1.02045	0.798695	0.424467	1	Yes
ABHD14B	0.865073	0.746685	1.09232	0.612402	0.540272	1	No
ANKHD1	2.09169	0.745114	1.01721	0.772759	0.439665	1	Yes
LUZP1	5.14402	0.741269	0.435418	1.6757	0.0937963	1	No
TXNDC9	1.22666	0.738409	0.872521	0.813563	0.415895	1	No
KIF11	9.87599	0.734108	0.389085	1.88245	0.0597745	1	Yes
EIF4H	1.40253	0.731904	1.05039	0.75732	0.448858	1	Yes
SMARCB1	0.583013	0.731542	1.09042	0.684164	0.493872	1	No
ATP5PD	0.596126	0.727346	1.11987	0.645282	0.518744	1	No
DPY30	1.0386	0.725277	1.11506	0.657942	0.510576	1	Yes
HAUS4	0.498347	0.724611	1.09624	0.620387	0.535003	1	No
CHMP4B	1.00952	0.724121	1.11713	0.655649	0.51205	1	No
ABI1	1.51242	0.72212	0.900123	0.789395	0.429881	1	No
RHOA	0.265833	0.721475	0.865584	0.603874	0.545927	1	No
MAPKAPK2	0.628167	0.720879	1.11693	0.655969	0.511844	1	No
PPP2R1A	1.70874	0.718534	1.00786	0.735139	0.462255	1	Yes
CNN2	1.45959	0.718383	0.905968	0.774867	0.438418	1	Yes
GEMIN5	10.3331	0.716245	0.964527	0.880368	0.37866	1	Yes
RTCB	0.696249	0.713678	1.09675	0.665099	0.505987	1	Yes
MS4A1	1.43049	0.70939	0.881148	0.792987	0.427785	1	No
NFKBIE	3.67134	0.708835	0.70506	0.991145	0.321615	1	No
TANK	0.473518	0.705672	1.06297	0.645574	0.518556	1	No
NUP214	18.3152	0.703402	0.304431	2.30899	0.0209441	0.892335	Yes
EIF3D	4.5079	0.694975	0.641901	1.08928	0.276029	1	Yes
SEC23IP	1.21461	0.690584	1.12106	0.62296	0.533311	1	No
TBC1D5	1.07907	0.684373	1.03708	0.633126	0.526652	1	No
PSMA2	5.24285	0.681744	0.485181	1.39652	0.162557	1	Yes
PSMD7	9.9875	0.678793	0.366663	1.84804	0.0645967	1	Yes
INPP5D	6.17473	0.670757	0.614772	1.09163	0.274994	1	No
PURB	0.752963	0.669667	1.11712	0.539194	0.589753	1	No
SNAPIN	1.00907	0.664761	1.12373	0.589714	0.555383	1	No
PSMC4	14.9055	0.663333	0.306904	2.16035	0.0307453	1	Yes
CAPRIN1	0.761769	0.658696	1.12379	0.590927	0.554569	1	Yes
EXOC3L4	0.49688	0.655051	1.11557	0.585956	0.557905	1	No
CAPZB	5.91753	0.652896	0.580674	1.13115	0.257992	1	Yes
ATP5MG	0.50532	0.65097	1.10074	0.565755	0.57156	1	No
VPS13C	4.97376	0.650629	0.840999	0.804625	0.421036	1	No
CD74	2.28295	0.649232	1.06475	0.575731	0.564797	1	No
ANKRD28	0.832226	0.647716	1.12311	0.582541	0.560202	1	No
IKZF3	5.36645	0.646051	0.510107	1.25794	0.208415	1	No
PRRC2C	5.65543	0.639355	0.509582	1.24948	0.211491	1	Yes
PAN2	0.450581	0.638683	0.983332	0.600201	0.548372	1	No
DCP1B	0.597836	0.635889	1.12254	0.564863	0.572167	1	No
VPS33B	0.597354	0.63429	1.12253	0.563418	0.57315	1	No
STAT3	5.33137	0.632299	0.865607	0.770111	0.441234	1	No
AKT2	0.89156	0.632053	1.03614	0.583148	0.559794	1	No
BCAR1	0.239009	0.630566	0.86492	0.569895	0.568749	1	No
TAB2	0.238568	0.630566	0.86492	0.569339	0.569126	1	No
DDX19B	0.21445	0.630566	0.86492	0.537591	0.59086	1	No
TRAM1	0.406094	0.630324	1.04416	0.574836	0.565402	1	No
HNRNPA0	1.99352	0.628459	1.06307	0.595923	0.551227	1	Yes
TBCB	3.06373	0.625173	0.699943	0.893585	0.371544	1	Yes
PSMD2	34.972	0.623531	0.201381	3.0944	0.00197213	0.180779	Yes
SKA1	1.19769	0.620439	0.892256	0.668734	0.503665	1	No
PSMD1	17.2696	0.620104	0.271598	2.27935	0.022646	0.938413	Yes
PSMD6	11.0582	0.618573	0.326211	1.89078	0.0586531	1	Yes
MSH2	5.8471	0.61745	0.700706	0.903328	0.366352	1	Yes
KRT9	11.7113	0.612246	0.493031	1.23772	0.21582	1	Yes
CEP152	0.280946	0.611049	0.94957	0.478301	0.632436	1	No
CAPZA2	3.03262	0.609013	0.796144	0.773349	0.439316	1	Yes
CLEC16A	0.363133	0.608529	1.03193	0.570988	0.568008	1	No
ATP5MF	0.314298	0.604999	0.943319	0.552442	0.580645	1	No
SUGT1	10.1215	0.603187	0.338437	1.77554	0.0758083	1	Yes
REL	7.29754	0.595315	0.428899	1.3813	0.167186	1	No
CEPT1	0.604727	0.592216	1.0812	0.521083	0.602309	1	No
TJP2	1.43188	0.587456	1.00159	0.602198	0.547042	1	No
RBMX	1.66126	0.581097	1.04114	0.548766	0.583166	1	Yes
GBF1	0.354126	0.579927	0.866088	0.548094	0.583627	1	No
ARHGDIA	1.26098	0.578189	0.984884	0.617847	0.536676	1	No
WASHC5	14.2423	0.577009	0.426656	1.35647	0.17495	1	No
AP4S1	0.512615	0.574323	1.09982	0.489356	0.62459	1	No
HNRNPDL	0.35172	0.574273	0.866026	0.543431	0.586833	1	Yes
MAP4	23.4749	0.573593	0.274334	2.09042	0.0365803	1	Yes
SYK	0.566886	0.571285	1.09722	0.492295	0.622511	1	No
HAUS8	0.704013	0.571038	1.08432	0.510855	0.609453	1	No
PSMC2	17.1916	0.566612	0.275358	2.05506	0.039873	1	Yes
PSMA7	4.44615	0.563204	0.535941	1.04781	0.294726	1	Yes
SMARCD2	0.433154	0.560835	1.11787	0.489895	0.624208	1	No
CC2D1A	2.90998	0.560418	0.944816	0.647096	0.51757	1	No
NKRF	1.07204	0.560386	1.06655	0.518327	0.60423	1	Yes
AP3B1	0.419543	0.556067	1.11685	0.485686	0.62719	1	No
ERCC6L	1.65043	0.552331	0.860211	0.650479	0.515383	1	No
DYNLL1	3.2486	0.548606	0.677866	0.809217	0.41839	1	Yes
SARNP	0.445289	0.546804	1.10693	0.488734	0.62503	1	Yes
GRPEL1	4.06152	0.540151	0.544507	0.977035	0.328552	1	No
PEX14	0.634379	0.539795	1.10301	0.488469	0.625218	1	No
RPL22	3.0396	0.539593	0.657945	0.820098	0.41216	1	Yes
BZW2	0.968902	0.534483	1.12209	0.489831	0.624253	1	No
DDX17	0.830874	0.529898	0.872139	0.608643	0.542761	1	Yes
NR3C1	1.87632	0.528257	0.79466	0.657963	0.510562	1	No
ATXN2	0.418143	0.527811	1.12276	0.416532	0.677021	1	No
RAD50	6.20725	0.526189	0.565533	0.94239	0.345993	1	Yes
CSK	2.62996	0.525344	0.751911	0.705286	0.480633	1	No
CLTC	15.9645	0.524278	0.514363	1.01588	0.309685	1	Yes
EHD1	0.824702	0.523802	1.09225	0.477262	0.633175	1	No
EIF5B	5.0806	0.520611	0.791336	0.694369	0.487451	1	Yes
PTPN23	0.59252	0.519544	1.096	0.482105	0.629732	1	No
EPS15	24.0132	0.519037	0.277088	1.87537	0.0607424	1	No
NAMPT	0.608449	0.514887	1.10803	0.456125	0.6483	1	No
YWHAG	6.27856	0.514885	0.479344	1.07669	0.281618	1	Yes
BIRC6	0.700493	0.512407	1.11951	0.445271	0.656124	1	No
AP2M1	2.45042	0.506163	0.676702	0.734971	0.462357	1	No
ERH	2.93127	0.503481	0.668334	0.756476	0.449364	1	Yes
STAM2	0.178371	0.500174	0.86492	0.47996	0.631256	1	No
ACSL3	0.175806	0.500174	0.86492	0.475684	0.634299	1	Yes
PSMB5	0.193113	0.500174	0.86492	0.503349	0.614719	1	Yes
OGDH	0.22387	0.500174	0.86492	0.48274	0.62928	1	No
PMF1	0.185963	0.500174	0.86492	0.492203	0.622576	1	No
ARHGAP30	0.195237	0.500174	0.86492	0.506623	0.612419	1	No
NUP35	0.17793	0.500174	0.86492	0.47923	0.631775	1	No
YTHDF2	0.224394	0.500174	0.86492	0.48274	0.62928	1	Yes
RRM2	0.636553	0.500015	1.09743	0.459004	0.646231	1	No
PSMD8	4.40024	0.497364	0.536095	0.925795	0.354552	1	No
EXOSC5	2.10279	0.494808	0.754857	0.645531	0.518583	1	No
GNB1	0.270673	0.488636	0.865111	0.393531	0.693927	1	No
RAB7A	1.51519	0.48641	1.08725	0.411895	0.680417	1	No
EIF4G3	26.6373	0.482378	0.323676	1.49147	0.135837	1	Yes
PSMD13	9.56908	0.479297	0.355296	1.3454	0.178497	1	Yes
HDAC1	11.3465	0.477734	0.357108	1.33903	0.180562	1	Yes
SFXN1	0.617094	0.473024	0.89944	0.504455	0.613941	1	No
MRPS23	1.66158	0.472879	0.773766	0.593333	0.552958	1	No
TBC1D2B	0.235933	0.470788	0.946057	0.397004	0.691365	1	No
CDCA8	0.506636	0.465914	1.12097	0.373375	0.708869	1	No
FYTTD1	0.277598	0.462864	0.94255	0.381025	0.703184	1	No
BYSL	0.31625	0.459988	0.938913	0.442587	0.658065	1	Yes
DOCK2	2.10081	0.459773	0.790427	0.577068	0.563894	1	No
PIK3C3	0.744551	0.459237	1.02957	0.426702	0.669596	1	No
SRSF5	0.273341	0.45901	0.937635	0.447821	0.654283	1	Yes
BTF3	2.6953	0.458856	0.700082	0.653012	0.513749	1	No
ABCE1	5.10283	0.454952	0.664861	0.707012	0.479559	1	No
POTEJ	2.47851	0.454817	0.89191	0.856445	0.391752	1	Yes
CCP110	0.909654	0.454319	1.04168	0.397697	0.690854	1	No
PRKAR1A	4.91302	0.453987	0.495579	0.908113	0.363819	1	No
MTAP	4.09867	0.453333	0.711826	0.648589	0.516604	1	No
PLRG1	0.340308	0.449263	0.946387	0.391959	0.695089	1	No
PSMD12	10.4575	0.44323	0.337561	1.31039	0.190065	1	Yes
NUP88	7.63915	0.442769	0.447838	0.989987	0.322181	1	Yes
LARP1	7.10413	0.436877	0.463658	0.943016	0.345673	1	Yes
SF3B4	0.6825	0.435978	1.05654	0.413927	0.678927	1	Yes
PSMC3	10.4503	0.42742	0.335952	1.26934	0.20432	1	Yes
BZW1	2.23054	0.427131	0.983807	0.444221	0.656883	1	No
HAUS1	0.396724	0.426124	1.04997	0.401501	0.688051	1	No
WASH6P	3.67752	0.425766	0.63643	0.671709	0.501769	1	No
DVL3	10.309	0.421292	0.378621	1.10967	0.267141	1	No
PSMD4	6.86877	0.419462	0.408337	1.02269	0.306454	1	Yes
CNOT9	4.20038	0.41788	0.534586	0.77635	0.437542	1	No
SART3	4.71394	0.416512	1.03882	0.400946	0.68846	1	Yes
ZC3HAV1	4.41653	0.415093	0.523244	0.789207	0.429991	1	Yes
NUP153	3.89495	0.412753	1.04449	0.39517	0.692717	1	Yes
FKBP15	2.89301	0.412241	1.0458	0.386899	0.698831	1	No
PSMA5	1.58016	0.411615	0.810349	0.499901	0.617145	1	Yes
TUBG1	1.47817	0.410679	0.820635	0.486964	0.626284	1	No
ELP5	0.605078	0.410456	1.03545	0.421362	0.67349	1	No
SEC31A	0.318197	0.408783	1.03826	0.387949	0.698054	1	No
WASHC4	9.10159	0.408151	0.499469	0.82028	0.412056	1	No
CCT7	46.1363	0.407857	0.189623	2.15102	0.031475	1	Yes
GNE	2.94212	0.405169	1.05528	0.383945	0.70102	1	No
EEF1E1	4.18252	0.403344	0.538962	0.745968	0.455687	1	Yes
EXOSC10	1.99962	0.402016	0.760335	0.516739	0.605338	1	Yes
MATR3	2.98098	0.397994	0.710761	0.559086	0.576103	1	Yes
EIF3H	2.57148	0.397951	1.06474	0.373752	0.708589	1	Yes
TFAM	0.916143	0.397582	1.05801	0.371124	0.710545	1	No
AIFM1	0.285154	0.396986	1.02974	0.354704	0.722811	1	Yes
PPP1R12C	0.282236	0.396429	1.02933	0.35434	0.723084	1	No
ARL1	0.272954	0.39524	1.02844	0.387082	0.698696	1	No
TUT7	0.323817	0.393158	1.03023	0.336552	0.736455	1	No
MYH14	7.83345	0.391573	0.81911	0.48292	0.629152	1	Yes
LTV1	1.07967	0.39119	0.93448	0.412145	0.680233	1	No
WIPF1	1.59679	0.3906	1.07099	0.361982	0.717366	1	No
STRAP	1.31556	0.389038	1.07539	0.361765	0.717528	1	Yes
PGD	1.59205	0.388696	1.08036	0.355131	0.722491	1	No
SH3KBP1	11.7489	0.388188	0.399127	0.977816	0.328165	1	No
XRN2	5.13362	0.388083	0.497486	0.77851	0.436268	1	Yes
TRMT1L	0.625638	0.387516	1.10174	0.331413	0.740332	1	Yes
YWHAQ	7.37965	0.386221	0.420916	0.916913	0.359188	1	Yes
BSG	0.657711	0.385718	1.10081	0.321625	0.747737	1	No
LARP7	1.58807	0.384918	0.902049	0.428015	0.66864	1	No
PSMD3	15.7277	0.384899	0.280823	1.369	0.171	1	Yes
HSPE1	2.37547	0.38374	0.822406	0.473499	0.635857	1	Yes
EXOSC2	1.85134	0.380944	0.80056	0.47555	0.634395	1	No
DOCK8	0.957975	0.377972	1.11765	0.312249	0.754851	1	No
MTDH	0.413895	0.377585	1.04087	0.34219	0.732208	1	Yes
USP47	4.68173	0.374993	0.825056	0.46322	0.643207	1	No
LRRC47	0.363473	0.373979	1.03271	0.330747	0.740835	1	No
LONP1	1.86845	0.37047	0.96943	0.385772	0.699666	1	Yes
PIPSL	0.12867	0.369783	0.86492	0.379618	0.704229	1	No
NCKAP5	0.150664	0.369783	0.86492	0.425395	0.670549	1	No
ABLIM1	0.140508	0.369783	0.86492	0.404995	0.685481	1	No
COX4I1	0.220551	0.369783	0.86492	0.389006	0.697272	1	No
HIVEP2	0.243484	0.369783	0.86492	0.351465	0.725239	1	No
RAB5C	0.222674	0.369783	0.86492	0.393609	0.693869	1	Yes
SPTY2D1	0.131234	0.369783	0.86492	0.385313	0.700005	1	No
MAP7D3	0.228741	0.369783	0.86492	0.328257	0.742717	1	No
RAVER1	0.176862	0.369783	0.86492	0.389006	0.697272	1	No
SPICE1	0.140508	0.369783	0.86492	0.404995	0.685481	1	No
TNPO1	0.191809	0.369783	0.86492	0.404995	0.685481	1	No
USP9X	0.13504	0.369783	0.86492	0.393609	0.693869	1	Yes
YTHDF1	0.13504	0.369783	0.86492	0.393609	0.693869	1	Yes
CYRIB	0.269728	0.369783	0.86492	0.384343	0.700724	1	No
DERA	0.182173	0.369783	0.86492	0.389964	0.696563	1	No
TCP1	42.8034	0.36914	0.178642	2.06578	0.0388495	1	Yes
SLC7A5	2.54818	0.36531	0.674029	0.539702	0.589402	1	No
YWHAB	7.80779	0.36474	0.422136	0.865241	0.386907	1	Yes
TMX1	0.315418	0.364641	0.865111	0.326807	0.743814	1	No
VAPA	1.0706	0.359615	0.940195	0.374881	0.707749	1	No
GEMIN4	0.612713	0.358663	1.12324	0.281157	0.77859	1	No
VAV1	0.904417	0.357703	1.11237	0.312575	0.754604	1	No
CAST	2.09617	0.357415	1.1043	0.323657	0.746198	1	No
GLYR1	2.53998	0.354323	0.73078	0.482529	0.62943	1	Yes
MARCKSL1	1.56458	0.352362	0.923371	0.372904	0.70922	1	Yes
CCT6A	35.1909	0.348327	0.200405	1.73787	0.0822338	1	Yes
CCT5	47.3293	0.348226	0.167858	2.07397	0.0380825	1	Yes
SQSTM1	15.3879	0.347415	0.269393	1.28559	0.198587	1	No
EIF4B	6.41824	0.347083	0.560573	0.628061	0.529964	1	Yes
SCAF11	0.571287	0.340368	1.11442	0.305421	0.760045	1	No
PSMA1	4.2859	0.340001	0.514745	0.655988	0.511832	1	Yes
AGTPBP1	7.79965	0.337105	0.486472	0.698486	0.484873	1	No
ELOB	0.647697	0.335755	1.11652	0.300715	0.763632	1	No
RPL23A	12.7375	0.335076	0.319304	1.04876	0.29429	1	Yes
PEX5	1.26188	0.334092	1.11721	0.299041	0.764909	1	No
NUP98	1.00933	0.330648	1.11853	0.295608	0.767529	1	No
TCL1A	0.837495	0.330134	1.12034	0.270083	0.787097	1	No
IRAG2	29.7222	0.327297	0.214124	1.52772	0.126583	1	No
EYA3	0.407276	0.326326	0.968527	0.331659	0.740147	1	No
DDX23	1.72378	0.324984	1.12038	0.290065	0.771767	1	Yes
GLS	0.811517	0.321354	1.11051	0.301552	0.762993	1	No
RAB3GAP1	6.77098	0.31967	0.539009	0.600063	0.548464	1	No
CCDC43	0.519444	0.31624	1.12253	0.283484	0.776806	1	No
PGAM5	4.21114	0.316086	0.528703	0.589777	0.55534	1	Yes
GNL3	9.86554	0.314716	0.391214	0.800924	0.423176	1	Yes
RAB1C	0.663838	0.314416	0.915585	0.24256	0.808346	1	Yes
CHD4	15.0774	0.3127	0.358352	0.87598	0.381041	1	Yes
POLD2	1.59199	0.311447	1.12319	0.277289	0.781558	1	No
TRAPPC5	0.735329	0.309764	1.12378	0.27448	0.783716	1	No
PARP1	0.553659	0.305992	1.12367	0.272314	0.785381	1	Yes
CORO1B	0.819105	0.305906	1.12368	0.272237	0.78544	1	Yes
RAE1	0.736134	0.305385	1.07621	0.285472	0.775283	1	No
CLTA	2.75275	0.304576	0.666708	0.443606	0.657328	1	Yes
CASP3	1.08954	0.30417	1.12375	0.270673	0.786643	1	No
MYO1E	0.301858	0.303513	0.944675	0.310775	0.755972	1	No
TMEM160	0.31628	0.303301	0.944443	0.330456	0.741055	1	No
REXO4	0.229146	0.302162	0.943193	0.276662	0.78204	1	No
KTN1	0.226836	0.301073	0.941994	0.315794	0.752159	1	No
MRPL11	0.236376	0.300479	0.941338	0.2925	0.769905	1	No
MOGS	0.247574	0.300399	0.941248	0.293482	0.769154	1	No
KLC1	1.45564	0.300297	1.12379	0.267218	0.789301	1	Yes
LIG1	1.57262	0.299793	1.03442	0.306658	0.759104	1	No
CLYBL	0.326786	0.299367	0.9397	0.296505	0.766844	1	No
CD2AP	18.0047	0.298692	0.340419	0.881029	0.378302	1	Yes
HCLS1	18.1401	0.298232	0.290991	1.02567	0.305049	1	No
PTPRC	0.277445	0.297845	0.938407	0.272957	0.784887	1	No
STAU1	0.78566	0.296493	1.05529	0.296185	0.767089	1	Yes
USP7	0.814643	0.295058	1.12342	0.267158	0.789347	1	Yes
SLC2A5	0.764909	0.293575	1.03388	0.255423	0.798396	1	No
SF3A3	3.609	0.292765	0.976058	0.329835	0.741525	1	Yes
DIS3L	1.29928	0.292286	1.02404	0.306288	0.759385	1	No
CCT4	40.8592	0.292138	0.189324	1.54309	0.122809	1	Yes
HAT1	1.837	0.291696	1.01511	0.298331	0.76545	1	Yes
EFL1	1.03555	0.291271	1.12315	0.259334	0.795378	1	No
DRG1	1.348	0.288933	1.12282	0.257328	0.796925	1	Yes
N4BP1	1.36431	0.287768	1.12263	0.256334	0.797693	1	No
PFAS	0.908357	0.285125	1.12214	0.254091	0.799426	1	Yes
TBC1D15	1.75269	0.284528	1.00798	0.311826	0.755173	1	No
PRMT1	3.32683	0.284099	0.786343	0.380486	0.703585	1	Yes
ARF4	2.94048	0.283628	0.659878	0.421392	0.673469	1	Yes
COPB2	2.70308	0.283481	0.913699	0.316031	0.751979	1	Yes
KPNA2	3.78278	0.283254	0.694946	0.418193	0.675806	1	Yes
EFHD2	1.22036	0.280368	1.10228	0.275857	0.782658	1	No
PFDN4	0.519928	0.280093	1.12096	0.249868	0.802689	1	No
PSMB3	2.11658	0.279719	0.726313	0.373055	0.709108	1	No
POLR1C	0.497163	0.278883	1.12237	0.248112	0.804048	1	No
UBE2N	2.31309	0.277185	0.671732	0.401939	0.687729	1	No
ARHGAP1	0.866795	0.276542	1.11994	0.246925	0.804966	1	No
WDR82	0.894484	0.276265	1.11985	0.246697	0.805142	1	Yes
GTF2I	3.00097	0.274418	0.816195	0.348071	0.727787	1	Yes
HSPA5	34.2559	0.272048	0.21888	1.2435	0.213682	1	Yes
SART1	1.18145	0.271359	1.11817	0.242682	0.808252	1	Yes
KNTC1	0.429224	0.270999	1.11803	0.242389	0.808479	1	No
NUP188	1.21999	0.270109	0.959329	0.275614	0.782845	1	No
POLR2B	2.94241	0.269434	0.64595	0.411543	0.680675	1	No
ARFGAP1	0.478853	0.268935	1.12353	0.226106	0.821119	1	No
CCT8	50.3667	0.268537	0.173994	1.54337	0.122742	1	Yes
ARHGEF2	8.82889	0.268463	0.364387	0.733783	0.463081	1	No
EIF4G2	7.20263	0.268106	0.509809	0.531998	0.594727	1	No
BAG1	1.13785	0.266204	1.11607	0.238519	0.811479	1	No
ATP1A1	5.11119	0.265497	0.566413	0.462545	0.643691	1	Yes
PCNP	4.16442	0.260136	0.637325	0.415815	0.677546	1	Yes
ZNF512	1.25963	0.260011	0.832565	0.302583	0.762208	1	No
CCT3	44.3647	0.257381	0.182744	1.40798	0.159137	1	Yes
EEF1G	13.7255	0.257341	0.379117	0.683363	0.494377	1	Yes
NDUFA4	1.55183	0.256935	0.837567	0.297839	0.765826	1	No
NACA	6.03172	0.255809	0.445912	0.57223	0.567166	1	Yes
PSMC5	13.5846	0.254909	0.307973	0.82723	0.408107	1	Yes
RAN	9.34682	0.2545	0.368495	0.688385	0.49121	1	Yes
EMD	1.49191	0.25425	0.82553	0.301309	0.763179	1	Yes
PDLIM1	0.753174	0.252107	1.10861	0.227407	0.820107	1	No
DPM1	3.6035	0.252078	0.571864	0.43603	0.662815	1	No
NFKB1	1.00334	0.251593	1.10829	0.227009	0.820417	1	No
SF1	0.911134	0.250301	1.09557	0.23791	0.811951	1	Yes
AP2A1	2.89469	0.249372	0.773633	0.324948	0.74522	1	No
CHCHD2P9	0.382047	0.246181	1.117	0.193959	0.846208	1	No
TTF2	1.0424	0.24509	1.10409	0.226959	0.820455	1	No
CFL1	9.55753	0.242537	0.37137	0.653074	0.513709	1	Yes
DDX1	1.50511	0.242122	1.08034	0.236211	0.813269	1	Yes
HGS	0.228134	0.239391	0.86492	0.267504	0.789081	1	No
XPO1	0.231586	0.239391	0.86492	0.237202	0.8125	1	Yes
DAPK3	0.0954951	0.239391	0.86492	0.274762	0.783499	1	No
ZC3H11A	0.134786	0.239391	0.86492	0.267505	0.78908	1	Yes
ZNF3	0.187213	0.239391	0.86492	0.274762	0.783499	1	No
GRK3	0.0883443	0.239391	0.86492	0.273334	0.784596	1	No
DEK	0.0879032	0.239391	0.86492	0.272212	0.785459	1	Yes
ATP5ME	0.175537	0.239391	0.86492	0.272212	0.785459	1	No
MRPS25	0.0879032	0.239391	0.86492	0.272212	0.785459	1	No
URB2	0.13229	0.239391	0.86492	0.273334	0.784597	1	No
HGSNAT	0.139836	0.239391	0.86492	0.274763	0.783498	1	No
LSM14A	0.13172	0.239391	0.86492	0.272212	0.785459	1	Yes
SMG7	0.0883443	0.239391	0.86492	0.273334	0.784596	1	No
MTR	0.188319	0.239391	0.86492	0.274763	0.783498	1	No
RBM4	0.134596	0.239391	0.86492	0.267506	0.78908	1	No
AAR2	0.181296	0.239391	0.86492	0.273334	0.784597	1	No
AP3D1	0.183468	0.239391	0.86492	0.278709	0.780468	1	Yes
LAMTOR5	0.154217	0.239391	0.86492	0.305156	0.760247	1	No
ZWINT	0.10521	0.239391	0.86492	0.305153	0.76025	1	No
SNAP29	0.139033	0.239391	0.86492	0.277605	0.781315	1	No
RAB13	0.0900264	0.239391	0.86492	0.277606	0.781315	1	No
RAB5B	0.0900264	0.239391	0.86492	0.277606	0.781315	1	No
DCAF7	0.154026	0.239391	0.86492	0.305153	0.76025	1	No
GNAS	0.0900264	0.239391	0.86492	0.277606	0.781315	1	Yes
HBA1	0.133844	0.239391	0.86492	0.277606	0.781315	1	No
HBA2	0.133844	0.239391	0.86492	0.277606	0.781315	1	No
UBE3A	0.192485	0.239391	0.86492	0.257439	0.79684	1	No
KANK1	0.0980594	0.239391	0.86492	0.285057	0.7756	1	No
P2RY8	0.193443	0.239391	0.86492	0.259234	0.795455	1	No
ZNF622	0.143478	0.239391	0.86492	0.28332	0.776932	1	No
ATG4C	0.379103	0.239391	0.86492	0.305169	0.760238	1	No
RPAP1	0.134021	0.239391	0.86492	0.277605	0.781315	1	No
TRIM4	0.146875	0.239391	0.86492	0.285057	0.7756	1	No
BAZ1A	0.142005	0.239391	0.86492	0.285058	0.7756	1	Yes
MACROH2A2	0.0904675	0.239391	0.86492	0.278709	0.780468	1	No
STOML2	0.134285	0.239391	0.86492	0.278709	0.780468	1	No
PMS2	0.641584	0.239071	1.09944	0.217448	0.827859	1	No
MEPCE	0.905778	0.237909	1.09852	0.216573	0.828541	1	No
ADAR	6.68432	0.237847	0.437628	0.541713	0.588016	1	Yes
HNRNPUL2	2.61605	0.235908	0.760047	0.305222	0.760197	1	No
SLK	0.912815	0.235211	1.0963	0.21455	0.830118	1	Yes
NOL6	1.35938	0.235191	0.976849	0.232441	0.816195	1	Yes
ABRAXAS2	0.4515	0.234861	1.09306	0.24018	0.810191	1	No
PAFAH1B1	0.514677	0.233378	1.12332	0.201547	0.840271	1	No
DIDO1	0.863066	0.232032	1.09356	0.212181	0.831966	1	Yes
TES	1.60462	0.23117	1.07991	0.241604	0.809087	1	No
CDC16	0.589584	0.231016	1.09266	0.211426	0.832555	1	No
PSMB2	2.08938	0.229368	0.711633	0.31396	0.753551	1	Yes
FRG1	0.376923	0.228882	1.09071	0.204997	0.837575	1	No
NOLC1	0.923484	0.228585	1.09944	0.222147	0.824199	1	Yes
ATP5F1B	14.6864	0.228298	0.378965	0.601292	0.547645	1	No
ZNF22	0.347989	0.227121	1.08906	0.20593	0.836846	1	No
CCT2	50.3319	0.226785	0.171718	1.32073	0.186591	1	Yes
PCDH15	0.340955	0.226677	1.08864	0.203383	0.838836	1	No
MRPS18B	0.384433	0.226548	1.08852	0.208125	0.835131	1	No
DERL1	0.339771	0.226308	1.08829	0.203113	0.839046	1	No
EIF3A	12.4116	0.22624	0.402793	0.564635	0.572322	1	Yes
BASP1	2.25208	0.225974	1.01875	0.212258	0.831906	1	No
ARPC5L	0.346706	0.225895	1.08789	0.218562	0.826991	1	No
GART	13.2693	0.225199	0.431779	0.52957	0.59641	1	Yes
KIF2A	0.325955	0.22386	1.0859	0.208972	0.83447	1	No
SNRPB2	1.09928	0.222774	1.002	0.218212	0.827264	1	Yes
HNRNPD	1.10668	0.222255	1.10555	0.225226	0.821804	1	Yes
RAB3GAP2	8.26726	0.220221	0.491703	0.44867	0.65367	1	No
USO1	0.502044	0.21915	1.12258	0.181487	0.855985	1	Yes
SSR4	0.628191	0.217279	1.06994	0.190752	0.84872	1	Yes
RFC4	0.505757	0.21713	1.0789	0.201251	0.840502	1	Yes
SNRPF	0.837383	0.217102	1.01654	0.211086	0.83282	1	Yes
TOR1AIP1	0.583802	0.21591	1.07101	0.18539	0.852923	1	No
ARPC5	1.1796	0.214519	0.952596	0.233488	0.815382	1	No
PPIH	0.726169	0.213067	1.07437	0.198318	0.842796	1	No
CDC42	1.56329	0.21295	1.04518	0.206442	0.836446	1	Yes
POLR2L	0.779762	0.211782	1.02822	0.202345	0.839647	1	No
NLRP2	15.0206	0.210507	0.421983	0.502909	0.615028	1	No
LSM2	0.714022	0.20963	1.07036	0.195851	0.844727	1	No
TRA2B	0.485285	0.209626	1.1193	0.173238	0.862464	1	Yes
EBNA1BP2	2.56887	0.209217	0.671707	0.305311	0.760129	1	No
EEF1A1	35.0122	0.20798	0.203129	1.02464	0.305532	1	Yes
EIF4E	4.43254	0.204828	0.535603	0.38314	0.701616	1	No
COPG2	0.675039	0.204773	1.06439	0.192385	0.847441	1	Yes
GIGYF2	0.680051	0.204044	1.06347	0.191866	0.847847	1	Yes
CCNT1	0.422487	0.203915	1.06331	0.191775	0.847919	1	No
LSM12	6.02617	0.203501	0.491643	0.415386	0.677859	1	Yes
EIF4A3	0.880793	0.202506	1.08936	0.192823	0.847098	1	Yes
CSE1L	0.881558	0.202486	1.12307	0.186157	0.852322	1	Yes
SEPTIN7	7.66629	0.202395	0.435579	0.465881	0.641301	1	No
WASHC3	0.677905	0.202252	1.06116	0.190595	0.848843	1	No
SUMO2	0.538292	0.20205	1.10666	0.162517	0.870899	1	Yes
SRPK1	0.45838	0.201281	1.0599	0.189907	0.849382	1	Yes
RCOR1	0.637882	0.198196	1.05577	0.187726	0.851091	1	No
EIF4G1	18.4904	0.19805	0.306685	0.64797	0.517004	1	Yes
SYNCRIP	4.60791	0.19753	0.528051	0.372145	0.709785	1	Yes
VARS1	6.05064	0.197327	0.872372	0.255091	0.798653	1	No
USP5	0.627809	0.195877	1.05258	0.186092	0.852372	1	Yes
ATG2B	0.549148	0.192329	1.07137	0.183014	0.854787	1	Yes
EIF5A	6.00435	0.192295	0.469584	0.410555	0.681399	1	Yes
EIF3J	0.591407	0.189768	1.04378	0.181809	0.855733	1	No
NOL9	0.370029	0.188359	1.04167	0.180824	0.856505	1	No
DYNC1LI1	4.00779	0.183909	0.579593	0.315911	0.75207	1	No
HNRNPA2B1	5.84368	0.183762	0.596278	0.307669	0.758334	1	Yes
ACSL4	0.376728	0.183528	1.0342	0.165179	0.868803	1	No
LARP4	0.656516	0.18335	1.12143	0.153428	0.87806	1	No
ARPC3	2.25485	0.181911	0.802111	0.225152	0.821861	1	No
HAGH	0.449227	0.181451	1.09793	0.144422	0.885167	1	No
ACTC1	17.3756	0.180806	0.572577	0.315639	0.752277	1	Yes
TFRC	0.329673	0.180675	1.02961	0.176522	0.859884	1	No
LCT	0.285302	0.180665	1.02959	0.175472	0.860709	1	No
SPCS3	0.276249	0.180413	1.02918	0.169405	0.865478	1	No
IRF3	0.318921	0.18014	1.02874	0.169219	0.865624	1	No
OGFR	0.271379	0.180116	1.0287	0.169203	0.865637	1	No
GEMIN2	0.27769	0.180003	1.02851	0.177467	0.859142	1	No
JPT2	0.540013	0.178795	1.02652	0.174176	0.861727	1	Yes
ABI3	0.544629	0.178151	1.02544	0.173731	0.862077	1	No
ETF1	4.01007	0.17579	0.586986	0.298047	0.765667	1	Yes
AFG3L2	0.332933	0.175541	1.03188	0.122007	0.902893	1	No
NAP1L1	8.26992	0.175367	0.426477	0.4135	0.67924	1	Yes
IARS1	21.3407	0.174445	0.252655	0.690123	0.490117	1	No
NAPG	0.495924	0.173015	1.01664	0.170182	0.864867	1	No
DDX54	1.73642	0.170883	0.815703	0.199967	0.841506	1	Yes
RPN2	0.555479	0.168181	1.097	0.148288	0.882116	1	Yes
RAC2	2.74475	0.167535	0.685155	0.241516	0.809155	1	No
SMAP2	0.451583	0.165222	1.00245	0.164819	0.869087	1	No
GAK	0.451534	0.165216	1.00244	0.164815	0.86909	1	No
ATP5PO	1.44648	0.164991	0.968549	0.16401	0.869723	1	No
SNRNP70	0.456546	0.16359	0.999341	0.163698	0.869969	1	Yes
EPRS1	39.0069	0.161708	0.200627	0.80606	0.420208	1	No
YWHAZ	9.36491	0.161043	0.370688	0.434058	0.664246	1	Yes
GRWD1	2.95845	0.158157	0.736556	0.220937	0.825142	1	Yes
H1-5	10.8202	0.158147	0.343482	0.460258	0.645331	1	No
SEC13	5.40503	0.156446	0.462041	0.336511	0.736485	1	Yes
PAICS	21.3087	0.155723	0.294433	0.531421	0.595127	1	Yes
AKAP8L	1.10392	0.155703	0.947637	0.164575	0.869279	1	No
MRPS22	1.15756	0.153624	0.966438	0.15938	0.873369	1	No
PPP6R2	0.402229	0.15286	0.977735	0.156341	0.875764	1	No
DCTN1	3.75506	0.151592	0.668593	0.232894	0.815843	1	Yes
RCN2	0.447127	0.151018	1.04746	0.121884	0.902991	1	Yes
AP3S1	0.870218	0.150442	0.982172	0.146809	0.883283	1	No
EIF4E2	0.366174	0.150426	0.972539	0.154674	0.877078	1	No
RPL39	1.30733	0.150382	0.899722	0.171362	0.863939	1	Yes
RAB10	0.873274	0.149386	1.10622	0.136611	0.891338	1	Yes
RPS28	1.6433	0.148436	0.877531	0.179668	0.857413	1	Yes
CAMSAP1	0.366532	0.148165	0.96761	0.153125	0.8783	1	No
DDX20	0.707907	0.148107	1.04256	0.129379	0.897057	1	No
RPL23	11.8487	0.14805	0.320991	0.460197	0.645375	1	Yes
MRPS5	0.52125	0.147493	1.12136	0.112985	0.910042	1	No
MRPS34	1.24174	0.145826	0.938717	0.157802	0.874613	1	No
CDV3	7.30687	0.144162	0.436009	0.331633	0.740166	1	No
PARP9	0.326893	0.144069	0.958428	0.150318	0.880514	1	No
CAPZA1	8.82489	0.144064	0.464225	0.315322	0.752517	1	Yes
PDCL	0.319302	0.143273	0.956606	0.149773	0.880944	1	No
KRT1	19.6885	0.142777	0.446411	0.318929	0.74978	1	Yes
SPDL1	0.32219	0.14167	0.952895	0.148673	0.881812	1	No
HAUS7	0.314983	0.141439	0.952356	0.148515	0.881937	1	No
KRT17	0.875761	0.141212	1.04704	0.0901243	0.928188	1	Yes
RO60	0.344656	0.140476	0.950097	0.147854	0.882458	1	No
RFC2	0.270295	0.13937	0.947483	0.147096	0.883057	1	No
ARFIP2	0.226301	0.138942	0.946463	0.146802	0.883289	1	No
NCAPD2	0.226301	0.138942	0.946463	0.146802	0.883289	1	No
ANAPC1	0.226301	0.138942	0.946463	0.146802	0.883289	1	No
RPA1	4.68341	0.138863	0.594393	0.235537	0.813792	1	Yes
USP9Y	0.718102	0.137872	1.08892	0.113204	0.909869	1	No
ZC3H7B	0.234855	0.137422	0.94281	0.0994644	0.92077	1	No
PEA15	0.288664	0.137325	0.942576	0.145691	0.884165	1	No
COX5B	0.245834	0.136912	0.941576	0.145408	0.884389	1	No
PTCD3	0.228999	0.136897	0.941539	0.145397	0.884397	1	No
SMAD3	0.24854	0.136497	0.940565	0.139944	0.888704	1	No
DELE1	0.233744	0.13641	0.940353	0.14713	0.883029	1	No
A6NIZ1	0.320177	0.135331	0.939797	0.0944198	0.924776	1	No
PSMB9	0.311242	0.135171	0.937316	0.153176	0.87826	1	No
LARP4B	0.282027	0.13511	0.937165	0.144169	0.885367	1	No
TNXA	0.304817	0.135023	0.93695	0.173457	0.862292	1	No
OBI1	41.1923	0.134923	0.178571	0.754256	0.450695	1	No
NDUFS3	0.274243	0.134817	0.936442	0.133532	0.893773	1	No
RRP7A	0.274338	0.134488	0.935626	0.143741	0.885705	1	No
SLC3A2	0.988863	0.134365	1.00037	0.132227	0.894805	1	Yes
TRIM28	8.87318	0.134234	0.50349	0.271398	0.786085	1	Yes
H2BC12	10.3203	0.134039	0.392024	0.344529	0.730449	1	No
UBR5	1.65393	0.133657	0.992186	0.131258	0.895571	1	No
RPS6	13.2763	0.133287	0.3061	0.435149	0.663454	1	Yes
RPL27	10.8215	0.131213	0.339645	0.386285	0.699285	1	Yes
RHOT2	0.717103	0.128699	1.11115	0.107538	0.914362	1	No
DDX18	5.19213	0.128555	0.472769	0.269011	0.787921	1	Yes
PRDX2	4.26857	0.125953	0.628319	0.20604	0.83676	1	Yes
COX5A	0.650975	0.125748	1.10355	0.101189	0.9194	1	No
NDUFA9	0.366951	0.123714	0.946147	0.0955944	0.923843	1	No
YTHDF3	4.14043	0.123083	0.577456	0.208591	0.834767	1	Yes
H3C13	2.19497	0.122884	1.12372	0.0970839	0.92266	1	No
H3C14	2.19497	0.122884	1.12372	0.0970839	0.92266	1	No
H3C15	2.19497	0.122884	1.12372	0.0970839	0.92266	1	No
POLR2A	1.02414	0.122773	1.02805	0.118623	0.905574	1	Yes
RPL22L1	2.92765	0.122395	0.652216	0.189242	0.849903	1	No
RPL19	12.3288	0.12197	0.315472	0.386285	0.699286	1	Yes
ATAD3A	2.61341	0.121474	0.795715	0.14487	0.884814	1	Yes
RPL10A	16.4182	0.121425	0.282077	0.430087	0.667133	1	Yes
MYL12A	11.1784	0.120902	0.373715	0.325934	0.744474	1	Yes
MRPL12	0.667418	0.120634	1.06799	0.0978887	0.922021	1	Yes
POLR2E	4.68778	0.11953	0.48913	0.240759	0.809742	1	No
FAU	2.65697	0.118646	0.650685	0.180743	0.856569	1	Yes
RPS9	13.8229	0.116534	0.297553	0.391161	0.695678	1	Yes
LRPPRC	1.84883	0.115798	0.974501	0.112749	0.910229	1	Yes
PHB	2.97665	0.114369	0.917763	0.119933	0.904536	1	Yes
DDX3X	17.9902	0.113084	0.302388	0.375096	0.707589	1	Yes
HSPA4	8.32457	0.112039	0.467269	0.241678	0.80903	1	Yes
GOLGA3	0.753896	0.111958	1.01053	0.0968402	0.922853	1	No
DDX6	31.5982	0.110274	0.242409	0.454399	0.649542	1	Yes
TMED10	0.370283	0.110253	0.865111	0.0906676	0.927757	1	No
SNRNP200	11.3919	0.110179	0.584144	0.193377	0.846664	1	Yes
SNX1	4.45612	0.109513	0.652783	0.171883	0.863529	1	No
NFATC2	0.417612	0.10926	0.865724	0.126206	0.899569	1	No
DPPA5	0.0454543	0.108999	0.86492	0.126022	0.899714	1	No
ZNF729	0.0526051	0.108999	0.86492	0.126022	0.899714	1	No
PHF20L1	0.155207	0.108999	0.86492	0.126022	0.899714	1	No
HMGB1P1	0.0450132	0.108999	0.86492	0.126022	0.899714	1	Yes
HAX1	0.0454543	0.108999	0.86492	0.126022	0.899714	1	No
POLRMT	0.0964222	0.108999	0.86492	0.126022	0.899714	1	No
CETN3	0.0454543	0.108999	0.86492	0.126022	0.899714	1	No
SURF4	0.18599	0.108999	0.86492	0.126022	0.899714	1	Yes
SGTA	0.0450132	0.108999	0.86492	0.126022	0.899714	1	No
IDH3B	0.0908724	0.108999	0.86492	0.126022	0.899714	1	No
NDUFS5	0.137757	0.108999	0.86492	0.121389	0.903383	1	No
TDRD6	0.04289	0.108999	0.86492	0.126022	0.899714	1	No
KLHL41	0.04289	0.108999	0.86492	0.126022	0.899714	1	No
SLC16A7	0.0454543	0.108999	0.86492	0.126022	0.899714	1	No
DNAJC13	0.0450132	0.108999	0.86492	0.126022	0.899714	1	No
DNAJB6	0.0940196	0.108999	0.86492	0.126022	0.899714	1	No
USH2A	0.04289	0.108999	0.86492	0.126022	0.899714	1	No
CSDE1	0.18702	0.108999	0.86492	0.126022	0.899714	1	Yes
OFD1	0.0944607	0.108999	0.86492	0.126022	0.899714	1	No
CLPX	0.0917056	0.108999	0.86492	0.126022	0.899714	1	No
VAPB	0.0867071	0.108999	0.86492	0.126022	0.899714	1	No
SVIL	0.0526051	0.108999	0.86492	0.126022	0.899714	1	No
NFATC1	0.140941	0.108999	0.86492	0.126022	0.899714	1	No
ZBED1	0.0450132	0.108999	0.86492	0.126022	0.899714	1	No
CYB5R3	0.0450132	0.108999	0.86492	0.126022	0.899714	1	No
PRSS1	0.0526051	0.108999	0.86492	0.126022	0.899714	1	No
SP1	0.0454543	0.108999	0.86492	0.126022	0.899714	1	No
CYC1	0.137757	0.108999	0.86492	0.121389	0.903383	1	No
LINGO3	0.0450132	0.108999	0.86492	0.126022	0.899714	1	No
KIT	0.0526051	0.108999	0.86492	0.126022	0.899714	1	No
PRKAR2A	0.143026	0.108999	0.86492	0.126022	0.899714	1	No
ZNF708	0.0454543	0.108999	0.86492	0.126022	0.899714	1	No
RAB5A	0.14005	0.108999	0.86492	0.126022	0.899714	1	No
SDHB	0.0867071	0.108999	0.86492	0.126022	0.899714	1	No
DNAJB2	0.0450132	0.108999	0.86492	0.126022	0.899714	1	No
NDUFS1	0.0888303	0.108999	0.86492	0.126022	0.899714	1	No
TPP2	0.137874	0.108999	0.86492	0.121389	0.903383	1	No
AXL	0.10698	0.108999	0.86492	0.126022	0.899714	1	No
SDHA	0.283925	0.108999	0.86492	0.0861356	0.931359	1	Yes
MAP2K2	0.0450132	0.108999	0.86492	0.126022	0.899714	1	No
HPCAL1	0.0450132	0.108999	0.86492	0.126022	0.899714	1	No
CD79B	0.185811	0.108999	0.86492	0.127834	0.898281	1	No
EIF2D	0.0938288	0.108999	0.86492	0.126022	0.899714	1	No
GRIA2	0.0454543	0.108999	0.86492	0.126022	0.899714	1	No
HELZ	0.04289	0.108999	0.86492	0.126022	0.899714	1	No
SSR1	0.132647	0.108999	0.86492	0.126022	0.899714	1	No
EIF2B2	0.04289	0.108999	0.86492	0.126022	0.899714	1	No
USP11	0.230915	0.108999	0.86492	0.126022	0.899714	1	No
AFF3	0.0526051	0.108999	0.86492	0.126022	0.899714	1	No
CDH4	0.04289	0.108999	0.86492	0.126022	0.899714	1	No
RAB2A	0.183867	0.108999	0.86492	0.126022	0.899714	1	No
B2M	0.0450132	0.108999	0.86492	0.126022	0.899714	1	No
ARF6	0.316012	0.108999	0.86492	0.0768967	0.938706	1	No
RAB11A	0.191432	0.108999	0.86492	0.126022	0.899714	1	No
MRPS10	0.04289	0.108999	0.86492	0.126022	0.899714	1	No
MRPS21	0.04289	0.108999	0.86492	0.126022	0.899714	1	No
COL4A3	0.0454543	0.108999	0.86492	0.126022	0.899714	1	No
DNM1	0.0450132	0.108999	0.86492	0.126022	0.899714	1	No
RAD51	0.0450132	0.108999	0.86492	0.126022	0.899714	1	No
BAX	0.0887492	0.108999	0.86492	0.126022	0.899714	1	No
MCL1	0.222501	0.108999	0.86492	0.126022	0.899714	1	No
BST2	0.0526051	0.108999	0.86492	0.126022	0.899714	1	No
SFSWAP	0.0868354	0.108999	0.86492	0.126022	0.899714	1	No
TIAM1	0.0454543	0.108999	0.86492	0.126022	0.899714	1	No
IDI1	0.0872313	0.108999	0.86492	0.126022	0.899714	1	No
DAG1	0.0938288	0.108999	0.86492	0.126022	0.899714	1	No
ZMYM3	0.0868354	0.108999	0.86492	0.126022	0.899714	1	No
GANAB	0.227513	0.108999	0.86492	0.126022	0.899714	1	Yes
PTPRCAP	0.04289	0.108999	0.86492	0.126022	0.899714	1	No
NR1D2	0.04289	0.108999	0.86492	0.126022	0.899714	1	No
PSME4	0.0450132	0.108999	0.86492	0.126022	0.899714	1	No
UBXN2B	0.0526051	0.108999	0.86492	0.126022	0.899714	1	No
ZNF146	0.0454543	0.108999	0.86492	0.126022	0.899714	1	No
EEA1	0.04289	0.108999	0.86492	0.126022	0.899714	1	No
PPA1	0.138014	0.108999	0.86492	0.126022	0.899714	1	Yes
MYLK	0.0450132	0.108999	0.86492	0.126022	0.899714	1	Yes
DECR1	0.0450132	0.108999	0.86492	0.126022	0.899714	1	No
NDUFA5	0.0450132	0.108999	0.86492	0.126022	0.899714	1	No
DPY19L1	0.04289	0.108999	0.86492	0.126022	0.899714	1	No
EDRF1	0.0454543	0.108999	0.86492	0.126022	0.899714	1	No
CEP55	0.0969464	0.108999	0.86492	0.126022	0.899714	1	No
TMEM41B	0.132566	0.108999	0.86492	0.126022	0.899714	1	No
FLG2	0.0450132	0.108999	0.86492	0.126022	0.899714	1	Yes
SPOUT1	0.235829	0.108999	0.86492	0.122502	0.902501	1	No
TMEM63B	0.0526051	0.108999	0.86492	0.126022	0.899714	1	No
PRR14L	0.04289	0.108999	0.86492	0.126022	0.899714	1	No
CEP350	0.106133	0.108999	0.86492	0.126022	0.899714	1	No
SAMD13	0.04289	0.108999	0.86492	0.126022	0.899714	1	No
ECPAS	0.228843	0.108999	0.86492	0.126022	0.899714	1	No
DENND4C	0.230966	0.108999	0.86492	0.126022	0.899714	1	No
ARID2	0.0965995	0.108999	0.86492	0.126022	0.899714	1	No
ZFYVE26	0.0454543	0.108999	0.86492	0.126022	0.899714	1	No
RCSD1	0.140903	0.108999	0.86492	0.126022	0.899714	1	No
REEP3	0.04289	0.108999	0.86492	0.126022	0.899714	1	No
STEAP1B	0.0450132	0.108999	0.86492	0.126022	0.899714	1	No
SFXN4	0.04289	0.108999	0.86492	0.126022	0.899714	1	No
CTR9	0.112041	0.108999	0.86492	0.126022	0.899714	1	No
BORA	0.0450132	0.108999	0.86492	0.126022	0.899714	1	No
ZFP2	0.0892714	0.108999	0.86492	0.126022	0.899714	1	No
ZNF836	0.04289	0.108999	0.86492	0.126022	0.899714	1	No
SUPT6H	0.0965505	0.108999	0.86492	0.126022	0.899714	1	No
RUFY3	0.04289	0.108999	0.86492	0.126022	0.899714	1	No
CAMKMT	0.0454543	0.108999	0.86492	0.126022	0.899714	1	No
TTC6	0.04289	0.108999	0.86492	0.126022	0.899714	1	No
ABCA13	0.310016	0.108999	0.86492	0.126022	0.899714	1	No
RPS19BP1	0.195522	0.108999	0.86492	0.127834	0.898281	1	No
VRK2	0.0450132	0.108999	0.86492	0.126022	0.899714	1	No
CCDC60	0.0454543	0.108999	0.86492	0.126022	0.899714	1	No
TAF1L	0.179836	0.108999	0.86492	0.126022	0.899714	1	No
VPS52	0.0867071	0.108999	0.86492	0.126022	0.899714	1	No
TMEM151A	0.04289	0.108999	0.86492	0.126022	0.899714	1	No
SPEM1	0.0890076	0.108999	0.86492	0.126022	0.899714	1	No
ABTB2	0.0454543	0.108999	0.86492	0.126022	0.899714	1	No
ZFP62	0.0450132	0.108999	0.86492	0.126022	0.899714	1	No
PSD4	0.04289	0.108999	0.86492	0.126022	0.899714	1	No
OR1B1	0.0526051	0.108999	0.86492	0.126022	0.899714	1	No
CIP2A	0.0454543	0.108999	0.86492	0.126022	0.899714	1	No
GRIN3A	0.0526051	0.108999	0.86492	0.126022	0.899714	1	No
CKAP2	0.191406	0.108999	0.86492	0.132408	0.894662	1	No
CASKIN2	0.0526051	0.108999	0.86492	0.126022	0.899714	1	No
KAT6B	0.0450132	0.108999	0.86492	0.126022	0.899714	1	No
P2RX5	0.04289	0.108999	0.86492	0.126022	0.899714	1	No
ARL8A	0.0450132	0.108999	0.86492	0.126022	0.899714	1	No
GPRASP2	0.0940196	0.108999	0.86492	0.126022	0.899714	1	No
MSI2	0.0892714	0.108999	0.86492	0.126022	0.899714	1	No
PDXP	0.0908724	0.108999	0.86492	0.126022	0.899714	1	No
ATXN7L3B	0.190989	0.108999	0.86492	0.126022	0.899714	1	No
ATP5MD	0.13469	0.108999	0.86492	0.126022	0.899714	1	No
BTF3L4	0.10698	0.108999	0.86492	0.126022	0.899714	1	No
ZSCAN31	0.04289	0.108999	0.86492	0.126022	0.899714	1	No
CCDC138	0.0450132	0.108999	0.86492	0.126022	0.899714	1	No
IPO9	0.0893545	0.108999	0.86492	0.126022	0.899714	1	No
SECISBP2	0.0450132	0.108999	0.86492	0.126022	0.899714	1	No
DOK1	0.04289	0.108999	0.86492	0.126022	0.899714	1	No
RNF5	0.04289	0.108999	0.86492	0.126022	0.899714	1	No
WDR18	0.0450132	0.108999	0.86492	0.126022	0.899714	1	Yes
VAMP8	0.276521	0.108999	0.86492	0.126739	0.899147	1	No
TMED9	0.0867071	0.108999	0.86492	0.126022	0.899714	1	No
SPATA5L1	0.0526051	0.108999	0.86492	0.126022	0.899714	1	No
TIMM21	0.193889	0.108999	0.86492	0.134131	0.893299	1	No
CHMP4A	0.175567	0.108999	0.86492	0.126022	0.899714	1	No
SIK2	0.0450132	0.108999	0.86492	0.126022	0.899714	1	No
TSPAN10	0.150283	0.108999	0.86492	0.126022	0.899714	1	No
OSBPL3	0.0963141	0.108999	0.86492	0.126022	0.899714	1	No
DHX33	0.04289	0.108999	0.86492	0.126022	0.899714	1	No
DOCK5	0.0454543	0.108999	0.86492	0.126022	0.899714	1	No
DDX31	0.140321	0.108999	0.86492	0.127834	0.898281	1	No
ANKZF1	0.137823	0.108999	0.86492	0.126022	0.899714	1	No
CAB39L	0.0868844	0.108999	0.86492	0.126022	0.899714	1	No
ZDBF2	0.04289	0.108999	0.86492	0.126022	0.899714	1	No
PLXNA4	0.0454543	0.108999	0.86492	0.126022	0.899714	1	No
WDR6	0.0892714	0.108999	0.86492	0.126022	0.899714	1	No
RAB18	0.04289	0.108999	0.86492	0.126022	0.899714	1	No
UBN1	0.04289	0.108999	0.86492	0.126022	0.899714	1	No
PPAN	0.247106	0.108999	0.86492	0.126022	0.899714	1	No
RPRD1B	0.277849	0.108999	0.86492	0.126022	0.899714	1	No
UTP3	0.135634	0.108999	0.86492	0.116711	0.907089	1	No
MXRA5	0.0454543	0.108999	0.86492	0.126022	0.899714	1	No
PNO1	0.04289	0.108999	0.86492	0.126022	0.899714	1	No
MDN1	0.0450132	0.108999	0.86492	0.126022	0.899714	1	No
AP5S1	0.04289	0.108999	0.86492	0.126022	0.899714	1	No
SMPD4	0.106133	0.108999	0.86492	0.126022	0.899714	1	No
UGGT1	0.0450132	0.108999	0.86492	0.126022	0.899714	1	No
TRPM5	0.0450132	0.108999	0.86492	0.126022	0.899714	1	No
NDUFA13	0.186763	0.108999	0.86492	0.121389	0.903383	1	No
SENP1	0.0450132	0.108999	0.86492	0.126022	0.899714	1	No
STARD9	0.04289	0.108999	0.86492	0.126022	0.899714	1	No
DHCR7	0.0454543	0.108999	0.86492	0.126022	0.899714	1	No
SLC25A10	0.145526	0.108999	0.86492	0.126022	0.899714	1	No
MALT1	0.238905	0.108999	0.86492	0.126022	0.899714	1	No
DDX41	0.189766	0.108999	0.86492	0.12392	0.901379	1	Yes
TRHDE	0.0454543	0.108999	0.86492	0.126022	0.899714	1	No
OGDHL	0.04289	0.108999	0.86492	0.126022	0.899714	1	No
SSR3	0.0938288	0.108999	0.86492	0.126022	0.899714	1	No
HIGD1A	0.0965505	0.108999	0.86492	0.126022	0.899714	1	No
LZTS1	0.109301	0.108999	0.86492	0.126022	0.899714	1	No
DIP2C	0.101612	0.108999	0.86492	0.126022	0.899714	1	No
PLEKHA6	0.0897956	0.108999	0.86492	0.126022	0.899714	1	No
AP3M1	0.23851	0.108999	0.86492	0.128925	0.897417	1	No
MRPS16	0.0892714	0.108999	0.86492	0.126022	0.899714	1	No
NOC2L	0.183733	0.108999	0.86492	0.121389	0.903383	1	No
NUBP2	0.282552	0.108999	0.86492	0.126022	0.899714	1	No
NEDD1	0.396007	0.108999	0.86492	0.126022	0.899714	1	No
TLN1	27.6162	0.108878	0.340347	0.323196	0.746547	1	Yes
YWHAE	7.84442	0.108286	0.410816	0.26415	0.791665	1	Yes
RPL34	3.59378	0.108178	0.625843	0.174755	0.861273	1	Yes
PCBP1	14.4128	0.107372	0.318059	0.338574	0.73493	1	Yes
RBM14	5.69974	0.105678	0.527255	0.198215	0.842877	1	Yes
EIF3C	7.4866	0.102555	0.497452	0.211076	0.832828	1	Yes
SRSF1	0.758776	0.101624	1.09485	0.082849	0.933972	1	Yes
PHGDH	5.69201	0.0998126	0.497275	0.20061	0.841004	1	Yes
ATP5PB	0.803254	0.0977468	1.11722	0.079693	0.936481	1	No
ATXN2L	57.0204	0.0947436	0.156213	0.606315	0.544306	1	Yes
RFTN1	4.43741	0.094659	0.533829	0.176274	0.860078	1	No
EEF1D	6.63294	0.0931864	0.490989	0.192876	0.847056	1	Yes
G3BP2	5.05284	0.0914637	0.538477	0.170714	0.864449	1	Yes
DNAJA1	12.3255	0.0904821	0.320109	0.282244	0.777757	1	Yes
STT3B	1.26908	0.0898271	0.948424	0.0888164	0.929228	1	No
RPL36A	2.70533	0.0892289	0.7496	0.116397	0.907338	1	Yes
ARF3	4.24757	0.086566	0.536115	0.160281	0.87266	1	Yes
DDX39A	9.4022	0.0827522	0.504629	0.163954	0.869767	1	Yes
HEATR1	0.998798	0.0819929	0.929159	0.0794877	0.936645	1	No
RANBP1	3.15111	0.0814551	0.612536	0.131831	0.895118	1	Yes
ATP5F1A	12.3308	0.0813718	0.357181	0.227367	0.820139	1	No
LSP1	8.36108	0.0793053	0.469048	0.172047	0.863401	1	No
NOC3L	7.59439	0.0789929	0.444361	0.175489	0.860696	1	No
HNRNPAB	1.4927	0.0787145	0.96481	0.0840299	0.933033	1	Yes
UBXN1	1.13757	0.0717663	0.892297	0.0718613	0.942712	1	No
GARS1	1.71856	0.0701009	0.876364	0.078073	0.93777	1	No
TUBB4B	67.078	0.0694062	0.143573	0.483444	0.628781	1	Yes
PCNA	3.78112	0.0684136	0.600255	0.114142	0.909125	1	Yes
PWP1	2.32367	0.0678829	0.7108	0.088062	0.929827	1	No
DDX50	2.42267	0.0677669	0.953012	0.0660972	0.9473	1	Yes
RPS5	7.46056	0.066119	0.417324	0.158607	0.873978	1	Yes
RPS13	11.115	0.0646285	0.335114	0.192851	0.847076	1	Yes
RRP12	7.17184	0.0634093	0.402215	0.155202	0.876662	1	Yes
TUBB	76.3594	0.0630967	0.133892	0.471316	0.637415	1	Yes
RPS14	10.0913	0.060732	0.345919	0.174646	0.861358	1	Yes
RPL10	22.4487	0.0566677	0.246633	0.22967	0.818348	1	Yes
MRTO4	4.20366	0.0549002	0.541098	0.0984944	0.92154	1	No
MTREX	3.48567	0.0529732	0.750213	0.0745639	0.940562	1	No
DIMT1	3.54138	0.0502665	0.565977	0.0867112	0.930901	1	No
LBR	6.14841	0.0482614	0.453691	0.103573	0.917509	1	Yes
ADRM1	1.63611	0.0420842	0.819788	0.0498458	0.960245	1	Yes
TUBA1B	8.1482	0.0398956	0.889395	0.0311705	NA	NA	Yes
CYFIP2	15.7611	0.0395294	0.332216	0.120455	0.904123	1	Yes
GPATCH4	2.04618	0.0389362	0.736628	0.0496102	0.960433	1	No
PRKDC	74.9608	0.0369434	0.158471	0.232687	0.816004	1	Yes
G3BP1	14.0446	0.0351384	0.42024	0.0853491	0.931984	1	Yes
HSPA8	84.3845	0.0339529	0.13739	0.247436	0.804571	1	Yes
RRP1B	6.58423	0.0335084	0.422367	0.0766753	0.938882	1	Yes
YBX1	20.0161	0.0304159	0.257768	0.117967	0.906094	1	Yes
NCAPH	7.21586	0.0295576	0.422948	0.0702541	0.943991	1	Yes
HNRNPH3	5.02468	0.0290801	0.486388	0.0568383	0.954674	1	Yes
H2AC20	3.18952	0.0280357	1.05887	0.0240477	0.980815	1	No
H2BC11	7.22524	0.0243999	0.747964	0.0349524	0.972118	1	No
LPXN	8.71812	0.0241057	0.407594	0.0601543	0.952033	1	No
RBM39	2.3614	0.0225774	0.703801	0.0323234	0.974214	1	Yes
EEF1B2	6.59901	0.0212836	0.481578	0.0465902	0.96284	1	Yes
HNRNPA3	4.6313	0.0208641	0.815001	0.0248766	0.980153	1	Yes
NAP1L4	5.80095	0.0199627	0.494085	0.041434	0.96695	1	Yes
FBL	3.92443	0.0198637	0.541679	0.0334999	0.973276	1	Yes
LRRC40	2.69665	0.0190675	0.673837	0.0288071	0.977018	1	No
DNAJC9	4.20741	0.0185404	0.52302	0.0337184	0.973102	1	No
FTSJ3	2.03826	0.0171643	0.906139	0.0162895	0.987003	1	Yes
CAD	31.0195	0.0171163	0.209883	0.0811473	0.935325	1	Yes
NOP53	2.35127	0.0170371	0.719156	0.0222546	0.982245	1	No
YBX3	8.92437	0.0153879	0.443993	0.0338871	0.972967	1	Yes
HNRNPA1	8.05874	0.013272	0.512934	0.025499	0.979657	1	Yes
EIF3I	6.45601	0.0119803	0.483441	0.0262763	0.979037	1	Yes
CHAMP1	5.67146	0.0111011	0.50774	0.0226258	0.981949	1	Yes
HNRNPU	21.185	0.0109949	0.253559	0.0430571	0.965656	1	Yes
RPL4	32.7735	0.00987577	0.200374	0.0491188	0.960825	1	Yes
HNRNPC	1.84852	0.00869311	1.01305	0.0088424	0.992945	1	Yes
KRI1	1.3943	0.00860278	0.875655	0.00250478	0.998001	1	No
YWHAH	3.17489	0.00833784	0.77714	0.00804039	0.993585	1	Yes
HP1BP3	11.4312	0.00817626	0.3148	0.0248693	0.980159	1	Yes
HSPA9	13.2701	0.00613723	0.306712	0.0197698	0.984227	1	Yes
RPLP1	6.37634	0.00450903	0.473013	0.0110397	0.991192	1	Yes
TPD52	4.31906	0.00441668	0.623207	0.00802816	0.993595	1	No
HCFC1	13.9271	0.00351481	0.381117	0.0115098	0.990817	1	Yes
RPL27A	7.95726	0.00205978	0.388308	0.0049817	0.996025	1	Yes
HNRNPR	7.28086	0.000563356	0.455467	0.000592694	0.999527	1	Yes
TTC26	0.180892	0	0.86492	0	1	1	No
UBA6	1.63325	0	1.12278	0	1	1	No
TRAPPC13	0.137293	0	0.86492	0	1	1	No
PABPN1L	0.0513009	0	0.86492	0	1	1	No
C5orf52	0.0594356	0	0.86492	0	1	1	No
SMCHD1	9.19856	0	1.02888	0	1	1	Yes
ANXA2P2	0.0882867	0	0.86492	0	1	1	Yes
ZNF726	0.118871	0	0.86492	0	1	1	No
PMS2P5	0.0490064	0	0.86492	0	1	1	No
A8MUI8	0.0439944	0	0.86492	0	1	1	No
NCF1C	0.274288	0	0.86492	0	1	1	No
A8MX80	0.0439454	0	0.86492	0	1	1	No
EmGFP	3.27841	0	1.06791	0	1	1	No
KLHL6-E547K	19.2382	0	1.02571	0	1	1	No
KLHL6-E568K	18.4575	0	1.02625	0	1	1	No
GTPBP1	0.0443413	0	0.86492	0	1	1	No
SMAP	0.318283	0	0.86492	0	1	1	No
PSMD9	0.139112	0	0.86492	0	1	1	No
TAF4	0.451307	0	0.890179	0	1	1	No
RFXAP	0.455527	0	0.896435	0	1	1	No
SLC1A7	0.0439454	0	0.86492	0	1	1	No
SAP18	0.0488156	0	0.86492	0	1	1	Yes
PIK3C2A	0.0439944	0	0.86492	0	1	1	No
KPNA4	1.3574	0	1.09594	0	1	1	No
CDK2AP1	0.0490064	0	0.86492	0	1	1	No
GAPDHS	0.0594356	0	0.86492	0	1	1	No
UBFD1	0.498779	0	0.86492	0	1	1	No
COPE	0.0952953	0	0.86492	0	1	1	No
RFXANK	0.0490064	0	0.86492	0	1	1	No
APAF1	0.0439454	0	0.86492	0	1	1	No
PDCD5	0.0490064	0	0.86492	0	1	1	Yes
TPP1	0.0438171	0	0.86492	0	1	1	No
RIMBP2	0.0883357	0	0.86492	0	1	1	No
SETD1A	0.0883357	0	0.86492	0	1	1	No
TRANK1	0.0439454	0	0.86492	0	1	1	No
SYNJ2	0.0566956	0	0.86492	0	1	1	No
ARHGEF11	0.0439454	0	0.86492	0	1	1	No
VILL	0.0443413	0	0.86492	0	1	1	No
PPM1G	1.31802	0	1.09287	0	1	1	Yes
INPPL1	0.370326	0	0.86492	0	1	1	No
PER1	0.14183	0	0.86492	0	1	1	No
RNF113A	0.411186	0	0.874211	0	1	1	No
TTI1	0.0490064	0	0.86492	0	1	1	No
PRPF4	1.76923	0	1.1188	0	1	1	Yes
DYNC1LI2	0.681107	0	0.979635	0	1	1	No
PAPSS1	0.132281	0	0.86492	0	1	1	No
PPIP5K2	2.03781	0	1.12371	0	1	1	No
ZNF208	0.0490064	0	0.86492	0	1	1	No
RIPK2	0.131885	0	0.86492	0	1	1	No
PRPF3	1.17571	0	1.07831	0	1	1	Yes
FIBP	0.0490064	0	0.86492	0	1	1	No
DENR	0.0439944	0	0.86492	0	1	1	No
TRAPPC3	0.18111	0	0.86492	0	1	1	No
ZNF207	0.36302	0	0.86492	0	1	1	No
LDB2	0.0439454	0	0.86492	0	1	1	No
BUB1	0.0488156	0	0.86492	0	1	1	No
ACTN4	0.118871	0	0.86492	0	1	1	Yes
HTATSF1	0.676491	0	0.98005	0	1	1	Yes
AP1G1	0.132677	0	0.86492	0	1	1	No
STX6	0.0458592	0	0.86492	0	1	1	No
NARS1	1.34728	0	1.0948	0	1	1	No
STRN	0.548924	0	0.934164	0	1	1	No
AKAP8	0.21109	0	0.86492	0	1	1	No
AHCYL1	0.0439944	0	0.86492	0	1	1	No
ORC4	0.0443413	0	0.86492	0	1	1	No
DHX16	0.681947	0	0.978575	0	1	1	No
ADGRB3	0.0438171	0	0.86492	0	1	1	No
MED14	0.17588	0	0.86492	0	1	1	No
SPAG9	1.35661	0	1.0959	0	1	1	Yes
ZNF292	0.0488156	0	0.86492	0	1	1	No
AQR	0.323593	0	0.86492	0	1	1	No
TBC1D4	0.0443413	0	0.86492	0	1	1	No
NME2P1	0.14349	0	0.86492	0	1	1	Yes
MPZL2	0.0488156	0	0.86492	0	1	1	No
SNX3	0.0933477	0	0.86492	0	1	1	No
OGA	1.12681	0	1.06974	0	1	1	No
PLIN3	2.17044	0	1.12323	0	1	1	No
PQBP1	0.0439454	0	0.86492	0	1	1	No
BRD4	0.0933477	0	0.86492	0	1	1	Yes
NBN	0.626613	0	1.0523	0	1	1	No
SRGAP2	0.0879888	0	0.86492	0	1	1	No
CLASP2	0.50468	0	0.86492	0	1	1	No
CPNE3	0.0929518	0	0.86492	0	1	1	No
DEPDC5	0.0488156	0	0.86492	0	1	1	No
ATG13	0.274586	0	0.86492	0	1	1	No
CLUH	1.4459	0	1.12377	0	1	1	No
ATP6V1G1	0.132153	0	0.86492	0	1	1	No
VPS4B	0.911638	0	1.08341	0	1	1	No
ZNF217	0.0443413	0	0.86492	0	1	1	No
FLNB	1.14773	0	0.86492	0	1	1	Yes
SPAG7	0.362575	0	0.86492	0	1	1	No
TACC1	0.0490064	0	0.86492	0	1	1	No
CDC45	0.0926328	0	0.86492	0	1	1	No
PSIP1	0.269227	0	0.86492	0	1	1	Yes
SUPT3H	0.131934	0	0.86492	0	1	1	No
TADA3	0.0490064	0	0.86492	0	1	1	No
TAF5L	0.0879398	0	0.86492	0	1	1	No
WBP4	0.0535282	0	0.86492	0	1	1	No
PRKRA	0.0975226	0	0.86492	0	1	1	No
MYCBP2	0.0513009	0	0.86492	0	1	1	No
FOXH1	0.0490064	0	0.86492	0	1	1	No
WDHD1	9.32276	0	1.02725	0	1	1	No
UGT2B17	0.0879398	0	0.86492	0	1	1	No
RPP40	0.181288	0	0.86492	0	1	1	No
CCNK	0.361832	0	0.86492	0	1	1	No
PIAS1	0.0439454	0	0.86492	0	1	1	No
PIAS2	0.0930008	0	0.86492	0	1	1	No
DCTN3	0.0933477	0	0.86492	0	1	1	No
DNAJC8	0.186002	0	0.86492	0	1	1	Yes
SASH3	1.23588	0	1.08135	0	1	1	No
GLRX3	0.225233	0	0.86492	0	1	1	No
STK10	0.0879398	0	0.86492	0	1	1	No
TOX4	0.0443413	0	0.86492	0	1	1	Yes
FCHSD2	0.0490064	0	0.86492	0	1	1	No
UBXN7	0.0878908	0	0.86492	0	1	1	No
PCF11	2.81415	0	1.09553	0	1	1	No
FRYL	0.0439454	0	0.86492	0	1	1	No
CDK14	0.0886826	0	0.86492	0	1	1	Yes
USP19	0.145031	0	0.86492	0	1	1	No
TRIM37	0.0439944	0	0.86492	0	1	1	No
AP2A2	0.730807	0	0.86492	0	1	1	No
HEXIM1	0.2793	0	0.86492	0	1	1	No
SCAF4	0.274288	0	0.86492	0	1	1	No
SNUPN	0.0879888	0	0.86492	0	1	1	No
ELP1	0.264562	0	0.86492	0	1	1	No
RTN3	0.137342	0	0.86492	0	1	1	No
ZRANB2	0.269574	0	0.86492	0	1	1	Yes
SNX4	0.13233	0	0.86492	0	1	1	No
KIF4A	0.0443413	0	0.86492	0	1	1	Yes
ATE1	1.05613	0	1.11228	0	1	1	No
LYPLA2	0.627137	0	0.963211	0	1	1	No
IPO7	0.0513009	0	0.86492	0	1	1	Yes
TNFAIP8	0.137342	0	0.86492	0	1	1	No
SLU7	0.0443413	0	0.86492	0	1	1	No
CD2BP2	0.181288	0	0.86492	0	1	1	No
POLR1A	0.0490064	0	0.86492	0	1	1	No
YEATS4	0.0933477	0	0.86492	0	1	1	No
STAMBP	0.0443413	0	0.86492	0	1	1	No
OXSR1	0.362575	0	0.86492	0	1	1	No
LSM8	0.180892	0	0.86492	0	1	1	No
WIZ	0.0490064	0	0.86492	0	1	1	No
MLYCD	0.185902	0	0.86492	0	1	1	No
CRYZL1	0.0443413	0	0.86492	0	1	1	No
BPNT1	0.137342	0	0.86492	0	1	1	No
OLFM2	0.0443413	0	0.86492	0	1	1	No
ECD	0.230343	0	0.86492	0	1	1	Yes
MOCS2	0.225282	0	0.86492	0	1	1	No
MT-CO2	0.161525	0	0.86492	0	1	1	No
JCHAIN	0.151644	0	0.86492	0	1	1	No
COL2A1	0.0933477	0	0.86492	0	1	1	No
LMNA	0.0443413	0	0.86492	0	1	1	Yes
TK1	0.181288	0	0.86492	0	1	1	No
TYMS	0.110974	0	0.86492	0	1	1	No
LCK	0.186002	0	0.86492	0	1	1	Yes
ANXA2	0.328009	0	0.86492	0	1	1	Yes
CAPN1	0.13233	0	0.86492	0	1	1	No
ERCC1	0.181288	0	0.86492	0	1	1	No
ANXA6	0.0443413	0	0.86492	0	1	1	No
PLEK	0.181683	0	0.86492	0	1	1	No
SNRPA	0.0535282	0	0.86492	0	1	1	Yes
SNRPC	0.181288	0	0.86492	0	1	1	Yes
POLA1	1.39737	0	1.09851	0	1	1	No
UBTFL1	0.0879398	0	0.86492	0	1	1	No
TRAPPC2	0.132281	0	0.86492	0	1	1	No
RGPD1	0.371803	0	0.86492	0	1	1	Yes
U2AF1L5	1.02993	0	1.10009	0	1	1	Yes
GLI2	0.0513009	0	0.86492	0	1	1	No
TXN	0.425133	0	1.11969	0	1	1	Yes
MAP2	0.181288	0	0.86492	0	1	1	Yes
EPB41	0.817755	0	1.01814	0	1	1	Yes
TOP2A	0.697528	0	0.927466	0	1	1	Yes
G6PD	1.0971	0	1.06644	0	1	1	No
COL6A1	0.0443413	0	0.86492	0	1	1	No
BCKDHA	0.123934	0	0.86492	0	1	1	Yes
RNH1	0.0490064	0	0.86492	0	1	1	No
ATP1A3	0.334022	0	0.86492	0	1	1	Yes
HLA-E	0.0490064	0	0.86492	0	1	1	No
GTF2F2	0.225629	0	0.86492	0	1	1	No
MTHFD2	0.0438171	0	0.86492	0	1	1	No
PRKCSH	0.0438171	0	0.86492	0	1	1	Yes
CCNB1	0.0490064	0	0.86492	0	1	1	No
PGAM2	0.264126	0	0.86492	0	1	1	Yes
ZNF250	0.490142	0	0.905823	0	1	1	No
ST6GAL1	0.0438171	0	0.86492	0	1	1	No
H2AX	0.343045	0	0.86492	0	1	1	No
SPN	0.0619672	0	0.86492	0	1	1	No
NCK1	0.274684	0	0.86492	0	1	1	No
GCFC2	0.362922	0	0.86492	0	1	1	No
GNB3	0.196254	0	0.86492	0	1	1	No
PTPN2	0.273892	0	0.86492	0	1	1	No
ERCC2	0.0490064	0	0.86492	0	1	1	No
SON	0.0513009	0	0.86492	0	1	1	Yes
NELFE	0.450515	0	0.894712	0	1	1	Yes
ATF6	0.0439454	0	0.86492	0	1	1	No
NDUFV2	0.0488156	0	0.86492	0	1	1	No
ERCC3	0.136995	0	0.86492	0	1	1	No
CSNK2A2	0.0882867	0	0.86492	0	1	1	No
CD33	0.0490064	0	0.86492	0	1	1	No
PZP	0.0458592	0	0.86492	0	1	1	No
ATP6V1B2	0.676264	0	1.05547	0	1	1	No
ATP6V1C1	0.0883357	0	0.86492	0	1	1	No
CSRP1	0.407263	0	0.871746	0	1	1	No
TAF1	0.133024	0	0.86492	0	1	1	No
BCKDHB	0.0619672	0	0.86492	0	1	1	No
OSBP	0.455229	0	0.891516	0	1	1	No
CDH3	0.0443413	0	0.86492	0	1	1	No
UQCRC2	0.39747	0	0.86492	0	1	1	Yes
TCEA1	0.319026	0	0.86492	0	1	1	No
RPS6KB1	0.0980129	0	0.86492	0	1	1	No
RRM1	0.142007	0	0.86492	0	1	1	No
CYP2F1	0.0439454	0	0.86492	0	1	1	No
GRK2	1.30893	0	1.11634	0	1	1	No
DNMT1	3.12645	0	1.05776	0	1	1	Yes
U2AF2	1.80394	0	1.11969	0	1	1	Yes
HMGB2	0.0930008	0	0.86492	0	1	1	Yes
TARS1	0.725448	0	0.992435	0	1	1	No
ARNT	0.0933477	0	0.86492	0	1	1	No
DCK	0.406569	0	0.876081	0	1	1	No
ITPKB	0.0933477	0	0.86492	0	1	1	No
ADH6	0.0443413	0	0.86492	0	1	1	No
ERCC5	0.362971	0	0.86492	0	1	1	No
RBL1	0.0439944	0	0.86492	0	1	1	No
GTF2E1	0.0443413	0	0.86492	0	1	1	No
TKT	0.545538	0	0.86492	0	1	1	Yes
LMOD1	0.0619672	0	0.86492	0	1	1	No
PBLD	0.137342	0	0.86492	0	1	1	No
PEBP1	0.0490064	0	0.86492	0	1	1	No
CDC27	0.499619	0	0.90834	0	1	1	No
WEE1	0.641875	0	0.967958	0	1	1	No
NMT1	0.176671	0	0.86492	0	1	1	No
ADSS2	0.137342	0	0.86492	0	1	1	No
ADSL	0.234959	0	0.86492	0	1	1	No
SLC7A1	0.0438171	0	0.86492	0	1	1	No
INPP5B	0.181337	0	0.86492	0	1	1	No
ELF1	0.181288	0	0.86492	0	1	1	Yes
GTF2H1	0.180941	0	0.86492	0	1	1	No
CSTF2	0.494905	0	0.91243	0	1	1	Yes
SHMT1	0.0439944	0	0.86492	0	1	1	No
HSPA1L	0.886826	0	0.86492	0	1	1	Yes
PTPN7	0.225282	0	0.86492	0	1	1	No
GTF2F1	0.587808	0	0.950404	0	1	1	No
SPR	0.0490064	0	0.86492	0	1	1	No
FUS	0.225233	0	0.86492	0	1	1	Yes
MYH11	0.820814	0	0.86492	0	1	1	Yes
ARL2	0.0439454	0	0.86492	0	1	1	No
ARL3	0.181288	0	0.86492	0	1	1	No
ATP6V1E1	0.137293	0	0.86492	0	1	1	No
ATP6V1A	1.53714	0	1.12354	0	1	1	Yes
DDOST	0.0513009	0	0.86492	0	1	1	Yes
FEN1	0.543516	0	0.932449	0	1	1	Yes
CUX1	3.63761	0	1.05965	0	1	1	No
TXLNA	1.56854	0	1.10878	0	1	1	No
MLH1	1.39916	0	1.08967	0	1	1	No
USP8	0.911152	0	1.03775	0	1	1	No
PEX19	0.274635	0	0.86492	0	1	1	No
RFC5	0.0439454	0	0.86492	0	1	1	No
RFC3	0.0896764	0	0.86492	0	1	1	No
NAA10	0.247869	0	0.86492	0	1	1	No
PPP1R2	0.269623	0	0.86492	0	1	1	No
STAT6	0.230343	0	0.86492	0	1	1	No
ARHGAP25	0.186349	0	0.86492	0	1	1	No
HAL	0.0438171	0	0.86492	0	1	1	No
ABL2	0.0879398	0	0.86492	0	1	1	No
NCAPD3	0.132281	0	0.86492	0	1	1	No
SLC1A4	0.0438171	0	0.86492	0	1	1	No
RECQL	0.9847	0	1.05014	0	1	1	No
CRKL	0.0443413	0	0.86492	0	1	1	Yes
MAP2K3	0.0443413	0	0.86492	0	1	1	No
BRCC3	0.319026	0	0.86492	0	1	1	No
MAP1B	0.0594356	0	0.86492	0	1	1	Yes
RFX5	1.2142	0	1.08137	0	1	1	No
PIP4K2A	0.0439944	0	0.86492	0	1	1	No
TRAPPC10	0.191014	0	0.86492	0	1	1	No
PRRC2A	0.734876	0	0.995601	0	1	1	Yes
PRIM1	1.07874	0	1.06432	0	1	1	No
PRIM2	1.12209	0	1.07001	0	1	1	No
THBS3	0.0439944	0	0.86492	0	1	1	No
YLPM1	0.313916	0	0.86492	0	1	1	Yes
TAF6	1.57177	0	1.10955	0	1	1	No
NT5C2	1.36703	0	1.09665	0	1	1	No
GMPS	0.136897	0	0.86492	0	1	1	Yes
GDI2	0.416042	0	1.055	0	1	1	Yes
SERPINB8	0.0443413	0	0.86492	0	1	1	No
VASP	0.726668	0	1.07448	0	1	1	No
DNM2	1.42114	0	1.09878	0	1	1	No
CDK7	0.220221	0	0.86492	0	1	1	No
RASSF2	0.0443413	0	0.86492	0	1	1	No
CDK9	1.63662	0	1.1238	0	1	1	Yes
PAPOLA	0.774206	0	1.00753	0	1	1	Yes
FXR1	0.22558	0	0.86492	0	1	1	No
DAP	0.0490064	0	0.86492	0	1	1	No
IRAK1	0.0439944	0	0.86492	0	1	1	No
HDGF	0.269623	0	0.86492	0	1	1	Yes
CCNH	0.269921	0	0.86492	0	1	1	No
MNAT1	0.548528	0	0.934039	0	1	1	No
UBE2E1	0.0443413	0	0.86492	0	1	1	No
AGFG1	0.548924	0	0.934164	0	1	1	No
GTF2A2	0.0490064	0	0.86492	0	1	1	No
RBM5	0.0933477	0	0.86492	0	1	1	No
PPP5C	0.118663	0	0.86492	0	1	1	No
PLK1	0.0458592	0	0.86492	0	1	1	No
NUBP1	0.0882867	0	0.86492	0	1	1	No
AP2S1	0.0619672	0	0.86492	0	1	1	No
POLR2K	0.0619672	0	0.86492	0	1	1	No
SUB1	0.136946	0	0.86492	0	1	1	Yes
PMS1	0.269276	0	0.86492	0	1	1	No
PRKAG1	0.318581	0	0.86492	0	1	1	No
AK2	0.0513009	0	0.86492	0	1	1	No
DRG2	0.0490064	0	0.86492	0	1	1	No
AFDN	1.45501	0	1.10324	0	1	1	Yes
CASP7	0.181337	0	0.86492	0	1	1	No
CASP9	0.0886826	0	0.86492	0	1	1	No
PPP4C	0.416643	0	0.874874	0	1	1	No
GABARAPL2	0.0438171	0	0.86492	0	1	1	No
RAP2B	0.0439944	0	0.86492	0	1	1	No
MAGOH	0.370326	0	0.86492	0	1	1	No
COPZ1	0.146167	0	0.86492	0	1	1	No
PPP1CB	3.21069	0	1.06769	0	1	1	Yes
RPS29	0.230294	0	0.86492	0	1	1	Yes
LSM6	0.588204	0	0.950522	0	1	1	No
TBPL1	0.35791	0	0.86492	0	1	1	No
GNAI1	0.185904	0	0.86492	0	1	1	Yes
DYNLT1	0.0439454	0	0.86492	0	1	1	No
GNG5	0.0513009	0	0.86492	0	1	1	No
PPP2CA	0.131983	0	0.86492	0	1	1	Yes
CSNK2B	0.367112	0	0.967818	0	1	1	No
IGBP1	0.308903	0	0.86492	0	1	1	No
RBM6	0.0980129	0	0.86492	0	1	1	No
RPP38	0.0930008	0	0.86492	0	1	1	No
RPP30	0.36302	0	0.86492	0	1	1	No
CNTNAP1	0.0594356	0	0.86492	0	1	1	No
IFI35	0.176276	0	0.86492	0	1	1	No
CBX1	0.0439454	0	0.86492	0	1	1	Yes
H3-3A	1.36501	0	1.02867	0	1	1	No
H3-3B	1.36501	0	1.02867	0	1	1	No
FOXK1	0.0439454	0	0.86492	0	1	1	No
CCZ1B	0.0438171	0	0.86492	0	1	1	No
XIAP	0.0933477	0	0.86492	0	1	1	No
ARHGAP4	0.367538	0	0.86492	0	1	1	No
RBM10	0.269227	0	0.86492	0	1	1	Yes
PPP2R2B	0.142354	0	0.86492	0	1	1	Yes
GTF2B	0.0933477	0	0.86492	0	1	1	No
CDK16	0.0976313	0	0.86492	0	1	1	Yes
FKBP3	0.0933477	0	0.86492	0	1	1	No
SRSF2	0.0438171	0	0.86492	0	1	1	Yes
RUNX1	0.0488156	0	0.86492	0	1	1	No
RELB	0.136946	0	0.86492	0	1	1	No
FABP5	1.07523	0	1.12016	0	1	1	No
HMGCS1	1.57767	0	1.11019	0	1	1	No
DR1	0.0490064	0	0.86492	0	1	1	No
OTUD4	0.0490064	0	0.86492	0	1	1	Yes
CDR2	0.0443413	0	0.86492	0	1	1	No
OCRL	0.0443413	0	0.86492	0	1	1	No
KIF23	0.230343	0	0.86492	0	1	1	No
PPARD	0.0439944	0	0.86492	0	1	1	No
CENPC	0.0488156	0	0.86492	0	1	1	No
ZNF92	0.3842	0	0.86492	0	1	1	No
OCA2	0.0439454	0	0.86492	0	1	1	No
TLE3	0.0439944	0	0.86492	0	1	1	No
CLC	0.0439944	0	0.86492	0	1	1	No
SRSF11	0.588204	0	0.950522	0	1	1	Yes
EEF1A2	2.78921	0	0.881781	0	1	1	Yes
PTPN11	0.0878908	0	0.86492	0	1	1	Yes
PPP2R3A	0.0535282	0	0.86492	0	1	1	No
GFPT1	0.229898	0	0.86492	0	1	1	No
RING1	0.181337	0	0.86492	0	1	1	No
KHDRBS1	0.0876343	0	0.86492	0	1	1	Yes
EHHADH	0.0619672	0	0.86492	0	1	1	No
SSRP1	0.0488156	0	0.86492	0	1	1	Yes
NCBP1	0.635881	0	1.04737	0	1	1	No
AHNAK	0.0952953	0	0.86492	0	1	1	Yes
ZNF763	0.0443413	0	0.86492	0	1	1	No
TBC1D8B	0.0535282	0	0.86492	0	1	1	No
ELP6	0.406867	0	0.872773	0	1	1	No
AP1B1	1.67042	0	1.11504	0	1	1	Yes
CPSF1	1.04418	0	1.06025	0	1	1	No
TBL3	0.0619672	0	0.86492	0	1	1	No
TWF1	0.0980129	0	0.86492	0	1	1	No
AKAP13	0.0443413	0	0.86492	0	1	1	No
BPTF	0.137342	0	0.86492	0	1	1	Yes
CDC20	0.0490064	0	0.86492	0	1	1	No
GRSF1	0.14648	0	0.86492	0	1	1	No
TP53BP1	0.31863	0	0.86492	0	1	1	Yes
TAF10	0.587857	0	0.950419	0	1	1	No
ABR	0.136946	0	0.86492	0	1	1	No
NPRL3	0.0439944	0	0.86492	0	1	1	No
BNIP2	0.0458592	0	0.86492	0	1	1	No
NFX1	0.0886826	0	0.86492	0	1	1	No
CSTF3	0.274239	0	0.86492	0	1	1	No
STRN3	0.0879888	0	0.86492	0	1	1	No
FLII	0.292608	0	0.86492	0	1	1	No
PRKAA1	0.0439944	0	0.86492	0	1	1	No
EIF2B5	0.0488156	0	0.86492	0	1	1	No
STK3	0.102602	0	0.86492	0	1	1	No
CBLB	0.186695	0	0.86492	0	1	1	No
SGCG	0.0443413	0	0.86492	0	1	1	No
PPIL2	0.136946	0	0.86492	0	1	1	No
PPP2R5C	0.269129	0	0.86492	0	1	1	No
MYO7A	0.0439454	0	0.86492	0	1	1	No
ORC2	0.0490064	0	0.86492	0	1	1	Yes
XRCC4	0.186002	0	0.86492	0	1	1	No
MYO9B	0.0878908	0	0.86492	0	1	1	No
MTM1	0.196026	0	0.86492	0	1	1	No
CAMK2G	1.8029	0	1.11968	0	1	1	No
NAE1	1.32964	0	1.12239	0	1	1	No
SNW1	0.592869	0	0.951903	0	1	1	Yes
DGKZ	0.0879398	0	0.86492	0	1	1	No
IQGAP2	0.0594356	0	0.86492	0	1	1	No
MTMR2	0.0490064	0	0.86492	0	1	1	No
THOC5	0.0883357	0	0.86492	0	1	1	No
ITGA9	0.0490064	0	0.86492	0	1	1	No
GTF2H2	0.323642	0	0.86492	0	1	1	No
GTF2H3	0.0930008	0	0.86492	0	1	1	No
CDK13	0.265256	0	0.86492	0	1	1	Yes
SCRIB	0.0439944	0	0.86492	0	1	1	Yes
POLA2	1.17601	0	1.07862	0	1	1	No
TFDP1	0.0439454	0	0.86492	0	1	1	No
WRN	0.0439454	0	0.86492	0	1	1	No
EIF4A2	0.466739	0	0.86492	0	1	1	Yes
FKBP8	0.0513009	0	0.86492	0	1	1	No
FAM50A	1.13251	0	1.07173	0	1	1	No
BECN1	0.0439454	0	0.86492	0	1	1	No
ZNF460	0.0490064	0	0.86492	0	1	1	No
PLS1	0.705302	0	0.86492	0	1	1	Yes
GINS1	0.132281	0	0.86492	0	1	1	No
USP10	0.720881	0	0.99252	0	1	1	No
CASP8	0.0490064	0	0.86492	0	1	1	No
NAA30	0.0490064	0	0.86492	0	1	1	No
MEF2D	0.627533	0	0.962558	0	1	1	No
ZNF638	0.132628	0	0.86492	0	1	1	Yes
SLMAP	0.0535282	0	0.86492	0	1	1	No
GAPVD1	0.362496	0	0.86492	0	1	1	No
R3HDM1	0.136995	0	0.86492	0	1	1	No
SETDB1	0.0439944	0	0.86492	0	1	1	No
MLC1	0.0535282	0	0.86492	0	1	1	No
RRS1	0.0926328	0	0.86492	0	1	1	No
POLD3	0.681205	0	0.98202	0	1	1	No
ACAP2	0.362179	0	0.86492	0	1	1	No
PDK1	0.0458592	0	0.86492	0	1	1	No
EBP	0.110224	0	0.86492	0	1	1	No
PLEC	0.0490064	0	0.86492	0	1	1	Yes
PPP2R5A	0.0439944	0	0.86492	0	1	1	No
PTGES3	0.0594356	0	0.86492	0	1	1	Yes
RABEP1	0.0879888	0	0.86492	0	1	1	No
RAB35	0.131451	0	0.86492	0	1	1	Yes
RNPS1	0.137342	0	0.86492	0	1	1	Yes
RBBP5	0.225233	0	0.86492	0	1	1	No
RALBP1	0.181634	0	0.86492	0	1	1	No
RSU1	0.0490064	0	0.86492	0	1	1	No
SF3A2	0.548875	0	0.934149	0	1	1	Yes
PPP1R7	0.589344	0	1.08338	0	1	1	No
SKIV2L	0.132281	0	0.86492	0	1	1	No
SS18	0.0488156	0	0.86492	0	1	1	No
TAF5	1.6363	0	1.11361	0	1	1	No
TAF7	0.0930008	0	0.86492	0	1	1	No
TERF2	0.0443413	0	0.86492	0	1	1	No
NCOA2	0.131934	0	0.86492	0	1	1	No
TRIP11	0.132281	0	0.86492	0	1	1	No
JMJD1C	0.0443413	0	0.86492	0	1	1	Yes
NFKBIB	0.274239	0	0.86492	0	1	1	No
TSC22D1	0.137293	0	0.86492	0	1	1	No
NAB2	0.0439454	0	0.86492	0	1	1	No
HERC1	0.0443413	0	0.86492	0	1	1	No
RAB30	0.0917184	0	0.86492	0	1	1	No
SMAD2	0.0490064	0	0.86492	0	1	1	No
EZH2	0.204688	0	0.86492	0	1	1	No
CCDC6	0.0883357	0	0.86492	0	1	1	No
E2F4	0.181288	0	0.86492	0	1	1	No
TAF9	0.131983	0	0.86492	0	1	1	No
CPSF6	1.13202	0	1.07294	0	1	1	Yes
NRF1	0.0490064	0	0.86492	0	1	1	No
IFI16	1.76858	0	1.11891	0	1	1	Yes
HADH	0.0438171	0	0.86492	0	1	1	No
UGP2	0.455576	0	0.896452	0	1	1	No
Q1RN00	0.115495	0	0.86492	0	1	1	No
PDS5A	0.545381	0	1.03152	0	1	1	No
HNRNPA1L2	0.0619672	0	0.86492	0	1	1	Yes
ALDH1L2	0.0488156	0	0.86492	0	1	1	No
POM121L1P	0.0439944	0	0.86492	0	1	1	No
RABL6	0.955493	0	1.04629	0	1	1	No
TUBB8	1.74423	0	0.869549	0	NA	NA	Yes
HYDIN	0.0439454	0	0.86492	0	1	1	No
CBWD6	0.104829	0	0.86492	0	1	1	No
FAM98B	0.41953	0	0.988549	0	1	1	No
PARP10	0.450782	0	0.997958	0	1	1	No
USP39	0.779027	0	1.08262	0	1	1	No
PYCR3	0.0619672	0	0.86492	0	1	1	No
ARHGAP15	0.230294	0	0.86492	0	1	1	No
FSIP2	0.149123	0	0.86492	0	1	1	No
ZC3H12A	0.0443413	0	0.86492	0	1	1	No
WDR44	0.323344	0	0.86492	0	1	1	No
COA6	0.0594356	0	0.86492	0	1	1	No
PCID2	0.0438171	0	0.86492	0	1	1	No
UBE2NL	0.0439944	0	0.86492	0	1	1	No
PPP4R3B	0.0980129	0	0.86492	0	1	1	No
TTC39A	0.0443413	0	0.86492	0	1	1	No
TMEM240	0.0619672	0	0.86492	0	1	1	No
KPRP	0.0438171	0	0.86492	0	1	1	No
RBM26	0.906389	0	1.03765	0	1	1	Yes
CEP162	0.0439454	0	0.86492	0	1	1	No
RNASEH2B	0.0879398	0	0.86492	0	1	1	No
THEMIS2	0.0929518	0	0.86492	0	1	1	No
LIN9	0.0929518	0	0.86492	0	1	1	No
FAM78B	0.0443413	0	0.86492	0	1	1	No
RPRD2	0.1863	0	0.86492	0	1	1	Yes
RNF20	0.0933477	0	0.86492	0	1	1	No
MYSM1	0.0439454	0	0.86492	0	1	1	No
FOCAD	0.142007	0	0.86492	0	1	1	No
RSBN1	0.0438171	0	0.86492	0	1	1	No
KIAA1614	0.0443413	0	0.86492	0	1	1	No
ANO1	0.0490064	0	0.86492	0	1	1	No
FAM90A2P	0.0535282	0	0.86492	0	1	1	No
MAP1S	0.0490064	0	0.86492	0	1	1	No
INTS3	0.0490064	0	0.86492	0	1	1	No
ARHGAP17	0.0930008	0	0.86492	0	1	1	No
CWF19L1	0.318581	0	0.86492	0	1	1	No
VIRMA	0.0930008	0	0.86492	0	1	1	No
SPECC1L	0.0439944	0	0.86492	0	1	1	No
ANKRD40	0.136946	0	0.86492	0	1	1	No
UHRF1BP1	0.137689	0	0.86492	0	1	1	No
CARMIL2	0.0438171	0	0.86492	0	1	1	No
ELP2	0.313916	0	0.86492	0	1	1	No
TWF2	1.18516	0	1.11819	0	1	1	No
PPP4R3A	1.27879	0	1.08766	0	1	1	Yes
LIN54	0.721656	0	1.07306	0	1	1	No
CAPN13	0.0439944	0	0.86492	0	1	1	No
PRPF40B	0.0882867	0	0.86492	0	1	1	No
PPP1R18	0.688511	0	1.06676	0	1	1	No
ZCCHC8	1.84789	0	1.1209	0	1	1	No
DHX57	0.0980129	0	0.86492	0	1	1	No
CDC73	0.686613	0	0.980191	0	1	1	Yes
TAF2	0.455576	0	0.896452	0	1	1	No
TTC41P	0.0439454	0	0.86492	0	1	1	No
PDXDC1	0.0458592	0	0.86492	0	1	1	No
RSBN1L	0.0490064	0	0.86492	0	1	1	No
PPIP5K1	0.175978	0	0.86492	0	1	1	No
FBXO38	0.0443413	0	0.86492	0	1	1	No
KCNIP4	0.0490064	0	0.86492	0	1	1	No
ARMH1	0.0566956	0	0.86492	0	1	1	No
MIDEAS	0.0443413	0	0.86492	0	1	1	No
ZC3H14	0.0490064	0	0.86492	0	1	1	Yes
CNST	0.0930008	0	0.86492	0	1	1	No
BLOC1S2	0.0439944	0	0.86492	0	1	1	No
ZBED9	0.0443413	0	0.86492	0	1	1	No
RICTOR	0.0929518	0	0.86492	0	1	1	No
CWC27	0.646639	0	0.958683	0	1	1	No
ATF7IP	0.0439944	0	0.86492	0	1	1	No
PACS1	0.225629	0	0.86492	0	1	1	No
RAB11FIP1	0.0439454	0	0.86492	0	1	1	No
ZNF782	0.0443413	0	0.86492	0	1	1	No
CCDC81	0.0490064	0	0.86492	0	1	1	No
WDR87	0.0438171	0	0.86492	0	1	1	No
DNAH12	0.0438171	0	0.86492	0	1	1	No
Q6ZRN7	0.0490064	0	0.86492	0	1	1	No
SRCAP	0.0978221	0	0.86492	0	1	1	No
RINL	0.0439944	0	0.86492	0	1	1	No
NBEAL1	0.0929518	0	0.86492	0	1	1	No
WDFY4	0.0438171	0	0.86492	0	1	1	No
ANKRD13D	0.0490064	0	0.86492	0	1	1	No
RASSF6	1.44877	0	1.06907	0	1	1	No
CFAP47	0.0878908	0	0.86492	0	1	1	No
ARHGAP27	0.0879398	0	0.86492	0	1	1	No
FRMD7	0.0443413	0	0.86492	0	1	1	No
GTF2H5	0.0879398	0	0.86492	0	1	1	No
XIRP1	0.0535282	0	0.86492	0	1	1	No
USP34	0.0929518	0	0.86492	0	1	1	No
RAPH1	0.133024	0	0.86492	0	1	1	No
USP53	0.0513009	0	0.86492	0	1	1	No
USP45	0.0443413	0	0.86492	0	1	1	No
SSH2	0.0490064	0	0.86492	0	1	1	No
ASXL2	0.0490064	0	0.86492	0	1	1	No
SND1	0.362179	0	0.86492	0	1	1	Yes
DDX46	3.40082	0	1.05801	0	1	1	Yes
CENPQ	0.0490064	0	0.86492	0	1	1	No
RSRC2	0.225629	0	0.86492	0	1	1	No
RRAGA	0.0439454	0	0.86492	0	1	1	No
RAB11FIP2	0.0883357	0	0.86492	0	1	1	No
KDM3B	1.71844	0	1.11609	0	1	1	Yes
MICAL3	0.0933477	0	0.86492	0	1	1	No
TRAPPC11	0.0883357	0	0.86492	0	1	1	No
KANSL1	0.132281	0	0.86492	0	1	1	No
CCDC186	0.106309	0	0.86492	0	1	1	No
DENND4A	0.0490064	0	0.86492	0	1	1	No
TMPRSS9	0.0439944	0	0.86492	0	1	1	No
SZRD1	0.0439944	0	0.86492	0	1	1	No
HEATR3	0.145976	0	0.86492	0	1	1	No
HDGFL2	0.269227	0	0.86492	0	1	1	Yes
BRAP	0.0443413	0	0.86492	0	1	1	No
R3HCC1L	0.0879398	0	0.86492	0	1	1	No
IRF2BP2	0.0933477	0	0.86492	0	1	1	No
APBB1IP	0.637308	0	0.959549	0	1	1	No
RBBP6	0.23069	0	0.86492	0	1	1	Yes
KRT77	0.0439454	0	0.86492	0	1	1	Yes
CNTRL	0.100641	0	0.86492	0	1	1	No
TAF8	0.274635	0	0.86492	0	1	1	No
SLFN11	0.0976313	0	0.86492	0	1	1	No
TRAPPC6B	0.0443413	0	0.86492	0	1	1	No
MYPN	0.0439944	0	0.86492	0	1	1	No
TADA2B	0.274635	0	0.86492	0	1	1	No
PRUNE1	0.0933477	0	0.86492	0	1	1	No
PABPN1	0.0438171	0	0.86492	0	1	1	Yes
TLK2	0.454833	0	0.86492	0	1	1	No
ABCA12	0.0439454	0	0.86492	0	1	1	No
FJX1	0.0929518	0	0.86492	0	1	1	No
PARG	0.274288	0	0.86492	0	1	1	No
LONP2	0.0458592	0	0.86492	0	1	1	No
CCDC25	0.402251	0	0.87009	0	1	1	No
TTC30A	0.0443413	0	0.86492	0	1	1	No
RALGAPB	0.0933477	0	0.86492	0	1	1	No
PROSER1	0.0443413	0	0.86492	0	1	1	No
KIF18B	0.0488156	0	0.86492	0	1	1	No
PTOV1	0.0443413	0	0.86492	0	1	1	No
ZNF573	0.0566956	0	0.86492	0	1	1	No
C2CD5	0.0878908	0	0.86492	0	1	1	No
ERC1	0.147019	0	0.86492	0	1	1	No
CRLF3	0.0929518	0	0.86492	0	1	1	No
ARMC8	0.220568	0	0.86492	0	1	1	No
WDR75	0.0883357	0	0.86492	0	1	1	No
DENND6A	0.0490064	0	0.86492	0	1	1	No
UBR1	0.181683	0	0.86492	0	1	1	No
BBS7	0.0535282	0	0.86492	0	1	1	No
SUGP1	0.411928	0	0.874459	0	1	1	No
WWC1	0.0443413	0	0.86492	0	1	1	No
CCAR1	1.22746	0	1.11941	0	1	1	No
C9orf40	0.0488156	0	0.86492	0	1	1	No
GPALPP1	0.0879398	0	0.86492	0	1	1	No
RBM12B	0.0490064	0	0.86492	0	1	1	No
IFT20	0.0929518	0	0.86492	0	1	1	No
SMAP1	0.323295	0	0.86492	0	1	1	No
GSPT2	0.196026	0	0.86492	0	1	1	No
TRIM22	0.2793	0	0.86492	0	1	1	No
KATNAL2	0.234338	0	0.86492	0	1	1	No
PHACTR4	0.137293	0	0.86492	0	1	1	No
CHPF	0.0886826	0	0.86492	0	1	1	No
ALDH16A1	0.0443413	0	0.86492	0	1	1	No
C1orf87	0.102555	0	0.86492	0	1	1	No
CEND1	0.0443413	0	0.86492	0	1	1	No
CMTR1	0.64232	0	0.960885	0	1	1	No
CRYBG2	0.0443413	0	0.86492	0	1	1	No
INTS1	1.04343	0	1.06075	0	1	1	No
ASCC3	0.230343	0	0.86492	0	1	1	No
FNBP4	0.862492	0	1.02903	0	1	1	No
D2HGDH	0.0490064	0	0.86492	0	1	1	No
PNKD	0.0458592	0	0.86492	0	1	1	No
CHCHD4	0.0883357	0	0.86492	0	1	1	No
OGFOD1	0.406916	0	0.876197	0	1	1	No
RPP25L	0.0439454	0	0.86492	0	1	1	No
CPSF7	0.406174	0	0.872542	0	1	1	Yes
C1orf52	0.631753	0	0.965218	0	1	1	No
ZNF283	0.401772	0	0.86492	0	1	1	No
CEP120	0.0879398	0	0.86492	0	1	1	No
C1orf127	0.0490064	0	0.86492	0	1	1	No
MLKL	0.0879398	0	0.86492	0	1	1	No
ANKRD52	0.132281	0	0.86492	0	1	1	No
NHLRC2	0.724803	0	0.994721	0	1	1	No
TTC13	0.0566956	0	0.86492	0	1	1	No
NFATC2IP	0.0929518	0	0.86492	0	1	1	No
DYNC2H1	0.0566956	0	0.86492	0	1	1	No
SMG8	0.817408	0	1.01501	0	1	1	No
RNF214	0.176622	0	0.86492	0	1	1	No
CCDC168	0.118871	0	0.86492	0	1	1	No
EHBP1	0.593216	0	0.950549	0	1	1	No
DDHD1	0.176178	0	0.86492	0	1	1	No
SHCBP1	0.0490064	0	0.86492	0	1	1	No
SUPT20H	0.0443413	0	0.86492	0	1	1	No
PDZD8	0.0490064	0	0.86492	0	1	1	No
VPS37A	0.0933477	0	0.86492	0	1	1	No
ZMIZ2	0.0443413	0	0.86492	0	1	1	No
PRSS33	0.0458592	0	0.86492	0	1	1	No
BOD1L1	3.74043	0	0.880207	0	1	1	Yes
NUP37	0.31863	0	0.86492	0	1	1	No
TET1	0.095118	0	0.86492	0	1	1	No
NCOA7	0.499966	0	0.910379	0	1	1	No
THOC2	0.26888	0	0.86492	0	1	1	Yes
KIF18A	0.0488156	0	0.86492	0	1	1	No
KLHDC4	0.0439944	0	0.86492	0	1	1	No
UBA3	0.677233	0	0.975844	0	1	1	No
SLC25A40	0.0443413	0	0.86492	0	1	1	No
DNAH3	0.0535282	0	0.86492	0	1	1	No
CHD5	0.237742	0	0.86492	0	1	1	Yes
DNAH5	0.0879888	0	0.86492	0	1	1	No
DYNLRB2	0.137293	0	0.86492	0	1	1	No
ZNF431	0.453073	0	0.86492	0	1	1	No
FNIP1	0.176276	0	0.86492	0	1	1	No
NPRL2	0.0490064	0	0.86492	0	1	1	No
ZC3H15	0.132281	0	0.86492	0	1	1	Yes
CCDC12	0.132281	0	0.86492	0	1	1	No
HDAC7	0.0513009	0	0.86492	0	1	1	No
CACTIN	0.407312	0	0.871763	0	1	1	No
CHMP7	0.269623	0	0.86492	0	1	1	No
BLNK	2.20533	0	1.08548	0	1	1	No
CHTF18	0.0619672	0	0.86492	0	1	1	No
LEO1	0.0490064	0	0.86492	0	1	1	No
SNRNP27	0.0439944	0	0.86492	0	1	1	No
TRAPPC12	0.0490064	0	0.86492	0	1	1	No
RASSF5	0.142354	0	0.86492	0	1	1	No
GAB3	0.0933477	0	0.86492	0	1	1	No
PRPF31	0.601252	0	1.03905	0	1	1	Yes
PALLD	0.142354	0	0.86492	0	1	1	No
SREK1	0.0443413	0	0.86492	0	1	1	Yes
MADD	0.0490064	0	0.86492	0	1	1	No
SYNE2	0.0443413	0	0.86492	0	1	1	No
BBX	0.0594356	0	0.86492	0	1	1	No
IFT81	0.238639	0	0.86492	0	1	1	No
RTF1	0.548875	0	0.934149	0	1	1	No
PHF3	0.358257	0	0.86492	0	1	1	Yes
MAML1	0.0490064	0	0.86492	0	1	1	No
ARHGAP45	0.0879398	0	0.86492	0	1	1	No
DHX38	0.676491	0	0.98005	0	1	1	No
ANKS1A	0.137293	0	0.86492	0	1	1	No
MRPS31	0.230103	0	0.946284	0	1	1	No
AKAP1	0.269227	0	0.86492	0	1	1	No
PTPRU	0.0488156	0	0.86492	0	1	1	No
PRCC	1.60228	0	1.11053	0	1	1	No
ARPC1A	0.808078	0	1.01591	0	1	1	No
GTF2H4	0.181288	0	0.86492	0	1	1	No
HDAC2	1.89109	0	1.12196	0	1	1	Yes
SYMPK	0.0443413	0	0.86492	0	1	1	No
OSTF1	0.0929518	0	0.86492	0	1	1	No
ERCC4	0.318234	0	0.86492	0	1	1	No
GPKOW	2.41076	0	1.11754	0	1	1	No
EMG1	0.132628	0	0.86492	0	1	1	No
CLP1	0.318283	0	0.86492	0	1	1	No
MED12	0.0513009	0	0.86492	0	1	1	No
BORCS5	0.31863	0	0.86492	0	1	1	No
RPL36AL	1.06569	0	0.891061	0	1	1	Yes
L3MBTL2	0.0443413	0	0.86492	0	1	1	No
PSMG2	0.0883357	0	0.86492	0	1	1	No
MRTFA	0.0439944	0	0.86492	0	1	1	No
H2BC1	0.137578	0	0.86492	0	1	1	No
FUBP1	0.778822	0	1.00791	0	1	1	Yes
BORCS7	0.186349	0	0.86492	0	1	1	No
TADA1	0.136946	0	0.86492	0	1	1	No
INTS12	0.241027	0	0.941927	0	1	1	No
ISOC1	0.0443413	0	0.86492	0	1	1	No
LRRC58	0.0882867	0	0.86492	0	1	1	No
REPS1	0.421704	0	0.86492	0	1	1	No
HVCN1	0.0488156	0	0.86492	0	1	1	No
SNRNP40	1.5001	0	1.10571	0	1	1	Yes
ZBTB10	0.0438171	0	0.86492	0	1	1	No
IQCD	0.0490064	0	0.86492	0	1	1	No
MTERF3	0.0971601	0	0.86492	0	1	1	No
ELP4	1.13673	0	1.07371	0	1	1	No
SIRT1	0.0439944	0	0.86492	0	1	1	No
GNPNAT1	0.181288	0	0.86492	0	1	1	No
DAZAP1	0.0439944	0	0.86492	0	1	1	Yes
SAAL1	0.0490064	0	0.86492	0	1	1	No
SGF29	0.225282	0	0.86492	0	1	1	No
NRBF2	0.273892	0	0.86492	0	1	1	No
BORCS8	0.0443413	0	0.86492	0	1	1	No
SIPA1	0.0443413	0	0.86492	0	1	1	No
BICD1	0.0490064	0	0.86492	0	1	1	No
MED8	0.0930008	0	0.86492	0	1	1	No
CFAP36	0.0439944	0	0.86492	0	1	1	No
RNF185	0.0438171	0	0.86492	0	1	1	No
TOE1	0.0883357	0	0.86492	0	1	1	No
BORCS6	0.446246	0	0.888453	0	1	1	No
MASTL	1.7238	0	1.11696	0	1	1	No
LIN37	0.0929518	0	0.86492	0	1	1	No
LRCH3	0.0930008	0	0.86492	0	1	1	No
NGLY1	0.0896764	0	0.86492	0	1	1	No
THOC3	0.0490064	0	0.86492	0	1	1	Yes
ABCC11	0.0443413	0	0.86492	0	1	1	No
ZFP91	0.27931	0	0.86492	0	1	1	No
ZFYVE19	0.0490064	0	0.86492	0	1	1	No
PBK	0.517592	0	1.0168	0	1	1	No
CNDP2	0.0439944	0	0.86492	0	1	1	No
ZFR	0.0443413	0	0.86492	0	1	1	Yes
ART5	0.0490064	0	0.86492	0	1	1	No
CAPNS2	0.0490064	0	0.86492	0	1	1	No
EP400	0.0490064	0	0.86492	0	1	1	No
SNX22	0.0490064	0	0.86492	0	1	1	No
PRRC1	0.176622	0	0.86492	0	1	1	No
NOL4L	0.0535282	0	0.86492	0	1	1	No
DOCK7	0.131885	0	0.86492	0	1	1	No
ZNF830	0.225233	0	0.86492	0	1	1	No
FRMD6	0.0443413	0	0.86492	0	1	1	No
ARAP1	0.139637	0	0.86492	0	1	1	No
GNRHR2	0.0490064	0	0.86492	0	1	1	No
CASD1	0.0535282	0	0.86492	0	1	1	No
PUS7	0.0930008	0	0.86492	0	1	1	No
TRAPPC9	0.455576	0	0.896452	0	1	1	No
SMG1	0.631505	0	0.96243	0	1	1	No
PPP1R10	0.132232	0	0.86492	0	1	1	Yes
MTMR9	0.132281	0	0.86492	0	1	1	No
NACC1	0.0929518	0	0.86492	0	1	1	No
PASK	0.230245	0	0.86492	0	1	1	No
MED15	0.141958	0	0.86492	0	1	1	No
NUDCD1	0.0490064	0	0.86492	0	1	1	No
TRIB1	0.0439454	0	0.86492	0	1	1	No
HMCN1	0.136995	0	0.86492	0	1	1	No
WRNIP1	0.0439454	0	0.86492	0	1	1	No
CCNL2	0.1863	0	0.86492	0	1	1	No
KCTD15	0.0490064	0	0.86492	0	1	1	No
TMEM209	0.0535282	0	0.86492	0	1	1	No
ZNF607	0.157208	0	0.86492	0	1	1	No
SIN3A	0.637259	0	0.965975	0	1	1	Yes
OSBPL9	0.318581	0	0.86492	0	1	1	No
INTS14	0.0980129	0	0.86492	0	1	1	No
PLIN2	0.0619672	0	0.86492	0	1	1	No
SLC38A3	0.0490064	0	0.86492	0	1	1	No
KIF2C	0.345666	0	1.03143	0	1	1	No
HSD17B10	0.0619672	0	0.86492	0	1	1	Yes
TSG101	0.0443413	0	0.86492	0	1	1	No
CPNE1	0.181288	0	0.86492	0	1	1	No
SH3GL1	0.641826	0	0.966437	0	1	1	No
SH3GL2	0.0438171	0	0.86492	0	1	1	No
PAIP2	0.0490064	0	0.86492	0	1	1	No
ELAC2	0.0490064	0	0.86492	0	1	1	No
TRIR	1.40174	0	1.0993	0	1	1	No
WDR77	0.279251	0	0.86492	0	1	1	Yes
VKORC1	0.0513009	0	0.86492	0	1	1	No
DPH2	0.0490064	0	0.86492	0	1	1	No
BUD13	0.0879398	0	0.86492	0	1	1	No
REEP2	0.0490064	0	0.86492	0	1	1	No
PAAF1	0.137293	0	0.86492	0	1	1	No
PYM1	0.230294	0	0.86492	0	1	1	No
GINS4	0.269574	0	0.86492	0	1	1	No
GINS3	0.269574	0	0.86492	0	1	1	No
CENPK	0.0490064	0	0.86492	0	1	1	No
TUBGCP2	0.181288	0	0.86492	0	1	1	No
UBAC1	0.0439454	0	0.86492	0	1	1	No
NAA11	0.0443413	0	0.86492	0	1	1	No
RBM42	0.0443413	0	0.86492	0	1	1	No
MCMBP	0.0439454	0	0.86492	0	1	1	No
LRRC1	0.0882867	0	0.86492	0	1	1	No
TBCD	0.181288	0	0.86492	0	1	1	No
MMTAG2	0.156812	0	0.86492	0	1	1	Yes
ZSCAN5A	0.0443413	0	0.86492	0	1	1	No
POLR3C	0.0439454	0	0.86492	0	1	1	No
NOC4L	0.0930008	0	0.86492	0	1	1	No
HERC2P3	0.0439944	0	0.86492	0	1	1	No
RIOK2	0.186393	0	0.86492	0	1	1	No
TIPIN	0.0438171	0	0.86492	0	1	1	No
NUP85	0.269227	0	0.86492	0	1	1	No
ELOVL1	0.0513009	0	0.86492	0	1	1	No
CDCA7	0.0458592	0	0.86492	0	1	1	No
SLC4A1AP	1.51034	0	1.12367	0	1	1	No
OSBPL11	0.274239	0	0.86492	0	1	1	No
EIF2A	0.778822	0	1.00791	0	1	1	No
MRPS26	0.156812	0	0.86492	0	1	1	No
BACH2	0.0490064	0	0.86492	0	1	1	No
OSBPL8	0.186002	0	0.86492	0	1	1	No
CRNKL1	0.176622	0	0.86492	0	1	1	No
IMPG2	0.0438171	0	0.86492	0	1	1	No
API5	0.186171	0	0.86492	0	1	1	Yes
UNK	0.0439944	0	0.86492	0	1	1	No
FTO	0.142354	0	0.86492	0	1	1	No
TNKS1BP1	0.137342	0	0.86492	0	1	1	No
MTMR12	0.59793	0	0.951191	0	1	1	No
WDR33	0.808737	0	1.0698	0	1	1	No
WDR61	0.45627	0	0.89187	0	1	1	No
EGLN1	0.150254	0	0.86492	0	1	1	No
PSME3IP1	0.818498	0	1.01914	0	1	1	No
COMMD4	0.0878908	0	0.86492	0	1	1	No
KLC2	0.681205	0	0.98202	0	1	1	No
ILKAP	2.32391	0	1.12195	0	1	1	No
SAP130	0.137342	0	0.86492	0	1	1	No
NUCKS1	0.0980129	0	0.86492	0	1	1	No
ASCC2	0.0439944	0	0.86492	0	1	1	No
SLC25A18	0.0971601	0	0.86492	0	1	1	No
PPIL3	0.0929518	0	0.86492	0	1	1	No
SLC38A1	0.0896764	0	0.86492	0	1	1	No
TAOK3	1.89541	0	1.12201	0	1	1	No
PPA2	0.0930008	0	0.86492	0	1	1	No
FOXP1	0.0883357	0	0.86492	0	1	1	No
NELFA	0.494856	0	0.913731	0	1	1	No
MAP1LC3A	0.132281	0	0.86492	0	1	1	No
GOLPH3	0.362575	0	0.86492	0	1	1	No
TRABD	0.0458592	0	0.86492	0	1	1	No
CXorf56	0.220221	0	0.86492	0	1	1	No
TUT1	0.0490064	0	0.86492	0	1	1	No
SLA2	0.0439454	0	0.86492	0	1	1	No
ACSS3	0.0458592	0	0.86492	0	1	1	No
YTHDC2	0.0488156	0	0.86492	0	1	1	No
EPS8L2	0.0439454	0	0.86492	0	1	1	No
RANBP3	1.17606	0	1.07862	0	1	1	Yes
WDR26	0.181288	0	0.86492	0	1	1	No
PHAX	0.680413	0	0.979464	0	1	1	No
ZNF430	0.146447	0	0.86492	0	1	1	No
CAAP1	0.0490064	0	0.86492	0	1	1	No
MED20	0.0439454	0	0.86492	0	1	1	No
EHMT1	0.0929518	0	0.86492	0	1	1	No
VIPAS39	0.313569	0	0.86492	0	1	1	No
POLR1B	0.0490064	0	0.86492	0	1	1	No
PLEKHA5	0.0490064	0	0.86492	0	1	1	No
UPF2	0.137342	0	0.86492	0	1	1	No
MYG1	0.0439944	0	0.86492	0	1	1	No
TAF9B	0.137293	0	0.86492	0	1	1	No
SLC25A19	0.0976313	0	0.86492	0	1	1	No
EML4	1.12705	0	1.07254	0	1	1	No
GLOD4	0.132281	0	0.86492	0	1	1	No
METTL14	0.137293	0	0.86492	0	1	1	No
CWC22	0.0443413	0	0.86492	0	1	1	No
CHD8	0.0879398	0	0.86492	0	1	1	Yes
XAB2	0.411928	0	0.874459	0	1	1	Yes
POLD4	0.0443413	0	0.86492	0	1	1	No
MRPS30	0.0513009	0	0.86492	0	1	1	No
DYNLRB1	0.0879888	0	0.86492	0	1	1	No
ENY2	0.0930008	0	0.86492	0	1	1	No
DMAP1	0.185953	0	0.86492	0	1	1	No
MED4	0.181288	0	0.86492	0	1	1	No
NXT2	0.0438171	0	0.86492	0	1	1	No
RIC8A	3.03843	0	1.0529	0	1	1	No
TIGAR	0.137293	0	0.86492	0	1	1	No
IFT46	0.235355	0	0.86492	0	1	1	No
AVEN	0.0439944	0	0.86492	0	1	1	No
ANLN	0.0490064	0	0.86492	0	1	1	No
STRN4	0.137293	0	0.86492	0	1	1	No
ARHGAP35	0.411235	0	0.874227	0	1	1	No
KLC4	0.0443413	0	0.86492	0	1	1	No
ECHDC1	0.450862	0	0.894831	0	1	1	No
RNF146	0.0930008	0	0.86492	0	1	1	No
RBM12	0.857084	0	1.02764	0	1	1	No
TCP11L1	0.0443413	0	0.86492	0	1	1	No
TXLNG	1.73397	0	1.1167	0	1	1	No
OTULINL	0.107996	0	0.86492	0	1	1	No
INTS9	0.563662	0	0.927654	0	1	1	No
SEPTIN11	0.395509	0	0.86492	0	1	1	No
MED17	0.0439944	0	0.86492	0	1	1	No
PRMT7	3.60584	0	1.04921	0	1	1	No
DNAJC17	0.136946	0	0.86492	0	1	1	No
INTS13	0.0933477	0	0.86492	0	1	1	No
ASF1B	0.269446	0	0.947367	0	1	1	No
MTPAP	0.0439454	0	0.86492	0	1	1	No
HAUS2	0.40652	0	0.876064	0	1	1	No
WDR70	1.32313	0	1.09196	0	1	1	No
ARGLU1	0.181288	0	0.86492	0	1	1	Yes
MCUB	0.0439454	0	0.86492	0	1	1	No
AURKAIP1	0.0458592	0	0.86492	0	1	1	No
GID8	0.220568	0	0.86492	0	1	1	No
MRPL22	0.0458592	0	0.86492	0	1	1	No
CZIB	0.0439944	0	0.86492	0	1	1	No
CLN6	0.0926328	0	0.86492	0	1	1	No
C2orf42	0.0443413	0	0.86492	0	1	1	No
THG1L	0.0879398	0	0.86492	0	1	1	No
UCKL1	0.142007	0	0.86492	0	1	1	No
SIRT5	0.0439944	0	0.86492	0	1	1	No
NDE1	0.137342	0	0.86492	0	1	1	No
BABAM2	0.225629	0	0.86492	0	1	1	No
ING3	0.0490064	0	0.86492	0	1	1	No
PPP4R2	0.960109	0	1.04647	0	1	1	No
DPP3	0.230641	0	0.86492	0	1	1	No
ASIC5	0.0594356	0	0.86492	0	1	1	No
AATF	0.0439944	0	0.86492	0	1	1	No
DDX56	0.246277	0	0.86492	0	1	1	No
TERF2IP	0.22558	0	0.86492	0	1	1	No
MAP3K20	0.0490064	0	0.86492	0	1	1	No
TMOD3	0.377469	0	0.86492	0	1	1	Yes
CDK12	0.451356	0	0.86492	0	1	1	Yes
UBAP1	0.0930008	0	0.86492	0	1	1	No
ACTR10	0.0443413	0	0.86492	0	1	1	No
C9orf78	0.0930008	0	0.86492	0	1	1	No
MYOF	0.0490064	0	0.86492	0	1	1	Yes
LMCD1	0.0439944	0	0.86492	0	1	1	No
CHMP5	0.375325	0	0.974722	0	1	1	No
CWC15	0.0439944	0	0.86492	0	1	1	Yes
KCMF1	0.0443413	0	0.86492	0	1	1	No
CXXC1	0.0443413	0	0.86492	0	1	1	No
GMIP	0.132281	0	0.86492	0	1	1	No
PHRF1	0.0439944	0	0.86492	0	1	1	No
RCC2	0.323691	0	0.86492	0	1	1	Yes
RELCH	0.0443413	0	0.86492	0	1	1	No
DIP2B	0.131934	0	0.86492	0	1	1	No
SLAIN2	0.269574	0	0.86492	0	1	1	No
STK26	0.0439454	0	0.86492	0	1	1	No
CPSF2	0.412324	0	0.870108	0	1	1	Yes
RCOR3	0.196026	0	0.86492	0	1	1	No
KANSL3	0.181288	0	0.86492	0	1	1	No
NYNRIN	0.10069	0	0.86492	0	1	1	No
ANKFY1	1.29832	0	1.08908	0	1	1	No
STX18	0.0438171	0	0.86492	0	1	1	No
DPM3	0.0458592	0	0.86492	0	1	1	No
TFIP11	0.0929518	0	0.86492	0	1	1	Yes
ORC3	0.273892	0	0.86492	0	1	1	No
SAE1	0.274239	0	0.86492	0	1	1	No
SPAST	0.0882867	0	0.86492	0	1	1	No
GULP1	0.0439454	0	0.86492	0	1	1	No
DNAJB11	0.0513009	0	0.86492	0	1	1	No
UBA2	0.225629	0	0.86492	0	1	1	No
MORF4L1	0.0883357	0	0.86492	0	1	1	No
BIN2	0.0879398	0	0.86492	0	1	1	No
[truncated: 1,038 more rows]
