# Supplementary material for: Disruption of KLHL6 Fuels Oncogenic Antigen Receptor Signaling in B-Cell Lymphoma
Source: Blood Cancer Discov. 2024 Apr 17;5(5):331–52. doi: 10.1158/2643-3230.BCD-23-0182 (PMC11369598; doi:10.1158/2643-3230.BCD-23-0182)
Supplement: Table S6 — shows a list of resources and reagents used in the study. [file bcd-23-0182_table_s6_suppst6.xlsx]

## Sheet: Table_S6
Table S6. List of resources and reagents used in the study.
Reagent	Source	Identifier
Antibodies
α-Tubulin	Cell Signaling Technology	Cat# 2144S
β-actin (BA3R)	Thermo Fisher	Cat# MA5-15739
BANK1	Sigma Aldrich	Cat# HPA037002
Calnexin	Abcam	Cat # ab22595
CD19-APC (HIB19)	BioLegend	Cat# 302212
CD23	Sigma Aldrich	Cat# SAB56000305
CD79A	Abcam	Cat# ab79414
CD79A-PE (706931)	R&D Systems	Cat# FAB69201P
CD79B	Cell Signaling Technology	Cat# 96024
CD79B-PerCP-Cy5.5 (SN8)	BD Biosciences	Cat# 656644
F(ab')2 Anti-Human IgG, FITC	Thermo Fisher Scientific	Cat# AHI1308
F(ab')2 Anti-Human IgM-AF647	SouthernBiotech	Cat# 2022-31
F(ab')₂ Fragment Rabbit Anti-Human IgM	Jackson ImmunoResearch	Cat# 309-006-043
GM130	Cell Signaling Technology	Cat# 12480
Goat Anti-Human IgM-UNLB	Southern Biotech	Cat# 2020-01
Goat Anti-Human IgG-UNLB	Southern Biotech	Cat# 2040-01
Goat IgG-UNLB	Southern Biotech	Cat# 0109-01
F(ab')2 Anti-Human IgG-UNLB	Southern Biotech	Cat# 2042-01
F(ab')2 Anti-Human IgM-UNLB	Southern Biotech	Cat# 2022-01
F(ab')2 goat IgG-UNLB	Southern Biotech	Cat# 0110-01
HA-tag (16B12)	Covance	Cat# MMS-101R
HA-tag (2-2.2.14)	Invitrogen	Cat# 26183
IgG-AF647	SouthernBiotech	Cat# 0109-31
IgM-Pacific Blue (MHM-88)	BioLegend	Cat# 314514
Ki67 (OTI5D7)	Abcam	Cat # ab156956
KLHL6 (EPR13484)	Abcam	Cat# ab182163
KLHL6 (92C)	CNIO	Nam-Cha et al.
LUZP1	Sigma Aldrich	Cat# HPA028506
p-AKT1-Ax647 (S473)	BD Biosciences	Clone 193H12
p-BLNK-Ax647 (Y84; J117-1278)	BD Biosciences	Cat# 558443
p-BTK-Ax647 (Y223/Y180; N35-86)	BD Biosciences	Cat# 564846
p-ERK-Ax488 (T202/Y204)	BD Biosciences	Clone 197G2
p-LCK-PE (Y505; 4/LCK-Y505)	BD Biosciences	Cat# 558552
p-p38-PE (T180/Y182; 36/p38)	BD Biosciences	Cat# 562065
p-PLC-γ-Ax488 (Y759; K86-689.37)	BD Biosciences	Cat# 558490
p-STAT5-Ax488 (Y694; 47/Stat5)	BD Biosciences	Cat# 612598
p-SYK-PE (Y319/Y352; 17a/P-ZAP70)	BD Biosciences	Cat# 557881
p-SYK (Y525/526) (C87C1)	Cell Signaling Technology	Cat# 2710T
SEC16A	Sigma Aldrich	Cat# HPA005684
V5-tag (D3H8Q)	Cell Signaling Technology	Cat# 13202S
V5-tag	Invitrogen	Cat# 14-6796-82
Secondary antibodies
Alexa Fluor goat anti-rabbit 647	Life Technologies	A21245
Alexa Fluor goat anti-rat 750	Life Technologies	AB175751
Alexa Fluor goat anti-mouse 568	Life Technologies	A10037
Alexa Fluor goat anti-mouse 488	Life Technologies	A11001
Alexa Fluor donkey anti-rabbit 750	Life Technologies	AB175731
Anti-mouse HRP BrightVision	ImmunoLogic	Cat# DPVM110HRP
IRDye® 680RD Donkey anti-Goat IgG Secondary Antibody	Li-COR	Cat# 925-68074
IRDye® 680RD Goat anti-Rabbit IgG Secondary Antibody	Li-COR	Cat# 926-68071
IRDye® 800CW Donkey anti-Mouse IgG Secondary Antibody	Li-COR	Cat# 926-32212
Bacterial strains
One Shot™ Stbl3™ Chemically Competent E. coli	Invitrogen	Cat# C737303
One Shot™ TOP10 Chemically Competent E. coli	Invitrogen	Cat# C404003
Biological samples and data
Processed RNAsequencing data of DLBCL tumors	Reddy et al. 2017 corresponding authors	EGAD00001003600
DLBCL tissue micro array (TMA)		Meriranta et al. 2020
DLBCL whole tissue and TMA sections of patients treated according to Nordic protocols		Holte et al. 2012, Leppä et al. 2020, Leppä et al. 2022
Chemicals and recombinant proteins
DAPI	Roche	Cat# 10236276001
DharmaFECT DUO Transfection Reagent	Immuno Diagnostic	Cat# T-2010-03
eBioscience™ Flow Cytometry Staining Buffer	Invitrogen	Cat# 00-4222-26
Halt™ Phosphatase Inhibitor Cocktail	Thermo Fisher Scientific	Cat# 78420
Halt™ Protease Inhibitor Cocktail (100X)	Thermo Fisher Scientific	Cat# 87786
No-Stain™ Protein Labeling Reagent	Invitrogen	Cat# A44449
Normal antibody Diluent	ImmunoLogic	Cat# BD09-999
Opti-MEM	Gibco	Cat# 31985070
ProLong™ Gold Antifade Mountant	Invitrogen	Cat# P36930
RIPA Buffer (10X)	Cell Signaling Technology	Cat# 9806
Commercial assays
4–15% Mini-PROTEAN® TGX™ Precast Protein Gels, 15-well, 15 µl	Bio-Rad	Cat# 4561086
CellTiter-Glo® 2.0 Cell Viability Assay	Promega	Cat# G9243
DC Protein Assay Reagents Package	Bio-Rad	Cat# 5000116
ImmPACT™ DAB Peroxidase Substrate Kit	VECTOR	Cat# SK-4105
iScript™ cDNA synthesis kit	Bio-Rad	Cat# 1708891
MycoAlert	Lonza	Cat# LT07-218
NE-PER™ Nuclear and Cytoplasmic Extraction Reagents	Thermo Scientific	Cat# 78835
NucleoSpin® RNA kit	Macherey-Nagel	Cat# 740955.250
QuikChange II Site-Directed Mutagenesis Kit	Agilent Technologies	Cat# 200523
TaqMan® probe assay (GADPH)	Applied Biosystems	Cat# Hs02786624_g1
TaqMan® probe assay (KLHL6)	Applied Biosystems	Cat# Hs01092201_m1
TaqMan® Universal PCR Master Mix	Applied Biosystems	Cat# 4304437
Trans-Blot Turbo Midi 0.2 µm Nitrocellulose Transfer Packs	Bio-Rad	Cat# 1704159
Trans-Blot Turbo Mini 0.2 µm Nitrocellulose Transfer Packs	Bio-Rad	Cat# 1704158
Cell lines
293FT (cultured in high glucose DMEM, 10% FBS)	Laboratory of Jussi Taipale	CVCL_6911
dB (cultured in RPMI 1640, 20% FBS)	Laboratory of Karen Dybkaer	CVCL_1168
HBL1 (cultured in RPMI 1640, 10% FBS)	Laboratory of Karen Dybkaer	CVCL_4213
NuDUL1 (cultured in RPMI 1640, 15% FBS)	Laboratory of Karen Dybkaer	CVCL_1877
Ocily-7 (culture in IMDM, 10% FBS or RPMI 1640, 10% FBS)	Laboratory of Karen Dybkaer	CVCL_1881
Ocily-8 (cultured in RPMI 1640, 10% FBS)	Laboratory of Karen Dybkaer	CVCL_8803
Ocily-19 (cultured in RPMI 1640, 10% FBS)	Laboratory of Karen Dybkaer	CVCL_1878
Riva (cultured in RPMI 1640, 10% FBS)	Laboratory of Karen Dybkaer	CVCL_1885
SuDHL4 (cultured in RPMI 1640, 10% FBS)	Laboratory of Karen Dybkaer	CVCL_0539
SuDHL5 (cultured in RPMI 1640, 20% FBS)	Laboratory of Karen Dybkaer	CVCL_1735
SuDHL8 (cultured in RPMI 1640, 10% FBS)	Laboratory of Karen Dybkaer	CVCL_2207
SuDHL10 (cultured in RPMI 1640, 10% FBS)	Laboratory of Caroline Heckman	CVCL_1889
U-251MG (cultured in low glucose DMEM, 10% FBS)	Laboratory of Jorma Keski-Oja	CVCL_0021
U2932 (cultured in RPMI 1640, 10% FBS)	Laboratory of Karen Dybkaer	CVCL_1896
Oligonucleotides
GGGGACAACTTTGTACAAAAAAGTTGGCACCATGTTGATGGCAGGACAAAGGGG	Metabion international AG	KLHL6-M1-GateWay
GGGGACAACTTTGTACAAGAAAGTTGGCAATCAGACAGACACTGCTCCGGGCACG	Metabion international AG	KLHL6-Stop-GateWay
GGGGACAACTTTGTACAAGAAAGTTGGCAACTATGCGTA	Metabion international AG	BioID2-R-GateWay
GGGGACAACTTTGTACAAGAAAGTTG	IDT	EmGFP-Stop-GateWay
TAATACGACTCACTATAGGG	Metabion international AG	T7-Forward
GAGGGCCTATTTCCCATGATT	Metabion international AG	hU6-01
TAATTAGAATTAATTTGACT	Metabion international AG	hU6-02
CACCGTGGGAGGGCTCATCTGTAGA	Metabion international AG	CRISPR KLHL6.2a
AAACTCTACAGATGAGCCCTCCCAC	Metabion international AG	CRISPR KLHL6.2b
CACCGAAGGTCAAATTTGACGACGC	Metabion international AG	CRISPR KLHL6.1a
AAACGCGTCGTCAAATTTGACCTTC	Metabion international AG	CRISPR KLHL6.1b
CACCGCAGAGCGTTTTCCATTCGCA	Metabion international AG	CRISPR KLHL6.4a
AAACTGCGAATGGAAAACGCTCTGC	Metabion international AG	CRISPR KLHL6.4b
CACCGTTAAAATATCTACAAGACTG	Metabion international AG	CRISPR KLHL7.3a
AAACCAGTCTTGTAGATATTTTAA	Metabion international AG	CRISPR KLHL7.3b
CACCGTTTAGGTATAAGTGTGCTAG	Metabion international AG	CRISPR KLHL7.4a
AAACCTAGCACACTTATACCTAAA	Metabion international AG	CRISPR KLHL7.4b
CACCGTATTACTGATATTGGTGGG	Metabion international AG	CRISPR Neg1a
AAACCCCACCAATATCAGTAATAC	Metabion international AG	CRISPR Neg1b
CACCGACGGAGGCTAAGCGTCGCAA	Metabion international AG	CRISPR Neg2a
AAACTTGCGACGCTTAGCCTCCGTC	Metabion international AG	CRISPR Neg2b
CACCGACAACGTCTTGGAGCGCCAG	Metabion international AG	CRISPR MYCa
AAACCTGGCGCTCCAAGACGTTGTC	Metabion international AG	CRISPR MYCb
CACCGCAGTGCTAACCTTGCATTG	Metabion international AG	CRISPR Chr2a
AAACCAATGCAAGGTTAGCACTGC	Metabion international AG	CRISPR Chr2b
AAATCCGGAACCATGTTGATGGCAGGACAAAGG	Metabion international AG	KLHL6toBioID2F
AAATCCGGAGACAGACACTGCTCCGGG	Metabion international AG	KLHL6toBioID2R
AAATCCGGAACCATGGTGAGCAAGGGCGA	Metabion international AG	EmGFPID2-F
AAATCCGGACTTGTACAGCTCGTCCATGCCG	Metabion international AG	EmGFPID2-R_2.0
ATGGTACCATGTTGATGGCAGGACAA	Metabion international AG	KLHL6-F_kpnI
TATCTAGATCAGACAGACACTGCTCC	Metabion international AG	KLHL6-NoTag-rev-XbaI
TTGATATCGACAGACACTGCTCCGG	Metabion international AG	KLHL6-strHA-Rev-EcoRV
GGGGCCCTTCCAAAGTCTTCTCGACCACA	Metabion international AG	S19T_1
TGTGGTCGAGAAGACTTTGGAAGGGCCCC	Metabion international AG	S19T_2
GCGTTTTCCATTCGCGGGGTTTCCAGGCCAT	Metabion international AG	L65P_1
ATGGCCTGGAAACCCCGCGAATGGAAAACGC	Metabion international AG	L65P_2
ATGACATCTGTCACAGCGTTTTCCATTCGCAGGGT	Metabion international AG	L71V_1
ACCCTGCGAATGGAAAACGCTGTGACAGATGTCAT	Metabion international AG	L71V_2
TGGCTGCGGCAAACACCACGCGGTG	Metabion international AG	L90F_1
CACCGCGTGGTGTTTGCCGCAGCCA	Metabion international AG	L90F_2
GCCCTGAAATAGTTGCAGTCTGCGGCAAGCACCAC	Metabion international AG	A93D-S94C_1
GTGGTGCTTGCCGCAGACTGCAACTATTTCAGGGC	Metabion international AG	A93D-S94C_2
CCTGCACAGGAAATCCGCT	Sigma	KLHL6seqF
TTGGGCTCTCACACTAACA	Sigma	KLHL6seqR
TCAACTAATTTTCCTGAAGTCATGC	Metabion international AG	KLHL7.4seqF
TCCCTTGTCATGTGTCCAAAC	Metabion international AG	KLHL7.4seqR
AGCACTGGTTAGTGCCTGAA	Metabion international AG	KLHL7.3seqF
GCAGCATTCCAGAACAATTAAGGA	Metabion international AG	KLHL7.3seqR
AGCTGGCCCGCTTGTGGCTGAGCTG	Metabion international AG	E547K_1
CAGCTCAGCCACAAGCGGGCCAGCT	Metabion international AG	E547K_2
CCTCGTTCTTCTTGTCCCGCCCGCC	Metabion international AG	E568K_1
GGCGGGCGGGACAAGAAGAACGAGG	Metabion international AG	E568K_2
Recombinant DNA
LentiCRISPRv2GFP	Addgene	Cat# 82416
lentiGuide-Puro	Addgene	Cat# 52963
lentiCas9-EGFP	Addgene	Cat# 63592
MCS-BioID2-HA	Addgene	Cat# 74224
pcDNA3.1 with C-terminal streptag-HA cassette	Laboratory of Jorma Keski-Oja
pCMVR8.74	Addgene	Cat# 22036
pCMV-VSV-G	Addgene	Cat# 8454
pLEX_307	Addgene	Cat# 41392
pMD2.G [VSV-g]	Addgene	Cat# 12259
psPAX2	Addgene	Cat# 12260
Software
7500 Fast Real-Time PCR System Software (v2.3)	Applied Biosystems
AzureSpot Pro (v1.4.583)	Azure Biosystems	www.azurebiosystems.com/software/azurespotpro/
Li-COR Image Studio Lite Software (v5.2)	Li-COR	www.licor.com/bio/image-studio-lite
LymphGen 2.0	Wright et al. 2020	www.llmpp.nih.gov/lymphgen/
CellProfilerTM cell image analysis software (v3.1.8)	CellProfiler	www.cellprofiler.org
CSampler Plus analysis software (v1.0.34.1)	BD Biosciences
Cytoscape (v3.8.2)	Cytoscape	www.cytoscape.org
Graphpad Prism (v9.5.1)	Dotmatics	www.graphpad.com/features
ICE CRISPR Analysis Tool (v3)	Synthego	ice.synthego.com/
QuikChange Primer Design	Agilent Technologies	www.agilent.com/store/primerDesignProgram.jsp
R (version > 3.6.1)	R CRAN	www.r-project.org
Significance Analysis of INTeractome express (v3.6.0)		www.proteomics.fi
SnapGene® Viewer (v4.2.6)	Dotmatics	www.snapgene.com/snapgene-viewer
Zen Blue (versions ≥ 2.3)	ZEISS	www.zeiss.com/microscopy/en/products/software/zeiss-zen.html
Cytobank	Beckman Coulter	www.cytobank.org
UCSF Chimera (v1.16)	UCSF	www.cgl.ucsf.edu/chimera/
